# Supplementary material for: Transcriptomic characterisation of acute myeloid leukemia cell lines bearing the same t(9;11) driver mutation reveals different molecular signatures
Source: BMC Genomics. 2025 Mar 25;26:300. doi: 10.1186/s12864-025-11415-1 (PMC11938659; doi:10.1186/s12864-025-11415-1)
Supplement: Supplementary file 7 — Supplementary Material 7 [file 12864_2025_11415_MOESM7_ESM.xlsx]

## Sheet: Replicate 1
#FusionName	Junction Read Count	Spanning Frag Count	SpliceType	Left Gene	Left Breakpoint	Right Gene	Right Breakpoint	Table S1. List of all fusion genes found in MOLM-13.
LINC00551--RPL14	37	0	INCL_NON_REF_SPLICE	LINC00551^ENSG00000272274.4	chr13:106714801:+	RPL14^ENSG00000188846.14	chr3:40462051:+
KMT2A--MLLT3	24	0	ONLY_REF_SPLICE	KMT2A^ENSG00000118058.25	chr11:118484975:+	MLLT3^ENSG00000171843.17	chr9:20365744:-
RN7SL1--SNORD3A	22	6	INCL_NON_REF_SPLICE	RN7SL1^ENSG00000276168.1	chr14:49586854:+	SNORD3A^ENSG00000263934.5	chr17:19188038:+
ENSG00000291207--PSPH	17	0	ONLY_REF_SPLICE	ENSG00000291207^ENSG00000291207.1	chr7:45768660:-	PSPH^ENSG00000146733.14	chr7:56021231:-
MPHOSPH10P2--WHAMMP4	17	0	INCL_NON_REF_SPLICE	MPHOSPH10P2^ENSG00000254912.2	chr15:32494018:-	WHAMMP4^ENSG00000215302.9	chr15:30474356:+
ENSG00000262202--EEF1A1	5	43	INCL_NON_REF_SPLICE	ENSG00000262202^ENSG00000262202.4	chr17:19112424:-	EEF1A1^ENSG00000156508.19	chr6:73521010:-
PDCD6IPP1--ENSG00000283273	14	1	INCL_NON_REF_SPLICE	PDCD6IPP1^ENSG00000275325.5	chr15:22744698:+	ENSG00000283273^ENSG00000283273.1	chr15:22717659:+
RPPH1--SNORD3C	4	40	INCL_NON_REF_SPLICE	RPPH1^ENSG00000277209.1	chr14:20343090:-	SNORD3C^ENSG00000264940.5	chr17:19190223:-
RPPH1--SNORD3C	3	41	INCL_NON_REF_SPLICE	RPPH1^ENSG00000277209.1	chr14:20343070:-	SNORD3C^ENSG00000264940.5	chr17:19190220:-
SNORD3A--RMRP	9	17	INCL_NON_REF_SPLICE	SNORD3A^ENSG00000263934.5	chr17:19188230:+	RMRP^ENSG00000277027.1	chr9:35657980:-
ENSG00000262202--EEF1A1	3	40	INCL_NON_REF_SPLICE	ENSG00000262202^ENSG00000262202.4	chr17:19112422:-	EEF1A1^ENSG00000156508.19	chr6:73519962:-
RMRP--ENSG00000262202	4	35	INCL_NON_REF_SPLICE	RMRP^ENSG00000277027.1	chr9:35657800:-	ENSG00000262202^ENSG00000262202.4	chr17:19190223:-
RPPH1--SNORD3C	4	31	INCL_NON_REF_SPLICE	RPPH1^ENSG00000277209.1	chr14:20343151:-	SNORD3C^ENSG00000264940.5	chr17:19190222:-
TVP23C--CDRT4	11	1	ONLY_REF_SPLICE	TVP23C^ENSG00000175106.17	chr17:15545785:-	CDRT4^ENSG00000239704.12	chr17:15440285:-
ENSG00000259001--SNORD3D	4	27	INCL_NON_REF_SPLICE	ENSG00000259001^ENSG00000259001.3	chr14:20343163:-	SNORD3D^ENSG00000277947.1	chr17:19190177:-
ENSG00000259001--SNORD3D	3	31	INCL_NON_REF_SPLICE	ENSG00000259001^ENSG00000259001.3	chr14:20343149:-	SNORD3D^ENSG00000277947.1	chr17:19190221:-
ENSG00000262202--EEF1A1	3	28	INCL_NON_REF_SPLICE	ENSG00000262202^ENSG00000262202.4	chr17:19112425:-	EEF1A1^ENSG00000156508.19	chr6:73519147:-
ENSG00000291258--ENSG00000232431	10	0	ONLY_REF_SPLICE	ENSG00000291258^ENSG00000291258.1	chr15:28818998:+	ENSG00000232431^ENSG00000232431.4	chr15:28791934:+
SNORD3A--RN7SL1	10	0	INCL_NON_REF_SPLICE	SNORD3A^ENSG00000263934.5	chr17:19188228:+	RN7SL1^ENSG00000276168.1	chr14:49586738:+
SNORD3D--RN7SL1	10	0	INCL_NON_REF_SPLICE	SNORD3D^ENSG00000277947.1	chr17:19112424:-	RN7SL1^ENSG00000276168.1	chr14:49586738:+
ENSG00000262202--RPPH1	4	21	INCL_NON_REF_SPLICE	ENSG00000262202^ENSG00000262202.4	chr17:19112424:-	RPPH1^ENSG00000277209.1	chr14:20343381:-
ENSG00000262202--RPPH1	4	21	INCL_NON_REF_SPLICE	ENSG00000262202^ENSG00000262202.4	chr17:19112422:-	RPPH1^ENSG00000277209.1	chr14:20343395:-
SNORD3B-2--ENSG00000259001	4	21	INCL_NON_REF_SPLICE	SNORD3B-2^ENSG00000262074.7	chr17:19063924:-	ENSG00000259001^ENSG00000259001.3	chr14:20343381:-
SNORD3B-2--ENSG00000259001	4	21	INCL_NON_REF_SPLICE	SNORD3B-2^ENSG00000262074.7	chr17:19063922:-	ENSG00000259001^ENSG00000259001.3	chr14:20343395:-
ENSG00000262202--RPPH1	5	16	INCL_NON_REF_SPLICE	ENSG00000262202^ENSG00000262202.4	chr17:19112422:-	RPPH1^ENSG00000277209.1	chr14:20343361:-
RPPH1--EEF1A1	3	24	INCL_NON_REF_SPLICE	RPPH1^ENSG00000277209.1	chr14:20343256:-	EEF1A1^ENSG00000156508.19	chr6:73521009:-
SNORD3A--RMRP	9	0	INCL_NON_REF_SPLICE	SNORD3A^ENSG00000263934.5	chr17:19188228:+	RMRP^ENSG00000277027.1	chr9:35657883:-
SNORD3B-2--ENSG00000259001	5	16	INCL_NON_REF_SPLICE	SNORD3B-2^ENSG00000262074.7	chr17:19063922:-	ENSG00000259001^ENSG00000259001.3	chr14:20343361:-
SNORD3D--RMRP	9	0	INCL_NON_REF_SPLICE	SNORD3D^ENSG00000281000.1	chr17:19112424:-	RMRP^ENSG00000277027.1	chr9:35657883:-
ENSG00000262202--EEF1A1	4	19	INCL_NON_REF_SPLICE	ENSG00000262202^ENSG00000262202.4	chr17:19112424:-	EEF1A1^ENSG00000156508.19	chr6:73518729:-
RPPH1--SNORD3C	3	23	INCL_NON_REF_SPLICE	RPPH1^ENSG00000277209.1	chr14:20343241:-	SNORD3C^ENSG00000264940.5	chr17:19190223:-
KMT2A--MLLT3	8	0	ONLY_REF_SPLICE	KMT2A^ENSG00000118058.25	chr11:118484314:+	MLLT3^ENSG00000171843.17	chr9:20365744:-
ENSG00000262202--RPPH1	4	15	INCL_NON_REF_SPLICE	ENSG00000262202^ENSG00000262202.4	chr17:19112424:-	RPPH1^ENSG00000277209.1	chr14:20343305:-
CCDC32--CBX3	7	0	INCL_NON_REF_SPLICE	CCDC32^ENSG00000128891.17	chr15:40562772:-	CBX3^ENSG00000122565.19	chr7:26201769:+
TALAM1--Y_RNA	7	0	INCL_NON_REF_SPLICE	TALAM1^ENSG00000289740.1	chr11:65501474:-	Y_RNA^ENSG00000273927.1	chr7:73039178:+
TALAM1--Y_RNA	7	0	INCL_NON_REF_SPLICE	TALAM1^ENSG00000289740.1	chr11:65501474:-	Y_RNA^ENSG00000274984.1	chr7:73067324:+
TALAM1--Y_RNA	7	0	INCL_NON_REF_SPLICE	TALAM1^ENSG00000289740.1	chr11:65501474:-	Y_RNA^ENSG00000267828.1	chr7:75297998:-
TALAM1--Y_RNA	7	0	INCL_NON_REF_SPLICE	TALAM1^ENSG00000289740.1	chr11:65501474:-	Y_RNA^ENSG00000202021.1	chr7:75325967:-
TALAM1--Y_RNA	7	0	INCL_NON_REF_SPLICE	TALAM1^ENSG00000289740.1	chr11:65501474:-	Y_RNA^ENSG00000199870.1	chr7:75353893:-
PDCD6IPP1--ENSG00000283273	6	2	INCL_NON_REF_SPLICE	PDCD6IPP1^ENSG00000275325.5	chr15:22744698:+	ENSG00000283273^ENSG00000283273.1	chr15:22714342:+
CCDC32--CBX3	6	1	ONLY_REF_SPLICE	CCDC32^ENSG00000128891.17	chr15:40561981:-	CBX3^ENSG00000122565.19	chr7:26201745:+
EEF1A1--SNORD3D	3	12	INCL_NON_REF_SPLICE	EEF1A1^ENSG00000156508.19	chr6:73519462:-	SNORD3D^ENSG00000281000.1	chr17:19190176:-
ENSG00000262202--SNHG3	5	4	INCL_NON_REF_SPLICE	ENSG00000262202^ENSG00000262202.4	chr17:19112422:-	SNHG3^ENSG00000242125.3	chr1:28507378:+
ENSG00000291283--ENSG00000290968	6	0	INCL_NON_REF_SPLICE	ENSG00000291283^ENSG00000291283.1	chr5:177619078:-	ENSG00000290968^ENSG00000290968.1	chr5:177632738:-
RPPH1--SNORD3C	6	0	INCL_NON_REF_SPLICE	RPPH1^ENSG00000277209.1	chr14:20343278:-	SNORD3C^ENSG00000264940.5	chr17:19190223:-
RN7SL1--SNORD3A	4	7	INCL_NON_REF_SPLICE	RN7SL1^ENSG00000276168.1	chr14:49586869:+	SNORD3A^ENSG00000263934.5	chr17:19188038:+
RPPH1--RMRP	3	11	INCL_NON_REF_SPLICE	RPPH1^ENSG00000277209.1	chr14:20343255:-	RMRP^ENSG00000277027.1	chr9:35657993:-
RN7SL1--SNORD3A	4	6	INCL_NON_REF_SPLICE	RN7SL1^ENSG00000276168.1	chr14:49586853:+	SNORD3A^ENSG00000263934.5	chr17:19188027:+
SNORD3A--RMRP	3	10	INCL_NON_REF_SPLICE	SNORD3A^ENSG00000263934.5	chr17:19188227:+	RMRP^ENSG00000277027.1	chr9:35657944:-
SNORD3D--RMRP	3	10	INCL_NON_REF_SPLICE	SNORD3D^ENSG00000281000.1	chr17:19112420:-	RMRP^ENSG00000277027.1	chr9:35657943:-
SNORD3B-2--ENSG00000259001	5	1	INCL_NON_REF_SPLICE	SNORD3B-2^ENSG00000262074.7	chr17:19063924:-	ENSG00000259001^ENSG00000259001.3	chr14:20343216:-
TVP23C--CDRT4	5	1	ONLY_REF_SPLICE	TVP23C^ENSG00000175106.17	chr17:15545785:-	CDRT4^ENSG00000239704.12	chr17:15438200:-
ENSG00000259001--SNORD3B-1	5	0	INCL_NON_REF_SPLICE	ENSG00000259001^ENSG00000259001.3	chr14:20343281:-	SNORD3B-1^ENSG00000265185.6	chr17:19061980:+
ENSG00000259001--SNORD3D	5	0	INCL_NON_REF_SPLICE	ENSG00000259001^ENSG00000259001.3	chr14:20343281:-	SNORD3D^ENSG00000277947.1	chr17:19112568:-
ENSG00000282885--ENSG00000262202	5	0	INCL_NON_REF_SPLICE	ENSG00000282885^ENSG00000282885.3	chr14:49862574:-	ENSG00000262202^ENSG00000262202.4	chr17:19190221:-
MFSD14B--ENSG00000232063	5	0	ONLY_REF_SPLICE	MFSD14B^ENSG00000148110.17	chr9:94438528:+	ENSG00000232063^ENSG00000232063.2	chr9:94338836:+
PPID--RN7SL2	5	0	INCL_NON_REF_SPLICE	PPID^ENSG00000171497.5	chr4:158709429:-	RN7SL2^ENSG00000274012.1	chr14:49862814:-
RMRP--ENSG00000259001	3	8	INCL_NON_REF_SPLICE	RMRP^ENSG00000277027.1	chr9:35657769:-	ENSG00000259001^ENSG00000259001.3	chr14:20343290:-
RN7SL2--SNORD3A	5	0	INCL_NON_REF_SPLICE	RN7SL2^ENSG00000274012.1	chr14:49862574:-	SNORD3A^ENSG00000263934.5	chr17:19188040:+
RPPH1--SNORD3C	5	0	INCL_NON_REF_SPLICE	RPPH1^ENSG00000277209.1	chr14:20343281:-	SNORD3C^ENSG00000264940.5	chr17:19190177:-
TCF4--RPL14	5	0	INCL_NON_REF_SPLICE	TCF4^ENSG00000196628.20	chr18:55586154:-	RPL14^ENSG00000188846.14	chr3:40462062:+
ZFP91--CNTF	5	0	INCL_NON_REF_SPLICE	ZFP91^ENSG00000186660.15	chr11:58617568:+	CNTF^ENSG00000242689.3	chr11:58624030:+
ENSG00000262202--RPS6	4	3	INCL_NON_REF_SPLICE	ENSG00000262202^ENSG00000262202.4	chr17:19112422:-	RPS6^ENSG00000137154.13	chr9:19380219:-
EEF1A1P5--SNORD3A	3	6	INCL_NON_REF_SPLICE	EEF1A1P5^ENSG00000196205.8	chr9:133019684:+	SNORD3A^ENSG00000263934.5	chr17:19188085:+
ENSG00000262202--RPPH1	3	6	INCL_NON_REF_SPLICE	ENSG00000262202^ENSG00000262202.4	chr17:19112421:-	RPPH1^ENSG00000277209.1	chr14:20343263:-
SNORD3B-2--ENSG00000259001	3	6	INCL_NON_REF_SPLICE	SNORD3B-2^ENSG00000262074.7	chr17:19063921:-	ENSG00000259001^ENSG00000259001.3	chr14:20343263:-
RN7SL1--SNORD3D	4	1	INCL_NON_REF_SPLICE	RN7SL1^ENSG00000276168.1	chr14:49586854:+	SNORD3D^ENSG00000277947.1	chr17:19112612:-
RPL18A--SNORD3A	3	5	INCL_NON_REF_SPLICE	RPL18A^ENSG00000105640.13	chr19:17862708:+	SNORD3A^ENSG00000263934.5	chr17:19188038:+
RPL18A--SNORD3D	3	5	INCL_NON_REF_SPLICE	RPL18A^ENSG00000105640.13	chr19:17862708:+	SNORD3D^ENSG00000281000.1	chr17:19190223:-
SNORD3A--SNORA73B	4	1	INCL_NON_REF_SPLICE	SNORD3A^ENSG00000263934.5	chr17:19188228:+	SNORA73B^ENSG00000200087.1	chr1:28508573:+
SNORD3D--SNORA73B	4	1	INCL_NON_REF_SPLICE	SNORD3D^ENSG00000277947.1	chr17:19112424:-	SNORA73B^ENSG00000200087.1	chr1:28508573:+
ABHD17A--SAMHD1	4	0	ONLY_REF_SPLICE	ABHD17A^ENSG00000129968.17	chr19:1879921:-	SAMHD1^ENSG00000101347.11	chr20:36935189:-
AGAP10P--ENSG00000272140	4	0	INCL_NON_REF_SPLICE	AGAP10P^ENSG00000230869.1	chr10:45684520:+	ENSG00000272140^ENSG00000272140.2	chr10:73713332:-
ENSG00000262202--RPL30	3	4	INCL_NON_REF_SPLICE	ENSG00000262202^ENSG00000262202.4	chr17:19112423:-	RPL30^ENSG00000156482.11	chr8:98045522:-
PPID--RN7SL1	4	0	INCL_NON_REF_SPLICE	PPID^ENSG00000171497.5	chr4:158709429:-	RN7SL1^ENSG00000276168.1	chr14:49586615:+
RPPH1--RMRP	4	0	INCL_NON_REF_SPLICE	RPPH1^ENSG00000277209.1	chr14:20343168:-	RMRP^ENSG00000277027.1	chr9:35657880:-
SNORD3A--RN7SL2	4	0	INCL_NON_REF_SPLICE	SNORD3A^ENSG00000263934.5	chr17:19188228:+	RN7SL2^ENSG00000274012.1	chr14:49862689:-
SNORD3B-1--ENSG00000282885	4	0	INCL_NON_REF_SPLICE	SNORD3B-1^ENSG00000265185.6	chr17:19062124:+	ENSG00000282885^ENSG00000282885.3	chr14:49862689:-
SNORD3D--RN7SL2	4	0	INCL_NON_REF_SPLICE	SNORD3D^ENSG00000277947.1	chr17:19112424:-	RN7SL2^ENSG00000274012.1	chr14:49862689:-
ZGPAT--LIME1	4	0	INCL_NON_REF_SPLICE	ZGPAT^ENSG00000197114.12	chr20:63736186:+	LIME1^ENSG00000203896.10	chr20:63736197:+
SNORD3D--EEF1A1P13	3	3	INCL_NON_REF_SPLICE	SNORD3D^ENSG00000277947.1	chr17:19112422:-	EEF1A1P13^ENSG00000250182.3	chr5:14653370:-
EEF1A1--SNORA73A	3	2	INCL_NON_REF_SPLICE	EEF1A1^ENSG00000156508.19	chr6:73518413:-	SNORA73A^ENSG00000274266.1	chr1:28507380:+
EEF1A1--SNORA73B	3	2	INCL_NON_REF_SPLICE	EEF1A1^ENSG00000156508.19	chr6:73518536:-	SNORA73B^ENSG00000200087.1	chr1:28508573:+
EEF1A1P5--SNHG3	3	2	INCL_NON_REF_SPLICE	EEF1A1P5^ENSG00000196205.8	chr9:133020455:+	SNHG3^ENSG00000242125.3	chr1:28507380:+
RPPH1--SNORD3C	3	2	INCL_NON_REF_SPLICE	RPPH1^ENSG00000277209.1	chr14:20343090:-	SNORD3C^ENSG00000264940.5	chr17:19190169:-
ENSG00000262202--RPS29	3	1	INCL_NON_REF_SPLICE	ENSG00000262202^ENSG00000262202.4	chr17:19112422:-	RPS29^ENSG00000213741.11	chr14:49586357:-
ENSG00000262202--SNHG3	3	1	INCL_NON_REF_SPLICE	ENSG00000262202^ENSG00000262202.4	chr17:19112424:-	SNHG3^ENSG00000242125.3	chr1:28507392:+
ENSG00000284649--ENSG00000284685	3	1	ONLY_REF_SPLICE	ENSG00000284649^ENSG00000284649.3	chr16:29116326:+	ENSG00000284685^ENSG00000284685.2	chr16:29251479:+
LINC00477--SOX5	3	1	ONLY_REF_SPLICE	LINC00477^ENSG00000197503.4	chr12:24582956:-	SOX5^ENSG00000134532.20	chr12:24407566:-
RN7SL2--RMRP	3	1	INCL_NON_REF_SPLICE	RN7SL2^ENSG00000274012.1	chr14:49862555:-	RMRP^ENSG00000277027.1	chr9:35657975:-
SNORD3A--RN7SL1	3	1	INCL_NON_REF_SPLICE	SNORD3A^ENSG00000263934.5	chr17:19188228:+	RN7SL1^ENSG00000276168.1	chr14:49586719:+
SNORD3D--RMRP	3	1	INCL_NON_REF_SPLICE	SNORD3D^ENSG00000281000.1	chr17:19112424:-	RMRP^ENSG00000277027.1	chr9:35657909:-
SNORD3D--RN7SL1	3	1	INCL_NON_REF_SPLICE	SNORD3D^ENSG00000277947.1	chr17:19112424:-	RN7SL1^ENSG00000276168.1	chr14:49586719:+
ATXN3--MAML3	3	0	INCL_NON_REF_SPLICE	ATXN3^ENSG00000066427.25	chr14:92071011:-	MAML3^ENSG00000196782.13	chr4:139889950:-
ATXN3--MAML3	3	0	INCL_NON_REF_SPLICE	ATXN3^ENSG00000066427.25	chr14:92071011:-	MAML3^ENSG00000196782.13	chr4:139889956:-
BRD8--RMRP	3	0	INCL_NON_REF_SPLICE	BRD8^ENSG00000112983.18	chr5:138170826:-	RMRP^ENSG00000277027.1	chr9:35657984:-
BTBD7--GOLGA8H	3	0	INCL_NON_REF_SPLICE	BTBD7^ENSG00000011114.15	chr14:93237900:-	GOLGA8H^ENSG00000261794.2	chr15:30616856:+
C8orf44--SGK3	3	0	ONLY_REF_SPLICE	C8orf44^ENSG00000288596.2	chr8:66680024:+	SGK3^ENSG00000104205.16	chr8:66793616:+
CCDC50--RSL1D1	3	0	INCL_NON_REF_SPLICE	CCDC50^ENSG00000152492.15	chr3:191392143:+	RSL1D1^ENSG00000171490.13	chr16:11837273:-
CENPX--RN7SL5P	3	0	INCL_NON_REF_SPLICE	CENPX^ENSG00000169689.15	chr17:82018807:-	RN7SL5P^ENSG00000265735.2	chr9:9442110:+
EEF1A1P5--SNHG3	3	0	INCL_NON_REF_SPLICE	EEF1A1P5^ENSG00000196205.8	chr9:133019633:+	SNHG3^ENSG00000242125.3	chr1:28507378:+
ENSG00000229930--SEPTIN14	3	0	ONLY_REF_SPLICE	ENSG00000229930^ENSG00000229930.1	chr1:224030704:-	SEPTIN14^ENSG00000154997.9	chr7:55796092:-
ENSG00000257403--ABCA15P	3	0	INCL_NON_REF_SPLICE	ENSG00000257403^ENSG00000257403.2	chr16:21352138:+	ABCA15P^ENSG00000189149.12	chr16:21338921:+
ENSG00000259001--RN7SL1	3	0	INCL_NON_REF_SPLICE	ENSG00000259001^ENSG00000259001.3	chr14:20343277:-	RN7SL1^ENSG00000276168.1	chr14:49586640:+
ENSG00000259001--RN7SL1	3	0	INCL_NON_REF_SPLICE	ENSG00000259001^ENSG00000259001.3	chr14:20343280:-	RN7SL1^ENSG00000276168.1	chr14:49586738:+
ENSG00000259001--RN7SL1	3	0	INCL_NON_REF_SPLICE	ENSG00000259001^ENSG00000259001.3	chr14:20343281:-	RN7SL1^ENSG00000276168.1	chr14:49586720:+
ENSG00000259001--RN7SL2	3	0	INCL_NON_REF_SPLICE	ENSG00000259001^ENSG00000259001.3	chr14:20343241:-	RN7SL2^ENSG00000274012.1	chr14:49862841:-
ENSG00000259001--SNORD3B-1	3	0	INCL_NON_REF_SPLICE	ENSG00000259001^ENSG00000259001.3	chr14:20343266:-	SNORD3B-1^ENSG00000265185.6	chr17:19061980:+
ENSG00000259001--SNORD3D	3	0	INCL_NON_REF_SPLICE	ENSG00000259001^ENSG00000259001.3	chr14:20343266:-	SNORD3D^ENSG00000277947.1	chr17:19112568:-
ENSG00000262202--RNU2-2P	3	0	INCL_NON_REF_SPLICE	ENSG00000262202^ENSG00000262202.4	chr17:19112423:-	RNU2-2P^ENSG00000222328.1	chr11:62841787:-
ENSG00000263393--MT-CO1	3	0	INCL_NON_REF_SPLICE	ENSG00000263393^ENSG00000263393.1	chr18:32123959:-	MT-CO1^ENSG00000198804.2	chrM:6635:+
ENSG00000282885--ENSG00000259001	3	0	INCL_NON_REF_SPLICE	ENSG00000282885^ENSG00000282885.3	chr14:49862562:-	ENSG00000259001^ENSG00000259001.3	chr14:20343217:-
ENSG00000282885--ENSG00000262202	3	0	INCL_NON_REF_SPLICE	ENSG00000282885^ENSG00000282885.3	chr14:49862574:-	ENSG00000262202^ENSG00000262202.4	chr17:19112531:-
ENSG00000282885--SNORA73A	3	0	INCL_NON_REF_SPLICE	ENSG00000282885^ENSG00000282885.3	chr14:49862575:-	SNORA73A^ENSG00000274266.1	chr1:28507381:+
GANC--BLTP3A	3	0	INCL_NON_REF_SPLICE	GANC^ENSG00000214013.10	chr15:42274401:+	BLTP3A^ENSG00000065060.18	chr6:34876582:+
GAPDH--GAPDHP17	3	0	INCL_NON_REF_SPLICE	GAPDH^ENSG00000111640.15	chr12:6536794:+	GAPDHP17^ENSG00000229551.2	chrY:20861548:+
MALT1--ARIH2	3	0	INCL_NON_REF_SPLICE	MALT1^ENSG00000172175.16	chr18:58714717:+	ARIH2^ENSG00000177479.20	chr3:48983905:+
PARP8--EMB	3	0	ONLY_REF_SPLICE	PARP8^ENSG00000151883.19	chr5:50668125:+	EMB^ENSG00000170571.12	chr5:50411383:-
RMRP--RN7SL1	3	0	INCL_NON_REF_SPLICE	RMRP^ENSG00000277027.1	chr9:35657820:-	RN7SL1^ENSG00000276168.1	chr14:49586741:+
RN7SKP71--RN7SKP185	3	0	INCL_NON_REF_SPLICE	RN7SKP71^ENSG00000201428.1	chr12:112267304:+	RN7SKP185^ENSG00000199683.1	chr20:37975254:-
RN7SL1--RMRP	3	0	INCL_NON_REF_SPLICE	RN7SL1^ENSG00000276168.1	chr14:49586853:+	RMRP^ENSG00000277027.1	chr9:35658001:-
RN7SL2--RMRP	3	0	INCL_NON_REF_SPLICE	RN7SL2^ENSG00000274012.1	chr14:49862574:-	RMRP^ENSG00000277027.1	chr9:35657982:-
RN7SL2--SNORD3A	3	0	INCL_NON_REF_SPLICE	RN7SL2^ENSG00000274012.1	chr14:49862574:-	SNORD3A^ENSG00000263934.5	chr17:19188121:+
RN7SL5P--SNHG3	3	0	INCL_NON_REF_SPLICE	RN7SL5P^ENSG00000265735.2	chr9:9442239:+	SNHG3^ENSG00000242125.3	chr1:28507381:+
RNU6ATAC--SNORD3A	3	0	INCL_NON_REF_SPLICE	RNU6ATAC^ENSG00000221676.1	chr9:134164440:-	SNORD3A^ENSG00000263934.5	chr17:19188048:+
RPL12--GAS5	3	0	ONLY_REF_SPLICE	RPL12^ENSG00000197958.13	chr9:127449281:-	GAS5^ENSG00000234741.10	chr1:173864704:-
RPL18AP3--RMRP	3	0	INCL_NON_REF_SPLICE	RPL18AP3^ENSG00000213442.5	chr12:104265642:+	RMRP^ENSG00000277027.1	chr9:35657892:-
RPL23AP53--SEPTIN14	3	0	ONLY_REF_SPLICE	RPL23AP53^ENSG00000223508.5	chr8:219290:-	SEPTIN14^ENSG00000154997.9	chr7:55796092:-
RPPH1--RMRP	3	0	INCL_NON_REF_SPLICE	RPPH1^ENSG00000277209.1	chr14:20343089:-	RMRP^ENSG00000277027.1	chr9:35657880:-
RPPH1--RMRP	3	0	INCL_NON_REF_SPLICE	RPPH1^ENSG00000277209.1	chr14:20343278:-	RMRP^ENSG00000277027.1	chr9:35658002:-
RPPH1--SNORD3C	3	0	INCL_NON_REF_SPLICE	RPPH1^ENSG00000277209.1	chr14:20343266:-	SNORD3C^ENSG00000264940.5	chr17:19190177:-
RRM2--RPL37A	3	0	INCL_NON_REF_SPLICE	RRM2^ENSG00000171848.16	chr2:10129468:+	RPL37A^ENSG00000197756.10	chr2:216499334:+
SNORD3A--RN7SL1	3	0	INCL_NON_REF_SPLICE	SNORD3A^ENSG00000263934.5	chr17:19188227:+	RN7SL1^ENSG00000276168.1	chr14:49586764:+
SNORD3A--WDR74	3	0	INCL_NON_REF_SPLICE	SNORD3A^ENSG00000263934.5	chr17:19188228:+	WDR74^ENSG00000133316.16	chr11:62841790:-
SNORD3D--RN7SL1	3	0	INCL_NON_REF_SPLICE	SNORD3D^ENSG00000277947.1	chr17:19112431:-	RN7SL1^ENSG00000276168.1	chr14:49586757:+
SNORD3D--RN7SL2	3	0	INCL_NON_REF_SPLICE	SNORD3D^ENSG00000277947.1	chr17:19112431:-	RN7SL2^ENSG00000274012.1	chr14:49862672:-
AGAP10P--TIMM23B	2	0	ONLY_REF_SPLICE	AGAP10P^ENSG00000230869.1	chr10:45684520:+	TIMM23B^ENSG00000204152.14	chr10:49973012:+
CDK11A--NADK	2	0	ONLY_REF_SPLICE	CDK11A^ENSG00000008128.23	chr1:1716346:-	NADK^ENSG00000008130.15	chr1:1765446:-
CTSC--RAB38	2	0	ONLY_REF_SPLICE	CTSC^ENSG00000109861.17	chr11:88300530:-	RAB38^ENSG00000123892.12	chr11:88149955:-
CYTOR--ANAPC1P4	2	0	ONLY_REF_SPLICE	CYTOR^ENSG00000222041.13	chr2:87606769:+	ANAPC1P4^ENSG00000234231.4	chr2:87707762:+
DANCR--SNX5	2	0	ONLY_REF_SPLICE	DANCR^ENSG00000226950.8	chr4:52712959:+	SNX5^ENSG00000089006.17	chr20:17961326:-
DLGAP4-AS1--RBM12	2	0	ONLY_REF_SPLICE	DLGAP4-AS1^ENSG00000232907.9	chr20:36571441:-	RBM12^ENSG00000244462.8	chr20:35659014:-
GFPT1--NFU1	2	0	ONLY_REF_SPLICE	GFPT1^ENSG00000198380.13	chr2:69348171:-	NFU1^ENSG00000169599.13	chr2:69396290:-
KPNA2P3--BPTFP1	2	0	ONLY_REF_SPLICE	KPNA2P3^ENSG00000266820.1	chr17:64754005:-	BPTFP1^ENSG00000263647.1	chr17:64762710:-
LARS2--LIMD1	2	0	ONLY_REF_SPLICE	LARS2^ENSG00000011376.12	chr3:45524108:+	LIMD1^ENSG00000144791.10	chr3:45636150:+
MFSD14B--ENSG00000232063	2	0	ONLY_REF_SPLICE	MFSD14B^ENSG00000148110.17	chr9:94438528:+	ENSG00000232063^ENSG00000232063.2	chr9:94359485:+
MGST1--ENSG00000283240	2	0	ONLY_REF_SPLICE	MGST1^ENSG00000008394.13	chr12:16383604:+	ENSG00000283240^ENSG00000283240.1	chr12:16661766:+
MNAT1--SLC38A6	2	0	ONLY_REF_SPLICE	MNAT1^ENSG00000020426.11	chr14:60879835:+	SLC38A6^ENSG00000139974.17	chr14:60982508:+
MRTFA--ANKLE2	2	0	ONLY_REF_SPLICE	MRTFA^ENSG00000196588.21	chr22:40552106:-	ANKLE2^ENSG00000176915.15	chr12:132755133:-
MTAP--CDKN2B-AS1	2	0	ONLY_REF_SPLICE	MTAP^ENSG00000099810.21	chr9:21859425:+	CDKN2B-AS1^ENSG00000240498.9	chr9:22029433:+
RCC1--AP3B1	2	0	ONLY_REF_SPLICE	RCC1^ENSG00000180198.17	chr1:28508160:+	AP3B1^ENSG00000132842.15	chr5:78216237:-
RCC1--TANGO6	2	0	ONLY_REF_SPLICE	RCC1^ENSG00000180198.17	chr1:28508160:+	TANGO6^ENSG00000103047.8	chr16:68974028:+
RPL12--QTRT1	2	0	ONLY_REF_SPLICE	RPL12^ENSG00000197958.13	chr9:127449281:-	QTRT1^ENSG00000213339.9	chr19:10707302:+
RPL13--RPL13A	2	0	ONLY_REF_SPLICE	RPL13^ENSG00000167526.14	chr16:89563067:+	RPL13A^ENSG00000142541.18	chr19:49490529:+
RPL26--UBR1	2	0	ONLY_REF_SPLICE	RPL26^ENSG00000161970.15	chr17:8382143:-	UBR1^ENSG00000159459.12	chr15:43022801:-
SNHG3--NOP58	2	0	ONLY_REF_SPLICE	SNHG3^ENSG00000242125.3	chr1:28508160:+	NOP58^ENSG00000055044.11	chr2:202277950:+
ST7--ESYT2	2	0	ONLY_REF_SPLICE	ST7^ENSG00000004866.22	chr7:116953691:+	ESYT2^ENSG00000117868.18	chr7:158799072:-
STXBP5--ADAT2	2	0	ONLY_REF_SPLICE	STXBP5^ENSG00000164506.16	chr6:147291172:+	ADAT2^ENSG00000189007.16	chr6:143438694:-
TCFL5--ZNF638	2	0	ONLY_REF_SPLICE	TCFL5^ENSG00000101190.13	chr20:62854016:-	ZNF638^ENSG00000075292.19	chr2:71396141:+
ZNF277--SSBP1	2	0	ONLY_REF_SPLICE	ZNF277^ENSG00000198839.10	chr7:112206807:+	SSBP1^ENSG00000106028.11	chr7:141787723:+
RPL4--RPLP0	1	2	ONLY_REF_SPLICE	RPL4^ENSG00000174444.15	chr15:66501008:-	RPLP0^ENSG00000089157.16	chr12:120201095:-
SNORD3D--DEK	1	2	ONLY_REF_SPLICE	SNORD3D^ENSG00000281000.1	chr17:19112420:-	DEK^ENSG00000124795.17	chr6:18249839:-
HSPA8--EIF4B	1	1	ONLY_REF_SPLICE	HSPA8^ENSG00000109971.14	chr11:123058252:-	EIF4B^ENSG00000063046.18	chr12:53021806:+
LINC00477--SOX5	1	1	ONLY_REF_SPLICE	LINC00477^ENSG00000197503.4	chr12:24571534:-	SOX5^ENSG00000134532.20	chr12:24407566:-
LYZ--CCT2	1	1	ONLY_REF_SPLICE	LYZ^ENSG00000090382.7	chr12:69352298:+	CCT2^ENSG00000166226.13	chr12:69589485:+
NONO--RPL13A	1	1	ONLY_REF_SPLICE	NONO^ENSG00000147140.17	chrX:71298508:+	RPL13A^ENSG00000142541.18	chr19:49490529:+
RPL4--EEF1D	1	1	ONLY_REF_SPLICE	RPL4^ENSG00000174444.15	chr15:66499323:-	EEF1D^ENSG00000104529.19	chr8:143597400:-
RPS20--PICALM	1	1	ONLY_REF_SPLICE	RPS20^ENSG00000008988.11	chr8:56074060:-	PICALM^ENSG00000073921.18	chr11:85983973:-
RPS6--RPL4	1	1	ONLY_REF_SPLICE	RPS6^ENSG00000137154.13	chr9:19376494:-	RPL4^ENSG00000174444.15	chr15:66501504:-

## Sheet: Replicate 2
#FusionName	Junction Read Count	SpanningFragCount	SpliceType	Left Gene	Left Breakpoint	Right Gene	Right Breakpoint	Table S1. List of all fusion genes found in MOLM-13.
LINC00551--RPL14	44	0	INCL_NON_REF_SPLICE	LINC00551^ENSG00000272274.4	chr13:106714801:+	RPL14^ENSG00000188846.14	chr3:40462051:+
RN7SL1--SNORD3A	37	7	INCL_NON_REF_SPLICE	RN7SL1^ENSG00000276168.1	chr14:49586854:+	SNORD3A^ENSG00000263934.5	chr17:19188038:+
KMT2A--MLLT3	30	0	ONLY_REF_SPLICE	KMT2A^ENSG00000118058.25	chr11:118484975:+	MLLT3^ENSG00000171843.17	chr9:20365744:-
SNORD3A--EEF1A1	5	87	INCL_NON_REF_SPLICE	SNORD3A^ENSG00000263934.5	chr17:19188228:+	EEF1A1^ENSG00000156508.19	chr6:73519948:-
SNORD3D--EEF1A1	5	87	INCL_NON_REF_SPLICE	SNORD3D^ENSG00000281000.1	chr17:19112424:-	EEF1A1^ENSG00000156508.19	chr6:73519948:-
SNORD3D--RMRP	18	35	INCL_NON_REF_SPLICE	SNORD3D^ENSG00000277947.1	chr17:19112424:-	RMRP^ENSG00000277027.1	chr9:35658005:-
SNORD3A--EEF1A1	4	90	INCL_NON_REF_SPLICE	SNORD3A^ENSG00000263934.5	chr17:19188228:+	EEF1A1^ENSG00000156508.19	chr6:73521012:-
SNORD3D--EEF1A1	4	90	INCL_NON_REF_SPLICE	SNORD3D^ENSG00000281000.1	chr17:19112424:-	EEF1A1^ENSG00000156508.19	chr6:73521012:-
SNORD3A--EEF1A1	4	89	INCL_NON_REF_SPLICE	SNORD3A^ENSG00000263934.5	chr17:19188228:+	EEF1A1^ENSG00000156508.19	chr6:73520059:-
SNORD3D--EEF1A1	4	89	INCL_NON_REF_SPLICE	SNORD3D^ENSG00000281000.1	chr17:19112424:-	EEF1A1^ENSG00000156508.19	chr6:73520059:-
SNORD3B-2--RMRP	17	33	INCL_NON_REF_SPLICE	SNORD3B-2^ENSG00000262074.7	chr17:19063924:-	RMRP^ENSG00000277027.1	chr9:35658005:-
RN7SL2--ENSG00000262202	24	4	INCL_NON_REF_SPLICE	RN7SL2^ENSG00000274012.1	chr14:49862574:-	ENSG00000262202^ENSG00000262202.4	chr17:19190222:-
EEF1A1--SNORD3A	3	81	INCL_NON_REF_SPLICE	EEF1A1^ENSG00000156508.19	chr6:73518166:-	SNORD3A^ENSG00000263934.5	chr17:19188038:+
EEF1A1--SNORD3D	3	81	INCL_NON_REF_SPLICE	EEF1A1^ENSG00000156508.19	chr6:73518166:-	SNORD3D^ENSG00000281000.1	chr17:19190223:-
SNORD3D--EEF1A1	3	80	INCL_NON_REF_SPLICE	SNORD3D^ENSG00000281000.1	chr17:19112421:-	EEF1A1^ENSG00000156508.19	chr6:73519507:-
SNORD3D--RMRP	14	34	INCL_NON_REF_SPLICE	SNORD3D^ENSG00000277947.1	chr17:19112424:-	RMRP^ENSG00000277027.1	chr9:35657995:-
ENSG00000282885--SNORD3B-1	22	1	INCL_NON_REF_SPLICE	ENSG00000282885^ENSG00000282885.3	chr14:49862574:-	SNORD3B-1^ENSG00000265185.6	chr17:19061935:+
SNORD3D--SNHG3	20	9	INCL_NON_REF_SPLICE	SNORD3D^ENSG00000277947.1	chr17:19112424:-	SNHG3^ENSG00000242125.3	chr1:28507380:+
ENSG00000259001--SNORD3C	5	67	INCL_NON_REF_SPLICE	ENSG00000259001^ENSG00000259001.3	chr14:20343091:-	SNORD3C^ENSG00000264940.5	chr17:19190223:-
RPPH1--SNORD3A	5	67	INCL_NON_REF_SPLICE	RPPH1^ENSG00000277209.1	chr14:20343091:-	SNORD3A^ENSG00000263934.5	chr17:19188038:+
ENSG00000262202--RPPH1	8	54	INCL_NON_REF_SPLICE	ENSG00000262202^ENSG00000262202.4	chr17:19112424:-	RPPH1^ENSG00000277209.1	chr14:20343381:-
SNORD3A--ENSG00000259001	8	54	INCL_NON_REF_SPLICE	SNORD3A^ENSG00000263934.5	chr17:19188228:+	ENSG00000259001^ENSG00000259001.3	chr14:20343381:-
ENSG00000259001--SNORD3C	4	69	INCL_NON_REF_SPLICE	ENSG00000259001^ENSG00000259001.3	chr14:20343070:-	SNORD3C^ENSG00000264940.5	chr17:19190220:-
ENSG00000259001--SNORD3C	4	69	INCL_NON_REF_SPLICE	ENSG00000259001^ENSG00000259001.3	chr14:20343073:-	SNORD3C^ENSG00000264940.5	chr17:19190230:-
RPPH1--SNORD3A	4	69	INCL_NON_REF_SPLICE	RPPH1^ENSG00000277209.1	chr14:20343070:-	SNORD3A^ENSG00000263934.5	chr17:19188041:+
RPPH1--SNORD3A	4	69	INCL_NON_REF_SPLICE	RPPH1^ENSG00000277209.1	chr14:20343073:-	SNORD3A^ENSG00000263934.5	chr17:19188031:+
EEF1A1--SNORD3A	3	72	INCL_NON_REF_SPLICE	EEF1A1^ENSG00000156508.19	chr6:73518458:-	SNORD3A^ENSG00000263934.5	chr17:19188038:+
EEF1A1--SNORD3A	3	72	INCL_NON_REF_SPLICE	EEF1A1^ENSG00000156508.19	chr6:73518467:-	SNORD3A^ENSG00000263934.5	chr17:19188038:+
EEF1A1--SNORD3D	3	72	INCL_NON_REF_SPLICE	EEF1A1^ENSG00000156508.19	chr6:73518458:-	SNORD3D^ENSG00000281000.1	chr17:19190223:-
ENSG00000262202--RPPH1	7	56	INCL_NON_REF_SPLICE	ENSG00000262202^ENSG00000262202.4	chr17:19112422:-	RPPH1^ENSG00000277209.1	chr14:20343395:-
SNORD3A--ENSG00000259001	7	56	INCL_NON_REF_SPLICE	SNORD3A^ENSG00000263934.5	chr17:19188228:+	ENSG00000259001^ENSG00000259001.3	chr14:20343395:-
ENSG00000262202--RPPH1	9	46	INCL_NON_REF_SPLICE	ENSG00000262202^ENSG00000262202.4	chr17:19112424:-	RPPH1^ENSG00000277209.1	chr14:20343344:-
SNORD3A--ENSG00000259001	9	46	INCL_NON_REF_SPLICE	SNORD3A^ENSG00000263934.5	chr17:19188228:+	ENSG00000259001^ENSG00000259001.3	chr14:20343331:-
SNORD3A--ENSG00000259001	9	46	INCL_NON_REF_SPLICE	SNORD3A^ENSG00000263934.5	chr17:19188228:+	ENSG00000259001^ENSG00000259001.3	chr14:20343344:-
SNORD3B-2--SNORA73A	19	6	INCL_NON_REF_SPLICE	SNORD3B-2^ENSG00000262074.7	chr17:19063924:-	SNORA73A^ENSG00000274266.1	chr1:28507380:+
SNORD3A--SNHG3	18	9	INCL_NON_REF_SPLICE	SNORD3A^ENSG00000263934.5	chr17:19188228:+	SNHG3^ENSG00000242125.3	chr1:28507380:+
ENSG00000291207--PSPH	20	0	ONLY_REF_SPLICE	ENSG00000291207^ENSG00000291207.1	chr7:45768660:-	PSPH^ENSG00000146733.14	chr7:56021231:-
EEF1A1--SNORD3A	3	66	INCL_NON_REF_SPLICE	EEF1A1^ENSG00000156508.19	chr6:73518524:-	SNORD3A^ENSG00000263934.5	chr17:19188034:+
EEF1A1--SNORD3D	3	66	INCL_NON_REF_SPLICE	EEF1A1^ENSG00000156508.19	chr6:73518524:-	SNORD3D^ENSG00000281000.1	chr17:19190223:-
ENSG00000259001--SNORD3C	7	50	INCL_NON_REF_SPLICE	ENSG00000259001^ENSG00000259001.3	chr14:20343163:-	SNORD3C^ENSG00000264940.5	chr17:19190220:-
RPPH1--SNORD3A	7	50	INCL_NON_REF_SPLICE	RPPH1^ENSG00000277209.1	chr14:20343163:-	SNORD3A^ENSG00000263934.5	chr17:19188036:+
EEF1A1--SNORD3A	3	65	INCL_NON_REF_SPLICE	EEF1A1^ENSG00000156508.19	chr6:73518559:-	SNORD3A^ENSG00000263934.5	chr17:19188041:+
EEF1A1--SNORD3D	3	65	INCL_NON_REF_SPLICE	EEF1A1^ENSG00000156508.19	chr6:73518559:-	SNORD3D^ENSG00000281000.1	chr17:19190220:-
SNORD3A--EEF1A1	3	64	INCL_NON_REF_SPLICE	SNORD3A^ENSG00000263934.5	chr17:19188228:+	EEF1A1^ENSG00000156508.19	chr6:73519213:-
SNORD3B-2--RMRP	19	0	INCL_NON_REF_SPLICE	SNORD3B-2^ENSG00000262074.7	chr17:19063924:-	RMRP^ENSG00000277027.1	chr9:35657883:-
SNORD3D--EEF1A1	3	64	INCL_NON_REF_SPLICE	SNORD3D^ENSG00000281000.1	chr17:19112423:-	EEF1A1^ENSG00000156508.19	chr6:73519170:-
SNORD3D--EEF1A1	3	64	INCL_NON_REF_SPLICE	SNORD3D^ENSG00000281000.1	chr17:19112423:-	EEF1A1^ENSG00000156508.19	chr6:73519214:-
SNORD3D--RMRP	19	0	INCL_NON_REF_SPLICE	SNORD3D^ENSG00000277947.1	chr17:19112424:-	RMRP^ENSG00000277027.1	chr9:35657883:-
ENSG00000259001--SNORD3C	5	55	INCL_NON_REF_SPLICE	ENSG00000259001^ENSG00000259001.3	chr14:20343150:-	SNORD3C^ENSG00000264940.5	chr17:19190219:-
RPPH1--SNORD3A	14	19	INCL_NON_REF_SPLICE	RPPH1^ENSG00000277209.1	chr14:20343257:-	SNORD3A^ENSG00000263934.5	chr17:19188038:+
RPPH1--SNORD3A	5	55	INCL_NON_REF_SPLICE	RPPH1^ENSG00000277209.1	chr14:20343150:-	SNORD3A^ENSG00000263934.5	chr17:19188037:+
ENSG00000259001--SNORD3C	5	49	INCL_NON_REF_SPLICE	ENSG00000259001^ENSG00000259001.3	chr14:20343160:-	SNORD3C^ENSG00000264940.5	chr17:19190191:-
RPPH1--SNORD3A	5	49	INCL_NON_REF_SPLICE	RPPH1^ENSG00000277209.1	chr14:20343160:-	SNORD3A^ENSG00000263934.5	chr17:19188070:+
RMRP--SNORD3A	11	24	INCL_NON_REF_SPLICE	RMRP^ENSG00000277027.1	chr9:35657769:-	SNORD3A^ENSG00000263934.5	chr17:19188039:+
SNORD3A--EEF1A1	4	52	INCL_NON_REF_SPLICE	SNORD3A^ENSG00000263934.5	chr17:19188230:+	EEF1A1^ENSG00000156508.19	chr6:73518736:-
SNORD3D--EEF1A1	4	52	INCL_NON_REF_SPLICE	SNORD3D^ENSG00000281000.1	chr17:19112422:-	EEF1A1^ENSG00000156508.19	chr6:73518736:-
ENSG00000259001--SNORD3C	3	54	INCL_NON_REF_SPLICE	ENSG00000259001^ENSG00000259001.3	chr14:20343156:-	SNORD3C^ENSG00000264940.5	chr17:19190217:-
SNORD3A--EEF1A1	4	50	INCL_NON_REF_SPLICE	SNORD3A^ENSG00000263934.5	chr17:19188228:+	EEF1A1^ENSG00000156508.19	chr6:73518711:-
SNORD3D--EEF1A1	4	50	INCL_NON_REF_SPLICE	SNORD3D^ENSG00000281000.1	chr17:19112424:-	EEF1A1^ENSG00000156508.19	chr6:73518711:-
ENSG00000259001--SNORD3C	8	33	INCL_NON_REF_SPLICE	ENSG00000259001^ENSG00000259001.3	chr14:20343241:-	SNORD3C^ENSG00000264940.5	chr17:19190222:-
RPPH1--SNORD3A	8	33	INCL_NON_REF_SPLICE	RPPH1^ENSG00000277209.1	chr14:20343241:-	SNORD3A^ENSG00000263934.5	chr17:19188039:+
SNORD3D--RMRP	8	33	INCL_NON_REF_SPLICE	SNORD3D^ENSG00000277947.1	chr17:19112424:-	RMRP^ENSG00000277027.1	chr9:35657983:-
EEF1A1--SNORD3A	3	51	INCL_NON_REF_SPLICE	EEF1A1^ENSG00000156508.19	chr6:73518992:-	SNORD3A^ENSG00000263934.5	chr17:19188032:+
EEF1A1--SNORD3D	3	51	INCL_NON_REF_SPLICE	EEF1A1^ENSG00000156508.19	chr6:73518992:-	SNORD3D^ENSG00000281000.1	chr17:19190229:-
ENSG00000262202--RPPH1	3	50	INCL_NON_REF_SPLICE	ENSG00000262202^ENSG00000262202.4	chr17:19112424:-	RPPH1^ENSG00000277209.1	chr14:20343375:-
RMRP--SNORD3A	9	26	INCL_NON_REF_SPLICE	RMRP^ENSG00000277027.1	chr9:35657755:-	SNORD3A^ENSG00000263934.5	chr17:19188038:+
SNORD3A--ENSG00000259001	3	50	INCL_NON_REF_SPLICE	SNORD3A^ENSG00000263934.5	chr17:19188228:+	ENSG00000259001^ENSG00000259001.3	chr14:20343375:-
ENSG00000259001--SNORD3C	6	35	INCL_NON_REF_SPLICE	ENSG00000259001^ENSG00000259001.3	chr14:20343234:-	SNORD3C^ENSG00000264940.5	chr17:19190219:-
RPPH1--SNORD3A	6	35	INCL_NON_REF_SPLICE	RPPH1^ENSG00000277209.1	chr14:20343234:-	SNORD3A^ENSG00000263934.5	chr17:19188042:+
EEF1A1P5--ENSG00000262202	3	46	INCL_NON_REF_SPLICE	EEF1A1P5^ENSG00000196205.8	chr9:133020343:+	ENSG00000262202^ENSG00000262202.4	chr17:19190225:-
ENSG00000262202--RPPH1	3	46	INCL_NON_REF_SPLICE	ENSG00000262202^ENSG00000262202.4	chr17:19112420:-	RPPH1^ENSG00000277209.1	chr14:20343356:-
SNORD3A--ENSG00000259001	3	46	INCL_NON_REF_SPLICE	SNORD3A^ENSG00000263934.5	chr17:19188228:+	ENSG00000259001^ENSG00000259001.3	chr14:20343358:-
TVP23C--CDRT4	14	1	ONLY_REF_SPLICE	TVP23C^ENSG00000175106.17	chr17:15545785:-	CDRT4^ENSG00000239704.12	chr17:15440285:-
ENSG00000262202--RPPH1	7	28	INCL_NON_REF_SPLICE	ENSG00000262202^ENSG00000262202.4	chr17:19112425:-	RPPH1^ENSG00000277209.1	chr14:20343272:-
KMT2A--MLLT3	14	0	ONLY_REF_SPLICE	KMT2A^ENSG00000118058.25	chr11:118484314:+	MLLT3^ENSG00000171843.17	chr9:20365744:-
SNORD3A--ENSG00000259001	7	28	INCL_NON_REF_SPLICE	SNORD3A^ENSG00000263934.5	chr17:19188227:+	ENSG00000259001^ENSG00000259001.3	chr14:20343272:-
SNORD3A--ENSG00000259001	3	44	INCL_NON_REF_SPLICE	SNORD3A^ENSG00000263934.5	chr17:19188228:+	ENSG00000259001^ENSG00000259001.3	chr14:20343308:-
MPHOSPH10P2--WHAMMP1	13	0	INCL_NON_REF_SPLICE	MPHOSPH10P2^ENSG00000254912.2	chr15:32494018:-	WHAMMP1^ENSG00000223509.8	chr15:32533368:-
ENSG00000262202--SNORA73B	12	3	INCL_NON_REF_SPLICE	ENSG00000262202^ENSG00000262202.4	chr17:19112424:-	SNORA73B^ENSG00000200087.1	chr1:28508573:+
EEF1A1--SNORD3A	3	37	INCL_NON_REF_SPLICE	EEF1A1^ENSG00000156508.19	chr6:73519149:-	SNORD3A^ENSG00000263934.5	chr17:19188038:+
EEF1A1--SNORD3D	3	37	INCL_NON_REF_SPLICE	EEF1A1^ENSG00000156508.19	chr6:73519149:-	SNORD3D^ENSG00000281000.1	chr17:19190223:-
SNORD3A--ENSG00000259001	5	29	INCL_NON_REF_SPLICE	SNORD3A^ENSG00000263934.5	chr17:19188228:+	ENSG00000259001^ENSG00000259001.3	chr14:20343292:-
ENSG00000259001--SNORD3C	12	0	INCL_NON_REF_SPLICE	ENSG00000259001^ENSG00000259001.3	chr14:20343281:-	SNORD3C^ENSG00000264940.5	chr17:19190225:-
SNORD3B-2--RMRP	5	27	INCL_NON_REF_SPLICE	SNORD3B-2^ENSG00000262074.7	chr17:19063931:-	RMRP^ENSG00000277027.1	chr9:35658004:-
SNORD3D--RMRP	4	31	INCL_NON_REF_SPLICE	SNORD3D^ENSG00000277947.1	chr17:19112424:-	RMRP^ENSG00000277027.1	chr9:35657963:-
EEF1A1--SNORD3A	3	34	INCL_NON_REF_SPLICE	EEF1A1^ENSG00000156508.19	chr6:73519175:-	SNORD3A^ENSG00000263934.5	chr17:19188040:+
EEF1A1--SNORD3A	3	32	INCL_NON_REF_SPLICE	EEF1A1^ENSG00000156508.19	chr6:73519196:-	SNORD3A^ENSG00000263934.5	chr17:19188080:+
ENSG00000262202--RPPH1	5	24	INCL_NON_REF_SPLICE	ENSG00000262202^ENSG00000262202.4	chr17:19112424:-	RPPH1^ENSG00000277209.1	chr14:20343261:-
ENSG00000263393--MT-CO1	11	0	INCL_NON_REF_SPLICE	ENSG00000263393^ENSG00000263393.1	chr18:32123959:-	MT-CO1^ENSG00000198804.2	chrM:6635:+
SNORD3A--ENSG00000259001	5	24	INCL_NON_REF_SPLICE	SNORD3A^ENSG00000263934.5	chr17:19188228:+	ENSG00000259001^ENSG00000259001.3	chr14:20343261:-
ENSG00000262202--RPPH1	9	7	INCL_NON_REF_SPLICE	ENSG00000262202^ENSG00000262202.4	chr17:19112424:-	RPPH1^ENSG00000277209.1	chr14:20343217:-
RPPH1--SNORD3A	3	31	INCL_NON_REF_SPLICE	RPPH1^ENSG00000277209.1	chr14:20343246:-	SNORD3A^ENSG00000263934.5	chr17:19188029:+
RPPH1--SNORD3A	5	23	INCL_NON_REF_SPLICE	RPPH1^ENSG00000277209.1	chr14:20343246:-	SNORD3A^ENSG00000263934.5	chr17:19188084:+
RPPH1--RMRP	4	26	INCL_NON_REF_SPLICE	RPPH1^ENSG00000277209.1	chr14:20343149:-	RMRP^ENSG00000277027.1	chr9:35657976:-
RMRP--SNORD3A	5	20	INCL_NON_REF_SPLICE	RMRP^ENSG00000277027.1	chr9:35657804:-	SNORD3A^ENSG00000263934.5	chr17:19188040:+
ENSG00000262202--RPPH1	4	23	INCL_NON_REF_SPLICE	ENSG00000262202^ENSG00000262202.4	chr17:19112425:-	RPPH1^ENSG00000277209.1	chr14:20343240:-
SNORD3A--ENSG00000259001	4	23	INCL_NON_REF_SPLICE	SNORD3A^ENSG00000263934.5	chr17:19188227:+	ENSG00000259001^ENSG00000259001.3	chr14:20343240:-
MALAT1--SNORD3A	3	25	INCL_NON_REF_SPLICE	MALAT1^ENSG00000251562.11	chr11:65505853:+	SNORD3A^ENSG00000263934.5	chr17:19188039:+
ENSG00000259001--SNORD3C	8	4	INCL_NON_REF_SPLICE	ENSG00000259001^ENSG00000259001.3	chr14:20343266:-	SNORD3C^ENSG00000264940.5	chr17:19190223:-
PDCD6IPP1--ENSG00000283273	9	0	INCL_NON_REF_SPLICE	PDCD6IPP1^ENSG00000275325.5	chr15:22744698:+	ENSG00000283273^ENSG00000283273.1	chr15:22717659:+
SNORD3B-2--SNORA73A	8	4	INCL_NON_REF_SPLICE	SNORD3B-2^ENSG00000262074.7	chr17:19063924:-	SNORA73A^ENSG00000274266.1	chr1:28507390:+
SNORD3D--RMRP	3	24	INCL_NON_REF_SPLICE	SNORD3D^ENSG00000277947.1	chr17:19112424:-	RMRP^ENSG00000277027.1	chr9:35657933:-
RMRP--SNORD3A	3	23	INCL_NON_REF_SPLICE	RMRP^ENSG00000277027.1	chr9:35657767:-	SNORD3A^ENSG00000263934.5	chr17:19188031:+
SNORD3B-2--RMRP	3	23	INCL_NON_REF_SPLICE	SNORD3B-2^ENSG00000262074.7	chr17:19063925:-	RMRP^ENSG00000277027.1	chr9:35657926:-
RMRP--SNORD3D	4	18	INCL_NON_REF_SPLICE	RMRP^ENSG00000277027.1	chr9:35657772:-	SNORD3D^ENSG00000277947.1	chr17:19190169:-
RPPH1--RMRP	4	17	INCL_NON_REF_SPLICE	RPPH1^ENSG00000277209.1	chr14:20343246:-	RMRP^ENSG00000277027.1	chr9:35657982:-
SNORD3A--ENSG00000259001	3	21	INCL_NON_REF_SPLICE	SNORD3A^ENSG00000263934.5	chr17:19188221:+	ENSG00000259001^ENSG00000259001.3	chr14:20343277:-
SNORD3A--GAPDH	3	21	INCL_NON_REF_SPLICE	SNORD3A^ENSG00000263934.5	chr17:19188229:+	GAPDH^ENSG00000111640.15	chr12:6536531:+
RPPH1--SNHG3	8	0	INCL_NON_REF_SPLICE	RPPH1^ENSG00000277209.1	chr14:20343278:-	SNHG3^ENSG00000242125.3	chr1:28507380:+
EEF1A1--SNORD3A	3	17	INCL_NON_REF_SPLICE	EEF1A1^ENSG00000156508.19	chr6:73519485:-	SNORD3A^ENSG00000263934.5	chr17:19188039:+
EEF1A1--SNORD3D	3	17	INCL_NON_REF_SPLICE	EEF1A1^ENSG00000156508.19	chr6:73519485:-	SNORD3D^ENSG00000281000.1	chr17:19190221:-
EEF1A1P5--ENSG00000262202	3	17	INCL_NON_REF_SPLICE	EEF1A1P5^ENSG00000196205.8	chr9:133019659:+	ENSG00000262202^ENSG00000262202.4	chr17:19190223:-
ENSG00000282885--SNORD3B-1	7	1	INCL_NON_REF_SPLICE	ENSG00000282885^ENSG00000282885.3	chr14:49862562:-	SNORD3B-1^ENSG00000265185.6	chr17:19061934:+
RPL7--ENSG00000262202	3	17	INCL_NON_REF_SPLICE	RPL7^ENSG00000147604.14	chr8:73291224:-	ENSG00000262202^ENSG00000262202.4	chr17:19190225:-
SRGN--SNORD3D	3	17	INCL_NON_REF_SPLICE	SRGN^ENSG00000122862.5	chr10:69104237:+	SNORD3D^ENSG00000277947.1	chr17:19190176:-
EEF1A1--RMRP	3	16	INCL_NON_REF_SPLICE	EEF1A1^ENSG00000156508.19	chr6:73519178:-	RMRP^ENSG00000277027.1	chr9:35657976:-
RN7SL1--RMRP	5	8	INCL_NON_REF_SPLICE	RN7SL1^ENSG00000276168.1	chr14:49586854:+	RMRP^ENSG00000277027.1	chr9:35658001:-
RN7SL4P--RN7SL173P	7	0	INCL_NON_REF_SPLICE	RN7SL4P^ENSG00000263740.2	chr3:15738723:+	RN7SL173P^ENSG00000243373.3	chr6:158437999:+
RPPH1--RMRP	3	15	INCL_NON_REF_SPLICE	RPPH1^ENSG00000277209.1	chr14:20343254:-	RMRP^ENSG00000277027.1	chr9:35657973:-
SRGN--SNORD3C	3	15	INCL_NON_REF_SPLICE	SRGN^ENSG00000122862.5	chr10:69104239:+	SNORD3C^ENSG00000264940.5	chr17:19190177:-
CCDC32--CBX3	6	1	ONLY_REF_SPLICE	CCDC32^ENSG00000128891.17	chr15:40561981:-	CBX3^ENSG00000122565.19	chr7:26201745:+
RPS18--ENSG00000262202	3	13	INCL_NON_REF_SPLICE	RPS18^ENSG00000231500.7	chr6:33276238:+	ENSG00000262202^ENSG00000262202.4	chr17:19190221:-
EEF1A1P5--ENSG00000262202	3	12	INCL_NON_REF_SPLICE	EEF1A1P5^ENSG00000196205.8	chr9:133019620:+	ENSG00000262202^ENSG00000262202.4	chr17:19190220:-
LINC00477--SOX5	6	0	ONLY_REF_SPLICE	LINC00477^ENSG00000197503.4	chr12:24582956:-	SOX5^ENSG00000134532.20	chr12:24407566:-
RN7SL1--RPPH1	5	4	INCL_NON_REF_SPLICE	RN7SL1^ENSG00000276168.1	chr14:49586854:+	RPPH1^ENSG00000277209.1	chr14:20343379:-
RN7SL1--RPPH1	5	4	INCL_NON_REF_SPLICE	RN7SL1^ENSG00000276168.1	chr14:49586866:+	RPPH1^ENSG00000277209.1	chr14:20343382:-
TCF4--RPL14	6	0	INCL_NON_REF_SPLICE	TCF4^ENSG00000196628.20	chr18:55586154:-	RPL14^ENSG00000188846.14	chr3:40462062:+
RPS20--EEF1A1P5	4	6	INCL_NON_REF_SPLICE	RPS20^ENSG00000008988.11	chr8:56073218:-	EEF1A1P5^ENSG00000196205.8	chr9:133019442:+
ENSG00000259001--SNORD3C	3	9	INCL_NON_REF_SPLICE	ENSG00000259001^ENSG00000259001.3	chr14:20343258:-	SNORD3C^ENSG00000264940.5	chr17:19190177:-
ENSG00000282885--SNORD3B-1	5	1	INCL_NON_REF_SPLICE	ENSG00000282885^ENSG00000282885.3	chr14:49862553:-	SNORD3B-1^ENSG00000265185.6	chr17:19061935:+
C8orf44--SGK3	5	0	ONLY_REF_SPLICE	C8orf44^ENSG00000288596.2	chr8:66680024:+	SGK3^ENSG00000104205.16	chr8:66793616:+
ENSG00000291283--ENSG00000290968	5	0	INCL_NON_REF_SPLICE	ENSG00000291283^ENSG00000291283.1	chr5:177619078:-	ENSG00000290968^ENSG00000290968.1	chr5:177632738:-
RN7SL1--SNORA73A	5	0	INCL_NON_REF_SPLICE	RN7SL1^ENSG00000276168.1	chr14:49586854:+	SNORA73A^ENSG00000274266.1	chr1:28507380:+
SNORD3B-1--RNU2-2P	5	0	INCL_NON_REF_SPLICE	SNORD3B-1^ENSG00000265185.6	chr17:19062124:+	RNU2-2P^ENSG00000222328.1	chr11:62841789:-
ZGPAT--LIME1	5	0	INCL_NON_REF_SPLICE	ZGPAT^ENSG00000197114.12	chr20:63736186:+	LIME1^ENSG00000203896.10	chr20:63736197:+
EEF1A1P5--SNHG3	3	6	INCL_NON_REF_SPLICE	EEF1A1P5^ENSG00000196205.8	chr9:133020765:+	SNHG3^ENSG00000242125.3	chr1:28507380:+
RPPH1--SNORA73B	4	1	INCL_NON_REF_SPLICE	RPPH1^ENSG00000277209.1	chr14:20343162:-	SNORA73B^ENSG00000200087.1	chr1:28508572:+
BOLA2B--SMG1P2	4	0	INCL_NON_REF_SPLICE	BOLA2B^ENSG00000169627.9	chr16:30193358:-	SMG1P2^ENSG00000205534.6	chr16:29548658:-
CCDC32--CBX3	4	0	INCL_NON_REF_SPLICE	CCDC32^ENSG00000128891.17	chr15:40562772:-	CBX3^ENSG00000122565.19	chr7:26201769:+
ENSG00000259001--ENSG00000282885	4	0	INCL_NON_REF_SPLICE	ENSG00000259001^ENSG00000259001.3	chr14:20343263:-	ENSG00000282885^ENSG00000282885.3	chr14:49862665:-
ENSG00000291258--ENSG00000290880	4	0	ONLY_REF_SPLICE	ENSG00000291258^ENSG00000291258.1	chr15:28818998:+	ENSG00000290880^ENSG00000290880.1	chr15:28788603:+
LRRC8B--LRRC8C	4	0	ONLY_REF_SPLICE	LRRC8B^ENSG00000197147.15	chr1:89584789:+	LRRC8C^ENSG00000171488.15	chr1:89686470:+
RN7SL1--SNORA73A	4	0	INCL_NON_REF_SPLICE	RN7SL1^ENSG00000276168.1	chr14:49586865:+	SNORA73A^ENSG00000274266.1	chr1:28507380:+
RNU2-2P--SNORD3C	4	0	INCL_NON_REF_SPLICE	RNU2-2P^ENSG00000222328.1	chr11:62841695:-	SNORD3C^ENSG00000264940.5	chr17:19190225:-
RPPH1--RN7SL1	4	0	INCL_NON_REF_SPLICE	RPPH1^ENSG00000277209.1	chr14:20343257:-	RN7SL1^ENSG00000276168.1	chr14:49586738:+
RPPH1--RN7SL1	4	0	INCL_NON_REF_SPLICE	RPPH1^ENSG00000277209.1	chr14:20343262:-	RN7SL1^ENSG00000276168.1	chr14:49586762:+
RPPH1--RN7SL1	3	4	INCL_NON_REF_SPLICE	RPPH1^ENSG00000277209.1	chr14:20343246:-	RN7SL1^ENSG00000276168.1	chr14:49586594:+
RPPH1--RN7SL1	3	4	INCL_NON_REF_SPLICE	RPPH1^ENSG00000277209.1	chr14:20343246:-	RN7SL1^ENSG00000276168.1	chr14:49511003:+
RPPH1--RN7SL1	3	4	INCL_NON_REF_SPLICE	RPPH1^ENSG00000277209.1	chr14:20343246:-	RN7SL1^ENSG00000276168.1	chr14:49586608:+
RPPH1--SNORA73B	4	0	INCL_NON_REF_SPLICE	RPPH1^ENSG00000277209.1	chr14:20343282:-	SNORA73B^ENSG00000200087.1	chr1:28508573:+
SNORD3B-1--RNU2-2P	4	0	INCL_NON_REF_SPLICE	SNORD3B-1^ENSG00000265185.6	chr17:19062123:+	RNU2-2P^ENSG00000222328.1	chr11:62841773:-
TVP23C--CDRT4	4	0	ONLY_REF_SPLICE	TVP23C^ENSG00000175106.17	chr17:15545785:-	CDRT4^ENSG00000239704.12	chr17:15438200:-
ENSG00000259001--ALDOA	3	3	INCL_NON_REF_SPLICE	ENSG00000259001^ENSG00000259001.3	chr14:20343074:-	ALDOA^ENSG00000149925.22	chr16:30069339:+
ENSG00000259001--RPS6	3	3	INCL_NON_REF_SPLICE	ENSG00000259001^ENSG00000259001.3	chr14:20343256:-	RPS6^ENSG00000137154.13	chr9:19380217:-
RPPH1--RN7SL1	3	3	INCL_NON_REF_SPLICE	RPPH1^ENSG00000277209.1	chr14:20343239:-	RN7SL1^ENSG00000276168.1	chr14:49586724:+
RPPH1--SNHG3	3	3	INCL_NON_REF_SPLICE	RPPH1^ENSG00000277209.1	chr14:20343072:-	SNHG3^ENSG00000242125.3	chr1:28507381:+
RPPH1--SNHG3	3	3	INCL_NON_REF_SPLICE	RPPH1^ENSG00000277209.1	chr14:20343162:-	SNHG3^ENSG00000242125.3	chr1:28507379:+
SNORD3C--TMSB4X	3	3	INCL_NON_REF_SPLICE	SNORD3C^ENSG00000264940.5	chr17:19112520:-	TMSB4X^ENSG00000205542.11	chrX:12975125:+
EEF1A1--DPYSL2	3	2	INCL_NON_REF_SPLICE	EEF1A1^ENSG00000156508.19	chr6:73492800:-	DPYSL2^ENSG00000092964.18	chr8:26578260:+
RPPH1--SNHG3	3	2	INCL_NON_REF_SPLICE	RPPH1^ENSG00000277209.1	chr14:20343257:-	SNHG3^ENSG00000242125.3	chr1:28507379:+
EEF1A1--MYO9B	3	1	INCL_NON_REF_SPLICE	EEF1A1^ENSG00000156508.19	chr6:73518997:-	MYO9B^ENSG00000099331.14	chr19:17159451:+
ENSG00000282885--SNORD3B-1	3	1	INCL_NON_REF_SPLICE	ENSG00000282885^ENSG00000282885.3	chr14:49862562:-	SNORD3B-1^ENSG00000265185.6	chr17:19061924:+
ENSG00000282885--SNORD3B-1	3	1	INCL_NON_REF_SPLICE	ENSG00000282885^ENSG00000282885.3	chr14:49862572:-	SNORD3B-1^ENSG00000265185.6	chr17:19061962:+
PLPBP--KBTBD11	3	1	INCL_NON_REF_SPLICE	PLPBP^ENSG00000147471.12	chr8:37766355:+	KBTBD11^ENSG00000176595.4	chr8:2006545:+
RN7SL1--RPPH1	3	1	INCL_NON_REF_SPLICE	RN7SL1^ENSG00000276168.1	chr14:49586866:+	RPPH1^ENSG00000277209.1	chr14:20343238:-
RN7SL3--SNORD3C	3	1	INCL_NON_REF_SPLICE	RN7SL3^ENSG00000278771.1	chr14:49853640:-	SNORD3C^ENSG00000264940.5	chr17:19190176:-
RPPH1--WDR74	3	1	INCL_NON_REF_SPLICE	RPPH1^ENSG00000277209.1	chr14:20343074:-	WDR74^ENSG00000133316.16	chr11:62841788:-
XRCC5--NPM1	3	1	INCL_NON_REF_SPLICE	XRCC5^ENSG00000079246.16	chr2:216127547:+	NPM1^ENSG00000181163.14	chr5:171392762:+
ABHD17A--SAMHD1	3	0	ONLY_REF_SPLICE	ABHD17A^ENSG00000129968.17	chr19:1879921:-	SAMHD1^ENSG00000101347.11	chr20:36935189:-
AGPAT5--SSR2	3	0	INCL_NON_REF_SPLICE	AGPAT5^ENSG00000155189.12	chr8:6757414:+	SSR2^ENSG00000163479.14	chr1:156020362:-
ATXN3--MAML3	3	0	INCL_NON_REF_SPLICE	ATXN3^ENSG00000066427.25	chr14:92071011:-	MAML3^ENSG00000196782.13	chr4:139889950:-
ATXN3--MAML3	3	0	INCL_NON_REF_SPLICE	ATXN3^ENSG00000066427.25	chr14:92071011:-	MAML3^ENSG00000196782.13	chr4:139889956:-
BLTP1--POLR1G	3	0	INCL_NON_REF_SPLICE	BLTP1^ENSG00000138688.17	chr4:122289115:+	POLR1G^ENSG00000117877.11	chr19:45410633:+
CCT8--TPT1	3	0	INCL_NON_REF_SPLICE	CCT8^ENSG00000156261.13	chr21:29062390:-	TPT1^ENSG00000133112.17	chr13:45339558:-
CTSC--RAB38	3	0	ONLY_REF_SPLICE	CTSC^ENSG00000109861.17	chr11:88300530:-	RAB38^ENSG00000123892.12	chr11:88149955:-
CYTOR--DDX21	3	0	INCL_NON_REF_SPLICE	CYTOR^ENSG00000222041.13	chr2:87521462:+	DDX21^ENSG00000165732.14	chr10:68956184:+
DGCR2--SPRYD3	3	0	INCL_NON_REF_SPLICE	DGCR2^ENSG00000070413.20	chr22:19038101:-	SPRYD3^ENSG00000167778.9	chr12:53065793:-
DIMT1--TOP2B	3	0	INCL_NON_REF_SPLICE	DIMT1^ENSG00000086189.11	chr5:62394568:-	TOP2B^ENSG00000077097.17	chr3:25618798:-
DNAJA3--POGK	3	0	INCL_NON_REF_SPLICE	DNAJA3^ENSG00000103423.14	chr16:4442361:+	POGK^ENSG00000143157.12	chr1:166849403:+
E2F4--RPL14	3	0	INCL_NON_REF_SPLICE	E2F4^ENSG00000205250.9	chr16:67195888:+	RPL14^ENSG00000188846.14	chr3:40462057:+
EEF1A1--RN7SL1	3	0	INCL_NON_REF_SPLICE	EEF1A1^ENSG00000156508.19	chr6:73518457:-	RN7SL1^ENSG00000276168.1	chr14:49586738:+
EEF1A1P5--NIPA2	3	0	INCL_NON_REF_SPLICE	EEF1A1P5^ENSG00000196205.8	chr9:133020791:+	NIPA2^ENSG00000140157.16	chr15:22867175:+
EIF4A1--SNORD3C	3	0	INCL_NON_REF_SPLICE	EIF4A1^ENSG00000161960.16	chr17:7574839:+	SNORD3C^ENSG00000264940.5	chr17:19190223:-
ENSG00000185641--RPL15	3	0	INCL_NON_REF_SPLICE	ENSG00000185641^ENSG00000185641.6	chr5:116051883:-	RPL15^ENSG00000174748.22	chr3:23920657:+
ENSG00000229930--SEPTIN14	3	0	ONLY_REF_SPLICE	ENSG00000229930^ENSG00000229930.1	chr1:224030704:-	SEPTIN14^ENSG00000154997.9	chr7:55796092:-
ENSG00000253683--IQCB1	3	0	INCL_NON_REF_SPLICE	ENSG00000253683^ENSG00000253683.1	chr5:172656434:-	IQCB1^ENSG00000173226.17	chr3:121770217:-
ENSG00000259001--ENSG00000282885	3	0	INCL_NON_REF_SPLICE	ENSG00000259001^ENSG00000259001.3	chr14:20343090:-	ENSG00000282885^ENSG00000282885.3	chr14:49862664:-
ENSG00000259001--ENSG00000282885	3	0	INCL_NON_REF_SPLICE	ENSG00000259001^ENSG00000259001.3	chr14:20343257:-	ENSG00000282885^ENSG00000282885.3	chr14:49862664:-
ENSG00000259001--ENSG00000282885	3	0	INCL_NON_REF_SPLICE	ENSG00000259001^ENSG00000259001.3	chr14:20343266:-	ENSG00000282885^ENSG00000282885.3	chr14:49862837:-
ENSG00000259001--RPL8	3	0	INCL_NON_REF_SPLICE	ENSG00000259001^ENSG00000259001.3	chr14:20343281:-	RPL8^ENSG00000161016.18	chr8:144791324:-
ENSG00000270022--GAPDH	3	0	INCL_NON_REF_SPLICE	ENSG00000270022^ENSG00000270022.3	chr22:42615329:+	GAPDH^ENSG00000111640.15	chr12:6536701:+
FLII--GOLGA8O	3	0	INCL_NON_REF_SPLICE	FLII^ENSG00000177731.16	chr17:18247718:-	GOLGA8O^ENSG00000206127.11	chr15:32443570:-
H2BC4--SNORA73A	3	0	INCL_NON_REF_SPLICE	H2BC4^ENSG00000180596.9	chr6:26123731:-	SNORA73A^ENSG00000274266.1	chr1:28507380:+
KIF13B--PLAC8	3	0	INCL_NON_REF_SPLICE	KIF13B^ENSG00000197892.13	chr8:29140497:-	PLAC8^ENSG00000145287.11	chr4:83114728:-
KMT2A--MLLT3	3	0	INCL_NON_REF_SPLICE	KMT2A^ENSG00000118058.25	chr11:118484975:+	MLLT3^ENSG00000171843.17	chr9:20411938:-
LCOR--RPL5	3	0	INCL_NON_REF_SPLICE	LCOR^ENSG00000196233.14	chr10:96955857:+	RPL5^ENSG00000122406.14	chr1:92834833:+
LCP1--HLX	3	0	INCL_NON_REF_SPLICE	LCP1^ENSG00000136167.15	chr13:46134222:-	HLX^ENSG00000136630.13	chr1:220884749:+
LEPROT--LEPR	3	0	ONLY_REF_SPLICE	LEPROT^ENSG00000213625.9	chr1:65425378:+	LEPR^ENSG00000116678.20	chr1:65565546:+
LMNB1--RPL13	3	0	INCL_NON_REF_SPLICE	LMNB1^ENSG00000113368.12	chr5:126805652:+	RPL13^ENSG00000167526.14	chr16:89561622:+
MAK16--GAPDH	3	0	INCL_NON_REF_SPLICE	MAK16^ENSG00000198042.11	chr8:33500683:+	GAPDH^ENSG00000111640.15	chr12:6537904:+
MALAT1--DDX24	3	0	INCL_NON_REF_SPLICE	MALAT1^ENSG00000251562.11	chr11:65505121:+	DDX24^ENSG00000089737.19	chr14:94062509:-
MAN2B1--EPB41	3	0	INCL_NON_REF_SPLICE	MAN2B1^ENSG00000104774.13	chr19:12658220:-	EPB41^ENSG00000159023.23	chr1:29118813:+
MFSD14B--ENSG00000232063	3	0	ONLY_REF_SPLICE	MFSD14B^ENSG00000148110.17	chr9:94438528:+	ENSG00000232063^ENSG00000232063.2	chr9:94338836:+
MIR17HG--ROMO1	3	0	INCL_NON_REF_SPLICE	MIR17HG^ENSG00000215417.14	chr13:91350322:+	ROMO1^ENSG00000125995.16	chr20:35700865:+
MTURN--ASF1B	3	0	INCL_NON_REF_SPLICE	MTURN^ENSG00000180354.16	chr7:30159680:+	ASF1B^ENSG00000105011.9	chr19:14120028:-
MYCBP2--ELOVL5	3	0	INCL_NON_REF_SPLICE	MYCBP2^ENSG00000005810.20	chr13:77087532:-	ELOVL5^ENSG00000012660.14	chr6:53268488:-
NONO--VDAC3	3	0	INCL_NON_REF_SPLICE	NONO^ENSG00000147140.17	chrX:71294374:+	VDAC3^ENSG00000078668.14	chr8:42405405:+
NPLOC4--NXT1	3	0	INCL_NON_REF_SPLICE	NPLOC4^ENSG00000182446.15	chr17:81556949:-	NXT1^ENSG00000132661.4	chr20:23350830:+
NUP98--AHNAK	3	0	INCL_NON_REF_SPLICE	NUP98^ENSG00000110713.18	chr11:3723195:-	AHNAK^ENSG00000124942.14	chr11:62530926:-
PDCD6IPP1--ENSG00000283273	3	0	INCL_NON_REF_SPLICE	PDCD6IPP1^ENSG00000275325.5	chr15:22744698:+	ENSG00000283273^ENSG00000283273.1	chr15:22714342:+
PTPN11--EIF3A	3	0	INCL_NON_REF_SPLICE	PTPN11^ENSG00000179295.19	chr12:112507333:+	EIF3A^ENSG00000107581.14	chr10:119036055:-
RASGEF1C--RPL10	3	0	INCL_NON_REF_SPLICE	RASGEF1C^ENSG00000146090.16	chr5:180115284:-	RPL10^ENSG00000147403.18	chrX:154399526:+
RN7SL1--EIF2A	3	0	INCL_NON_REF_SPLICE	RN7SL1^ENSG00000276168.1	chr14:49586855:+	EIF2A^ENSG00000144895.12	chr3:150546804:+
RN7SL1--SNORA73B	3	0	INCL_NON_REF_SPLICE	RN7SL1^ENSG00000276168.1	chr14:49586867:+	SNORA73B^ENSG00000200087.1	chr1:28508572:+
RN7SL2--ENSG00000259001	3	0	INCL_NON_REF_SPLICE	RN7SL2^ENSG00000274012.1	chr14:49862555:-	ENSG00000259001^ENSG00000259001.3	chr14:20343217:-
RN7SL2--RNU4-2	3	0	INCL_NON_REF_SPLICE	RN7SL2^ENSG00000274012.1	chr14:49862572:-	RNU4-2^ENSG00000202538.1	chr12:120291883:-
RNU1-1--RN7SL5P	3	0	INCL_NON_REF_SPLICE	RNU1-1^ENSG00000206652.1	chr1:16514146:-	RN7SL5P^ENSG00000265735.2	chr9:9442120:+
RNU1-3--RN7SL1	3	0	INCL_NON_REF_SPLICE	RNU1-3^ENSG00000207513.1	chr1:16666816:-	RN7SL1^ENSG00000276168.1	chr14:49586658:+
RNU2-2P--SNHG19	3	0	INCL_NON_REF_SPLICE	RNU2-2P^ENSG00000222328.1	chr11:62841695:-	SNHG19^ENSG00000260260.3	chr16:2155328:-
RNU2-2P--SNORD3C	3	0	INCL_NON_REF_SPLICE	RNU2-2P^ENSG00000222328.1	chr11:62841695:-	SNORD3C^ENSG00000264940.5	chr17:19190194:-
RNU4-2--RN7SL2	3	0	INCL_NON_REF_SPLICE	RNU4-2^ENSG00000202538.1	chr12:120291777:-	RN7SL2^ENSG00000274012.1	chr14:49862663:-
RNU4-2--RPS12	3	0	INCL_NON_REF_SPLICE	RNU4-2^ENSG00000202538.1	chr12:120291777:-	RPS12^ENSG00000112306.8	chr6:132815039:+
RPA3--ELK4	3	0	INCL_NON_REF_SPLICE	RPA3^ENSG00000106399.11	chr7:7637057:-	ELK4^ENSG00000158711.14	chr1:205614054:-
RPLP0--ENSG00000282885	3	0	INCL_NON_REF_SPLICE	RPLP0^ENSG00000089157.16	chr12:120198924:-	ENSG00000282885^ENSG00000282885.3	chr14:49862663:-
RPPH1--H1-5	3	0	INCL_NON_REF_SPLICE	RPPH1^ENSG00000277209.1	chr14:20343278:-	H1-5^ENSG00000184357.5	chr6:27867246:-
RPPH1--RN7SL1	3	0	INCL_NON_REF_SPLICE	RPPH1^ENSG00000277209.1	chr14:20343074:-	RN7SL1^ENSG00000276168.1	chr14:49586765:+
RPPH1--RN7SL1	3	0	INCL_NON_REF_SPLICE	RPPH1^ENSG00000277209.1	chr14:20343157:-	RN7SL1^ENSG00000276168.1	chr14:49586765:+
RPPH1--RN7SL1	3	0	INCL_NON_REF_SPLICE	RPPH1^ENSG00000277209.1	chr14:20343172:-	RN7SL1^ENSG00000276168.1	chr14:49586775:+
RPPH1--RN7SL1	3	0	INCL_NON_REF_SPLICE	RPPH1^ENSG00000277209.1	chr14:20343277:-	RN7SL1^ENSG00000276168.1	chr14:49586594:+
RPPH1--RN7SL1	3	0	INCL_NON_REF_SPLICE	RPPH1^ENSG00000277209.1	chr14:20343281:-	RN7SL1^ENSG00000276168.1	chr14:49586720:+
RPSA--FRY	3	0	INCL_NON_REF_SPLICE	RPSA^ENSG00000168028.15	chr3:39407764:+	FRY^ENSG00000073910.23	chr13:32185018:+
SNORD3B-2--SNORA73A	3	0	INCL_NON_REF_SPLICE	SNORD3B-2^ENSG00000262074.7	chr17:19063922:-	SNORA73A^ENSG00000274266.1	chr1:28507427:+
SNORD3B-2--SNORA73A	3	0	INCL_NON_REF_SPLICE	SNORD3B-2^ENSG00000262074.7	chr17:19064028:-	SNORA73A^ENSG00000274266.1	chr1:28507382:+
SRGN--ACTB	3	0	INCL_NON_REF_SPLICE	SRGN^ENSG00000122862.5	chr10:69104594:+	ACTB^ENSG00000075624.17	chr7:5527355:-
TALAM1--Y_RNA	3	0	INCL_NON_REF_SPLICE	TALAM1^ENSG00000289740.1	chr11:65501474:-	Y_RNA^ENSG00000273927.1	chr7:73039178:+
TALAM1--Y_RNA	3	0	INCL_NON_REF_SPLICE	TALAM1^ENSG00000289740.1	chr11:65501474:-	Y_RNA^ENSG00000274984.1	chr7:73067324:+
TALAM1--Y_RNA	3	0	INCL_NON_REF_SPLICE	TALAM1^ENSG00000289740.1	chr11:65501474:-	Y_RNA^ENSG00000267828.1	chr7:75297998:-
TALAM1--Y_RNA	3	0	INCL_NON_REF_SPLICE	TALAM1^ENSG00000289740.1	chr11:65501474:-	Y_RNA^ENSG00000202021.1	chr7:75325967:-
TALAM1--Y_RNA	3	0	INCL_NON_REF_SPLICE	TALAM1^ENSG00000289740.1	chr11:65501474:-	Y_RNA^ENSG00000199870.1	chr7:75353893:-
TARDBP--ERLIN1	3	0	INCL_NON_REF_SPLICE	TARDBP^ENSG00000120948.19	chr1:11023191:+	ERLIN1^ENSG00000107566.14	chr10:100183832:-
TPRKB--CHD8	3	0	INCL_NON_REF_SPLICE	TPRKB^ENSG00000144034.16	chr2:73730661:-	CHD8^ENSG00000100888.15	chr14:21431518:-
TTC4--PRPF31	3	0	INCL_NON_REF_SPLICE	TTC4^ENSG00000243725.7	chr1:54731616:+	PRPF31^ENSG00000105618.14	chr19:54118285:+
WDR74--SNORA73A	3	0	INCL_NON_REF_SPLICE	WDR74^ENSG00000133316.16	chr11:62841653:-	SNORA73A^ENSG00000274266.1	chr1:28507378:+
YAF2--RYBP	3	0	ONLY_REF_SPLICE	YAF2^ENSG00000015153.15	chr12:42238155:-	RYBP^ENSG00000163602.12	chr3:72446621:-
GART--RPL13A	2	1	ONLY_REF_SPLICE	GART^ENSG00000159131.17	chr21:33505974:-	RPL13A^ENSG00000142541.18	chr19:49490480:+
ATF2--CHN1	2	0	ONLY_REF_SPLICE	ATF2^ENSG00000115966.18	chr2:175080660:-	CHN1^ENSG00000128656.15	chr2:174952202:-
BMPR2--MARCHF7	2	0	ONLY_REF_SPLICE	BMPR2^ENSG00000204217.16	chr2:202467689:+	MARCHF7^ENSG00000136536.15	chr2:159729009:+
CCDC26--PSMB1	2	0	ONLY_REF_SPLICE	CCDC26^ENSG00000229140.12	chr8:129548234:-	PSMB1^ENSG00000008018.9	chr6:170549113:-
ENSG00000266865--RNF135	2	0	ONLY_REF_SPLICE	ENSG00000266865^ENSG00000266865.9	chr17:31024426:+	RNF135^ENSG00000181481.14	chr17:30984617:+
ENSG00000284649--ENSG00000284685	2	0	ONLY_REF_SPLICE	ENSG00000284649^ENSG00000284649.3	chr16:29116326:+	ENSG00000284685^ENSG00000284685.2	chr16:29251479:+
FBXL13--ENSG00000286830	2	0	ONLY_REF_SPLICE	FBXL13^ENSG00000161040.19	chr7:102822040:-	ENSG00000286830^ENSG00000286830.1	chr7:102703527:-
KCNG1--HNRNPD	2	0	ONLY_REF_SPLICE	KCNG1^ENSG00000026559.14	chr20:51022870:-	HNRNPD^ENSG00000138668.20	chr4:82358820:-
LINC00477--SOX5	2	0	ONLY_REF_SPLICE	LINC00477^ENSG00000197503.4	chr12:24571534:-	SOX5^ENSG00000134532.20	chr12:24407566:-
MBNL1--ATP2C1	2	0	ONLY_REF_SPLICE	MBNL1^ENSG00000152601.18	chr3:152269092:+	ATP2C1^ENSG00000017260.20	chr3:130930416:+
MED29--PSMG3	2	0	ONLY_REF_SPLICE	MED29^ENSG00000063322.15	chr19:39393637:+	PSMG3^ENSG00000157778.9	chr7:1569360:-
METTL23--SRSF2	2	0	ONLY_REF_SPLICE	METTL23^ENSG00000181038.14	chr17:76733377:+	SRSF2^ENSG00000161547.17	chr17:76735158:-
PEBP1--FBXW8	2	0	ONLY_REF_SPLICE	PEBP1^ENSG00000089220.5	chr12:118136344:+	FBXW8^ENSG00000174989.13	chr12:117010323:+
RCC1--HMGB1	2	0	ONLY_REF_SPLICE	RCC1^ENSG00000180198.17	chr1:28508160:+	HMGB1^ENSG00000189403.15	chr13:30463694:-
RCC1--NUFIP2	2	0	ONLY_REF_SPLICE	RCC1^ENSG00000180198.17	chr1:28508160:+	NUFIP2^ENSG00000108256.9	chr17:29267530:-
RCC1--XPOT	2	0	ONLY_REF_SPLICE	RCC1^ENSG00000180198.17	chr1:28508160:+	XPOT^ENSG00000184575.12	chr12:64409962:+
RPL12--COX5A	2	0	ONLY_REF_SPLICE	RPL12^ENSG00000197958.13	chr9:127449281:-	COX5A^ENSG00000178741.12	chr15:74929232:-
RPLP0--EEF1A1	1	4	ONLY_REF_SPLICE	RPLP0^ENSG00000089157.16	chr12:120197322:-	EEF1A1^ENSG00000156508.19	chr6:73518264:-
SEC63--PDSS2	2	0	ONLY_REF_SPLICE	SEC63^ENSG00000025796.14	chr6:107929415:-	PDSS2^ENSG00000164494.12	chr6:107334332:-
SPI1--HMGB1	2	0	ONLY_REF_SPLICE	SPI1^ENSG00000066336.12	chr11:47375633:-	HMGB1^ENSG00000189403.15	chr13:30463694:-
UMAD1--GLCCI1	2	0	ONLY_REF_SPLICE	UMAD1^ENSG00000219545.12	chr7:7801743:+	GLCCI1^ENSG00000106415.13	chr7:8003908:+
RPL3--PTMA	1	2	ONLY_REF_SPLICE	RPL3^ENSG00000100316.16	chr22:39315369:-	PTMA^ENSG00000187514.17	chr2:231712804:+
RPL7--PAPOLA	1	2	ONLY_REF_SPLICE	RPL7^ENSG00000147604.14	chr8:73291042:-	PAPOLA^ENSG00000090060.19	chr14:96534491:+
DDB1--TPP2	1	1	ONLY_REF_SPLICE	DDB1^ENSG00000167986.15	chr11:61316285:-	TPP2^ENSG00000134900.13	chr13:102614101:+
IGF2R--LYST	1	1	ONLY_REF_SPLICE	IGF2R^ENSG00000197081.16	chr6:160085131:+	LYST^ENSG00000143669.16	chr1:235833667:-
IGF2R--RPS3	1	1	ONLY_REF_SPLICE	IGF2R^ENSG00000197081.16	chr6:160072884:+	RPS3^ENSG00000149273.15	chr11:75400694:+
LDHB--LGALS1	1	1	ONLY_REF_SPLICE	LDHB^ENSG00000111716.14	chr12:21643935:-	LGALS1^ENSG00000100097.12	chr22:37675688:+
MTAP--CDKN2B-AS1	1	1	ONLY_REF_SPLICE	MTAP^ENSG00000099810.21	chr9:21859425:+	CDKN2B-AS1^ENSG00000240498.9	chr9:22029433:+
MTHFD1--TPT1	1	1	ONLY_REF_SPLICE	MTHFD1^ENSG00000100714.18	chr14:64415739:+	TPT1^ENSG00000133112.17	chr13:45340184:-
PABPC1--TPT1	1	1	ONLY_REF_SPLICE	PABPC1^ENSG00000070756.17	chr8:100702916:-	TPT1^ENSG00000133112.17	chr13:45339602:-
PTMA--EPRS1	1	1	ONLY_REF_SPLICE	PTMA^ENSG00000187514.17	chr2:231711983:+	EPRS1^ENSG00000136628.18	chr1:220024456:-
RPL7--RPS10	1	1	ONLY_REF_SPLICE	RPL7^ENSG00000147604.14	chr8:73291773:-	RPS10^ENSG00000124614.17	chr6:34425221:-
RPL8--RPS24	1	1	ONLY_REF_SPLICE	RPL8^ENSG00000161016.18	chr8:144789770:-	RPS24^ENSG00000138326.21	chr10:78033877:+
SNHG3--GNAS	1	1	ONLY_REF_SPLICE	SNHG3^ENSG00000242125.3	chr1:28508160:+	GNAS^ENSG00000087460.29	chr20:58895612:+
SNHG3--ZFP91	1	1	ONLY_REF_SPLICE	SNHG3^ENSG00000242125.3	chr1:28508160:+	ZFP91^ENSG00000186660.15	chr11:58609830:+

## Sheet: Replicate 3
#FusionName	Junction Read Count	Spanning Frag Count	SpliceType	Left Gene	Left Breakpoint	Right Gene	Right Break point	Table S1. List of all fusion genes found in MOLM-13.
LINC00551--RPL14	57	0	INCL_NON_REF_SPLICE	LINC00551^ENSG00000272274.4	chr13:106714801:+	RPL14^ENSG00000188846.14	chr3:40462051:+
ENSG00000262202--RMRP	22	48	INCL_NON_REF_SPLICE	ENSG00000262202^ENSG00000262202.4	chr17:19112425:-	RMRP^ENSG00000277027.1	chr9:35658004:-
EEF1A1--ENSG00000262202	3	111	INCL_NON_REF_SPLICE	EEF1A1^ENSG00000156508.19	chr6:73517875:-	ENSG00000262202^ENSG00000262202.4	chr17:19190223:-
EEF1A1--ENSG00000262202	3	105	INCL_NON_REF_SPLICE	EEF1A1^ENSG00000156508.19	chr6:73518104:-	ENSG00000262202^ENSG00000262202.4	chr17:19190225:-
ENSG00000262202--EEF1A1	5	88	INCL_NON_REF_SPLICE	ENSG00000262202^ENSG00000262202.4	chr17:19112424:-	EEF1A1^ENSG00000156508.19	chr6:73519948:-
ENSG00000262202--EEF1A1	3	93	INCL_NON_REF_SPLICE	ENSG00000262202^ENSG00000262202.4	chr17:19112422:-	EEF1A1^ENSG00000156508.19	chr6:73521010:-
KMT2A--MLLT3	25	3	ONLY_REF_SPLICE	KMT2A^ENSG00000118058.25	chr11:118484975:+	MLLT3^ENSG00000171843.17	chr9:20365744:-
EEF1A1--ENSG00000262202	3	82	INCL_NON_REF_SPLICE	EEF1A1^ENSG00000156508.19	chr6:73518468:-	ENSG00000262202^ENSG00000262202.4	chr17:19190224:-
ENSG00000262202--RPPH1	10	53	INCL_NON_REF_SPLICE	ENSG00000262202^ENSG00000262202.4	chr17:19112422:-	RPPH1^ENSG00000277209.1	chr14:20343395:-
RPPH1--SNORD3C	10	51	INCL_NON_REF_SPLICE	RPPH1^ENSG00000277209.1	chr14:20343155:-	SNORD3C^ENSG00000264940.5	chr17:19190223:-
SNORD3D--EEF1A1P5	4	74	INCL_NON_REF_SPLICE	SNORD3D^ENSG00000281000.1	chr17:19112424:-	EEF1A1P5^ENSG00000196205.8	chr9:133019451:+
ENSG00000259001--ENSG00000262202	6	64	INCL_NON_REF_SPLICE	ENSG00000259001^ENSG00000259001.3	chr14:20343091:-	ENSG00000262202^ENSG00000262202.4	chr17:19190225:-
ENSG00000262202--EEF1A1	3	76	INCL_NON_REF_SPLICE	ENSG00000262202^ENSG00000262202.4	chr17:19112422:-	EEF1A1^ENSG00000156508.19	chr6:73519416:-
ENSG00000262202--RMRP	10	48	INCL_NON_REF_SPLICE	ENSG00000262202^ENSG00000262202.4	chr17:19112424:-	RMRP^ENSG00000277027.1	chr9:35657995:-
RPPH1--SNORD3C	5	67	INCL_NON_REF_SPLICE	RPPH1^ENSG00000277209.1	chr14:20343076:-	SNORD3C^ENSG00000264940.5	chr17:19190224:-
SNORD3D--EEF1A1P5	3	74	INCL_NON_REF_SPLICE	SNORD3D^ENSG00000281000.1	chr17:19112422:-	EEF1A1P5^ENSG00000196205.8	chr9:133019445:+
ENSG00000259001--ENSG00000262202	3	68	INCL_NON_REF_SPLICE	ENSG00000259001^ENSG00000259001.3	chr14:20343073:-	ENSG00000262202^ENSG00000262202.4	chr17:19190230:-
RPPH1--SNORD3C	10	40	INCL_NON_REF_SPLICE	RPPH1^ENSG00000277209.1	chr14:20343232:-	SNORD3C^ENSG00000264940.5	chr17:19190223:-
ENSG00000262202--EEF1A1	3	67	INCL_NON_REF_SPLICE	ENSG00000262202^ENSG00000262202.4	chr17:19112420:-	EEF1A1^ENSG00000156508.19	chr6:73519155:-
RMRP--SNORD3D	9	43	INCL_NON_REF_SPLICE	RMRP^ENSG00000277027.1	chr9:35657755:-	SNORD3D^ENSG00000277947.1	chr17:19190223:-
ENSG00000262202--RPPH1	6	50	INCL_NON_REF_SPLICE	ENSG00000262202^ENSG00000262202.4	chr17:19112424:-	RPPH1^ENSG00000277209.1	chr14:20343379:-
RPPH1--SNORD3C	8	39	INCL_NON_REF_SPLICE	RPPH1^ENSG00000277209.1	chr14:20343246:-	SNORD3C^ENSG00000264940.5	chr17:19190223:-
ENSG00000262202--EEF1A1	4	54	INCL_NON_REF_SPLICE	ENSG00000262202^ENSG00000262202.4	chr17:19112424:-	EEF1A1^ENSG00000156508.19	chr6:73519001:-
RPPH1--SNORD3C	11	25	INCL_NON_REF_SPLICE	RPPH1^ENSG00000277209.1	chr14:20343256:-	SNORD3C^ENSG00000264940.5	chr17:19190224:-
TVP23C--CDRT4	15	1	ONLY_REF_SPLICE	TVP23C^ENSG00000175106.17	chr17:15545785:-	CDRT4^ENSG00000239704.12	chr17:15440285:-
ENSG00000259001--ENSG00000262202	3	48	INCL_NON_REF_SPLICE	ENSG00000259001^ENSG00000259001.3	chr14:20343162:-	ENSG00000262202^ENSG00000262202.4	chr17:19190223:-
MPHOSPH10P2--WHAMMP1	15	0	INCL_NON_REF_SPLICE	MPHOSPH10P2^ENSG00000254912.2	chr15:32494018:-	WHAMMP1^ENSG00000223509.8	chr15:32533368:-
ENSG00000262202--SNHG3	12	11	INCL_NON_REF_SPLICE	ENSG00000262202^ENSG00000262202.4	chr17:19112424:-	SNHG3^ENSG00000242125.3	chr1:28507378:+
ENSG00000262202--EEF1A1	3	46	INCL_NON_REF_SPLICE	ENSG00000262202^ENSG00000262202.4	chr17:19112424:-	EEF1A1^ENSG00000156508.19	chr6:73518756:-
SNORD3D--RN7SL1	11	14	INCL_NON_REF_SPLICE	SNORD3D^ENSG00000281000.1	chr17:19112424:-	RN7SL1^ENSG00000276168.1	chr14:49586588:+
SNORD3D--RN7SL1	12	10	INCL_NON_REF_SPLICE	SNORD3D^ENSG00000281000.1	chr17:19112424:-	RN7SL1^ENSG00000276168.1	chr14:49586720:+
ENSG00000259001--ENSG00000262202	3	45	INCL_NON_REF_SPLICE	ENSG00000259001^ENSG00000259001.3	chr14:20343149:-	ENSG00000262202^ENSG00000262202.4	chr17:19190177:-
ENSG00000259001--ENSG00000262202	3	45	INCL_NON_REF_SPLICE	ENSG00000259001^ENSG00000259001.3	chr14:20343149:-	ENSG00000262202^ENSG00000262202.4	chr17:19190195:-
RMRP--SNORD3D	9	21	INCL_NON_REF_SPLICE	RMRP^ENSG00000277027.1	chr9:35657822:-	SNORD3D^ENSG00000277947.1	chr17:19190223:-
ENSG00000262202--EEF1A1	4	39	INCL_NON_REF_SPLICE	ENSG00000262202^ENSG00000262202.4	chr17:19112424:-	EEF1A1^ENSG00000156508.19	chr6:73518588:-
ENSG00000262202--EEF1A1	3	42	INCL_NON_REF_SPLICE	ENSG00000262202^ENSG00000262202.4	chr17:19112420:-	EEF1A1^ENSG00000156508.19	chr6:73518611:-
ENSG00000262202--RPPH1	4	38	INCL_NON_REF_SPLICE	ENSG00000262202^ENSG00000262202.4	chr17:19112421:-	RPPH1^ENSG00000277209.1	chr14:20343344:-
RN7SL1--RMRP	12	5	INCL_NON_REF_SPLICE	RN7SL1^ENSG00000276168.1	chr14:49586866:+	RMRP^ENSG00000277027.1	chr9:35658003:-
ENSG00000262202--RMRP	7	24	INCL_NON_REF_SPLICE	ENSG00000262202^ENSG00000262202.4	chr17:19112424:-	RMRP^ENSG00000277027.1	chr9:35657933:-
RMRP--SNORD3D	5	32	INCL_NON_REF_SPLICE	RMRP^ENSG00000277027.1	chr9:35657800:-	SNORD3D^ENSG00000277947.1	chr17:19190223:-
ENSG00000262202--RPPH1	3	38	INCL_NON_REF_SPLICE	ENSG00000262202^ENSG00000262202.4	chr17:19112424:-	RPPH1^ENSG00000277209.1	chr14:20343318:-
RPPH1--RMRP	3	37	INCL_NON_REF_SPLICE	RPPH1^ENSG00000277209.1	chr14:20343088:-	RMRP^ENSG00000277027.1	chr9:35658008:-
RPPH1--SNORD3C	12	0	INCL_NON_REF_SPLICE	RPPH1^ENSG00000277209.1	chr14:20343281:-	SNORD3C^ENSG00000264940.5	chr17:19190221:-
ENSG00000262202--RMRP	4	31	INCL_NON_REF_SPLICE	ENSG00000262202^ENSG00000262202.4	chr17:19112421:-	RMRP^ENSG00000277027.1	chr9:35657949:-
ENSG00000259001--ENSG00000262202	3	34	INCL_NON_REF_SPLICE	ENSG00000259001^ENSG00000259001.3	chr14:20343233:-	ENSG00000262202^ENSG00000262202.4	chr17:19190177:-
RPPH1--SNORD3C	9	9	INCL_NON_REF_SPLICE	RPPH1^ENSG00000277209.1	chr14:20343263:-	SNORD3C^ENSG00000264940.5	chr17:19190223:-
SNORD3D--SRGN	4	29	INCL_NON_REF_SPLICE	SNORD3D^ENSG00000281000.1	chr17:19112423:-	SRGN^ENSG00000122862.5	chr10:69088123:+
ENSG00000262202--RPPH1	6	18	INCL_NON_REF_SPLICE	ENSG00000262202^ENSG00000262202.4	chr17:19112422:-	RPPH1^ENSG00000277209.1	chr14:20343261:-
ENSG00000262202--EEF1A1	3	29	INCL_NON_REF_SPLICE	ENSG00000262202^ENSG00000262202.4	chr17:19112424:-	EEF1A1^ENSG00000156508.19	chr6:73518414:-
ENSG00000262202--GAPDH	3	29	INCL_NON_REF_SPLICE	ENSG00000262202^ENSG00000262202.4	chr17:19112423:-	GAPDH^ENSG00000111640.15	chr12:6536776:+
RMRP--RPPH1	3	29	INCL_NON_REF_SPLICE	RMRP^ENSG00000277027.1	chr9:35657755:-	RPPH1^ENSG00000277209.1	chr14:20343396:-
ENSG00000290989--PSPH	10	0	ONLY_REF_SPLICE	ENSG00000290989^ENSG00000290989.1	chr1:223993047:+	PSPH^ENSG00000146733.14	chr7:56021231:-
SNORD3D--SRGN	3	28	INCL_NON_REF_SPLICE	SNORD3D^ENSG00000281000.1	chr17:19112424:-	SRGN^ENSG00000122862.5	chr10:69088193:+
RPPH1--RMRP	3	27	INCL_NON_REF_SPLICE	RPPH1^ENSG00000277209.1	chr14:20343147:-	RMRP^ENSG00000277027.1	chr9:35657978:-
RPPH1--RMRP	5	17	INCL_NON_REF_SPLICE	RPPH1^ENSG00000277209.1	chr14:20343256:-	RMRP^ENSG00000277027.1	chr9:35658002:-
RPPH1--RMRP	4	21	INCL_NON_REF_SPLICE	RPPH1^ENSG00000277209.1	chr14:20343229:-	RMRP^ENSG00000277027.1	chr9:35658002:-
ENSG00000259001--ENSG00000262202	4	20	INCL_NON_REF_SPLICE	ENSG00000259001^ENSG00000259001.3	chr14:20343256:-	ENSG00000262202^ENSG00000262202.4	chr17:19190176:-
RPPH1--RMRP	4	20	INCL_NON_REF_SPLICE	RPPH1^ENSG00000277209.1	chr14:20343246:-	RMRP^ENSG00000277027.1	chr9:35657995:-
RMRP--EEF1A1	3	21	INCL_NON_REF_SPLICE	RMRP^ENSG00000277027.1	chr9:35657773:-	EEF1A1^ENSG00000156508.19	chr6:73518567:-
SNORD3D--RN7SL1	5	13	INCL_NON_REF_SPLICE	SNORD3D^ENSG00000281000.1	chr17:19112424:-	RN7SL1^ENSG00000276168.1	chr14:49586616:+
RPL8--SNORD3D	3	20	INCL_NON_REF_SPLICE	RPL8^ENSG00000161016.18	chr8:144789771:-	SNORD3D^ENSG00000281000.1	chr17:19190219:-
RPPH1--RMRP	3	20	INCL_NON_REF_SPLICE	RPPH1^ENSG00000277209.1	chr14:20343229:-	RMRP^ENSG00000277027.1	chr9:35657982:-
SNORD3B-2--SNORA73B	8	0	INCL_NON_REF_SPLICE	SNORD3B-2^ENSG00000262074.7	chr17:19063924:-	SNORA73B^ENSG00000200087.1	chr1:28508572:+
ZFP91--CNTF	8	0	INCL_NON_REF_SPLICE	ZFP91^ENSG00000186660.15	chr11:58617568:+	CNTF^ENSG00000242689.3	chr11:58624030:+
SNORD3D--LYZ	3	18	INCL_NON_REF_SPLICE	SNORD3D^ENSG00000281000.1	chr17:19112419:-	LYZ^ENSG00000090382.7	chr12:69350138:+
CTSC--RAB38	7	1	ONLY_REF_SPLICE	CTSC^ENSG00000109861.17	chr11:88300530:-	RAB38^ENSG00000123892.12	chr11:88149955:-
EEF1A1P5--RMRP	4	13	INCL_NON_REF_SPLICE	EEF1A1P5^ENSG00000196205.8	chr9:133019693:+	RMRP^ENSG00000277027.1	chr9:35657978:-
RPPH1--FTL	3	17	INCL_NON_REF_SPLICE	RPPH1^ENSG00000277209.1	chr14:20343168:-	FTL^ENSG00000087086.15	chr19:48965320:+
SNORD3D--RN7SL1	4	13	INCL_NON_REF_SPLICE	SNORD3D^ENSG00000281000.1	chr17:19112424:-	RN7SL1^ENSG00000276168.1	chr14:49586640:+
SNORD3D--RPS20	4	13	INCL_NON_REF_SPLICE	SNORD3D^ENSG00000277947.1	chr17:19112425:-	RPS20^ENSG00000008988.11	chr8:56074493:-
ENSG00000291258--ENSG00000232431	7	0	ONLY_REF_SPLICE	ENSG00000291258^ENSG00000291258.1	chr15:28818998:+	ENSG00000232431^ENSG00000232431.4	chr15:28791934:+
KMT2A--MLLT3	7	0	ONLY_REF_SPLICE	KMT2A^ENSG00000118058.25	chr11:118484314:+	MLLT3^ENSG00000171843.17	chr9:20365744:-
NIPA2--POLA1	7	0	INCL_NON_REF_SPLICE	NIPA2^ENSG00000140157.16	chr15:22867855:+	POLA1^ENSG00000101868.13	chrX:24703269:+
PPID--RN7SL5P	7	0	INCL_NON_REF_SPLICE	PPID^ENSG00000171497.5	chr4:158709429:-	RN7SL5P^ENSG00000265735.2	chr9:9442095:+
RPPH1--RMRP	3	14	INCL_NON_REF_SPLICE	RPPH1^ENSG00000277209.1	chr14:20343257:-	RMRP^ENSG00000277027.1	chr9:35657982:-
PDCD6IPP1--ENSG00000283273	6	0	INCL_NON_REF_SPLICE	PDCD6IPP1^ENSG00000275325.5	chr15:22744698:+	ENSG00000283273^ENSG00000283273.1	chr15:22717659:+
MT-CO3--EEF1A1P5	3	9	INCL_NON_REF_SPLICE	MT-CO3^ENSG00000198938.2	chrM:9949:+	EEF1A1P5^ENSG00000196205.8	chr9:133019805:+
CCDC32--CBX3	5	0	ONLY_REF_SPLICE	CCDC32^ENSG00000128891.17	chr15:40561981:-	CBX3^ENSG00000122565.19	chr7:26201745:+
ENSG00000263393--MT-CO1	5	0	INCL_NON_REF_SPLICE	ENSG00000263393^ENSG00000263393.1	chr18:32123959:-	MT-CO1^ENSG00000198804.2	chrM:6635:+
ENSG00000284649--ENSG00000284685	5	0	ONLY_REF_SPLICE	ENSG00000284649^ENSG00000284649.3	chr16:29116326:+	ENSG00000284685^ENSG00000284685.2	chr16:29251479:+
ENSG00000291258--ENSG00000290880	5	0	ONLY_REF_SPLICE	ENSG00000291258^ENSG00000291258.1	chr15:28818998:+	ENSG00000290880^ENSG00000290880.1	chr15:28788603:+
ENSG00000291283--ENSG00000246596	5	0	INCL_NON_REF_SPLICE	ENSG00000291283^ENSG00000291283.1	chr5:177619078:-	ENSG00000246596^ENSG00000246596.8	chr5:177632738:-
SNORD3B-2--RPL7	3	7	INCL_NON_REF_SPLICE	SNORD3B-2^ENSG00000262074.7	chr17:19063922:-	RPL7^ENSG00000147604.14	chr8:73292254:-
SNORD3B-2--UBA52	3	5	INCL_NON_REF_SPLICE	SNORD3B-2^ENSG00000262074.7	chr17:19063924:-	UBA52^ENSG00000221983.8	chr19:18573383:+
ACTB--FTL	3	4	INCL_NON_REF_SPLICE	ACTB^ENSG00000075624.17	chr7:5527856:-	FTL^ENSG00000087086.15	chr19:48965798:+
ENSG00000282885--SNORA73B	4	0	INCL_NON_REF_SPLICE	ENSG00000282885^ENSG00000282885.3	chr14:49862572:-	SNORA73B^ENSG00000200087.1	chr1:28508573:+
TCF4--RPL14	4	0	INCL_NON_REF_SPLICE	TCF4^ENSG00000196628.20	chr18:55586154:-	RPL14^ENSG00000188846.14	chr3:40462062:+
TVP23C--CDRT4	4	0	ONLY_REF_SPLICE	TVP23C^ENSG00000175106.17	chr17:15545785:-	CDRT4^ENSG00000239704.12	chr17:15438200:-
ZGPAT--LIME1	4	0	INCL_NON_REF_SPLICE	ZGPAT^ENSG00000197114.12	chr20:63736186:+	LIME1^ENSG00000203896.10	chr20:63736197:+
SERBP1--SNORD3C	3	3	INCL_NON_REF_SPLICE	SERBP1^ENSG00000142864.15	chr1:67415215:-	SNORD3C^ENSG00000264940.5	chr17:19190195:-
MACROH2A1--HSP90AB1	3	2	INCL_NON_REF_SPLICE	MACROH2A1^ENSG00000113648.17	chr5:135334979:-	HSP90AB1^ENSG00000096384.20	chr6:44247155:+
RN7SL2--GAPDH	3	2	INCL_NON_REF_SPLICE	RN7SL2^ENSG00000274012.1	chr14:49862556:-	GAPDH^ENSG00000111640.15	chr12:6534555:+
DNAAF9--GAPDH	3	1	INCL_NON_REF_SPLICE	DNAAF9^ENSG00000088854.13	chr20:3250010:-	GAPDH^ENSG00000111640.15	chr12:6537907:+
MFSD14B--ENSG00000232063	3	1	ONLY_REF_SPLICE	MFSD14B^ENSG00000148110.17	chr9:94438528:+	ENSG00000232063^ENSG00000232063.2	chr9:94338836:+
NPM1--SRGN	3	1	INCL_NON_REF_SPLICE	NPM1^ENSG00000181163.14	chr5:171392747:+	SRGN^ENSG00000122862.5	chr10:69103923:+
RNU2-2P--SNORD3C	3	1	INCL_NON_REF_SPLICE	RNU2-2P^ENSG00000222328.1	chr11:62841652:-	SNORD3C^ENSG00000264940.5	chr17:19190225:-
AARS1--DANCR	3	0	INCL_NON_REF_SPLICE	AARS1^ENSG00000090861.17	chr16:70257377:-	DANCR^ENSG00000226950.8	chr4:52713879:+
AGAP12P--ENSG00000272140	3	0	INCL_NON_REF_SPLICE	AGAP12P^ENSG00000290898.1	chr10:48025897:-	ENSG00000272140^ENSG00000272140.2	chr10:73713332:-
AP5B1--EEF1B2	3	0	INCL_NON_REF_SPLICE	AP5B1^ENSG00000254470.3	chr11:65776442:-	EEF1B2^ENSG00000114942.14	chr2:206160015:+
ATP11B--PTMA	3	0	INCL_NON_REF_SPLICE	ATP11B^ENSG00000058063.16	chr3:182918708:+	PTMA^ENSG00000187514.17	chr2:231711930:+
ATXN3--MAML3	3	0	INCL_NON_REF_SPLICE	ATXN3^ENSG00000066427.25	chr14:92071011:-	MAML3^ENSG00000196782.13	chr4:139889950:-
ATXN3--MAML3	3	0	INCL_NON_REF_SPLICE	ATXN3^ENSG00000066427.25	chr14:92071011:-	MAML3^ENSG00000196782.13	chr4:139889956:-
BRD4--PANK3	3	0	ONLY_REF_SPLICE	BRD4^ENSG00000141867.19	chr19:15272815:-	PANK3^ENSG00000120137.7	chr5:168568998:-
C8orf44--SGK3	3	0	ONLY_REF_SPLICE	C8orf44^ENSG00000288596.2	chr8:66680024:+	SGK3^ENSG00000104205.16	chr8:66793616:+
COX7C--ELMO2	3	0	INCL_NON_REF_SPLICE	COX7C^ENSG00000127184.13	chr5:86618054:+	ELMO2^ENSG00000062598.18	chr20:46366606:-
CPNE3--H2BC8	3	0	INCL_NON_REF_SPLICE	CPNE3^ENSG00000085719.13	chr8:86559122:+	H2BC8^ENSG00000273802.3	chr6:26216672:-
DCUN1D4--EEF1B2	3	0	INCL_NON_REF_SPLICE	DCUN1D4^ENSG00000109184.15	chr4:51914220:+	EEF1B2^ENSG00000114942.14	chr2:206161405:+
DDX39B--MEF2C	3	0	INCL_NON_REF_SPLICE	DDX39B^ENSG00000198563.14	chr6:31533080:-	MEF2C^ENSG00000081189.17	chr5:88719693:-
DDX3Y--DNM2	3	0	INCL_NON_REF_SPLICE	DDX3Y^ENSG00000067048.17	chrY:12914969:+	DNM2^ENSG00000079805.19	chr19:10775711:+
EIF5A--XRCC6P2	3	0	INCL_NON_REF_SPLICE	EIF5A^ENSG00000132507.18	chr17:7312106:+	XRCC6P2^ENSG00000234825.3	chrX:150231784:-
ENO1--EIPR1	3	0	INCL_NON_REF_SPLICE	ENO1^ENSG00000074800.16	chr1:8866408:-	EIPR1^ENSG00000032389.13	chr2:3192508:-
ENSG00000250764--GOLPH3	3	0	ONLY_REF_SPLICE	ENSG00000250764^ENSG00000250764.1	chr5:32121495:-	GOLPH3^ENSG00000113384.14	chr5:32143880:-
ENSG00000282885--SNORA73A	3	0	INCL_NON_REF_SPLICE	ENSG00000282885^ENSG00000282885.3	chr14:49862555:-	SNORA73A^ENSG00000274266.1	chr1:28507379:+
ENSG00000282885--SNORA73A	3	0	INCL_NON_REF_SPLICE	ENSG00000282885^ENSG00000282885.3	chr14:49862562:-	SNORA73A^ENSG00000274266.1	chr1:28507381:+
FBXO25--SEPTIN14	3	0	ONLY_REF_SPLICE	FBXO25^ENSG00000147364.17	chr8:435707:+	SEPTIN14^ENSG00000154997.9	chr7:55796092:-
FBXW11--DPH2	3	0	INCL_NON_REF_SPLICE	FBXW11^ENSG00000072803.18	chr5:171876347:-	DPH2^ENSG00000132768.14	chr1:43972480:+
H2AC6--DLEU2	3	0	INCL_NON_REF_SPLICE	H2AC6^ENSG00000180573.10	chr6:26124286:+	DLEU2^ENSG00000231607.15	chr13:50044699:-
H2AZ1--SNORA73A	3	0	INCL_NON_REF_SPLICE	H2AZ1^ENSG00000164032.12	chr4:99949693:-	SNORA73A^ENSG00000274266.1	chr1:28507381:+
HBEGF--ACSL3	3	0	INCL_NON_REF_SPLICE	HBEGF^ENSG00000113070.8	chr5:140332959:-	ACSL3^ENSG00000123983.15	chr2:222861021:+
HSPA8--TTC7A	3	0	INCL_NON_REF_SPLICE	HSPA8^ENSG00000109971.14	chr11:123060650:-	TTC7A^ENSG00000068724.18	chr2:47074041:+
INO80--LRPPRC	3	0	INCL_NON_REF_SPLICE	INO80^ENSG00000128908.19	chr15:40978899:-	LRPPRC^ENSG00000138095.20	chr2:43974285:-
LDLRAD3--PRR5L	3	0	INCL_NON_REF_SPLICE	LDLRAD3^ENSG00000179241.13	chr11:36098461:+	PRR5L^ENSG00000135362.14	chr11:36296290:+
MYL12B--MRM2	3	0	INCL_NON_REF_SPLICE	MYL12B^ENSG00000118680.14	chr18:3277349:+	MRM2^ENSG00000122687.19	chr7:2234592:-
PA2G4--PFN1	3	0	INCL_NON_REF_SPLICE	PA2G4^ENSG00000170515.14	chr12:56107016:+	PFN1^ENSG00000108518.8	chr17:4948437:-
PPP2R1A--GUCD1	3	0	INCL_NON_REF_SPLICE	PPP2R1A^ENSG00000105568.19	chr19:52219193:+	GUCD1^ENSG00000138867.17	chr22:24543960:-
PRPF4B--TPM3	3	0	INCL_NON_REF_SPLICE	PRPF4B^ENSG00000112739.17	chr6:4043927:+	TPM3^ENSG00000143549.22	chr1:154176224:-
PTMA--SNORA73B	3	0	INCL_NON_REF_SPLICE	PTMA^ENSG00000187514.17	chr2:231712934:+	SNORA73B^ENSG00000200087.1	chr1:28508574:+
PTPN7--ZZEF1	3	0	INCL_NON_REF_SPLICE	PTPN7^ENSG00000143851.16	chr1:202147131:-	ZZEF1^ENSG00000074755.15	chr17:4051019:-
RASA3--AMMECR1	3	0	INCL_NON_REF_SPLICE	RASA3^ENSG00000185989.11	chr13:113999624:-	AMMECR1^ENSG00000101935.13	chrX:110195030:-
RN7SL2--H1-5	3	0	INCL_NON_REF_SPLICE	RN7SL2^ENSG00000274012.1	chr14:49862576:-	H1-5^ENSG00000184357.5	chr6:27867417:-
RPL19--E2F3	3	0	INCL_NON_REF_SPLICE	RPL19^ENSG00000108298.12	chr17:39203077:+	E2F3^ENSG00000112242.16	chr6:20490517:+
RPL30--RABGGTA	3	0	INCL_NON_REF_SPLICE	RPL30^ENSG00000156482.11	chr8:98041774:-	RABGGTA^ENSG00000100949.15	chr14:24266865:-
RPL7A--SNORA73A	3	0	INCL_NON_REF_SPLICE	RPL7A^ENSG00000148303.17	chr9:133350633:+	SNORA73A^ENSG00000274266.1	chr1:28507381:+
RPL8--TUBA1B	3	0	INCL_NON_REF_SPLICE	RPL8^ENSG00000161016.18	chr8:144790416:-	TUBA1B^ENSG00000123416.15	chr12:49128308:-
RPPH1--H2BC15	3	0	INCL_NON_REF_SPLICE	RPPH1^ENSG00000277209.1	chr14:20343259:-	H2BC15^ENSG00000233822.6	chr6:27838655:+
RPPH1--H3C2	3	0	INCL_NON_REF_SPLICE	RPPH1^ENSG00000277209.1	chr14:20343246:-	H3C2^ENSG00000286522.2	chr6:26031746:-
RPPH1--SNORD3C	3	0	INCL_NON_REF_SPLICE	RPPH1^ENSG00000277209.1	chr14:20343280:-	SNORD3C^ENSG00000264940.5	chr17:19190169:-
RPS12--EEF1A1P5	3	0	INCL_NON_REF_SPLICE	RPS12^ENSG00000112306.8	chr6:132815026:+	EEF1A1P5^ENSG00000196205.8	chr9:133019446:+
SATB2--TMED2	3	0	INCL_NON_REF_SPLICE	SATB2^ENSG00000119042.18	chr2:199270504:-	TMED2^ENSG00000086598.11	chr12:123596726:+
SEC22B--TOMM22	3	0	INCL_NON_REF_SPLICE	SEC22B^ENSG00000265808.4	chr1:120160414:-	TOMM22^ENSG00000100216.6	chr22:38684736:+
SNHG6--ATF2	3	0	INCL_NON_REF_SPLICE	SNHG6^ENSG00000245910.9	chr8:66922106:-	ATF2^ENSG00000115966.18	chr2:175073649:-
SNORD3B-2--SNORA73B	3	0	INCL_NON_REF_SPLICE	SNORD3B-2^ENSG00000262074.7	chr17:19063922:-	SNORA73B^ENSG00000200087.1	chr1:28508584:+
SRSF3--ZDHHC5	3	0	INCL_NON_REF_SPLICE	SRSF3^ENSG00000112081.17	chr6:36602475:+	ZDHHC5^ENSG00000156599.11	chr11:57672666:+
TFRC--PCYOX1	3	0	INCL_NON_REF_SPLICE	TFRC^ENSG00000072274.14	chr3:196072112:-	PCYOX1^ENSG00000116005.12	chr2:70277254:+
THBS4--FAU	3	0	INCL_NON_REF_SPLICE	THBS4^ENSG00000113296.14	chr5:80072322:+	FAU^ENSG00000149806.11	chr11:65121578:-
UCKL1--RALBP1	3	0	INCL_NON_REF_SPLICE	UCKL1^ENSG00000198276.16	chr20:63944689:-	RALBP1^ENSG00000017797.13	chr18:9537689:+
VDR--MIS18BP1	3	0	INCL_NON_REF_SPLICE	VDR^ENSG00000111424.12	chr12:47843638:-	MIS18BP1^ENSG00000129534.14	chr14:45247341:-
CTSC--RAB38	2	1	ONLY_REF_SPLICE	CTSC^ENSG00000109861.17	chr11:88296133:-	RAB38^ENSG00000123892.12	chr11:88149955:-
ENSG00000284649--ENSG00000291188	2	1	ONLY_REF_SPLICE	ENSG00000284649^ENSG00000284649.3	chr16:29116326:+	ENSG00000291188^ENSG00000291188.1	chr16:29217481:+
ABHD17A--SAMHD1	2	0	ONLY_REF_SPLICE	ABHD17A^ENSG00000129968.17	chr19:1879921:-	SAMHD1^ENSG00000101347.11	chr20:36935189:-
ATF2--CHN1	2	0	ONLY_REF_SPLICE	ATF2^ENSG00000115966.18	chr2:175080660:-	CHN1^ENSG00000128656.15	chr2:174952202:-
BABAM1--CCAR2	2	0	ONLY_REF_SPLICE	BABAM1^ENSG00000105393.16	chr19:17267527:+	CCAR2^ENSG00000158941.17	chr8:22618617:+
CAPZB--KCNAB2	2	0	ONLY_REF_SPLICE	CAPZB^ENSG00000077549.19	chr1:19485436:-	KCNAB2^ENSG00000069424.16	chr1:6040517:+
COG7--BANP	2	0	ONLY_REF_SPLICE	COG7^ENSG00000168434.13	chr16:23433545:-	BANP^ENSG00000172530.22	chr16:87981036:+
CTSC--RAB38	2	0	ONLY_REF_SPLICE	CTSC^ENSG00000109861.17	chr11:88300530:-	RAB38^ENSG00000123892.12	chr11:88114140:-
DANCR--ACTL6A	2	0	ONLY_REF_SPLICE	DANCR^ENSG00000226950.8	chr4:52712959:+	ACTL6A^ENSG00000136518.17	chr3:179576217:+
DCAF13--ENSG00000289653	2	0	ONLY_REF_SPLICE	DCAF13^ENSG00000164934.15	chr8:103415516:+	ENSG00000289653^ENSG00000289653.1	chr8:102858150:-
ENSG00000265943--NSD2	2	0	ONLY_REF_SPLICE	ENSG00000265943^ENSG00000265943.1	chr18:22920762:-	NSD2^ENSG00000109685.19	chr4:1974863:+
ENSG00000266865--ENSG00000290450	2	0	ONLY_REF_SPLICE	ENSG00000266865^ENSG00000266865.9	chr17:31024426:+	ENSG00000290450^ENSG00000290450.1	chr17:30631755:+
GAPDH--DRAM1	2	0	ONLY_REF_SPLICE	GAPDH^ENSG00000111640.15	chr12:6537010:+	DRAM1^ENSG00000136048.14	chr12:101914174:+
HELLS--PRKDC	2	0	ONLY_REF_SPLICE	HELLS^ENSG00000119969.16	chr10:94590552:+	PRKDC^ENSG00000253729.9	chr8:47836527:-
HLA-S--HLA-A	2	0	ONLY_REF_SPLICE	HLA-S^ENSG00000225851.1	chr6:31382241:-	HLA-A^ENSG00000206503.14	chr6:29945451:+
IL9R--ENSG00000291147	2	0	ONLY_REF_SPLICE	IL9R^ENSG00000124334.18	chrX:156005479:+	ENSG00000291147^ENSG00000291147.1	chr2:242175169:+
LEPROT--LEPR	2	0	ONLY_REF_SPLICE	LEPROT^ENSG00000213625.9	chr1:65425378:+	LEPR^ENSG00000116678.20	chr1:65565546:+
LINC00477--SOX5	2	0	ONLY_REF_SPLICE	LINC00477^ENSG00000197503.4	chr12:24582956:-	SOX5^ENSG00000134532.20	chr12:24407566:-
LSM2--HSPA1L	2	0	ONLY_REF_SPLICE	LSM2^ENSG00000204392.11	chr6:31806755:-	HSPA1L^ENSG00000204390.10	chr6:31811985:-
LYZ--CCT2	2	0	ONLY_REF_SPLICE	LYZ^ENSG00000090382.7	chr12:69352298:+	CCT2^ENSG00000166226.13	chr12:69589485:+
METAP1--EIF4E	2	0	ONLY_REF_SPLICE	METAP1^ENSG00000164024.12	chr4:98995867:+	EIF4E^ENSG00000151247.13	chr4:98901982:-
P4HB--MANF	2	0	ONLY_REF_SPLICE	P4HB^ENSG00000185624.16	chr17:81855142:-	MANF^ENSG00000145050.19	chr3:51387737:+
PABPC1--HMGA1	2	0	ONLY_REF_SPLICE	PABPC1^ENSG00000070756.17	chr8:100713087:-	HMGA1^ENSG00000137309.21	chr6:34242715:+
PHF20--TRPC4AP	2	0	ONLY_REF_SPLICE	PHF20^ENSG00000025293.17	chr20:35869551:+	TRPC4AP^ENSG00000100991.12	chr20:35013066:-
RCC1--SNX5	2	0	ONLY_REF_SPLICE	RCC1^ENSG00000180198.17	chr1:28508160:+	SNX5^ENSG00000089006.17	chr20:17961326:-
RPL22--ZC3H3	2	0	ONLY_REF_SPLICE	RPL22^ENSG00000116251.11	chr1:6192930:-	ZC3H3^ENSG00000014164.7	chr8:143475585:-
RPL23AP53--SEPTIN14	2	0	ONLY_REF_SPLICE	RPL23AP53^ENSG00000223508.5	chr8:219290:-	SEPTIN14^ENSG00000154997.9	chr7:55796092:-
SENP3--SLC25A23	2	0	ONLY_REF_SPLICE	SENP3^ENSG00000161956.14	chr17:7571479:+	SLC25A23^ENSG00000125648.15	chr19:6458324:-
SNHG3--SERINC2	2	0	ONLY_REF_SPLICE	SNHG3^ENSG00000242125.3	chr1:28508160:+	SERINC2^ENSG00000168528.12	chr1:31432967:+
SSBP4--DGKG	2	0	ONLY_REF_SPLICE	SSBP4^ENSG00000130511.16	chr19:18419707:+	DGKG^ENSG00000058866.15	chr3:186105942:-
TVP23C--ENSG00000266667	2	0	ONLY_REF_SPLICE	TVP23C^ENSG00000175106.17	chr17:15545785:-	ENSG00000266667^ENSG00000266667.1	chr17:15416233:-
ACTG1--RPL13A	1	2	ONLY_REF_SPLICE	ACTG1^ENSG00000184009.13	chr17:81509977:-	RPL13A^ENSG00000142541.18	chr19:49487625:+
RPL4--PRKDC	1	2	ONLY_REF_SPLICE	RPL4^ENSG00000174444.15	chr15:66501375:-	PRKDC^ENSG00000253729.9	chr8:47877851:-
SNHG3--RPL7	1	2	ONLY_REF_SPLICE	SNHG3^ENSG00000242125.3	chr1:28508160:+	RPL7^ENSG00000147604.14	chr8:73292797:-
CTSC--RAB38	1	1	ONLY_REF_SPLICE	CTSC^ENSG00000109861.17	chr11:88290402:-	RAB38^ENSG00000123892.12	chr11:88149955:-
EDEM3--HSPA8	1	1	ONLY_REF_SPLICE	EDEM3^ENSG00000116406.20	chr1:184716888:-	HSPA8^ENSG00000109971.14	chr11:123061329:-
EIF4H--RPLP0	1	1	ONLY_REF_SPLICE	EIF4H^ENSG00000106682.16	chr7:74194878:+	RPLP0^ENSG00000089157.16	chr12:120200825:-
H2BC18--ACTG1	1	1	ONLY_REF_SPLICE	H2BC18^ENSG00000203814.7	chr1:149811947:-	ACTG1^ENSG00000184009.13	chr17:81512781:-
MCM4--PRKDC	1	1	ONLY_REF_SPLICE	MCM4^ENSG00000104738.19	chr8:47967485:+	PRKDC^ENSG00000253729.9	chr8:47944029:-
NDUFB9--RPLP0	1	1	ONLY_REF_SPLICE	NDUFB9^ENSG00000147684.10	chr8:124547113:+	RPLP0^ENSG00000089157.16	chr12:120199485:-
OS9--EIF4A2	1	1	ONLY_REF_SPLICE	OS9^ENSG00000135506.17	chr12:57721549:+	EIF4A2^ENSG00000156976.17	chr3:186787314:+
PRRT3-AS1--CRELD1	1	1	ONLY_REF_SPLICE	PRRT3-AS1^ENSG00000230082.1	chr3:9948469:+	CRELD1^ENSG00000163703.20	chr3:9934420:+
RACK1--RARS1	1	1	ONLY_REF_SPLICE	RACK1^ENSG00000204628.12	chr5:181241492:-	RARS1^ENSG00000113643.9	chr5:168493894:+
RPL17--EBPL	1	1	ONLY_REF_SPLICE	RPL17^ENSG00000265681.8	chr18:49489359:-	EBPL^ENSG00000123179.14	chr13:49663195:-
RPL29--DDX3X	1	1	ONLY_REF_SPLICE	RPL29^ENSG00000162244.12	chr3:51993629:-	DDX3X^ENSG00000215301.11	chrX:41347315:+
RPL4--RPS10	1	1	ONLY_REF_SPLICE	RPL4^ENSG00000174444.15	chr15:66501788:-	RPS10^ENSG00000124614.17	chr6:34426052:-
RPS11--RPL19	1	1	ONLY_REF_SPLICE	RPS11^ENSG00000142534.7	chr19:49499688:+	RPL19^ENSG00000108298.12	chr17:39202317:+
SNHG3--RPL27A	1	1	ONLY_REF_SPLICE	SNHG3^ENSG00000242125.3	chr1:28508160:+	RPL27A^ENSG00000166441.13	chr11:8684718:+
SNHG3--SLC25A3	1	1	ONLY_REF_SPLICE	SNHG3^ENSG00000242125.3	chr1:28508160:+	SLC25A3^ENSG00000075415.15	chr12:98597856:+
SNHG3--UBAP2	1	1	ONLY_REF_SPLICE	SNHG3^ENSG00000242125.3	chr1:28508160:+	UBAP2^ENSG00000137073.24	chr9:33948587:-
