# Supplementary material for: Transcriptomic characterisation of acute myeloid leukemia cell lines bearing the same t(9;11) driver mutation reveals different molecular signatures
Source: BMC Genomics. 2025 Mar 25;26:300. doi: 10.1186/s12864-025-11415-1 (PMC11938659; doi:10.1186/s12864-025-11415-1)
Supplement: Supplementary file 8 — Supplementary Material 8 [file 12864_2025_11415_MOESM8_ESM.xlsx]

## Sheet: Replicate 1
#FusionName	Junction Read Count	Spanning Frag Count	Splice Type	Left Gene	Left Breakpoint	Right Gene	Right Breakpoint	Table S2. List of all fusion genes found in NOMO-1.
LINC00477--SOX5	42	1	ONLY_REF_SPLICE	LINC00477^ENSG00000197503.4	chr12:24582956:-	SOX5^ENSG00000134532.20	chr12:24407566:-
ENSG00000291207--PSPH	31	0	ONLY_REF_SPLICE	ENSG00000291207^ENSG00000291207.1	chr7:45768660:-	PSPH^ENSG00000146733.14	chr7:56021231:-
PARG--BMS1	31	0	ONLY_REF_SPLICE	PARG^ENSG00000227345.9	chr10:49885203:-	BMS1^ENSG00000165733.8	chr10:42791627:+
KMT2A--MLLT3	27	0	ONLY_REF_SPLICE	KMT2A^ENSG00000118058.25	chr11:118484314:+	MLLT3^ENSG00000171843.17	chr9:20365744:-
MPHOSPH10P2--WHAMMP1	25	0	INCL_NON_REF_SPLICE	MPHOSPH10P2^ENSG00000254912.2	chr15:32494018:-	WHAMMP1^ENSG00000223509.8	chr15:32533368:-
PDCD6IPP1--ENSG00000283273	15	0	INCL_NON_REF_SPLICE	PDCD6IPP1^ENSG00000275325.5	chr15:22744698:+	ENSG00000283273^ENSG00000283273.1	chr15:22717659:+
LINC00477--SOX5	12	1	ONLY_REF_SPLICE	LINC00477^ENSG00000197503.4	chr12:24571534:-	SOX5^ENSG00000134532.20	chr12:24407566:-
LEPROT--LEPR	12	0	ONLY_REF_SPLICE	LEPROT^ENSG00000213625.9	chr1:65425378:+	LEPR^ENSG00000116678.20	chr1:65565546:+
ENSG00000290368--TASP1	9	0	INCL_NON_REF_SPLICE	ENSG00000290368^ENSG00000290368.1	chr15:22744698:+	TASP1^ENSG00000089123.16	chr20:13623514:-
ENSG00000284649--ENSG00000284685	6	0	ONLY_REF_SPLICE	ENSG00000284649^ENSG00000284649.3	chr16:29116326:+	ENSG00000284685^ENSG00000284685.2	chr16:29251479:+
PDCD6IPP1--ENSG00000283273	6	0	INCL_NON_REF_SPLICE	PDCD6IPP1^ENSG00000275325.5	chr15:22744698:+	ENSG00000283273^ENSG00000283273.1	chr15:22714342:+
PRRT3-AS1--CRELD1	6	0	ONLY_REF_SPLICE	PRRT3-AS1^ENSG00000230082.1	chr3:9948469:+	CRELD1^ENSG00000163703.20	chr3:9934420:+
RMRP--ENSG00000262202	4	6	INCL_NON_REF_SPLICE	RMRP^ENSG00000277027.1	chr9:35657772:-	ENSG00000262202^ENSG00000262202.4	chr17:19190223:-
ENSG00000239407--LINC00630	5	1	INCL_NON_REF_SPLICE	ENSG00000239407^ENSG00000239407.5	chrX:102905737:+	LINC00630^ENSG00000223546.9	chrX:102839801:+
ENSG00000291283--ENSG00000246596	5	1	INCL_NON_REF_SPLICE	ENSG00000291283^ENSG00000291283.1	chr5:177619078:-	ENSG00000246596^ENSG00000246596.8	chr5:177632738:-
HLA-S--HLA-A	5	0	ONLY_REF_SPLICE	HLA-S^ENSG00000225851.1	chr6:31382241:-	HLA-A^ENSG00000206503.14	chr6:29945451:+
RN7SL1--SNORD3A	5	0	INCL_NON_REF_SPLICE	RN7SL1^ENSG00000276168.1	chr14:49586866:+	SNORD3A^ENSG00000263934.5	chr17:19188039:+
RMRP--ENSG00000259001	3	6	INCL_NON_REF_SPLICE	RMRP^ENSG00000277027.1	chr9:35657768:-	ENSG00000259001^ENSG00000259001.3	chr14:20343253:-
ENSG00000290548--C1QTNF3	4	0	ONLY_REF_SPLICE	ENSG00000290548^ENSG00000290548.1	chr5:34175445:-	C1QTNF3^ENSG00000082196.21	chr5:34035758:-
PRXL2A--LYZ	4	0	INCL_NON_REF_SPLICE	PRXL2A^ENSG00000122378.14	chr10:80432356:+	LYZ^ENSG00000090382.7	chr12:69353780:+
RN7SL1--SNORD3A	4	0	INCL_NON_REF_SPLICE	RN7SL1^ENSG00000276168.1	chr14:49586854:+	SNORD3A^ENSG00000263934.5	chr17:19188038:+
EIF4A2--ENSG00000262202	3	1	INCL_NON_REF_SPLICE	EIF4A2^ENSG00000156976.17	chr3:186786810:+	ENSG00000262202^ENSG00000262202.4	chr17:19190191:-
CCDC32--CBX3	3	0	ONLY_REF_SPLICE	CCDC32^ENSG00000128891.17	chr15:40561981:-	CBX3^ENSG00000122565.19	chr7:26201745:+
ENSG00000244313--RN7SL1	3	0	INCL_NON_REF_SPLICE	ENSG00000244313^ENSG00000244313.3	chr11:46428724:-	RN7SL1^ENSG00000276168.1	chr14:49586628:+
ENSG00000263393--MT-CO1	3	0	INCL_NON_REF_SPLICE	ENSG00000263393^ENSG00000263393.1	chr18:32123959:-	MT-CO1^ENSG00000198804.2	chrM:6635:+
ENSG00000282885--ENSG00000259001	3	0	INCL_NON_REF_SPLICE	ENSG00000282885^ENSG00000282885.3	chr14:49862574:-	ENSG00000259001^ENSG00000259001.3	chr14:20343363:-
ENSG00000282885--SNORD3B-1	3	0	INCL_NON_REF_SPLICE	ENSG00000282885^ENSG00000282885.3	chr14:49862572:-	SNORD3B-1^ENSG00000265185.6	chr17:19061934:+
ENSG00000290395--LRRC37B	3	0	ONLY_REF_SPLICE	ENSG00000290395^ENSG00000290395.1	chr17:30610942:+	LRRC37B^ENSG00000185158.13	chr17:32045700:+
GPRASP3--LINC00630	3	0	ONLY_REF_SPLICE	GPRASP3^ENSG00000198908.12	chrX:102721091:+	LINC00630^ENSG00000223546.9	chrX:102826969:+
HNRNPA1--RBM39	3	0	INCL_NON_REF_SPLICE	HNRNPA1^ENSG00000135486.19	chr12:54284891:+	RBM39^ENSG00000131051.24	chr20:35734385:-
ORAI2--ALKBH4	3	0	INCL_NON_REF_SPLICE	ORAI2^ENSG00000160991.17	chr7:102456171:+	ALKBH4^ENSG00000160993.4	chr7:102457981:-
RCC1--RHOA	3	0	ONLY_REF_SPLICE	RCC1^ENSG00000180198.17	chr1:28508160:+	RHOA^ENSG00000067560.14	chr3:49375591:-
RN7SKP71--RN7SKP185	3	0	INCL_NON_REF_SPLICE	RN7SKP71^ENSG00000201428.1	chr12:112267304:+	RN7SKP185^ENSG00000199683.1	chr20:37975254:-
RN7SL1--RN7SL280P	3	0	INCL_NON_REF_SPLICE	RN7SL1^ENSG00000276168.1	chr14:49586879:+	RN7SL280P^ENSG00000244671.3	chr22:21723061:-
RN7SL1--SNORD3A	3	0	INCL_NON_REF_SPLICE	RN7SL1^ENSG00000276168.1	chr14:49586866:+	SNORD3A^ENSG00000263934.5	chr17:19188129:+
RN7SL1--SNORD3D	3	0	INCL_NON_REF_SPLICE	RN7SL1^ENSG00000276168.1	chr14:49586866:+	SNORD3D^ENSG00000281000.1	chr17:19112520:-
RN7SL2--ENSG00000262202	3	0	INCL_NON_REF_SPLICE	RN7SL2^ENSG00000274012.1	chr14:49862572:-	ENSG00000262202^ENSG00000262202.4	chr17:19190223:-
SRSF3--MACF1	3	0	INCL_NON_REF_SPLICE	SRSF3^ENSG00000112081.17	chr6:36598893:+	MACF1^ENSG00000127603.32	chr1:39327275:+
TVP23C--CDRT4	3	0	ONLY_REF_SPLICE	TVP23C^ENSG00000175106.17	chr17:15540433:-	CDRT4^ENSG00000239704.12	chr17:15438200:-
TVP23C--CDRT4	3	0	ONLY_REF_SPLICE	TVP23C^ENSG00000175106.17	chr17:15540433:-	CDRT4^ENSG00000239704.12	chr17:15440285:-
UXT--IDI1	3	0	INCL_NON_REF_SPLICE	UXT^ENSG00000126756.12	chrX:47657789:-	IDI1^ENSG00000067064.13	chr10:1041442:-
ATF2--CHN1	2	0	ONLY_REF_SPLICE	ATF2^ENSG00000115966.18	chr2:175080660:-	CHN1^ENSG00000128656.15	chr2:174952202:-
BRI3BP--UBC	2	0	ONLY_REF_SPLICE	BRI3BP^ENSG00000184992.13	chr12:124994003:+	UBC^ENSG00000150991.16	chr12:124913774:-
BZW1--MYCBP2	2	0	ONLY_REF_SPLICE	BZW1^ENSG00000082153.18	chr2:200815517:+	MYCBP2^ENSG00000005810.20	chr13:77233263:-
C8orf44--SGK3	2	0	ONLY_REF_SPLICE	C8orf44^ENSG00000288596.2	chr8:66680024:+	SGK3^ENSG00000104205.16	chr8:66793616:+
CLEC12A--MIR223HG	2	0	ONLY_REF_SPLICE	CLEC12A^ENSG00000172322.14	chr12:9982129:+	MIR223HG^ENSG00000274536.9	chrX:66020127:+
CLEC12A--PAXBP1	2	0	ONLY_REF_SPLICE	CLEC12A^ENSG00000172322.14	chr12:9982129:+	PAXBP1^ENSG00000159086.15	chr21:32759269:-
CLECL1P--CLEC2D	2	0	ONLY_REF_SPLICE	CLECL1P^ENSG00000184293.9	chr12:9732949:-	CLEC2D^ENSG00000069493.15	chr12:9680923:+
ENSG00000265798--NSF	2	0	ONLY_REF_SPLICE	ENSG00000265798^ENSG00000265798.7	chr17:31045210:-	NSF^ENSG00000073969.19	chr17:46692903:+
ENSG00000266379--NSFP1	2	0	ONLY_REF_SPLICE	ENSG00000266379^ENSG00000266379.7	chr17:32094862:-	NSFP1^ENSG00000260075.1	chr17:46475200:+
ENSG00000272140--ENSG00000290737	2	0	ONLY_REF_SPLICE	ENSG00000272140^ENSG00000272140.2	chr10:73704986:-	ENSG00000290737^ENSG00000290737.1	chr10:73721504:-
ENSG00000284649--ENSG00000291188	2	0	ONLY_REF_SPLICE	ENSG00000284649^ENSG00000284649.3	chr16:29116326:+	ENSG00000291188^ENSG00000291188.1	chr16:29217481:+
ENSG00000288583--ENSG00000230074	2	0	ONLY_REF_SPLICE	ENSG00000288583^ENSG00000288583.1	chr9:34703038:+	ENSG00000230074^ENSG00000230074.5	chr9:34680906:+
EWSR1--WHAMMP1	2	0	ONLY_REF_SPLICE	EWSR1^ENSG00000182944.18	chr22:29297949:+	WHAMMP1^ENSG00000223509.8	chr15:32533368:-
GPRASP3--LINC00630	2	0	ONLY_REF_SPLICE	GPRASP3^ENSG00000198908.12	chrX:102721027:+	LINC00630^ENSG00000223546.9	chrX:102825993:+
KCNQ5--SENP6	2	0	ONLY_REF_SPLICE	KCNQ5^ENSG00000185760.18	chr6:72622587:+	SENP6^ENSG00000112701.18	chr6:75659262:+
LRMDA--EML4	2	0	ONLY_REF_SPLICE	LRMDA^ENSG00000148655.16	chr10:75438494:+	EML4^ENSG00000143924.19	chr2:42284634:+
LYZ--CCT2	2	0	ONLY_REF_SPLICE	LYZ^ENSG00000090382.7	chr12:69352298:+	CCT2^ENSG00000166226.13	chr12:69589485:+
MFSD14B--ENSG00000232063	2	0	ONLY_REF_SPLICE	MFSD14B^ENSG00000148110.17	chr9:94438528:+	ENSG00000232063^ENSG00000232063.2	chr9:94338836:+
MYL6--TARBP1	2	0	ONLY_REF_SPLICE	MYL6^ENSG00000092841.19	chr12:56159622:+	TARBP1^ENSG00000059588.10	chr1:234406099:-
PCAT18--KCTD1	2	0	ONLY_REF_SPLICE	PCAT18^ENSG00000265369.3	chr18:26703392:-	KCTD1^ENSG00000134504.14	chr18:26581729:-
PMS2P10--CASTOR2	2	0	ONLY_REF_SPLICE	PMS2P10^ENSG00000273598.1	chr7:75323869:-	CASTOR2^ENSG00000274070.2	chr7:75007994:+
PRRC2C--KHDRBS1	2	0	ONLY_REF_SPLICE	PRRC2C^ENSG00000117523.18	chr1:171485735:+	KHDRBS1^ENSG00000121774.18	chr1:32030298:+
SLC25A13--SDHAF3	2	0	ONLY_REF_SPLICE	SLC25A13^ENSG00000004864.14	chr7:96277196:-	SDHAF3^ENSG00000196636.8	chr7:97181012:+
SMBD1P--ENSG00000291055	2	0	ONLY_REF_SPLICE	SMBD1P^ENSG00000283426.1	chr3:195708841:+	ENSG00000291055^ENSG00000291055.1	chr5:1568998:-
SREBF2--RACK1	2	0	ONLY_REF_SPLICE	SREBF2^ENSG00000198911.13	chr22:41871035:+	RACK1^ENSG00000204628.12	chr5:181238239:-
TVP23C--ENSG00000266667	2	0	ONLY_REF_SPLICE	TVP23C^ENSG00000175106.17	chr17:15540433:-	ENSG00000266667^ENSG00000266667.1	chr17:15416233:-
ITGAX--NUP107	1	1	ONLY_REF_SPLICE	ITGAX^ENSG00000140678.17	chr16:31360463:+	NUP107^ENSG00000111581.10	chr12:68715627:+
RPL3--RPS2	1	1	ONLY_REF_SPLICE	RPL3^ENSG00000100316.16	chr22:39314150:-	RPS2^ENSG00000140988.16	chr16:1964367:-
UBE2I--GPX4	1	1	ONLY_REF_SPLICE	UBE2I^ENSG00000103275.21	chr16:1325214:+	GPX4^ENSG00000167468.20	chr19:1104067:+

## Sheet: Replicate 2
#FusionName	Junction Read Count	Spanning Frag Count	Splice Type	Left Gene	Left Breakpoint	Right Gene	Right Breakpoint	Table S2. List of all fusion genes found in NOMO-1.
LINC00477--SOX5	33	1	ONLY_REF_SPLICE	LINC00477^ENSG00000197503.4	chr12:24582956:-	SOX5^ENSG00000134532.20	chr12:24407566:-
KMT2A--MLLT3	32	1	ONLY_REF_SPLICE	KMT2A^ENSG00000118058.25	chr11:118484314:+	MLLT3^ENSG00000171843.17	chr9:20365744:-
RN7SL1--SNORD3C	26	9	INCL_NON_REF_SPLICE	RN7SL1^ENSG00000276168.1	chr14:49586854:+	SNORD3C^ENSG00000264940.5	chr17:19190223:-
PARG--BMS1	26	1	ONLY_REF_SPLICE	PARG^ENSG00000227345.9	chr10:49885203:-	BMS1^ENSG00000165733.8	chr10:42791627:+
ENSG00000291207--PSPH	20	0	ONLY_REF_SPLICE	ENSG00000291207^ENSG00000291207.1	chr7:45768660:-	PSPH^ENSG00000146733.14	chr7:56021231:-
ENSG00000259001--SNORD3C	6	43	INCL_NON_REF_SPLICE	ENSG00000259001^ENSG00000259001.3	chr14:20343167:-	SNORD3C^ENSG00000264940.5	chr17:19190223:-
RPPH1--SNORD3A	6	42	INCL_NON_REF_SPLICE	RPPH1^ENSG00000277209.1	chr14:20343167:-	SNORD3A^ENSG00000263934.5	chr17:19188038:+
ENSG00000259001--SNORD3C	3	44	INCL_NON_REF_SPLICE	ENSG00000259001^ENSG00000259001.3	chr14:20343148:-	SNORD3C^ENSG00000264940.5	chr17:19190226:-
RPPH1--SNORD3A	3	43	INCL_NON_REF_SPLICE	RPPH1^ENSG00000277209.1	chr14:20343148:-	SNORD3A^ENSG00000263934.5	chr17:19188035:+
MPHOSPH10P2--WHAMMP1	13	0	INCL_NON_REF_SPLICE	MPHOSPH10P2^ENSG00000254912.2	chr15:32494018:-	WHAMMP1^ENSG00000223509.8	chr15:32533368:-
LYZ--ENSG00000259001	3	37	INCL_NON_REF_SPLICE	LYZ^ENSG00000090382.7	chr12:69354129:+	ENSG00000259001^ENSG00000259001.3	chr14:20343394:-
SNORD3C--RPPH1	6	25	INCL_NON_REF_SPLICE	SNORD3C^ENSG00000264940.5	chr17:19190031:-	RPPH1^ENSG00000277209.1	chr14:20343353:-
ENSG00000259001--SNORD3C	4	32	INCL_NON_REF_SPLICE	ENSG00000259001^ENSG00000259001.3	chr14:20343232:-	SNORD3C^ENSG00000264940.5	chr17:19190222:-
ENSG00000262202--RMRP	8	15	INCL_NON_REF_SPLICE	ENSG00000262202^ENSG00000262202.4	chr17:19112425:-	RMRP^ENSG00000277027.1	chr9:35658004:-
RPPH1--SNORD3A	4	31	INCL_NON_REF_SPLICE	RPPH1^ENSG00000277209.1	chr14:20343232:-	SNORD3A^ENSG00000263934.5	chr17:19188039:+
LINC00477--SOX5	11	2	ONLY_REF_SPLICE	LINC00477^ENSG00000197503.4	chr12:24571534:-	SOX5^ENSG00000134532.20	chr12:24407566:-
SNORD3C--LYZ	4	30	INCL_NON_REF_SPLICE	SNORD3C^ENSG00000264940.5	chr17:19112424:-	LYZ^ENSG00000090382.7	chr12:69348390:+
SNORD3D--ENSG00000259001	5	26	INCL_NON_REF_SPLICE	SNORD3D^ENSG00000281000.1	chr17:19112420:-	ENSG00000259001^ENSG00000259001.3	chr14:20343362:-
LYZ--SNORD3A	7	17	INCL_NON_REF_SPLICE	LYZ^ENSG00000090382.7	chr12:69352266:+	SNORD3A^ENSG00000263934.5	chr17:19188038:+
LYZ--SNORD3D	7	17	INCL_NON_REF_SPLICE	LYZ^ENSG00000090382.7	chr12:69352266:+	SNORD3D^ENSG00000281000.1	chr17:19190223:-
ENSG00000259001--SNORD3C	6	19	INCL_NON_REF_SPLICE	ENSG00000259001^ENSG00000259001.3	chr14:20343256:-	SNORD3C^ENSG00000264940.5	chr17:19190224:-
SNORD3A--ENSG00000259001	4	26	INCL_NON_REF_SPLICE	SNORD3A^ENSG00000263934.5	chr17:19188226:+	ENSG00000259001^ENSG00000259001.3	chr14:20343342:-
SNORD3A--ENSG00000259001	4	26	INCL_NON_REF_SPLICE	SNORD3A^ENSG00000263934.5	chr17:19188228:+	ENSG00000259001^ENSG00000259001.3	chr14:20343358:-
SNORD3D--ENSG00000259001	4	26	INCL_NON_REF_SPLICE	SNORD3D^ENSG00000281000.1	chr17:19112422:-	ENSG00000259001^ENSG00000259001.3	chr14:20343344:-
RPPH1--RMRP	4	25	INCL_NON_REF_SPLICE	RPPH1^ENSG00000277209.1	chr14:20343167:-	RMRP^ENSG00000277027.1	chr9:35657996:-
ENSG00000282885--SNORD3B-2	10	0	INCL_NON_REF_SPLICE	ENSG00000282885^ENSG00000282885.3	chr14:49862575:-	SNORD3B-2^ENSG00000262074.7	chr17:19064113:-
RN7SL2--ENSG00000262202	10	0	INCL_NON_REF_SPLICE	RN7SL2^ENSG00000274012.1	chr14:49862575:-	ENSG00000262202^ENSG00000262202.4	chr17:19190222:-
RPPH1--SNORD3A	10	0	INCL_NON_REF_SPLICE	RPPH1^ENSG00000277209.1	chr14:20343282:-	SNORD3A^ENSG00000263934.5	chr17:19188038:+
SNORD3C--LYZ	3	27	INCL_NON_REF_SPLICE	SNORD3C^ENSG00000264940.5	chr17:19112524:-	LYZ^ENSG00000090382.7	chr12:69348393:+
LYZ--SNORD3A	3	26	INCL_NON_REF_SPLICE	LYZ^ENSG00000090382.7	chr12:69353343:+	SNORD3A^ENSG00000263934.5	chr17:19188040:+
LYZ--SNORD3D	3	26	INCL_NON_REF_SPLICE	LYZ^ENSG00000090382.7	chr12:69353343:+	SNORD3D^ENSG00000281000.1	chr17:19190221:-
RPPH1--RMRP	3	25	INCL_NON_REF_SPLICE	RPPH1^ENSG00000277209.1	chr14:20343150:-	RMRP^ENSG00000277027.1	chr9:35658002:-
SNORD3C--RPPH1	3	25	INCL_NON_REF_SPLICE	SNORD3C^ENSG00000264940.5	chr17:19112525:-	RPPH1^ENSG00000277209.1	chr14:20343314:-
ENSG00000262202--RMRP	9	0	INCL_NON_REF_SPLICE	ENSG00000262202^ENSG00000262202.4	chr17:19112424:-	RMRP^ENSG00000277027.1	chr9:35657883:-
RPPH1--EEF1A1	3	24	INCL_NON_REF_SPLICE	RPPH1^ENSG00000277209.1	chr14:20343149:-	EEF1A1^ENSG00000156508.19	chr6:73519943:-
SNORD3A--ENSG00000259001	6	12	INCL_NON_REF_SPLICE	SNORD3A^ENSG00000263934.5	chr17:19188232:+	ENSG00000259001^ENSG00000259001.3	chr14:20343237:-
SNORD3C--RPPH1	6	12	INCL_NON_REF_SPLICE	SNORD3C^ENSG00000264940.5	chr17:19190029:-	RPPH1^ENSG00000277209.1	chr14:20343237:-
SNORD3D--ENSG00000259001	6	12	INCL_NON_REF_SPLICE	SNORD3D^ENSG00000281000.1	chr17:19112420:-	ENSG00000259001^ENSG00000259001.3	chr14:20343237:-
SNORD3D--LYZ	3	24	INCL_NON_REF_SPLICE	SNORD3D^ENSG00000277947.1	chr17:19112422:-	LYZ^ENSG00000090382.7	chr12:69348470:+
TVP23C--CDRT4	9	0	ONLY_REF_SPLICE	TVP23C^ENSG00000175106.17	chr17:15540433:-	CDRT4^ENSG00000239704.12	chr17:15438200:-
RMRP--SNORD3A	6	10	INCL_NON_REF_SPLICE	RMRP^ENSG00000277027.1	chr9:35657773:-	SNORD3A^ENSG00000263934.5	chr17:19188038:+
EEF1A1--LYZ	4	17	INCL_NON_REF_SPLICE	EEF1A1^ENSG00000156508.19	chr6:73518105:-	LYZ^ENSG00000090382.7	chr12:69353708:+
RPPH1--RMRP	3	21	INCL_NON_REF_SPLICE	RPPH1^ENSG00000277209.1	chr14:20343234:-	RMRP^ENSG00000277027.1	chr9:35657994:-
SNORD3D--ENSG00000259001	5	13	INCL_NON_REF_SPLICE	SNORD3D^ENSG00000281000.1	chr17:19112425:-	ENSG00000259001^ENSG00000259001.3	chr14:20343265:-
ENSG00000259001--EEF1A1P5	3	20	INCL_NON_REF_SPLICE	ENSG00000259001^ENSG00000259001.3	chr14:20343149:-	EEF1A1P5^ENSG00000196205.8	chr9:133019564:+
ENSG00000262202--EEF1A1	3	20	INCL_NON_REF_SPLICE	ENSG00000262202^ENSG00000262202.4	chr17:19112421:-	EEF1A1^ENSG00000156508.19	chr6:73519948:-
ENSG00000291283--ENSG00000290968	7	0	INCL_NON_REF_SPLICE	ENSG00000291283^ENSG00000291283.1	chr5:177619078:-	ENSG00000290968^ENSG00000290968.1	chr5:177632738:-
LEPROT--LEPR	7	0	ONLY_REF_SPLICE	LEPROT^ENSG00000213625.9	chr1:65425378:+	LEPR^ENSG00000116678.20	chr1:65565546:+
SNORD3D--SNORA73B	7	0	INCL_NON_REF_SPLICE	SNORD3D^ENSG00000281000.1	chr17:19112424:-	SNORA73B^ENSG00000200087.1	chr1:28508573:+
ENSG00000262202--RMRP	3	15	INCL_NON_REF_SPLICE	ENSG00000262202^ENSG00000262202.4	chr17:19112422:-	RMRP^ENSG00000277027.1	chr9:35657983:-
ENSG00000262202--RMRP	3	15	INCL_NON_REF_SPLICE	ENSG00000262202^ENSG00000262202.4	chr17:19112422:-	RMRP^ENSG00000277027.1	chr9:35658010:-
ENSG00000262202--RMRP	6	2	INCL_NON_REF_SPLICE	ENSG00000262202^ENSG00000262202.4	chr17:19112423:-	RMRP^ENSG00000277027.1	chr9:35657896:-
RMRP--SNORD3A	5	6	INCL_NON_REF_SPLICE	RMRP^ENSG00000277027.1	chr9:35657821:-	SNORD3A^ENSG00000263934.5	chr17:19188038:+
RMRP--SNORD3D	5	6	INCL_NON_REF_SPLICE	RMRP^ENSG00000277027.1	chr9:35657821:-	SNORD3D^ENSG00000281000.1	chr17:19190221:-
LINC00477--SOX5	6	1	ONLY_REF_SPLICE	LINC00477^ENSG00000197503.4	chr12:24582956:-	SOX5^ENSG00000134532.20	chr12:24460776:-
RMRP--SNORD3A	4	9	INCL_NON_REF_SPLICE	RMRP^ENSG00000277027.1	chr9:35657773:-	SNORD3A^ENSG00000263934.5	chr17:19188084:+
RMRP--SNORD3D	4	9	INCL_NON_REF_SPLICE	RMRP^ENSG00000277027.1	chr9:35657773:-	SNORD3D^ENSG00000281000.1	chr17:19112568:-
RMRP--SNORD3D	4	9	INCL_NON_REF_SPLICE	RMRP^ENSG00000277027.1	chr9:35657773:-	SNORD3D^ENSG00000281000.1	chr17:19190177:-
RN7SL1--RMRP	5	5	INCL_NON_REF_SPLICE	RN7SL1^ENSG00000276168.1	chr14:49586857:+	RMRP^ENSG00000277027.1	chr9:35657995:-
RN7SL1--SNORD3C	3	13	INCL_NON_REF_SPLICE	RN7SL1^ENSG00000276168.1	chr14:49586872:+	SNORD3C^ENSG00000264940.5	chr17:19190224:-
RN7SL1--SNORD3C	3	13	INCL_NON_REF_SPLICE	RN7SL1^ENSG00000276168.1	chr14:49586873:+	SNORD3C^ENSG00000264940.5	chr17:19190193:-
SNORD3C--RPPH1	3	13	INCL_NON_REF_SPLICE	SNORD3C^ENSG00000264940.5	chr17:19112422:-	RPPH1^ENSG00000277209.1	chr14:20343270:-
ENSG00000262202--SNORA73A	6	0	INCL_NON_REF_SPLICE	ENSG00000262202^ENSG00000262202.4	chr17:19112424:-	SNORA73A^ENSG00000274266.1	chr1:28507381:+
ENSG00000290368--ENSG00000283273	6	0	INCL_NON_REF_SPLICE	ENSG00000290368^ENSG00000290368.1	chr15:22744698:+	ENSG00000283273^ENSG00000283273.1	chr15:22717659:+
ENSG00000291258--ENSG00000291058	6	0	ONLY_REF_SPLICE	ENSG00000291258^ENSG00000291258.1	chr15:28818998:+	ENSG00000291058^ENSG00000291058.1	chr15:28791934:+
RN7SL1--RMRP	5	4	INCL_NON_REF_SPLICE	RN7SL1^ENSG00000276168.1	chr14:49586855:+	RMRP^ENSG00000277027.1	chr9:35657978:-
RN7SL1--SNORD3C	3	11	INCL_NON_REF_SPLICE	RN7SL1^ENSG00000276168.1	chr14:49586867:+	SNORD3C^ENSG00000264940.5	chr17:19190177:-
SNORD3D--ENSG00000259001	5	3	INCL_NON_REF_SPLICE	SNORD3D^ENSG00000281000.1	chr17:19112424:-	ENSG00000259001^ENSG00000259001.3	chr14:20343216:-
ENSG00000282885--RMRP	5	1	INCL_NON_REF_SPLICE	ENSG00000282885^ENSG00000282885.3	chr14:49862557:-	RMRP^ENSG00000277027.1	chr9:35658004:-
RMRP--SNORD3D	3	9	INCL_NON_REF_SPLICE	RMRP^ENSG00000277027.1	chr9:35657800:-	SNORD3D^ENSG00000281000.1	chr17:19190223:-
RN7SL1--RMRP	4	5	INCL_NON_REF_SPLICE	RN7SL1^ENSG00000276168.1	chr14:49586867:+	RMRP^ENSG00000277027.1	chr9:35658003:-
RN7SL1--RPPH1	4	5	INCL_NON_REF_SPLICE	RN7SL1^ENSG00000276168.1	chr14:49586854:+	RPPH1^ENSG00000277209.1	chr14:20343379:-
AGAP5--ENSG00000272140	5	0	INCL_NON_REF_SPLICE	AGAP5^ENSG00000172650.15	chr10:73692043:-	ENSG00000272140^ENSG00000272140.2	chr10:73713332:-
ENSG00000239407--LINC00630	5	0	INCL_NON_REF_SPLICE	ENSG00000239407^ENSG00000239407.5	chrX:102905737:+	LINC00630^ENSG00000223546.9	chrX:102839801:+
ENSG00000259001--SNORA73A	5	0	INCL_NON_REF_SPLICE	ENSG00000259001^ENSG00000259001.3	chr14:20343280:-	SNORA73A^ENSG00000274266.1	chr1:28507378:+
ENSG00000284649--ENSG00000291188	5	0	ONLY_REF_SPLICE	ENSG00000284649^ENSG00000284649.3	chr16:29116326:+	ENSG00000291188^ENSG00000291188.1	chr16:29217481:+
HLA-S--HLA-A	5	0	ONLY_REF_SPLICE	HLA-S^ENSG00000225851.1	chr6:31382241:-	HLA-A^ENSG00000206503.14	chr6:29945451:+
PPID--RN7SL1	5	0	INCL_NON_REF_SPLICE	PPID^ENSG00000171497.5	chr4:158709429:-	RN7SL1^ENSG00000276168.1	chr14:49586615:+
RMRP--RN7SL1	5	0	INCL_NON_REF_SPLICE	RMRP^ENSG00000277027.1	chr9:35657755:-	RN7SL1^ENSG00000276168.1	chr14:49586738:+
RN7SL1--RMRP	5	0	INCL_NON_REF_SPLICE	RN7SL1^ENSG00000276168.1	chr14:49586867:+	RMRP^ENSG00000277027.1	chr9:35657881:-
TALAM1--Y_RNA	5	0	INCL_NON_REF_SPLICE	TALAM1^ENSG00000289740.1	chr11:65501474:-	Y_RNA^ENSG00000273927.1	chr7:73039178:+
TALAM1--Y_RNA	5	0	INCL_NON_REF_SPLICE	TALAM1^ENSG00000289740.1	chr11:65501474:-	Y_RNA^ENSG00000274984.1	chr7:73067324:+
TALAM1--Y_RNA	5	0	INCL_NON_REF_SPLICE	TALAM1^ENSG00000289740.1	chr11:65501474:-	Y_RNA^ENSG00000267828.1	chr7:75297998:-
TALAM1--Y_RNA	5	0	INCL_NON_REF_SPLICE	TALAM1^ENSG00000289740.1	chr11:65501474:-	Y_RNA^ENSG00000202021.1	chr7:75325967:-
TALAM1--Y_RNA	5	0	INCL_NON_REF_SPLICE	TALAM1^ENSG00000289740.1	chr11:65501474:-	Y_RNA^ENSG00000199870.1	chr7:75353893:-
RPPH1--MPO	3	7	INCL_NON_REF_SPLICE	RPPH1^ENSG00000277209.1	chr14:20343246:-	MPO^ENSG00000005381.9	chr17:58278081:-
RN7SL1--RPPH1	3	5	INCL_NON_REF_SPLICE	RN7SL1^ENSG00000276168.1	chr14:49586854:+	RPPH1^ENSG00000277209.1	chr14:20343331:-
RPL37--ENSG00000259001	4	1	INCL_NON_REF_SPLICE	RPL37^ENSG00000145592.14	chr5:40834252:-	ENSG00000259001^ENSG00000259001.3	chr14:20343287:-
RPPH1--RMRP	3	5	INCL_NON_REF_SPLICE	RPPH1^ENSG00000277209.1	chr14:20343259:-	RMRP^ENSG00000277027.1	chr9:35657995:-
SNORD3D--ENSG00000282885	4	1	INCL_NON_REF_SPLICE	SNORD3D^ENSG00000281000.1	chr17:19112422:-	ENSG00000282885^ENSG00000282885.3	chr14:49862841:-
SNORD3D--RN7SL1	3	5	INCL_NON_REF_SPLICE	SNORD3D^ENSG00000277947.1	chr17:19112424:-	RN7SL1^ENSG00000276168.1	chr14:49586590:+
ENSG00000229930--SEPTIN14	4	0	ONLY_REF_SPLICE	ENSG00000229930^ENSG00000229930.1	chr1:224030704:-	SEPTIN14^ENSG00000154997.9	chr7:55796092:-
ENSG00000259001--SNHG3	3	4	INCL_NON_REF_SPLICE	ENSG00000259001^ENSG00000259001.3	chr14:20343150:-	SNHG3^ENSG00000242125.3	chr1:28507379:+
ENSG00000259001--SNORA73A	4	0	INCL_NON_REF_SPLICE	ENSG00000259001^ENSG00000259001.3	chr14:20343257:-	SNORA73A^ENSG00000274266.1	chr1:28507379:+
ENSG00000282885--SNORD3B-2	4	0	INCL_NON_REF_SPLICE	ENSG00000282885^ENSG00000282885.3	chr14:49862574:-	SNORD3B-2^ENSG00000262074.7	chr17:19064045:-
LINC00477--SOX5	4	0	ONLY_REF_SPLICE	LINC00477^ENSG00000197503.4	chr12:24582956:-	SOX5^ENSG00000134532.20	chr12:24368639:-
PDCD6IPP1--TASP1	4	0	INCL_NON_REF_SPLICE	PDCD6IPP1^ENSG00000275325.5	chr15:22744698:+	TASP1^ENSG00000089123.16	chr20:13623514:-
RN7SL1--RMRP	4	0	INCL_NON_REF_SPLICE	RN7SL1^ENSG00000276168.1	chr14:49586854:+	RMRP^ENSG00000277027.1	chr9:35657860:-
RN7SL1--RMRP	4	0	INCL_NON_REF_SPLICE	RN7SL1^ENSG00000276168.1	chr14:49586854:+	RMRP^ENSG00000277027.1	chr9:35657883:-
RN7SL1--RMRP	3	4	INCL_NON_REF_SPLICE	RN7SL1^ENSG00000276168.1	chr14:49586866:+	RMRP^ENSG00000277027.1	chr9:35657983:-
RN7SL1--RPPH1	3	4	INCL_NON_REF_SPLICE	RN7SL1^ENSG00000276168.1	chr14:49586758:+	RPPH1^ENSG00000277209.1	chr14:20343379:-
RN7SL2--ENSG00000262202	4	0	INCL_NON_REF_SPLICE	RN7SL2^ENSG00000274012.1	chr14:49862574:-	ENSG00000262202^ENSG00000262202.4	chr17:19112545:-
RPPH1--RN7SL1	4	0	INCL_NON_REF_SPLICE	RPPH1^ENSG00000277209.1	chr14:20343240:-	RN7SL1^ENSG00000276168.1	chr14:49586765:+
SOX5--LINC00477	4	0	INCL_NON_REF_SPLICE	SOX5^ENSG00000134532.20	chr12:24213343:-	LINC00477^ENSG00000197503.4	chr12:24583201:-
ZGPAT--LIME1	4	0	INCL_NON_REF_SPLICE	ZGPAT^ENSG00000197114.12	chr20:63736186:+	LIME1^ENSG00000203896.10	chr20:63736197:+
RPL30--RMRP	3	3	INCL_NON_REF_SPLICE	RPL30^ENSG00000156482.11	chr8:98044942:-	RMRP^ENSG00000277027.1	chr9:35658002:-
CCDC32--CBX3	3	2	ONLY_REF_SPLICE	CCDC32^ENSG00000128891.17	chr15:40561981:-	CBX3^ENSG00000122565.19	chr7:26201745:+
ENSG00000259001--SNHG3	3	2	INCL_NON_REF_SPLICE	ENSG00000259001^ENSG00000259001.3	chr14:20343246:-	SNHG3^ENSG00000242125.3	chr1:28507380:+
ENSG00000262202--CFL1	3	2	INCL_NON_REF_SPLICE	ENSG00000262202^ENSG00000262202.4	chr17:19112424:-	CFL1^ENSG00000172757.13	chr11:65855724:-
CCDC32--CBX3	3	1	INCL_NON_REF_SPLICE	CCDC32^ENSG00000128891.17	chr15:40562772:-	CBX3^ENSG00000122565.19	chr7:26201769:+
ENSG00000282885--RMRP	3	1	INCL_NON_REF_SPLICE	ENSG00000282885^ENSG00000282885.3	chr14:49862573:-	RMRP^ENSG00000277027.1	chr9:35657996:-
PRRT3-AS1--CRELD1	3	1	ONLY_REF_SPLICE	PRRT3-AS1^ENSG00000230082.1	chr3:9948469:+	CRELD1^ENSG00000163703.20	chr3:9934420:+
SRGN--NCF4	3	1	INCL_NON_REF_SPLICE	SRGN^ENSG00000122862.5	chr10:69104453:+	NCF4^ENSG00000100365.16	chr22:36861156:+
ACTR2--MEX3C	3	0	INCL_NON_REF_SPLICE	ACTR2^ENSG00000138071.15	chr2:65269030:+	MEX3C^ENSG00000176624.12	chr18:51177110:-
AGAP5--TIMM23B	3	0	ONLY_REF_SPLICE	AGAP5^ENSG00000172650.15	chr10:73692043:-	TIMM23B^ENSG00000204152.14	chr10:49973012:+
ATG5--LRPAP1	3	0	INCL_NON_REF_SPLICE	ATG5^ENSG00000057663.16	chr6:106186105:-	LRPAP1^ENSG00000163956.13	chr4:3518187:-
ATXN8OS--RPL14	3	0	INCL_NON_REF_SPLICE	ATXN8OS^ENSG00000230223.8	chr13:70139421:+	RPL14^ENSG00000188846.14	chr3:40462062:+
CCT5--DHDDS	3	0	INCL_NON_REF_SPLICE	CCT5^ENSG00000150753.12	chr5:10263175:+	DHDDS^ENSG00000117682.18	chr1:26469211:+
CDKN2C--ARPC1B	3	0	INCL_NON_REF_SPLICE	CDKN2C^ENSG00000123080.12	chr1:50970416:+	ARPC1B^ENSG00000130429.16	chr7:99388212:+
CLDN15--ADI1	3	0	INCL_NON_REF_SPLICE	CLDN15^ENSG00000106404.14	chr7:101236782:-	ADI1^ENSG00000182551.14	chr2:3498908:-
COPS5--SNORD3D	3	0	INCL_NON_REF_SPLICE	COPS5^ENSG00000121022.14	chr8:67059371:-	SNORD3D^ENSG00000277947.1	chr17:19190223:-
CPD--POLE	3	0	INCL_NON_REF_SPLICE	CPD^ENSG00000108582.12	chr17:30456528:+	POLE^ENSG00000177084.19	chr12:132642615:-
CPSF6--SERTAD1	3	0	INCL_NON_REF_SPLICE	CPSF6^ENSG00000111605.18	chr12:69269775:+	SERTAD1^ENSG00000197019.5	chr19:40423544:-
DGKZ--DCTN1	3	0	INCL_NON_REF_SPLICE	DGKZ^ENSG00000149091.15	chr11:46369965:+	DCTN1^ENSG00000204843.13	chr2:74369352:-
ENSG00000259001--H3C2	3	0	INCL_NON_REF_SPLICE	ENSG00000259001^ENSG00000259001.3	chr14:20343278:-	H3C2^ENSG00000286522.2	chr6:26031873:-
ENSG00000259001--SNORD3C	3	0	INCL_NON_REF_SPLICE	ENSG00000259001^ENSG00000259001.3	chr14:20343278:-	SNORD3C^ENSG00000264940.5	chr17:19190177:-
ENSG00000259001--SNORD3C	3	0	INCL_NON_REF_SPLICE	ENSG00000259001^ENSG00000259001.3	chr14:20343235:-	SNORD3C^ENSG00000264940.5	chr17:19190135:-
ENSG00000262202--RMRP	3	0	INCL_NON_REF_SPLICE	ENSG00000262202^ENSG00000262202.4	chr17:19112423:-	RMRP^ENSG00000277027.1	chr9:35657874:-
ENSG00000262202--SNORA73A	3	0	INCL_NON_REF_SPLICE	ENSG00000262202^ENSG00000262202.4	chr17:19112424:-	SNORA73A^ENSG00000274266.1	chr1:28507390:+
ENSG00000272148--PRPF31	3	0	INCL_NON_REF_SPLICE	ENSG00000272148^ENSG00000272148.1	chr2:27062500:-	PRPF31^ENSG00000105618.14	chr19:54123799:+
ENSG00000282885--ENSG00000259001	3	0	INCL_NON_REF_SPLICE	ENSG00000282885^ENSG00000282885.3	chr14:49862572:-	ENSG00000259001^ENSG00000259001.3	chr14:20343172:-
ENSG00000282885--RMRP	3	0	INCL_NON_REF_SPLICE	ENSG00000282885^ENSG00000282885.3	chr14:49862553:-	RMRP^ENSG00000277027.1	chr9:35657882:-
ENSG00000282885--RMRP	3	0	INCL_NON_REF_SPLICE	ENSG00000282885^ENSG00000282885.3	chr14:49862573:-	RMRP^ENSG00000277027.1	chr9:35657882:-
ENSG00000282885--SNORD3B-2	3	0	INCL_NON_REF_SPLICE	ENSG00000282885^ENSG00000282885.3	chr14:49862555:-	SNORD3B-2^ENSG00000262074.7	chr17:19064112:-
ENSG00000284649--ENSG00000284685	3	0	ONLY_REF_SPLICE	ENSG00000284649^ENSG00000284649.3	chr16:29116326:+	ENSG00000284685^ENSG00000284685.2	chr16:29251479:+
GRAMD1B--PLD3	3	0	INCL_NON_REF_SPLICE	GRAMD1B^ENSG00000023171.20	chr11:123613641:+	PLD3^ENSG00000105223.21	chr19:40378388:+
JMJD1C-AS1--REEP3	3	0	INCL_NON_REF_SPLICE	JMJD1C-AS1^ENSG00000272767.1	chr10:63465432:+	REEP3^ENSG00000165476.14	chr10:63566338:+
LRRC8B--LRRC8C	3	0	ONLY_REF_SPLICE	LRRC8B^ENSG00000197147.15	chr1:89584789:+	LRRC8C^ENSG00000171488.15	chr1:89686470:+
LSM6--CHML	3	0	INCL_NON_REF_SPLICE	LSM6^ENSG00000164167.12	chr4:146190022:+	CHML^ENSG00000203668.3	chr1:241633581:-
MRPL3--TMBIM6	3	0	INCL_NON_REF_SPLICE	MRPL3^ENSG00000114686.9	chr3:131500430:-	TMBIM6^ENSG00000139644.13	chr12:49752978:+
NAA50--GMDS	3	0	INCL_NON_REF_SPLICE	NAA50^ENSG00000121579.14	chr3:113719595:-	GMDS^ENSG00000112699.11	chr6:2115844:-
PGK1--H4C5	3	0	INCL_NON_REF_SPLICE	PGK1^ENSG00000102144.15	chrX:78123259:+	H4C5^ENSG00000276966.3	chr6:26204626:+
PKD2L2-DT--KLHL3	3	0	ONLY_REF_SPLICE	PKD2L2-DT^ENSG00000250159.7	chr5:137858428:-	KLHL3^ENSG00000146021.15	chr5:137720584:-
PRKDC--ARPC1A	3	0	INCL_NON_REF_SPLICE	PRKDC^ENSG00000253729.9	chr8:47779024:-	ARPC1A^ENSG00000241685.10	chr7:99354016:+
PRPF4B--SIRPA	3	0	INCL_NON_REF_SPLICE	PRPF4B^ENSG00000112739.17	chr6:4060636:+	SIRPA^ENSG00000198053.12	chr20:1921676:+
RAB11A--PHACTR2	3	0	INCL_NON_REF_SPLICE	RAB11A^ENSG00000103769.10	chr15:65887891:+	PHACTR2^ENSG00000112419.15	chr6:143828149:+
RMRP--RN7SL1	3	0	INCL_NON_REF_SPLICE	RMRP^ENSG00000277027.1	chr9:35657772:-	RN7SL1^ENSG00000276168.1	chr14:49586775:+
RMRP--SNORD3D	3	0	INCL_NON_REF_SPLICE	RMRP^ENSG00000277027.1	chr9:35657768:-	SNORD3D^ENSG00000281000.1	chr17:19112543:-
RN7SKP71--RN7SKP185	3	0	INCL_NON_REF_SPLICE	RN7SKP71^ENSG00000201428.1	chr12:112267304:+	RN7SKP185^ENSG00000199683.1	chr20:37975254:-
RN7SL1--RNU2-2P	3	0	INCL_NON_REF_SPLICE	RN7SL1^ENSG00000276168.1	chr14:49586758:+	RNU2-2P^ENSG00000222328.1	chr11:62841749:-
RN7SL1--SNORA73B	3	0	INCL_NON_REF_SPLICE	RN7SL1^ENSG00000276168.1	chr14:49586865:+	SNORA73B^ENSG00000200087.1	chr1:28508573:+
RN7SL5P--RPPH1	3	0	INCL_NON_REF_SPLICE	RN7SL5P^ENSG00000265735.2	chr9:9442239:+	RPPH1^ENSG00000277209.1	chr14:20343379:-
RNU1-1--RN7SL1	3	0	INCL_NON_REF_SPLICE	RNU1-1^ENSG00000206652.1	chr1:16514154:-	RN7SL1^ENSG00000276168.1	chr14:49586749:+
RNU1-1--RN7SL5P	3	0	INCL_NON_REF_SPLICE	RNU1-1^ENSG00000206652.1	chr1:16514146:-	RN7SL5P^ENSG00000265735.2	chr9:9442120:+
RNU4-1--SNORD3D	3	0	INCL_NON_REF_SPLICE	RNU4-1^ENSG00000200795.1	chr12:120293112:-	SNORD3D^ENSG00000281000.1	chr17:19190221:-
RPL6--RMRP	3	0	INCL_NON_REF_SPLICE	RPL6^ENSG00000089009.16	chr12:112405955:-	RMRP^ENSG00000277027.1	chr9:35657882:-
RPPH1--RMRP	3	0	INCL_NON_REF_SPLICE	RPPH1^ENSG00000277209.1	chr14:20343277:-	RMRP^ENSG00000277027.1	chr9:35658002:-
RPPH1--RMRP	3	0	INCL_NON_REF_SPLICE	RPPH1^ENSG00000277209.1	chr14:20343278:-	RMRP^ENSG00000277027.1	chr9:35657942:-
RPPH1--RN7SL1	3	0	INCL_NON_REF_SPLICE	RPPH1^ENSG00000277209.1	chr14:20343165:-	RN7SL1^ENSG00000276168.1	chr14:49586741:+
RPPH1--RN7SL1	3	0	INCL_NON_REF_SPLICE	RPPH1^ENSG00000277209.1	chr14:20343230:-	RN7SL1^ENSG00000276168.1	chr14:49586740:+
RPPH1--RN7SL1	3	0	INCL_NON_REF_SPLICE	RPPH1^ENSG00000277209.1	chr14:20343240:-	RN7SL1^ENSG00000276168.1	chr14:49586741:+
RPPH1--RN7SL1	3	0	INCL_NON_REF_SPLICE	RPPH1^ENSG00000277209.1	chr14:20343282:-	RN7SL1^ENSG00000276168.1	chr14:49586691:+
RPS3A--ZNF335	3	0	INCL_NON_REF_SPLICE	RPS3A^ENSG00000145425.10	chr4:151104276:+	ZNF335^ENSG00000198026.8	chr20:45965667:-
SLC39A7--EEF1G	3	0	INCL_NON_REF_SPLICE	SLC39A7^ENSG00000112473.19	chr6:33204052:+	EEF1G^ENSG00000254772.10	chr11:62560130:-
SMURF2P1--ENSG00000273609	3	0	INCL_NON_REF_SPLICE	SMURF2P1^ENSG00000248121.9	chr17:30610938:+	ENSG00000273609^ENSG00000273609.1	chr17:30622363:-
SNORD3B-2--RN7SL2	3	0	INCL_NON_REF_SPLICE	SNORD3B-2^ENSG00000262074.7	chr17:19063922:-	RN7SL2^ENSG00000274012.1	chr14:49862841:-
SNORD3C--ENSG00000282885	3	0	INCL_NON_REF_SPLICE	SNORD3C^ENSG00000264940.5	chr17:19190031:-	ENSG00000282885^ENSG00000282885.3	chr14:49862841:-
SNORD3C--RPPH1	3	0	INCL_NON_REF_SPLICE	SNORD3C^ENSG00000264940.5	chr17:19190033:-	RPPH1^ENSG00000277209.1	chr14:20343172:-
SNORD3D--ENSG00000259001	3	0	INCL_NON_REF_SPLICE	SNORD3D^ENSG00000281000.1	chr17:19112424:-	ENSG00000259001^ENSG00000259001.3	chr14:20343172:-
SNORD3D--RN7SKP80	3	0	INCL_NON_REF_SPLICE	SNORD3D^ENSG00000277947.1	chr17:19112424:-	RN7SKP80^ENSG00000202058.1	chr22:42565197:-
SOD2--ZSCAN30	3	0	INCL_NON_REF_SPLICE	SOD2^ENSG00000291237.1	chr6:159681998:-	ZSCAN30^ENSG00000186814.15	chr18:35254704:-
SRSF1--TMSB4X	3	0	INCL_NON_REF_SPLICE	SRSF1^ENSG00000136450.13	chr17:58005085:-	TMSB4X^ENSG00000205542.11	chrX:12975123:+
STMN1--ZNF134	3	0	INCL_NON_REF_SPLICE	STMN1^ENSG00000117632.23	chr1:25901005:-	ZNF134^ENSG00000213762.12	chr19:57622960:+
SUMO3--ENSG00000264281	3	0	INCL_NON_REF_SPLICE	SUMO3^ENSG00000184900.16	chr21:44806033:-	ENSG00000264281^ENSG00000264281.3	chr5:55944661:+
TALDO1--LAP3	3	0	INCL_NON_REF_SPLICE	TALDO1^ENSG00000177156.11	chr11:760234:+	LAP3^ENSG00000002549.13	chr4:17598472:+
TPT1--ENSG00000289901	3	0	INCL_NON_REF_SPLICE	TPT1^ENSG00000133112.17	chr13:45337309:-	ENSG00000289901^ENSG00000289901.1	chr13:109424259:-
TVP23C--CDRT4	3	0	ONLY_REF_SPLICE	TVP23C^ENSG00000175106.17	chr17:15540433:-	CDRT4^ENSG00000239704.12	chr17:15440285:-
VCP--NOTCH2	3	0	INCL_NON_REF_SPLICE	VCP^ENSG00000165280.18	chr9:35056935:-	NOTCH2^ENSG00000134250.21	chr1:119935595:-
VTA1--MSN	3	0	INCL_NON_REF_SPLICE	VTA1^ENSG00000009844.16	chr6:142220525:+	MSN^ENSG00000147065.18	chrX:65731160:+
ZC3H15--TUBA1B	3	0	INCL_NON_REF_SPLICE	ZC3H15^ENSG00000065548.18	chr2:186508967:+	TUBA1B^ENSG00000123416.15	chr12:49129537:-
PCAT18--KCTD1	2	1	ONLY_REF_SPLICE	PCAT18^ENSG00000265369.3	chr18:26703392:-	KCTD1^ENSG00000134504.14	chr18:26501250:-
BANP--SNX29P2	2	0	ONLY_REF_SPLICE	BANP^ENSG00000172530.22	chr16:88035394:+	SNX29P2^ENSG00000271699.6	chr16:29355787:+
C8orf44--SGK3	2	0	ONLY_REF_SPLICE	C8orf44^ENSG00000288596.2	chr8:66680024:+	SGK3^ENSG00000104205.16	chr8:66793616:+
CCDC26--PVT1	2	0	ONLY_REF_SPLICE	CCDC26^ENSG00000229140.12	chr8:129548234:-	PVT1^ENSG00000249859.14	chr8:128096518:+
CLECL1P--CLEC2D	2	0	ONLY_REF_SPLICE	CLECL1P^ENSG00000184293.9	chr12:9722644:-	CLEC2D^ENSG00000069493.15	chr12:9692828:+
ENSG00000212663--GEMIN8	2	0	ONLY_REF_SPLICE	ENSG00000212663^ENSG00000212663.2	chrX:13988690:-	GEMIN8^ENSG00000046647.14	chrX:14026221:-
ENSG00000249309--TLR2	2	0	ONLY_REF_SPLICE	ENSG00000249309^ENSG00000249309.1	chr4:153723294:+	TLR2^ENSG00000137462.9	chr4:153702892:+
ENSG00000288663--PSMD3	2	0	ONLY_REF_SPLICE	ENSG00000288663^ENSG00000288663.1	chr12:53298150:+	PSMD3^ENSG00000108344.15	chr17:39988683:+
ENSG00000290548--C1QTNF3	2	0	ONLY_REF_SPLICE	ENSG00000290548^ENSG00000290548.1	chr5:34175445:-	C1QTNF3^ENSG00000082196.21	chr5:34035758:-
ENSG00000290832--ANXA1	2	0	ONLY_REF_SPLICE	ENSG00000290832^ENSG00000290832.1	chr7:73003645:-	ANXA1^ENSG00000135046.14	chr9:73158522:+
FNDC3B--U2SURP	2	0	ONLY_REF_SPLICE	FNDC3B^ENSG00000075420.13	chr3:172039771:+	U2SURP^ENSG00000163714.18	chr3:143010815:+
HCCS-DT--MID1	2	0	ONLY_REF_SPLICE	HCCS-DT^ENSG00000234129.10	chrX:11038603:-	MID1^ENSG00000101871.18	chrX:10567603:-
HCCS-DT--MID1	2	0	ONLY_REF_SPLICE	HCCS-DT^ENSG00000234129.10	chrX:11106901:-	MID1^ENSG00000101871.18	chrX:10567603:-
KPNA2--BPTFP1	2	0	ONLY_REF_SPLICE	KPNA2^ENSG00000182481.10	chr17:68044503:+	BPTFP1^ENSG00000263647.1	chr17:64762710:-
MACROH2A1--CCDC137	2	0	ONLY_REF_SPLICE	MACROH2A1^ENSG00000113648.17	chr5:135388922:-	CCDC137^ENSG00000185298.13	chr17:81667729:+
MAILR--ATP6V1C1	2	0	ONLY_REF_SPLICE	MAILR^ENSG00000253320.7	chr8:102880058:+	ATP6V1C1^ENSG00000155097.12	chr8:103040798:+
MDM2--NEMF	2	0	ONLY_REF_SPLICE	MDM2^ENSG00000135679.27	chr12:68809292:+	NEMF^ENSG00000165525.18	chr14:49789343:-
MED27--RAPGEF1	2	0	ONLY_REF_SPLICE	MED27^ENSG00000160563.14	chr9:131884058:-	RAPGEF1^ENSG00000107263.19	chr9:131650949:-
MGST1--ENSG00000283240	2	0	ONLY_REF_SPLICE	MGST1^ENSG00000008394.13	chr12:16383604:+	ENSG00000283240^ENSG00000283240.1	chr12:16661766:+
NOC2L--MRTFA	2	0	ONLY_REF_SPLICE	NOC2L^ENSG00000188976.11	chr1:958929:-	MRTFA^ENSG00000196588.21	chr22:40411907:-
PMS2P10--CASP8AP2	2	0	ONLY_REF_SPLICE	PMS2P10^ENSG00000273598.1	chr7:75323869:-	CASP8AP2^ENSG00000118412.13	chr6:89871289:+
SMBD1P--SDHAP1	2	0	ONLY_REF_SPLICE	SMBD1P^ENSG00000283426.1	chr3:195708841:+	SDHAP1^ENSG00000290763.1	chr3:195960086:-
SNHG3--CKAP5	2	0	ONLY_REF_SPLICE	SNHG3^ENSG00000242125.3	chr1:28508160:+	CKAP5^ENSG00000175216.15	chr11:46762193:-
STS--VCX	2	0	ONLY_REF_SPLICE	STS^ENSG00000101846.9	chrX:7733131:+	VCX^ENSG00000182583.13	chrX:7843498:+
TLR4--ENSG00000284977	2	0	ONLY_REF_SPLICE	TLR4^ENSG00000136869.16	chr9:117704565:+	ENSG00000284977^ENSG00000284977.3	chr9:117848065:+
TMED3--MINAR1	2	0	ONLY_REF_SPLICE	TMED3^ENSG00000166557.14	chr15:79314005:+	MINAR1^ENSG00000169330.9	chr15:79456098:+
TVP23B--ENSG00000266667	2	0	ONLY_REF_SPLICE	TVP23B^ENSG00000171928.14	chr17:18804266:+	ENSG00000266667^ENSG00000266667.1	chr17:15416233:-
TYW1--RABGEF1	2	0	ONLY_REF_SPLICE	TYW1^ENSG00000198874.14	chr7:67083539:+	RABGEF1^ENSG00000154710.18	chr7:66805140:+
USP3--TBC1D1	2	0	ONLY_REF_SPLICE	USP3^ENSG00000140455.17	chr15:63574403:+	TBC1D1^ENSG00000065882.18	chr4:38115710:+
VASP--RBM39	2	0	ONLY_REF_SPLICE	VASP^ENSG00000125753.15	chr19:45518094:+	RBM39^ENSG00000131051.24	chr20:35713096:-
YAF2--RYBP	2	0	ONLY_REF_SPLICE	YAF2^ENSG00000015153.15	chr12:42238155:-	RYBP^ENSG00000163602.12	chr3:72446621:-
PCAT18--KCTD1	1	2	ONLY_REF_SPLICE	PCAT18^ENSG00000265369.3	chr18:26703392:-	KCTD1^ENSG00000134504.14	chr18:26581729:-
RACK1--CFL1	1	2	ONLY_REF_SPLICE	RACK1^ENSG00000204628.12	chr5:181238099:-	CFL1^ENSG00000172757.13	chr11:65856242:-
RPPH1--H4C15	1	2	ONLY_REF_SPLICE	RPPH1^ENSG00000277209.1	chr14:20343075:-	H4C15^ENSG00000270276.3	chr1:149861148:-
FLNA--MALAT1	1	1	ONLY_REF_SPLICE	FLNA^ENSG00000196924.19	chrX:154353554:-	MALAT1^ENSG00000251562.11	chr11:65504952:+
GAPDH--RPS4X	1	1	ONLY_REF_SPLICE	GAPDH^ENSG00000111640.15	chr12:6536790:+	RPS4X^ENSG00000198034.11	chrX:72275150:-
GPR141--NME8	1	1	ONLY_REF_SPLICE	GPR141^ENSG00000187037.9	chr7:37685583:+	NME8^ENSG00000086288.12	chr7:37857274:+
PMS2P5--CCDC146	1	1	ONLY_REF_SPLICE	PMS2P5^ENSG00000123965.13	chr7:74897835:+	CCDC146^ENSG00000135205.15	chr7:77167658:+

## Sheet: Replicate 3
#FusionName	Junction Read Count	Spanning Frag Count	Splice Type	Left Gene	Left Breakpoint	Right Gene	Right Breakpoint	Table S2. List of all fusion genes found in NOMO-1.
RN7SL1--SNORD3C	23	8	INCL_NON_REF_SPLICE	RN7SL1^ENSG00000276168.1	chr14:49586854:+	SNORD3C^ENSG00000264940.5	chr17:19190223:-
LINC00477--SOX5	24	2	ONLY_REF_SPLICE	LINC00477^ENSG00000197503.4	chr12:24582956:-	SOX5^ENSG00000134532.20	chr12:24407566:-
PARG--BMS1	21	0	ONLY_REF_SPLICE	PARG^ENSG00000227345.9	chr10:49885203:-	BMS1^ENSG00000165733.8	chr10:42791627:+
KMT2A--MLLT3	20	1	ONLY_REF_SPLICE	KMT2A^ENSG00000118058.25	chr11:118484314:+	MLLT3^ENSG00000171843.17	chr9:20365744:-
ENSG00000259001--SNORD3C	3	67	INCL_NON_REF_SPLICE	ENSG00000259001^ENSG00000259001.3	chr14:20343072:-	SNORD3C^ENSG00000264940.5	chr17:19190220:-
RPPH1--ENSG00000262202	3	66	INCL_NON_REF_SPLICE	RPPH1^ENSG00000277209.1	chr14:20343089:-	ENSG00000262202^ENSG00000262202.4	chr17:19190224:-
ENSG00000259001--SNORD3C	5	51	INCL_NON_REF_SPLICE	ENSG00000259001^ENSG00000259001.3	chr14:20343162:-	SNORD3C^ENSG00000264940.5	chr17:19190224:-
ENSG00000259001--SNORD3C	10	30	INCL_NON_REF_SPLICE	ENSG00000259001^ENSG00000259001.3	chr14:20343241:-	SNORD3C^ENSG00000264940.5	chr17:19190221:-
RPPH1--ENSG00000262202	3	56	INCL_NON_REF_SPLICE	RPPH1^ENSG00000277209.1	chr14:20343142:-	ENSG00000262202^ENSG00000262202.4	chr17:19190227:-
SNORD3A--ENSG00000259001	7	34	INCL_NON_REF_SPLICE	SNORD3A^ENSG00000263934.5	chr17:19188228:+	ENSG00000259001^ENSG00000259001.3	chr14:20343382:-
SNORD3D--RPPH1	7	34	INCL_NON_REF_SPLICE	SNORD3D^ENSG00000277947.1	chr17:19112424:-	RPPH1^ENSG00000277209.1	chr14:20343382:-
ENSG00000262202--RMRP	7	32	INCL_NON_REF_SPLICE	ENSG00000262202^ENSG00000262202.4	chr17:19112425:-	RMRP^ENSG00000277027.1	chr9:35658004:-
RMRP--SNORD3D	7	28	INCL_NON_REF_SPLICE	RMRP^ENSG00000277027.1	chr9:35657769:-	SNORD3D^ENSG00000281000.1	chr17:19190222:-
SNORD3A--ENSG00000259001	5	34	INCL_NON_REF_SPLICE	SNORD3A^ENSG00000263934.5	chr17:19188228:+	ENSG00000259001^ENSG00000259001.3	chr14:20343395:-
SNORD3D--RPPH1	5	34	INCL_NON_REF_SPLICE	SNORD3D^ENSG00000277947.1	chr17:19112421:-	RPPH1^ENSG00000277209.1	chr14:20343398:-
ENSG00000282885--SNORD3C	13	1	INCL_NON_REF_SPLICE	ENSG00000282885^ENSG00000282885.3	chr14:49862574:-	SNORD3C^ENSG00000264940.5	chr17:19190223:-
SNORD3A--SNORA73B	13	1	INCL_NON_REF_SPLICE	SNORD3A^ENSG00000263934.5	chr17:19188228:+	SNORA73B^ENSG00000200087.1	chr1:28508573:+
SNORD3D--SNORA73B	13	1	INCL_NON_REF_SPLICE	SNORD3D^ENSG00000281000.1	chr17:19112424:-	SNORA73B^ENSG00000200087.1	chr1:28508573:+
RN7SL5P--RN7SL291P	13	0	INCL_NON_REF_SPLICE	RN7SL5P^ENSG00000265735.2	chr9:9442268:+	RN7SL291P^ENSG00000242065.3	chrX:44772863:-
ENSG00000262202--LYZ	3	38	INCL_NON_REF_SPLICE	ENSG00000262202^ENSG00000262202.4	chr17:19112424:-	LYZ^ENSG00000090382.7	chr12:69348397:+
LINC00477--SOX5	12	2	ONLY_REF_SPLICE	LINC00477^ENSG00000197503.4	chr12:24571534:-	SOX5^ENSG00000134532.20	chr12:24407566:-
ENSG00000262202--RMRP	4	32	INCL_NON_REF_SPLICE	ENSG00000262202^ENSG00000262202.4	chr17:19112422:-	RMRP^ENSG00000277027.1	chr9:35657991:-
ENSG00000262202--RMRP	4	32	INCL_NON_REF_SPLICE	ENSG00000262202^ENSG00000262202.4	chr17:19112424:-	RMRP^ENSG00000277027.1	chr9:35657976:-
LYZ--ENSG00000262202	5	27	INCL_NON_REF_SPLICE	LYZ^ENSG00000090382.7	chr12:69353403:+	ENSG00000262202^ENSG00000262202.4	chr17:19190221:-
SNORD3A--ENSG00000259001	4	31	INCL_NON_REF_SPLICE	SNORD3A^ENSG00000263934.5	chr17:19188228:+	ENSG00000259001^ENSG00000259001.3	chr14:20343342:-
SNORD3D--RPPH1	4	31	INCL_NON_REF_SPLICE	SNORD3D^ENSG00000277947.1	chr17:19112424:-	RPPH1^ENSG00000277209.1	chr14:20343331:-
SNORD3D--RPPH1	4	31	INCL_NON_REF_SPLICE	SNORD3D^ENSG00000277947.1	chr17:19112422:-	RPPH1^ENSG00000277209.1	chr14:20343345:-
PDCD6IPP1--ENSG00000283273	11	0	INCL_NON_REF_SPLICE	PDCD6IPP1^ENSG00000275325.5	chr15:22744698:+	ENSG00000283273^ENSG00000283273.1	chr15:22717659:+
ENSG00000262202--LYZ	3	31	INCL_NON_REF_SPLICE	ENSG00000262202^ENSG00000262202.4	chr17:19112419:-	LYZ^ENSG00000090382.7	chr12:69350138:+
MPHOSPH10P2--WHAMMP1	10	1	INCL_NON_REF_SPLICE	MPHOSPH10P2^ENSG00000254912.2	chr15:32494018:-	WHAMMP1^ENSG00000223509.8	chr15:32533368:-
RPPH1--ENSG00000262202	3	29	INCL_NON_REF_SPLICE	RPPH1^ENSG00000277209.1	chr14:20343246:-	ENSG00000262202^ENSG00000262202.4	chr17:19190223:-
RPPH1--LYZ	3	29	INCL_NON_REF_SPLICE	RPPH1^ENSG00000277209.1	chr14:20343245:-	LYZ^ENSG00000090382.7	chr12:69348403:+
SNORD3C--RPPH1	3	29	INCL_NON_REF_SPLICE	SNORD3C^ENSG00000264940.5	chr17:19112523:-	RPPH1^ENSG00000277209.1	chr14:20343331:-
RMRP--SNORD3C	5	20	INCL_NON_REF_SPLICE	RMRP^ENSG00000277027.1	chr9:35657821:-	SNORD3C^ENSG00000264940.5	chr17:19190221:-
RMRP--SNORD3D	3	28	INCL_NON_REF_SPLICE	RMRP^ENSG00000277027.1	chr9:35657753:-	SNORD3D^ENSG00000281000.1	chr17:19190222:-
RMRP--RPPH1	4	23	INCL_NON_REF_SPLICE	RMRP^ENSG00000277027.1	chr9:35657770:-	RPPH1^ENSG00000277209.1	chr14:20343379:-
RPPH1--RMRP	4	22	INCL_NON_REF_SPLICE	RPPH1^ENSG00000277209.1	chr14:20343242:-	RMRP^ENSG00000277027.1	chr9:35658003:-
ENSG00000262202--EEF1A1	3	25	INCL_NON_REF_SPLICE	ENSG00000262202^ENSG00000262202.4	chr17:19112424:-	EEF1A1^ENSG00000156508.19	chr6:73521013:-
SNORD3A--ENSG00000259001	5	17	INCL_NON_REF_SPLICE	SNORD3A^ENSG00000263934.5	chr17:19188228:+	ENSG00000259001^ENSG00000259001.3	chr14:20343292:-
SNORD3D--RPPH1	5	17	INCL_NON_REF_SPLICE	SNORD3D^ENSG00000277947.1	chr17:19112424:-	RPPH1^ENSG00000277209.1	chr14:20343292:-
SNORD3D--SNHG3	9	1	INCL_NON_REF_SPLICE	SNORD3D^ENSG00000277947.1	chr17:19112424:-	SNHG3^ENSG00000242125.3	chr1:28507378:+
ENSG00000262202--RMRP	9	0	INCL_NON_REF_SPLICE	ENSG00000262202^ENSG00000262202.4	chr17:19112424:-	RMRP^ENSG00000277027.1	chr9:35657881:-
ENSG00000290989--PSPH	9	0	ONLY_REF_SPLICE	ENSG00000290989^ENSG00000290989.1	chr1:223993047:+	PSPH^ENSG00000146733.14	chr7:56021231:-
RN7SL1--SNORD3C	7	8	INCL_NON_REF_SPLICE	RN7SL1^ENSG00000276168.1	chr14:49586868:+	SNORD3C^ENSG00000264940.5	chr17:19190224:-
SNORD3A--RN7SL1	9	0	INCL_NON_REF_SPLICE	SNORD3A^ENSG00000263934.5	chr17:19188228:+	RN7SL1^ENSG00000276168.1	chr14:49586766:+
SNORD3D--RN7SL1	9	0	INCL_NON_REF_SPLICE	SNORD3D^ENSG00000277947.1	chr17:19112424:-	RN7SL1^ENSG00000276168.1	chr14:49586766:+
RPPH1--RMRP	3	23	INCL_NON_REF_SPLICE	RPPH1^ENSG00000277209.1	chr14:20343234:-	RMRP^ENSG00000277027.1	chr9:35658001:-
RPPH1--LYZ	3	22	INCL_NON_REF_SPLICE	RPPH1^ENSG00000277209.1	chr14:20343255:-	LYZ^ENSG00000090382.7	chr12:69348394:+
RPPH1--RMRP	3	22	INCL_NON_REF_SPLICE	RPPH1^ENSG00000277209.1	chr14:20343241:-	RMRP^ENSG00000277027.1	chr9:35657995:-
ENSG00000259001--SNORD3C	8	0	INCL_NON_REF_SPLICE	ENSG00000259001^ENSG00000259001.3	chr14:20343280:-	SNORD3C^ENSG00000264940.5	chr17:19190223:-
LEPROT--LEPR	8	0	ONLY_REF_SPLICE	LEPROT^ENSG00000213625.9	chr1:65425378:+	LEPR^ENSG00000116678.20	chr1:65565546:+
EEF1A1--SNORD3A	3	19	INCL_NON_REF_SPLICE	EEF1A1^ENSG00000156508.19	chr6:73518465:-	SNORD3A^ENSG00000263934.5	chr17:19188038:+
ENSG00000259001--SNORD3C	7	2	INCL_NON_REF_SPLICE	ENSG00000259001^ENSG00000259001.3	chr14:20343266:-	SNORD3C^ENSG00000264940.5	chr17:19190225:-
ENSG00000262202--EEF1A1	3	18	INCL_NON_REF_SPLICE	ENSG00000262202^ENSG00000262202.4	chr17:19112424:-	EEF1A1^ENSG00000156508.19	chr6:73519157:-
RN7SL1--RMRP	6	6	INCL_NON_REF_SPLICE	RN7SL1^ENSG00000276168.1	chr14:49586853:+	RMRP^ENSG00000277027.1	chr9:35657995:-
SNORD3D--ACTB	3	18	INCL_NON_REF_SPLICE	SNORD3D^ENSG00000281000.1	chr17:19112422:-	ACTB^ENSG00000075624.17	chr7:5529193:-
RPPH1--RMRP	3	17	INCL_NON_REF_SPLICE	RPPH1^ENSG00000277209.1	chr14:20343255:-	RMRP^ENSG00000277027.1	chr9:35657981:-
SNORD3B-2--ACTB	3	17	INCL_NON_REF_SPLICE	SNORD3B-2^ENSG00000262074.7	chr17:19063922:-	ACTB^ENSG00000075624.17	chr7:5529193:-
RN7SL1--RMRP	5	6	INCL_NON_REF_SPLICE	RN7SL1^ENSG00000276168.1	chr14:49586872:+	RMRP^ENSG00000277027.1	chr9:35658004:-
SNORD3D--EEF1A1P5	4	10	INCL_NON_REF_SPLICE	SNORD3D^ENSG00000281000.1	chr17:19112424:-	EEF1A1P5^ENSG00000196205.8	chr9:133019881:+
SNORD3A--ENSG00000259001	3	13	INCL_NON_REF_SPLICE	SNORD3A^ENSG00000263934.5	chr17:19188226:+	ENSG00000259001^ENSG00000259001.3	chr14:20343251:-
SNORD3D--RPPH1	3	13	INCL_NON_REF_SPLICE	SNORD3D^ENSG00000277947.1	chr17:19112421:-	RPPH1^ENSG00000277209.1	chr14:20343252:-
AGAP5--ENSG00000272140	6	0	INCL_NON_REF_SPLICE	AGAP5^ENSG00000172650.15	chr10:73692043:-	ENSG00000272140^ENSG00000272140.2	chr10:73713332:-
ENSG00000284649--ENSG00000291188	6	0	ONLY_REF_SPLICE	ENSG00000284649^ENSG00000284649.3	chr16:29116326:+	ENSG00000291188^ENSG00000291188.1	chr16:29217481:+
ENSG00000290368--TASP1	6	0	INCL_NON_REF_SPLICE	ENSG00000290368^ENSG00000290368.1	chr15:22744698:+	TASP1^ENSG00000089123.16	chr20:13623514:-
LYZ--ENSG00000262202	3	12	INCL_NON_REF_SPLICE	LYZ^ENSG00000090382.7	chr12:69352265:+	ENSG00000262202^ENSG00000262202.4	chr17:19190221:-
RN7SL1--SNORD3D	4	8	INCL_NON_REF_SPLICE	RN7SL1^ENSG00000276168.1	chr14:49586873:+	SNORD3D^ENSG00000281000.1	chr17:19190220:-
RPPH1--RMRP	6	0	INCL_NON_REF_SPLICE	RPPH1^ENSG00000277209.1	chr14:20343278:-	RMRP^ENSG00000277027.1	chr9:35657978:-
EEF1A1--SNORD3A	3	11	INCL_NON_REF_SPLICE	EEF1A1^ENSG00000156508.19	chr6:73519175:-	SNORD3A^ENSG00000263934.5	chr17:19188041:+
LINC00477--SOX5	5	2	ONLY_REF_SPLICE	LINC00477^ENSG00000197503.4	chr12:24582956:-	SOX5^ENSG00000134532.20	chr12:24460776:-
RN7SL1--RMRP	4	6	INCL_NON_REF_SPLICE	RN7SL1^ENSG00000276168.1	chr14:49586854:+	RMRP^ENSG00000277027.1	chr9:35657983:-
RN7SL1--RMRP	4	6	INCL_NON_REF_SPLICE	RN7SL1^ENSG00000276168.1	chr14:49586855:+	RMRP^ENSG00000277027.1	chr9:35658004:-
ENSG00000262202--RMRP	5	1	INCL_NON_REF_SPLICE	ENSG00000262202^ENSG00000262202.4	chr17:19112424:-	RMRP^ENSG00000277027.1	chr9:35657895:-
ENSG00000284649--ENSG00000284685	5	0	ONLY_REF_SPLICE	ENSG00000284649^ENSG00000284649.3	chr16:29116326:+	ENSG00000284685^ENSG00000284685.2	chr16:29251479:+
PMS2P11--CCDC146	5	0	INCL_NON_REF_SPLICE	PMS2P11^ENSG00000241350.1	chr7:77015855:+	CCDC146^ENSG00000135205.15	chr7:77167658:+
RMRP--RPPH1	3	8	INCL_NON_REF_SPLICE	RMRP^ENSG00000277027.1	chr9:35657772:-	RPPH1^ENSG00000277209.1	chr14:20343287:-
RN7SL2--RMRP	5	0	INCL_NON_REF_SPLICE	RN7SL2^ENSG00000274012.1	chr14:49862555:-	RMRP^ENSG00000277027.1	chr9:35657882:-
RPPH1--ENSG00000262202	3	8	INCL_NON_REF_SPLICE	RPPH1^ENSG00000277209.1	chr14:20343258:-	ENSG00000262202^ENSG00000262202.4	chr17:19190181:-
SNORD3B-1--RNU2-2P	5	0	INCL_NON_REF_SPLICE	SNORD3B-1^ENSG00000265185.6	chr17:19062124:+	RNU2-2P^ENSG00000222328.1	chr11:62841749:-
SNORD3C--ENSG00000282885	5	0	INCL_NON_REF_SPLICE	SNORD3C^ENSG00000264940.5	chr17:19190033:-	ENSG00000282885^ENSG00000282885.3	chr14:49862689:-
RN7SL1--SNORD3D	3	7	INCL_NON_REF_SPLICE	RN7SL1^ENSG00000276168.1	chr14:49586854:+	SNORD3D^ENSG00000281000.1	chr17:19190176:-
RN7SL1--RMRP	3	6	INCL_NON_REF_SPLICE	RN7SL1^ENSG00000276168.1	chr14:49586866:+	RMRP^ENSG00000277027.1	chr9:35657995:-
ENSG00000259001--SNORA73B	4	1	INCL_NON_REF_SPLICE	ENSG00000259001^ENSG00000259001.3	chr14:20343157:-	SNORA73B^ENSG00000200087.1	chr1:28508574:+
ENSG00000262202--RPL13	4	1	INCL_NON_REF_SPLICE	ENSG00000262202^ENSG00000262202.4	chr17:19112424:-	RPL13^ENSG00000167526.14	chr16:89560694:+
ENSG00000282885--ENSG00000259001	4	1	INCL_NON_REF_SPLICE	ENSG00000282885^ENSG00000282885.3	chr14:49862572:-	ENSG00000259001^ENSG00000259001.3	chr14:20343338:-
RN7SL2--RMRP	4	1	INCL_NON_REF_SPLICE	RN7SL2^ENSG00000274012.1	chr14:49862557:-	RMRP^ENSG00000277027.1	chr9:35657978:-
RN7SL2--RMRP	4	1	INCL_NON_REF_SPLICE	RN7SL2^ENSG00000274012.1	chr14:49862572:-	RMRP^ENSG00000277027.1	chr9:35658002:-
RN7SL2--RMRP	4	1	INCL_NON_REF_SPLICE	RN7SL2^ENSG00000274012.1	chr14:49862575:-	RMRP^ENSG00000277027.1	chr9:35658012:-
ENSG00000227960--ARID3B	4	0	INCL_NON_REF_SPLICE	ENSG00000227960^ENSG00000227960.1	chr1:81505225:+	ARID3B^ENSG00000179361.18	chr15:74597535:+
ENSG00000259001--ENSG00000282885	4	0	INCL_NON_REF_SPLICE	ENSG00000259001^ENSG00000259001.3	chr14:20343246:-	ENSG00000282885^ENSG00000282885.3	chr14:49862665:-
ENSG00000259001--SNORD3C	4	0	INCL_NON_REF_SPLICE	ENSG00000259001^ENSG00000259001.3	chr14:20343241:-	SNORD3C^ENSG00000264940.5	chr17:19190130:-
ENSG00000262202--RMRP	4	0	INCL_NON_REF_SPLICE	ENSG00000262202^ENSG00000262202.4	chr17:19112430:-	RMRP^ENSG00000277027.1	chr9:35657881:-
ENSG00000282885--ENSG00000259001	4	0	INCL_NON_REF_SPLICE	ENSG00000282885^ENSG00000282885.3	chr14:49862575:-	ENSG00000259001^ENSG00000259001.3	chr14:20343217:-
ENSG00000291258--ENSG00000232431	4	0	ONLY_REF_SPLICE	ENSG00000291258^ENSG00000291258.1	chr15:28818998:+	ENSG00000232431^ENSG00000232431.4	chr15:28791934:+
LINC00477--SOX5	4	0	ONLY_REF_SPLICE	LINC00477^ENSG00000197503.4	chr12:24582956:-	SOX5^ENSG00000134532.20	chr12:24368639:-
PPID--ENSG00000282885	4	0	INCL_NON_REF_SPLICE	PPID^ENSG00000171497.5	chr4:158709429:-	ENSG00000282885^ENSG00000282885.3	chr14:49862814:-
RN7SL5P--RMRP	4	0	INCL_NON_REF_SPLICE	RN7SL5P^ENSG00000265735.2	chr9:9442239:+	RMRP^ENSG00000277027.1	chr9:35657881:-
RNU2-2P--SNORD3C	4	0	INCL_NON_REF_SPLICE	RNU2-2P^ENSG00000222328.1	chr11:62841695:-	SNORD3C^ENSG00000264940.5	chr17:19190220:-
RPPH1--ENSG00000262202	4	0	INCL_NON_REF_SPLICE	RPPH1^ENSG00000277209.1	chr14:20343241:-	ENSG00000262202^ENSG00000262202.4	chr17:19112521:-
RPPH1--RMRP	4	0	INCL_NON_REF_SPLICE	RPPH1^ENSG00000277209.1	chr14:20343090:-	RMRP^ENSG00000277027.1	chr9:35657882:-
RPPH1--RMRP	4	0	INCL_NON_REF_SPLICE	RPPH1^ENSG00000277209.1	chr14:20343231:-	RMRP^ENSG00000277027.1	chr9:35657883:-
SNORD3C--RPPH1	4	0	INCL_NON_REF_SPLICE	SNORD3C^ENSG00000264940.5	chr17:19112424:-	RPPH1^ENSG00000277209.1	chr14:20343197:-
SNORD3C--RPPH1	4	0	INCL_NON_REF_SPLICE	SNORD3C^ENSG00000264940.5	chr17:19190033:-	RPPH1^ENSG00000277209.1	chr14:20343197:-
SRGN--RMRP	4	0	INCL_NON_REF_SPLICE	SRGN^ENSG00000122862.5	chr10:69097163:+	RMRP^ENSG00000277027.1	chr9:35657976:-
ZGPAT--LIME1	4	0	INCL_NON_REF_SPLICE	ZGPAT^ENSG00000197114.12	chr20:63736186:+	LIME1^ENSG00000203896.10	chr20:63736197:+
ENSG00000259001--SNHG3	3	3	INCL_NON_REF_SPLICE	ENSG00000259001^ENSG00000259001.3	chr14:20343241:-	SNHG3^ENSG00000242125.3	chr1:28507381:+
ENSG00000262202--HSPD1	3	3	INCL_NON_REF_SPLICE	ENSG00000262202^ENSG00000262202.4	chr17:19112422:-	HSPD1^ENSG00000144381.18	chr2:197498771:-
ENSG00000262202--RMRP	3	3	INCL_NON_REF_SPLICE	ENSG00000262202^ENSG00000262202.4	chr17:19112424:-	RMRP^ENSG00000277027.1	chr9:35657905:-
B2M--ENSG00000262202	3	2	INCL_NON_REF_SPLICE	B2M^ENSG00000166710.23	chr15:44717973:+	ENSG00000262202^ENSG00000262202.4	chr17:19190224:-
EEF1A1--WDR74	3	1	INCL_NON_REF_SPLICE	EEF1A1^ENSG00000156508.19	chr6:73519148:-	WDR74^ENSG00000133316.16	chr11:62841787:-
ENSG00000259001--WDR74	3	1	INCL_NON_REF_SPLICE	ENSG00000259001^ENSG00000259001.3	chr14:20343090:-	WDR74^ENSG00000133316.16	chr11:62841771:-
ENSG00000262202--RPL3	3	1	INCL_NON_REF_SPLICE	ENSG00000262202^ENSG00000262202.4	chr17:19112422:-	RPL3^ENSG00000100316.16	chr22:39314746:-
ENSG00000282885--ENSG00000259001	3	1	INCL_NON_REF_SPLICE	ENSG00000282885^ENSG00000282885.3	chr14:49862553:-	ENSG00000259001^ENSG00000259001.3	chr14:20343357:-
ENSG00000282885--ENSG00000259001	3	1	INCL_NON_REF_SPLICE	ENSG00000282885^ENSG00000282885.3	chr14:49862575:-	ENSG00000259001^ENSG00000259001.3	chr14:20343331:-
MT-CO3--H1-2	3	1	INCL_NON_REF_SPLICE	MT-CO3^ENSG00000198938.2	chrM:9819:+	H1-2^ENSG00000187837.4	chr6:26056315:-
RN7SL2--RMRP	3	1	INCL_NON_REF_SPLICE	RN7SL2^ENSG00000274012.1	chr14:49862562:-	RMRP^ENSG00000277027.1	chr9:35658003:-
RN7SL2--RMRP	3	1	INCL_NON_REF_SPLICE	RN7SL2^ENSG00000274012.1	chr14:49862573:-	RMRP^ENSG00000277027.1	chr9:35657975:-
ACAD9-DT--POU2F1	3	0	INCL_NON_REF_SPLICE	ACAD9-DT^ENSG00000287110.3	chr3:128872066:-	POU2F1^ENSG00000143190.23	chr1:167373920:+
ACTB--VAT1	3	0	INCL_NON_REF_SPLICE	ACTB^ENSG00000075624.17	chr7:5528444:-	VAT1^ENSG00000108828.16	chr17:43016376:-
ARFGEF1--PRPF8	3	0	INCL_NON_REF_SPLICE	ARFGEF1^ENSG00000066777.9	chr8:67227512:-	PRPF8^ENSG00000174231.18	chr17:1658701:-
BPNT1--SUZ12	3	0	INCL_NON_REF_SPLICE	BPNT1^ENSG00000162813.18	chr1:220058861:-	SUZ12^ENSG00000178691.11	chr17:31994621:+
CREB1--ARF6	3	0	INCL_NON_REF_SPLICE	CREB1^ENSG00000118260.15	chr2:207561155:+	ARF6^ENSG00000165527.8	chr14:49893776:+
CSTF3--CARD9	3	0	INCL_NON_REF_SPLICE	CSTF3^ENSG00000176102.13	chr11:33140951:-	CARD9^ENSG00000187796.16	chr9:136371961:-
CYFIP1--INTS5	3	0	INCL_NON_REF_SPLICE	CYFIP1^ENSG00000273749.5	chr15:22869701:-	INTS5^ENSG00000185085.2	chr11:62649877:-
EIF4E3--FOXP1	3	0	ONLY_REF_SPLICE	EIF4E3^ENSG00000163412.13	chr3:71690010:-	FOXP1^ENSG00000114861.24	chr3:71493555:-
ELANE--SRGN	3	0	INCL_NON_REF_SPLICE	ELANE^ENSG00000197561.7	chr19:856243:+	SRGN^ENSG00000122862.5	chr10:69104523:+
EML4--IBA57	3	0	INCL_NON_REF_SPLICE	EML4^ENSG00000143924.19	chr2:42330798:+	IBA57^ENSG00000181873.13	chr1:228177898:+
ENSG00000259001--ENSG00000282885	3	0	INCL_NON_REF_SPLICE	ENSG00000259001^ENSG00000259001.3	chr14:20343089:-	ENSG00000282885^ENSG00000282885.3	chr14:49862664:-
ENSG00000259001--SNORA73B	3	0	INCL_NON_REF_SPLICE	ENSG00000259001^ENSG00000259001.3	chr14:20343245:-	SNORA73B^ENSG00000200087.1	chr1:28508573:+
ENSG00000259001--SNORD3C	3	0	INCL_NON_REF_SPLICE	ENSG00000259001^ENSG00000259001.3	chr14:20343259:-	SNORD3C^ENSG00000264940.5	chr17:19190129:-
ENSG00000259001--SNORD3C	3	0	INCL_NON_REF_SPLICE	ENSG00000259001^ENSG00000259001.3	chr14:20343267:-	SNORD3C^ENSG00000264940.5	chr17:19190177:-
ENSG00000259001--SNORD3C	3	0	INCL_NON_REF_SPLICE	ENSG00000259001^ENSG00000259001.3	chr14:20343277:-	SNORD3C^ENSG00000264940.5	chr17:19190177:-
ENSG00000259001--SNORD3C	3	0	INCL_NON_REF_SPLICE	ENSG00000259001^ENSG00000259001.3	chr14:20343278:-	SNORD3C^ENSG00000264940.5	chr17:19190159:-
ENSG00000262202--RMRP	3	0	INCL_NON_REF_SPLICE	ENSG00000262202^ENSG00000262202.4	chr17:19112422:-	RMRP^ENSG00000277027.1	chr9:35657858:-
ENSG00000262202--RPS3AP26	3	0	INCL_NON_REF_SPLICE	ENSG00000262202^ENSG00000262202.4	chr17:19063925:-	RPS3AP26^ENSG00000214389.2	chr7:98385928:-
ENSG00000262202--RPS3AP26	3	0	INCL_NON_REF_SPLICE	ENSG00000262202^ENSG00000262202.4	chr17:19112425:-	RPS3AP26^ENSG00000214389.2	chr7:98385928:-
ENSG00000263393--MT-CO1	3	0	INCL_NON_REF_SPLICE	ENSG00000263393^ENSG00000263393.1	chr18:32123959:-	MT-CO1^ENSG00000198804.2	chrM:6635:+
ENSG00000273149--MT-RNR1	3	0	INCL_NON_REF_SPLICE	ENSG00000273149^ENSG00000273149.1	chr13:45340777:+	MT-RNR1^ENSG00000211459.2	chrM:1191:+
ENSG00000282885--ENSG00000259001	3	0	INCL_NON_REF_SPLICE	ENSG00000282885^ENSG00000282885.3	chr14:49862562:-	ENSG00000259001^ENSG00000259001.3	chr14:20343220:-
ENSG00000290548--C1QTNF3	3	0	ONLY_REF_SPLICE	ENSG00000290548^ENSG00000290548.1	chr5:34175445:-	C1QTNF3^ENSG00000082196.21	chr5:34035758:-
EXOG--ZFR	3	0	INCL_NON_REF_SPLICE	EXOG^ENSG00000157036.13	chr3:38499031:+	ZFR^ENSG00000056097.16	chr5:32364263:-
FAM120A--BARD1	3	0	INCL_NON_REF_SPLICE	FAM120A^ENSG00000048828.18	chr9:93515725:+	BARD1^ENSG00000138376.11	chr2:214745106:-
GNAI2--BIRC6	3	0	INCL_NON_REF_SPLICE	GNAI2^ENSG00000114353.17	chr3:50257644:+	BIRC6^ENSG00000115760.16	chr2:32473120:+
GPRASP3--LINC00630	3	0	ONLY_REF_SPLICE	GPRASP3^ENSG00000198908.12	chrX:102721091:+	LINC00630^ENSG00000223546.9	chrX:102826969:+
GRPEL2--CENPT	3	0	INCL_NON_REF_SPLICE	GRPEL2^ENSG00000164284.15	chr5:149353346:+	CENPT^ENSG00000102901.13	chr16:67828269:-
GTF2A1--EIF5A	3	0	INCL_NON_REF_SPLICE	GTF2A1^ENSG00000165417.12	chr14:81185580:-	EIF5A^ENSG00000132507.18	chr17:7311597:+
HSPH1--GM2A	3	0	INCL_NON_REF_SPLICE	HSPH1^ENSG00000120694.20	chr13:31154631:-	GM2A^ENSG00000196743.9	chr5:151266766:+
LCP1--NUP160	3	0	INCL_NON_REF_SPLICE	LCP1^ENSG00000136167.15	chr13:46126093:-	NUP160^ENSG00000030066.14	chr11:47778910:-
MT-CO1--PPIA	3	0	INCL_NON_REF_SPLICE	MT-CO1^ENSG00000198804.2	chrM:7200:+	PPIA^ENSG00000196262.15	chr7:44796698:+
NAA50--IER5	3	0	INCL_NON_REF_SPLICE	NAA50^ENSG00000121579.14	chr3:113721023:-	IER5^ENSG00000162783.11	chr1:181090305:+
PDCD6IPP2--ENSG00000291058	3	0	INCL_NON_REF_SPLICE	PDCD6IPP2^ENSG00000261377.8	chr15:28818998:+	ENSG00000291058^ENSG00000291058.1	chr15:28791491:+
PLEKHB2--FBXW5	3	0	INCL_NON_REF_SPLICE	PLEKHB2^ENSG00000115762.17	chr2:131126745:+	FBXW5^ENSG00000159069.14	chr9:136941669:-
PPIA--TOP2B	3	0	INCL_NON_REF_SPLICE	PPIA^ENSG00000196262.15	chr7:44799752:+	TOP2B^ENSG00000077097.17	chr3:25645364:-
PRKX--CDK6	3	0	INCL_NON_REF_SPLICE	PRKX^ENSG00000183943.6	chrX:3605643:-	CDK6^ENSG00000105810.10	chr7:92615280:-
PSAP--PPA1	3	0	INCL_NON_REF_SPLICE	PSAP^ENSG00000197746.15	chr10:71816776:-	PPA1^ENSG00000180817.12	chr10:70206292:-
RAB44--ENSG00000218426	3	0	INCL_NON_REF_SPLICE	RAB44^ENSG00000255587.9	chr6:36720404:+	ENSG00000218426^ENSG00000218426.5	chr6:153282647:-
RN7SKP71--RN7SKP185	3	0	INCL_NON_REF_SPLICE	RN7SKP71^ENSG00000201428.1	chr12:112267304:+	RN7SKP185^ENSG00000199683.1	chr20:37975254:-
RN7SL2--RMRP	3	0	INCL_NON_REF_SPLICE	RN7SL2^ENSG00000274012.1	chr14:49862579:-	RMRP^ENSG00000277027.1	chr9:35657882:-
RN7SL2--SNORA73B	3	0	INCL_NON_REF_SPLICE	RN7SL2^ENSG00000274012.1	chr14:49862575:-	SNORA73B^ENSG00000200087.1	chr1:28508573:+
RNU1-1--RN7SKP203	3	0	INCL_NON_REF_SPLICE	RNU1-1^ENSG00000206652.1	chr1:16514146:-	RN7SKP203^ENSG00000200488.1	chr2:76445366:-
RNU1-1--RN7SL5P	3	0	INCL_NON_REF_SPLICE	RNU1-1^ENSG00000206652.1	chr1:16514146:-	RN7SL5P^ENSG00000265735.2	chr9:9442120:+
RPPH1--ENSG00000262202	3	0	INCL_NON_REF_SPLICE	RPPH1^ENSG00000277209.1	chr14:20343234:-	ENSG00000262202^ENSG00000262202.4	chr17:19112521:-
RPPH1--ENSG00000262202	3	0	INCL_NON_REF_SPLICE	RPPH1^ENSG00000277209.1	chr14:20343276:-	ENSG00000262202^ENSG00000262202.4	chr17:19190197:-
RPPH1--ENSG00000262202	3	0	INCL_NON_REF_SPLICE	RPPH1^ENSG00000277209.1	chr14:20343259:-	ENSG00000262202^ENSG00000262202.4	chr17:19112520:-
RPPH1--ENSG00000262202	3	0	INCL_NON_REF_SPLICE	RPPH1^ENSG00000277209.1	chr14:20343267:-	ENSG00000262202^ENSG00000262202.4	chr17:19112568:-
RPPH1--ENSG00000262202	3	0	INCL_NON_REF_SPLICE	RPPH1^ENSG00000277209.1	chr14:20343277:-	ENSG00000262202^ENSG00000262202.4	chr17:19112568:-
RPPH1--ENSG00000262202	3	0	INCL_NON_REF_SPLICE	RPPH1^ENSG00000277209.1	chr14:20343278:-	ENSG00000262202^ENSG00000262202.4	chr17:19112550:-
RPPH1--RMRP	3	0	INCL_NON_REF_SPLICE	RPPH1^ENSG00000277209.1	chr14:20343165:-	RMRP^ENSG00000277027.1	chr9:35657882:-
RPPH1--RMRP	3	0	INCL_NON_REF_SPLICE	RPPH1^ENSG00000277209.1	chr14:20343241:-	RMRP^ENSG00000277027.1	chr9:35657882:-
RPPH1--RMRP	3	0	INCL_NON_REF_SPLICE	RPPH1^ENSG00000277209.1	chr14:20343278:-	RMRP^ENSG00000277027.1	chr9:35657881:-
RPPH1--RMRP	3	0	INCL_NON_REF_SPLICE	RPPH1^ENSG00000277209.1	chr14:20343282:-	RMRP^ENSG00000277027.1	chr9:35657942:-
RPS13--SHMT2	3	0	INCL_NON_REF_SPLICE	RPS13^ENSG00000110700.7	chr11:17074438:-	SHMT2^ENSG00000182199.11	chr12:57231771:+
RPS5--RPL6	3	0	INCL_NON_REF_SPLICE	RPS5^ENSG00000083845.9	chr19:58388200:+	RPL6^ENSG00000089009.16	chr12:112406791:-
S100A4--APBA2	3	0	INCL_NON_REF_SPLICE	S100A4^ENSG00000196154.12	chr1:153543866:-	APBA2^ENSG00000034053.15	chr15:29053959:+
S100A9--RMRP	3	0	INCL_NON_REF_SPLICE	S100A9^ENSG00000163220.11	chr1:153360957:+	RMRP^ENSG00000277027.1	chr9:35657882:-
SATB2--TMED2	3	0	INCL_NON_REF_SPLICE	SATB2^ENSG00000119042.18	chr2:199270504:-	TMED2^ENSG00000086598.11	chr12:123596726:+
SEC61B--H2BC9	3	0	INCL_NON_REF_SPLICE	SEC61B^ENSG00000106803.10	chr9:99230583:+	H2BC9^ENSG00000275713.3	chr6:26251788:+
SLC25A6--RNF24	3	0	INCL_NON_REF_SPLICE	SLC25A6^ENSG00000169100.14	chrX:1387366:-	RNF24^ENSG00000101236.17	chr20:3933766:-
SNHG3--ENSG00000262202	3	0	INCL_NON_REF_SPLICE	SNHG3^ENSG00000242125.3	chr1:28507486:+	ENSG00000262202^ENSG00000262202.4	chr17:19190223:-
SNORD3B-1--RNU2-2P	3	0	INCL_NON_REF_SPLICE	SNORD3B-1^ENSG00000265185.6	chr17:19062124:+	RNU2-2P^ENSG00000222328.1	chr11:62841789:-
SNORD3B-2--RPS18	3	0	INCL_NON_REF_SPLICE	SNORD3B-2^ENSG00000262074.7	chr17:19063923:-	RPS18^ENSG00000231500.7	chr6:33272095:+
SNORD3C--ENSG00000282885	3	0	INCL_NON_REF_SPLICE	SNORD3C^ENSG00000264940.5	chr17:19190031:-	ENSG00000282885^ENSG00000282885.3	chr14:49862665:-
SSH1--TBL2	3	0	INCL_NON_REF_SPLICE	SSH1^ENSG00000084112.15	chr12:108787262:-	TBL2^ENSG00000106638.18	chr7:73568417:-
STX17--SLC10A3	3	0	INCL_NON_REF_SPLICE	STX17^ENSG00000136874.11	chr9:99969740:+	SLC10A3^ENSG00000126903.16	chrX:154488112:-
TBC1D9B--YWHAE	3	0	INCL_NON_REF_SPLICE	TBC1D9B^ENSG00000197226.13	chr5:179894493:-	YWHAE^ENSG00000108953.17	chr17:1354244:-
WDR74--ACTB	3	0	INCL_NON_REF_SPLICE	WDR74^ENSG00000133316.16	chr11:62841635:-	ACTB^ENSG00000075624.17	chr7:5528111:-
AGAP5--TIMM23B	2	0	ONLY_REF_SPLICE	AGAP5^ENSG00000172650.15	chr10:73692043:-	TIMM23B^ENSG00000204152.14	chr10:49973012:+
AP3S1--LVRN	2	0	ONLY_REF_SPLICE	AP3S1^ENSG00000177879.17	chr5:115870128:+	LVRN^ENSG00000172901.21	chr5:115983287:+
ATF2--CHN1	2	0	ONLY_REF_SPLICE	ATF2^ENSG00000115966.18	chr2:175080660:-	CHN1^ENSG00000128656.15	chr2:174952202:-
DDHD2--ITGAX	2	0	ONLY_REF_SPLICE	DDHD2^ENSG00000085788.14	chr8:38249803:+	ITGAX^ENSG00000140678.17	chr16:31359920:+
DHRS9--EWSR1	2	0	ONLY_REF_SPLICE	DHRS9^ENSG00000073737.17	chr2:169083587:+	EWSR1^ENSG00000182944.18	chr22:29282390:+
ENSG00000229930--SEPTIN14	2	0	ONLY_REF_SPLICE	ENSG00000229930^ENSG00000229930.1	chr1:224030704:-	SEPTIN14^ENSG00000154997.9	chr7:55796092:-
ENSG00000272140--ENSG00000290737	2	0	ONLY_REF_SPLICE	ENSG00000272140^ENSG00000272140.2	chr10:73704986:-	ENSG00000290737^ENSG00000290737.1	chr10:73721504:-
GPR141--NME8	2	0	ONLY_REF_SPLICE	GPR141^ENSG00000187037.9	chr7:37685583:+	NME8^ENSG00000086288.12	chr7:37850260:+
HLA-S--HLA-A	2	0	ONLY_REF_SPLICE	HLA-S^ENSG00000225851.1	chr6:31382241:-	HLA-A^ENSG00000206503.14	chr6:29945451:+
KDM2B--NUP85	2	0	ONLY_REF_SPLICE	KDM2B^ENSG00000089094.20	chr12:121574547:-	NUP85^ENSG00000125450.11	chr17:75225103:+
KPNB1--NPEPPS	2	0	ONLY_REF_SPLICE	KPNB1^ENSG00000108424.11	chr17:47658660:+	NPEPPS^ENSG00000141279.18	chr17:47618350:+
LDHB--RPS18	2	0	ONLY_REF_SPLICE	LDHB^ENSG00000111716.14	chr12:21637071:-	RPS18^ENSG00000231500.7	chr6:33272096:+
LUZP1--ENSG00000290440	2	0	ONLY_REF_SPLICE	LUZP1^ENSG00000169641.15	chr1:23168766:-	ENSG00000290440^ENSG00000290440.2	chr22:23709867:-
LY6E--PIGQ	2	0	ONLY_REF_SPLICE	LY6E^ENSG00000160932.11	chr8:143022411:+	PIGQ^ENSG00000007541.17	chr16:570062:+
MACF1--ALG6	2	0	ONLY_REF_SPLICE	MACF1^ENSG00000127603.32	chr1:39388658:+	ALG6^ENSG00000088035.18	chr1:63411926:+
PCAT18--KCTD1	2	0	ONLY_REF_SPLICE	PCAT18^ENSG00000265369.3	chr18:26703392:-	KCTD1^ENSG00000134504.14	chr18:26501250:-
RAB1A--ACTR2	2	0	ONLY_REF_SPLICE	RAB1A^ENSG00000138069.18	chr2:65097971:-	ACTR2^ENSG00000138071.15	chr2:65251027:+
RPS10--MRPL52	2	0	ONLY_REF_SPLICE	RPS10^ENSG00000124614.17	chr6:34424669:-	MRPL52^ENSG00000172590.18	chr14:22834172:+
TVP23C--CDRT4	2	0	ONLY_REF_SPLICE	TVP23C^ENSG00000175106.17	chr17:15540433:-	CDRT4^ENSG00000239704.12	chr17:15440285:-
UMAD1--GLCCI1	2	0	ONLY_REF_SPLICE	UMAD1^ENSG00000219545.12	chr7:7801743:+	GLCCI1^ENSG00000106415.13	chr7:8003908:+
YAF2--RYBP	2	0	ONLY_REF_SPLICE	YAF2^ENSG00000015153.15	chr12:42238155:-	RYBP^ENSG00000163602.12	chr3:72446621:-
RPPH1--SCPEP1	1	3	ONLY_REF_SPLICE	RPPH1^ENSG00000277209.1	chr14:20343075:-	SCPEP1^ENSG00000121064.13	chr17:56978153:+
ACTB--RPL19	1	2	ONLY_REF_SPLICE	ACTB^ENSG00000075624.17	chr7:5528004:-	RPL19^ENSG00000108298.12	chr17:39201222:+
CD109--NOTCH2	1	1	ONLY_REF_SPLICE	CD109^ENSG00000156535.15	chr6:73807072:+	NOTCH2^ENSG00000134250.21	chr1:120069616:-
