# Supplementary material for: Transcriptomic characterisation of acute myeloid leukemia cell lines bearing the same t(9;11) driver mutation reveals different molecular signatures
Source: BMC Genomics. 2025 Mar 25;26:300. doi: 10.1186/s12864-025-11415-1 (PMC11938659; doi:10.1186/s12864-025-11415-1)
Supplement: Supplementary file 9 — Supplementary Material 9 [file 12864_2025_11415_MOESM9_ESM.xlsx]

## Sheet: Replicate 1
#FusionName	Junction Read Count	Spanning Frag Count	SpliceType	Left Gene	Left Breakpoint	Right Gene	Right Breakpoint	Table S3. List of all fusion genes found in THP-1.
TKTL1--FLNA	444	17	INCL_NON_REF_SPLICE	TKTL1^ENSG00000007350.18	chrX:154310807:+	FLNA^ENSG00000196924.19	chrX:154348983:-
MPHOSPH10P2--WHAMMP1	108	4	INCL_NON_REF_SPLICE	MPHOSPH10P2^ENSG00000254912.2	chr15:32494018:-	WHAMMP1^ENSG00000223509.8	chr15:32533368:-
CTBP2--PTEN	72	0	ONLY_REF_SPLICE	CTBP2^ENSG00000175029.17	chr10:125110990:-	PTEN^ENSG00000171862.15	chr10:87931046:+
LINC00477--SOX5	47	1	ONLY_REF_SPLICE	LINC00477^ENSG00000197503.4	chr12:24582956:-	SOX5^ENSG00000134532.20	chr12:24407566:-
ICE1--ENSG00000286986	40	2	ONLY_REF_SPLICE	ICE1^ENSG00000164151.12	chr5:5473748:+	ENSG00000286986^ENSG00000286986.1	chr5:5693614:+
DDX39B--CSNK2A1	35	2	ONLY_REF_SPLICE	DDX39B^ENSG00000198563.14	chr6:31535367:-	CSNK2A1^ENSG00000101266.19	chr20:508660:-
LINC00477--SOX5	31	4	ONLY_REF_SPLICE	LINC00477^ENSG00000197503.4	chr12:24571534:-	SOX5^ENSG00000134532.20	chr12:24407566:-
AP1B1--GSK3B	31	0	ONLY_REF_SPLICE	AP1B1^ENSG00000100280.17	chr22:29367207:-	GSK3B^ENSG00000082701.17	chr3:119826855:-
RN7SL1--SNORD3A	27	10	INCL_NON_REF_SPLICE	RN7SL1^ENSG00000276168.1	chr14:49586854:+	SNORD3A^ENSG00000263934.5	chr17:19188038:+
B4GALT1--FAM205C	29	0	ONLY_REF_SPLICE	B4GALT1^ENSG00000086062.13	chr9:33135189:-	FAM205C^ENSG00000187791.13	chr9:34895084:-
SNAPC3--KMT2A	28	0	ONLY_REF_SPLICE	SNAPC3^ENSG00000164975.16	chr9:15458067:+	KMT2A^ENSG00000118058.25	chr11:118488614:+
KMT2A--MLLT3	26	2	ONLY_REF_SPLICE	KMT2A^ENSG00000118058.25	chr11:118482495:+	MLLT3^ENSG00000171843.17	chr9:20365744:-
VAV2--ELAVL2	18	0	ONLY_REF_SPLICE	VAV2^ENSG00000160293.17	chr9:133992075:-	ELAVL2^ENSG00000107105.15	chr9:23762249:-
RN7SL1--RMRP	17	0	INCL_NON_REF_SPLICE	RN7SL1^ENSG00000276168.1	chr14:49586854:+	RMRP^ENSG00000277027.1	chr9:35657883:-
HERC1--DAPK2	16	1	ONLY_REF_SPLICE	HERC1^ENSG00000103657.14	chr15:63734724:-	DAPK2^ENSG00000035664.11	chr15:64040267:-
RN7SL1--RMRP	13	11	INCL_NON_REF_SPLICE	RN7SL1^ENSG00000276168.1	chr14:49586869:+	RMRP^ENSG00000277027.1	chr9:35658001:-
ENSG00000291207--PSPH	15	0	ONLY_REF_SPLICE	ENSG00000291207^ENSG00000291207.1	chr7:45768660:-	PSPH^ENSG00000146733.14	chr7:56021231:-
LINC00477--SOX5	13	1	ONLY_REF_SPLICE	LINC00477^ENSG00000197503.4	chr12:24582956:-	SOX5^ENSG00000134532.20	chr12:24460776:-
USP22--RN7SL5P	13	0	INCL_NON_REF_SPLICE	USP22^ENSG00000124422.12	chr17:21000941:-	RN7SL5P^ENSG00000265735.2	chr9:9442093:+
RN7SL1--SNORD3A	10	10	INCL_NON_REF_SPLICE	RN7SL1^ENSG00000276168.1	chr14:49586866:+	SNORD3A^ENSG00000263934.5	chr17:19188036:+
RN7SL1--RMRP	10	9	INCL_NON_REF_SPLICE	RN7SL1^ENSG00000276168.1	chr14:49586850:+	RMRP^ENSG00000277027.1	chr9:35657986:-
ENSG00000230305--ENSG00000286480	12	0	INCL_NON_REF_SPLICE	ENSG00000230305^ENSG00000230305.2	chr7:76527852:+	ENSG00000286480^ENSG00000286480.1	chr2:63196122:+
ENSG00000262202--ENSG00000282885	11	0	INCL_NON_REF_SPLICE	ENSG00000262202^ENSG00000262202.4	chr17:19112431:-	ENSG00000282885^ENSG00000282885.3	chr14:49862672:-
ENSG00000291258--ENSG00000232431	11	0	ONLY_REF_SPLICE	ENSG00000291258^ENSG00000291258.1	chr15:28818998:+	ENSG00000232431^ENSG00000232431.4	chr15:28791934:+
ENSG00000291258--ENSG00000290880	11	0	ONLY_REF_SPLICE	ENSG00000291258^ENSG00000291258.1	chr15:28818998:+	ENSG00000290880^ENSG00000290880.1	chr15:28788603:+
ENSG00000291283--ENSG00000290968	11	0	INCL_NON_REF_SPLICE	ENSG00000291283^ENSG00000291283.1	chr5:177619078:-	ENSG00000290968^ENSG00000290968.1	chr5:177632738:-
ENSG00000227278--ENSG00000238186	10	0	INCL_NON_REF_SPLICE	ENSG00000227278^ENSG00000227278.1	chr1:40514515:-	ENSG00000238186^ENSG00000238186.1	chr1:40517186:-
LEPROT--LEPR	10	0	ONLY_REF_SPLICE	LEPROT^ENSG00000213625.9	chr1:65425378:+	LEPR^ENSG00000116678.20	chr1:65565546:+
RN7SL1--RMRP	7	10	INCL_NON_REF_SPLICE	RN7SL1^ENSG00000276168.1	chr14:49586869:+	RMRP^ENSG00000277027.1	chr9:35657975:-
RN7SL1--RMRP	7	9	INCL_NON_REF_SPLICE	RN7SL1^ENSG00000276168.1	chr14:49586854:+	RMRP^ENSG00000277027.1	chr9:35658003:-
ENSG00000282885--SNORD3A	9	0	INCL_NON_REF_SPLICE	ENSG00000282885^ENSG00000282885.3	chr14:49862574:-	SNORD3A^ENSG00000263934.5	chr17:19188038:+
RMRP--RN7SL1	9	0	INCL_NON_REF_SPLICE	RMRP^ENSG00000277027.1	chr9:35657773:-	RN7SL1^ENSG00000276168.1	chr14:49586738:+
SNORD3A--RMRP	6	12	INCL_NON_REF_SPLICE	SNORD3A^ENSG00000263934.5	chr17:19188228:+	RMRP^ENSG00000277027.1	chr9:35658002:-
SNORD3D--RMRP	6	12	INCL_NON_REF_SPLICE	SNORD3D^ENSG00000277947.1	chr17:19112424:-	RMRP^ENSG00000277027.1	chr9:35658002:-
RMRP--EEF1A1	4	19	INCL_NON_REF_SPLICE	RMRP^ENSG00000277027.1	chr9:35657773:-	EEF1A1^ENSG00000156508.19	chr6:73519948:-
RN7SL1--FTL	8	3	INCL_NON_REF_SPLICE	RN7SL1^ENSG00000276168.1	chr14:49586854:+	FTL^ENSG00000087086.15	chr19:48965324:+
RN7SL1--RMRP	6	11	INCL_NON_REF_SPLICE	RN7SL1^ENSG00000276168.1	chr14:49586872:+	RMRP^ENSG00000277027.1	chr9:35657991:-
ENSG00000262202--RN7SL1	7	6	INCL_NON_REF_SPLICE	ENSG00000262202^ENSG00000262202.4	chr17:19112424:-	RN7SL1^ENSG00000276168.1	chr14:49586720:+
RN7SL1--RPPH1	8	2	INCL_NON_REF_SPLICE	RN7SL1^ENSG00000276168.1	chr14:49586854:+	RPPH1^ENSG00000277209.1	chr14:20343379:-
CCDC32--CBX3	8	0	ONLY_REF_SPLICE	CCDC32^ENSG00000128891.17	chr15:40561981:-	CBX3^ENSG00000122565.19	chr7:26201745:+
LINC00477--SOX5	7	4	ONLY_REF_SPLICE	LINC00477^ENSG00000197503.4	chr12:24571534:-	SOX5^ENSG00000134532.20	chr12:24460776:-
LINC00477--SOX5	7	2	ONLY_REF_SPLICE	LINC00477^ENSG00000197503.4	chr12:24571534:-	SOX5^ENSG00000134532.20	chr12:24368639:-
RN7SL1--EEF1A1P5	4	13	INCL_NON_REF_SPLICE	RN7SL1^ENSG00000276168.1	chr14:49586872:+	EEF1A1P5^ENSG00000196205.8	chr9:133019449:+
RN7SL1--RMRP	5	9	INCL_NON_REF_SPLICE	RN7SL1^ENSG00000276168.1	chr14:49586853:+	RMRP^ENSG00000277027.1	chr9:35657995:-
RN7SL1--SNORA73B	7	1	INCL_NON_REF_SPLICE	RN7SL1^ENSG00000276168.1	chr14:49586854:+	SNORA73B^ENSG00000200087.1	chr1:28508573:+
CCDC32--CBX3	7	0	INCL_NON_REF_SPLICE	CCDC32^ENSG00000128891.17	chr15:40562772:-	CBX3^ENSG00000122565.19	chr7:26201769:+
ENSG00000282885--RPPH1	6	4	INCL_NON_REF_SPLICE	ENSG00000282885^ENSG00000282885.3	chr14:49862574:-	RPPH1^ENSG00000277209.1	chr14:20343394:-
SNORD3A--FTL	5	8	INCL_NON_REF_SPLICE	SNORD3A^ENSG00000263934.5	chr17:19188228:+	FTL^ENSG00000087086.15	chr19:48965323:+
SNORD3A--RMRP	4	12	INCL_NON_REF_SPLICE	SNORD3A^ENSG00000263934.5	chr17:19188227:+	RMRP^ENSG00000277027.1	chr9:35657991:-
SNORD3D--FTL	5	8	INCL_NON_REF_SPLICE	SNORD3D^ENSG00000277947.1	chr17:19112424:-	FTL^ENSG00000087086.15	chr19:48965323:+
UMAD1--GLCCI1	7	0	ONLY_REF_SPLICE	UMAD1^ENSG00000219545.12	chr7:7801743:+	GLCCI1^ENSG00000106415.13	chr7:8003908:+
RN7SL1--EEF1A1P5	4	10	INCL_NON_REF_SPLICE	RN7SL1^ENSG00000276168.1	chr14:49586856:+	EEF1A1P5^ENSG00000196205.8	chr9:133019565:+
RN7SL1--SNORD3A	4	10	INCL_NON_REF_SPLICE	RN7SL1^ENSG00000276168.1	chr14:49586875:+	SNORD3A^ENSG00000263934.5	chr17:19188036:+
ENSG00000262202--RN7SL1	3	13	INCL_NON_REF_SPLICE	ENSG00000262202^ENSG00000262202.4	chr17:19112424:-	RN7SL1^ENSG00000276168.1	chr14:49586588:+
ENSG00000262202--ENSG00000282885	6	0	INCL_NON_REF_SPLICE	ENSG00000262202^ENSG00000262202.4	chr17:19112425:-	ENSG00000282885^ENSG00000282885.3	chr14:49862656:-
ZGPAT--LIME1	6	0	INCL_NON_REF_SPLICE	ZGPAT^ENSG00000197114.12	chr20:63736186:+	LIME1^ENSG00000203896.10	chr20:63736197:+
ENSG00000259001--RN7SL1	3	11	INCL_NON_REF_SPLICE	ENSG00000259001^ENSG00000259001.3	chr14:20343239:-	RN7SL1^ENSG00000276168.1	chr14:49586691:+
SNORD3A--ENSG00000259001	3	10	INCL_NON_REF_SPLICE	SNORD3A^ENSG00000263934.5	chr17:19188228:+	ENSG00000259001^ENSG00000259001.3	chr14:20343342:-
SNORD3B-1--RPPH1	3	10	INCL_NON_REF_SPLICE	SNORD3B-1^ENSG00000265185.6	chr17:19062124:+	RPPH1^ENSG00000277209.1	chr14:20343342:-
SNORD3D--RPPH1	3	10	INCL_NON_REF_SPLICE	SNORD3D^ENSG00000277947.1	chr17:19063922:-	RPPH1^ENSG00000277209.1	chr14:20343361:-
SNORD3D--RPPH1	3	10	INCL_NON_REF_SPLICE	SNORD3D^ENSG00000277947.1	chr17:19112422:-	RPPH1^ENSG00000277209.1	chr14:20343361:-
SNORD3D--RPPH1	3	10	INCL_NON_REF_SPLICE	SNORD3D^ENSG00000277947.1	chr17:19112423:-	RPPH1^ENSG00000277209.1	chr14:20343340:-
RMRP--RN7SL1	4	5	INCL_NON_REF_SPLICE	RMRP^ENSG00000277027.1	chr9:35657772:-	RN7SL1^ENSG00000276168.1	chr14:49586720:+
RN7SL1--RMRP	3	9	INCL_NON_REF_SPLICE	RN7SL1^ENSG00000276168.1	chr14:49586854:+	RMRP^ENSG00000277027.1	chr9:35658009:-
RN7SL1--RMRP	3	9	INCL_NON_REF_SPLICE	RN7SL1^ENSG00000276168.1	chr14:49586854:+	RMRP^ENSG00000277027.1	chr9:35657976:-
SNORD3A--RMRP	3	9	INCL_NON_REF_SPLICE	SNORD3A^ENSG00000263934.5	chr17:19188227:+	RMRP^ENSG00000277027.1	chr9:35657944:-
SNORD3D--RMRP	3	9	INCL_NON_REF_SPLICE	SNORD3D^ENSG00000277947.1	chr17:19112424:-	RMRP^ENSG00000277027.1	chr9:35657942:-
NIPA2--POLA1	5	0	INCL_NON_REF_SPLICE	NIPA2^ENSG00000140157.16	chr15:22867855:+	POLA1^ENSG00000101868.13	chrX:24703269:+
SOX5--LINC00477	5	0	INCL_NON_REF_SPLICE	SOX5^ENSG00000134532.20	chr12:24277216:-	LINC00477^ENSG00000197503.4	chr12:24583004:-
ACTB--SNORD3A	3	7	INCL_NON_REF_SPLICE	ACTB^ENSG00000075624.17	chr7:5527849:-	SNORD3A^ENSG00000263934.5	chr17:19188038:+
EEF1A1--RN7SL1	3	7	INCL_NON_REF_SPLICE	EEF1A1^ENSG00000156508.19	chr6:73519458:-	RN7SL1^ENSG00000276168.1	chr14:49586589:+
ENSG00000259001--ENSG00000282885	3	7	INCL_NON_REF_SPLICE	ENSG00000259001^ENSG00000259001.3	chr14:20343245:-	ENSG00000282885^ENSG00000282885.3	chr14:49862706:-
ENSG00000259001--RMRP	3	7	INCL_NON_REF_SPLICE	ENSG00000259001^ENSG00000259001.3	chr14:20343241:-	RMRP^ENSG00000277027.1	chr9:35658003:-
ENSG00000282885--RPPH1	4	3	INCL_NON_REF_SPLICE	ENSG00000282885^ENSG00000282885.3	chr14:49862573:-	RPPH1^ENSG00000277209.1	chr14:20343260:-
RN7SL1--CAP1	3	7	INCL_NON_REF_SPLICE	RN7SL1^ENSG00000276168.1	chr14:49586869:+	CAP1^ENSG00000131236.18	chr1:40064284:+
ENSG00000259001--SNORD3A	3	6	INCL_NON_REF_SPLICE	ENSG00000259001^ENSG00000259001.3	chr14:20343257:-	SNORD3A^ENSG00000263934.5	chr17:19188038:+
ENSG00000262202--EEF1A1	3	6	INCL_NON_REF_SPLICE	ENSG00000262202^ENSG00000262202.4	chr17:19112421:-	EEF1A1^ENSG00000156508.19	chr6:73518711:-
ENSG00000282885--RPPH1	4	2	INCL_NON_REF_SPLICE	ENSG00000282885^ENSG00000282885.3	chr14:49862572:-	RPPH1^ENSG00000277209.1	chr14:20343239:-
RN7SL1--EEF1A1P5	3	6	INCL_NON_REF_SPLICE	RN7SL1^ENSG00000276168.1	chr14:49586854:+	EEF1A1P5^ENSG00000196205.8	chr9:133020315:+
RN7SL1--RMRP	3	6	INCL_NON_REF_SPLICE	RN7SL1^ENSG00000276168.1	chr14:49586758:+	RMRP^ENSG00000277027.1	chr9:35657982:-
RN7SL1--SNORD3A	3	6	INCL_NON_REF_SPLICE	RN7SL1^ENSG00000276168.1	chr14:49586755:+	SNORD3A^ENSG00000263934.5	chr17:19188038:+
ENSG00000282885--RPPH1	3	5	INCL_NON_REF_SPLICE	ENSG00000282885^ENSG00000282885.3	chr14:49862556:-	RPPH1^ENSG00000277209.1	chr14:20343400:-
RN7SL1--RMRP	3	5	INCL_NON_REF_SPLICE	RN7SL1^ENSG00000276168.1	chr14:49586875:+	RMRP^ENSG00000277027.1	chr9:35657942:-
SOX5--LINC00477	4	1	INCL_NON_REF_SPLICE	SOX5^ENSG00000134532.20	chr12:24213343:-	LINC00477^ENSG00000197503.4	chr12:24583201:-
ATXN3--MAML3	4	0	INCL_NON_REF_SPLICE	ATXN3^ENSG00000066427.25	chr14:92071011:-	MAML3^ENSG00000196782.13	chr4:139889956:-
BOLA2B--SMG1P2	4	0	INCL_NON_REF_SPLICE	BOLA2B^ENSG00000169627.9	chr16:30193358:-	SMG1P2^ENSG00000205534.6	chr16:29548658:-
CDC20-DT--EBNA1BP2	4	0	ONLY_REF_SPLICE	CDC20-DT^ENSG00000234694.2	chr1:43357803:-	EBNA1BP2^ENSG00000117395.13	chr1:43169028:-
ENSG00000259001--ENSG00000282885	4	0	INCL_NON_REF_SPLICE	ENSG00000259001^ENSG00000259001.3	chr14:20343259:-	ENSG00000282885^ENSG00000282885.3	chr14:49862665:-
ENSG00000262202--SNHG3	4	0	INCL_NON_REF_SPLICE	ENSG00000262202^ENSG00000262202.4	chr17:19112424:-	SNHG3^ENSG00000242125.3	chr1:28507378:+
ENSG00000282885--RPPH1	3	4	INCL_NON_REF_SPLICE	ENSG00000282885^ENSG00000282885.3	chr14:49862557:-	RPPH1^ENSG00000277209.1	chr14:20343287:-
ENSG00000282885--SNHG3	4	0	INCL_NON_REF_SPLICE	ENSG00000282885^ENSG00000282885.3	chr14:49862570:-	SNHG3^ENSG00000242125.3	chr1:28507381:+
ENSG00000282885--SNHG3	4	0	INCL_NON_REF_SPLICE	ENSG00000282885^ENSG00000282885.3	chr14:49862562:-	SNHG3^ENSG00000242125.3	chr1:28507380:+
NRIP1--LINC02246	4	0	ONLY_REF_SPLICE	NRIP1^ENSG00000180530.11	chr21:15014344:-	LINC02246^ENSG00000281903.3	chr21:14857708:-
RN7SL4P--RN7SL714P	4	0	INCL_NON_REF_SPLICE	RN7SL4P^ENSG00000263740.2	chr3:15738746:+	RN7SL714P^ENSG00000241757.3	chr14:98351433:-
SRGAP2D--ENSG00000289318	4	0	INCL_NON_REF_SPLICE	SRGAP2D^ENSG00000270872.2	chr1:144068326:+	ENSG00000289318^ENSG00000289318.2	chr1:143974544:+
TALAM1--Y_RNA	4	0	INCL_NON_REF_SPLICE	TALAM1^ENSG00000289740.1	chr11:65501474:-	Y_RNA^ENSG00000273927.1	chr7:73039178:+
TALAM1--Y_RNA	4	0	INCL_NON_REF_SPLICE	TALAM1^ENSG00000289740.1	chr11:65501474:-	Y_RNA^ENSG00000274984.1	chr7:73067324:+
TALAM1--Y_RNA	4	0	INCL_NON_REF_SPLICE	TALAM1^ENSG00000289740.1	chr11:65501474:-	Y_RNA^ENSG00000267828.1	chr7:75297998:-
TALAM1--Y_RNA	4	0	INCL_NON_REF_SPLICE	TALAM1^ENSG00000289740.1	chr11:65501474:-	Y_RNA^ENSG00000202021.1	chr7:75325967:-
TALAM1--Y_RNA	4	0	INCL_NON_REF_SPLICE	TALAM1^ENSG00000289740.1	chr11:65501474:-	Y_RNA^ENSG00000199870.1	chr7:75353893:-
ZFP2--ZNF354B	4	0	INCL_NON_REF_SPLICE	ZFP2^ENSG00000198939.8	chr5:178931326:+	ZNF354B^ENSG00000178338.11	chr5:178885614:+
ZFP69--EXO5-DT	4	0	ONLY_REF_SPLICE	ZFP69^ENSG00000187815.10	chr1:40489624:+	EXO5-DT^ENSG00000238287.1	chr1:40493688:-
ENSG00000282885--RPPH1	3	3	INCL_NON_REF_SPLICE	ENSG00000282885^ENSG00000282885.3	chr14:49862562:-	RPPH1^ENSG00000277209.1	chr14:20343294:-
ENSG00000282885--RPPH1	3	3	INCL_NON_REF_SPLICE	ENSG00000282885^ENSG00000282885.3	chr14:49862575:-	RPPH1^ENSG00000277209.1	chr14:20343294:-
HNRNPK--H4C14	3	2	INCL_NON_REF_SPLICE	HNRNPK^ENSG00000165119.22	chr9:83971938:-	H4C14^ENSG00000270882.3	chr1:149832669:+
RMRP--HNRNPA1	3	2	INCL_NON_REF_SPLICE	RMRP^ENSG00000277027.1	chr9:35657771:-	HNRNPA1^ENSG00000135486.19	chr12:54280811:+
ENSG00000262202--RPS27	3	1	INCL_NON_REF_SPLICE	ENSG00000262202^ENSG00000262202.4	chr17:19112422:-	RPS27^ENSG00000177954.14	chr1:153990776:+
ENSG00000282885--EEF1A1P5	3	1	INCL_NON_REF_SPLICE	ENSG00000282885^ENSG00000282885.3	chr14:49862560:-	EEF1A1P5^ENSG00000196205.8	chr9:133019554:+
GSK3B--RHBDD3	3	1	ONLY_REF_SPLICE	GSK3B^ENSG00000082701.17	chr3:119876413:-	RHBDD3^ENSG00000100263.14	chr22:29265668:-
POGK--CAP1	3	1	INCL_NON_REF_SPLICE	POGK^ENSG00000143157.12	chr1:166854347:+	CAP1^ENSG00000131236.18	chr1:40070964:+
ACTR2--ENSG00000237550	3	0	INCL_NON_REF_SPLICE	ACTR2^ENSG00000138071.15	chr2:65261336:+	ENSG00000237550^ENSG00000237550.7	chr15:82372831:-
ANKRD50--KPNA4P1	3	0	INCL_NON_REF_SPLICE	ANKRD50^ENSG00000151458.12	chr4:124669494:-	KPNA4P1^ENSG00000213754.2	chrX:64305185:-
ATP2B1--EIF5	3	0	INCL_NON_REF_SPLICE	ATP2B1^ENSG00000070961.17	chr12:89599169:-	EIF5^ENSG00000100664.11	chr14:103341168:+
BAG1--ANAPC4	3	0	INCL_NON_REF_SPLICE	BAG1^ENSG00000107262.26	chr9:33255151:-	ANAPC4^ENSG00000053900.11	chr4:25409760:+
CAP1--TXLNGY	3	0	INCL_NON_REF_SPLICE	CAP1^ENSG00000131236.18	chr1:40064292:+	TXLNGY^ENSG00000131002.15	chrY:19597580:+
CEP97--RAN	3	0	INCL_NON_REF_SPLICE	CEP97^ENSG00000182504.12	chr3:101768233:+	RAN^ENSG00000132341.12	chr12:130874621:+
DDX39B--GAPDH	3	0	INCL_NON_REF_SPLICE	DDX39B^ENSG00000198563.14	chr6:31530373:-	GAPDH^ENSG00000111640.15	chr12:6537742:+
EBF3--NR2F6	3	0	INCL_NON_REF_SPLICE	EBF3^ENSG00000108001.16	chr10:129848452:-	NR2F6^ENSG00000160113.6	chr19:17232128:-
EEF1A1--RNGTT	3	0	INCL_NON_REF_SPLICE	EEF1A1^ENSG00000156508.19	chr6:73519371:-	RNGTT^ENSG00000111880.16	chr6:88612449:-
EEF1A1P13--RMRP	3	0	INCL_NON_REF_SPLICE	EEF1A1P13^ENSG00000250182.3	chr5:14653270:-	RMRP^ENSG00000277027.1	chr9:35658002:-
ENSG00000257403--ABCA15P	3	0	INCL_NON_REF_SPLICE	ENSG00000257403^ENSG00000257403.2	chr16:21352138:+	ABCA15P^ENSG00000189149.12	chr16:21338921:+
ENSG00000259001--ENSG00000282885	3	0	INCL_NON_REF_SPLICE	ENSG00000259001^ENSG00000259001.3	chr14:20343091:-	ENSG00000282885^ENSG00000282885.3	chr14:49862661:-
ENSG00000259001--ENSG00000282885	3	0	INCL_NON_REF_SPLICE	ENSG00000259001^ENSG00000259001.3	chr14:20343266:-	ENSG00000282885^ENSG00000282885.3	chr14:49862655:-
ENSG00000259001--ENSG00000282885	3	0	INCL_NON_REF_SPLICE	ENSG00000259001^ENSG00000259001.3	chr14:20343277:-	ENSG00000282885^ENSG00000282885.3	chr14:49862665:-
ENSG00000259001--ENSG00000282885	3	0	INCL_NON_REF_SPLICE	ENSG00000259001^ENSG00000259001.3	chr14:20343278:-	ENSG00000282885^ENSG00000282885.3	chr14:49862656:-
ENSG00000259001--SNORD3A	3	0	INCL_NON_REF_SPLICE	ENSG00000259001^ENSG00000259001.3	chr14:20343278:-	SNORD3A^ENSG00000263934.5	chr17:19188041:+
ENSG00000272800--ENSG00000287621	3	0	ONLY_REF_SPLICE	ENSG00000272800^ENSG00000272800.3	chr2:183182680:+	ENSG00000287621^ENSG00000287621.1	chr2:183316755:+
ENSG00000282885--ENSG00000279483	3	0	INCL_NON_REF_SPLICE	ENSG00000282885^ENSG00000282885.3	chr14:49862560:-	ENSG00000279483^ENSG00000279483.2	chr7:137513833:+
ENSG00000282885--SNHG3	3	0	INCL_NON_REF_SPLICE	ENSG00000282885^ENSG00000282885.3	chr14:49862562:-	SNHG3^ENSG00000242125.3	chr1:28507389:+
ENSG00000282885--SNORD3A	3	0	INCL_NON_REF_SPLICE	ENSG00000282885^ENSG00000282885.3	chr14:49862563:-	SNORD3A^ENSG00000263934.5	chr17:19188026:+
ENSG00000282885--SNORD3A	3	0	INCL_NON_REF_SPLICE	ENSG00000282885^ENSG00000282885.3	chr14:49862573:-	SNORD3A^ENSG00000263934.5	chr17:19188067:+
ENSG00000282885--SNORD3A	3	0	INCL_NON_REF_SPLICE	ENSG00000282885^ENSG00000282885.3	chr14:49862574:-	SNORD3A^ENSG00000263934.5	chr17:19188027:+
ENSG00000288016--LINC00333	3	0	ONLY_REF_SPLICE	ENSG00000288016^ENSG00000288016.3	chr13:84242097:+	LINC00333^ENSG00000233349.1	chr13:84562364:+
FAM168B--GLYR1	3	0	INCL_NON_REF_SPLICE	FAM168B^ENSG00000152102.18	chr2:131050725:-	GLYR1^ENSG00000140632.17	chr16:4805202:-
FEN1--APLP2	3	0	INCL_NON_REF_SPLICE	FEN1^ENSG00000168496.4	chr11:61796064:+	APLP2^ENSG00000084234.18	chr11:130135590:+
GID8--KCNK6	3	0	INCL_NON_REF_SPLICE	GID8^ENSG00000101193.8	chr20:62947765:+	KCNK6^ENSG00000099337.5	chr19:38330582:+
LYST--ATP5F1B	3	0	INCL_NON_REF_SPLICE	LYST^ENSG00000143669.16	chr1:235806477:-	ATP5F1B^ENSG00000110955.9	chr12:56643941:-
MAPK1--LIN7A	3	0	INCL_NON_REF_SPLICE	MAPK1^ENSG00000100030.15	chr22:21762014:-	LIN7A^ENSG00000111052.8	chr12:80797270:-
MTDH--H1-2	3	0	INCL_NON_REF_SPLICE	MTDH^ENSG00000147649.10	chr8:97726041:+	H1-2^ENSG00000187837.4	chr6:26056200:-
MTF2--AHCY	3	0	INCL_NON_REF_SPLICE	MTF2^ENSG00000143033.18	chr1:93137392:+	AHCY^ENSG00000101444.13	chr20:34292500:-
NELFE--CDK13	3	0	INCL_NON_REF_SPLICE	NELFE^ENSG00000204356.14	chr6:31954848:-	CDK13^ENSG00000065883.18	chr7:40094153:+
PEBP1--RPL7A	3	0	INCL_NON_REF_SPLICE	PEBP1^ENSG00000089220.5	chr12:118145579:+	RPL7A^ENSG00000148303.17	chr9:133348970:+
PINK1--MRPS27	3	0	INCL_NON_REF_SPLICE	PINK1^ENSG00000158828.8	chr1:20651117:+	MRPS27^ENSG00000113048.19	chr5:72220351:-
RAD51--KNTC1	3	0	INCL_NON_REF_SPLICE	RAD51^ENSG00000051180.17	chr15:40706294:+	KNTC1^ENSG00000184445.12	chr12:122582787:+
RN7SL5P--RN7SKP203	3	0	INCL_NON_REF_SPLICE	RN7SL5P^ENSG00000265735.2	chr9:9442233:+	RN7SKP203^ENSG00000200488.1	chr2:76445349:-
RPAP3--SERBP1	3	0	INCL_NON_REF_SPLICE	RPAP3^ENSG00000005175.10	chr12:47670256:-	SERBP1^ENSG00000142864.15	chr1:67411081:-
RPAP3-DT--RPAP3	3	0	ONLY_REF_SPLICE	RPAP3-DT^ENSG00000257433.8	chr12:47706163:+	RPAP3^ENSG00000005175.10	chr12:47702846:-
RPL37A--SH3BGRL3	3	0	INCL_NON_REF_SPLICE	RPL37A^ENSG00000197756.10	chr2:216501401:+	SH3BGRL3^ENSG00000142669.15	chr1:26281372:+
RPL6--PIM2	3	0	INCL_NON_REF_SPLICE	RPL6^ENSG00000089009.16	chr12:112405331:-	PIM2^ENSG00000102096.10	chrX:48915084:-
RPL8--ACO1	3	0	INCL_NON_REF_SPLICE	RPL8^ENSG00000161016.18	chr8:144790442:-	ACO1^ENSG00000122729.19	chr9:32427407:+
RPS20P14--CAP1	3	0	INCL_NON_REF_SPLICE	RPS20P14^ENSG00000223803.1	chr3:186900597:+	CAP1^ENSG00000131236.18	chr1:40072253:+
RPS27--PLK3	3	0	INCL_NON_REF_SPLICE	RPS27^ENSG00000177954.14	chr1:153992138:+	PLK3^ENSG00000173846.13	chr1:44804404:+
SDHA--LDHB	3	0	INCL_NON_REF_SPLICE	SDHA^ENSG00000073578.18	chr5:256652:+	LDHB^ENSG00000111716.14	chr12:21643976:-
SLC12A2--TXNDC12	3	0	INCL_NON_REF_SPLICE	SLC12A2^ENSG00000064651.14	chr5:128188306:+	TXNDC12^ENSG00000117862.13	chr1:52023566:-
SLC16A4-AS1--RBM15	3	0	INCL_NON_REF_SPLICE	SLC16A4-AS1^ENSG00000273373.1	chr1:110372346:+	RBM15^ENSG00000162775.17	chr1:110345539:+
SNORD10--CNOT1	3	0	INCL_NON_REF_SPLICE	SNORD10^ENSG00000238917.1	chr17:7576949:+	CNOT1^ENSG00000125107.19	chr16:58574647:-
SNORD3A--SNORA73A	3	0	INCL_NON_REF_SPLICE	SNORD3A^ENSG00000263934.5	chr17:19188228:+	SNORA73A^ENSG00000274266.1	chr1:28507378:+
SNRPB--H3C10	3	0	INCL_NON_REF_SPLICE	SNRPB^ENSG00000125835.20	chr20:2467715:-	H3C10^ENSG00000278828.2	chr6:27810345:+
SRCAP--FANCD2	3	0	INCL_NON_REF_SPLICE	SRCAP^ENSG00000080603.17	chr16:30739782:+	FANCD2^ENSG00000144554.13	chr3:10049462:+
SREK1--SPN	3	0	INCL_NON_REF_SPLICE	SREK1^ENSG00000153914.16	chr5:66180109:+	SPN^ENSG00000197471.12	chr16:29668665:+
SRGN--INPP5B	3	0	INCL_NON_REF_SPLICE	SRGN^ENSG00000122862.5	chr10:69103900:+	INPP5B^ENSG00000204084.14	chr1:37940791:-
SRSF5--CDK6	3	0	INCL_NON_REF_SPLICE	SRSF5^ENSG00000100650.16	chr14:69770073:+	CDK6^ENSG00000105810.10	chr7:92614398:-
TICAM2--RPL6	3	0	INCL_NON_REF_SPLICE	TICAM2^ENSG00000243414.6	chr5:115579317:-	RPL6^ENSG00000089009.16	chr12:112406000:-
TOP2A--ALAD	3	0	INCL_NON_REF_SPLICE	TOP2A^ENSG00000131747.15	chr17:40416484:-	ALAD^ENSG00000148218.16	chr9:113390834:-
UBAP1--POLR1E	3	0	INCL_NON_REF_SPLICE	UBAP1^ENSG00000165006.14	chr9:34179240:+	POLR1E^ENSG00000137054.16	chr9:37486039:+
UBC--H1-5	3	0	INCL_NON_REF_SPLICE	UBC^ENSG00000150991.16	chr12:124911811:-	H1-5^ENSG00000184357.5	chr6:27867498:-
UBC--H1-5	3	0	INCL_NON_REF_SPLICE	UBC^ENSG00000150991.16	chr12:124913178:-	H1-5^ENSG00000184357.5	chr6:27867497:-
UBE2W--DDX17	3	0	INCL_NON_REF_SPLICE	UBE2W^ENSG00000104343.21	chr8:73792944:-	DDX17^ENSG00000100201.23	chr22:38484789:-
UHMK1--FTL	3	0	INCL_NON_REF_SPLICE	UHMK1^ENSG00000152332.16	chr1:162526360:+	FTL^ENSG00000087086.15	chr19:48966320:+
USP22--CD276	3	0	INCL_NON_REF_SPLICE	USP22^ENSG00000124422.12	chr17:21000842:-	CD276^ENSG00000103855.18	chr15:73713337:+
USP39--RPS25	3	0	INCL_NON_REF_SPLICE	USP39^ENSG00000168883.20	chr2:85647988:+	RPS25^ENSG00000118181.11	chr11:119018042:-
WASHC2A--HSPBP1	3	0	INCL_NON_REF_SPLICE	WASHC2A^ENSG00000099290.17	chr10:50133142:+	HSPBP1^ENSG00000133265.11	chr19:55262427:-
ZFP91--CNTF	3	0	INCL_NON_REF_SPLICE	ZFP91^ENSG00000186660.15	chr11:58617568:+	CNTF^ENSG00000242689.3	chr11:58624030:+
ENSG00000290955--ENSG00000286475	2	1	ONLY_REF_SPLICE	ENSG00000290955^ENSG00000290955.1	chrX:36964246:-	ENSG00000286475^ENSG00000286475.1	chrX:36817653:-
CCDC26--CYRIB	2	0	ONLY_REF_SPLICE	CCDC26^ENSG00000229140.12	chr8:129548234:-	CYRIB^ENSG00000153310.22	chr8:129970995:-
CTSC--INPP5D	2	0	ONLY_REF_SPLICE	CTSC^ENSG00000109861.17	chr11:88334937:-	INPP5D^ENSG00000168918.14	chr2:233122107:+
ENSG00000284649--ENSG00000284685	2	0	ONLY_REF_SPLICE	ENSG00000284649^ENSG00000284649.3	chr16:29116326:+	ENSG00000284685^ENSG00000284685.2	chr16:29251479:+
ENSG00000290955--ENSG00000286475	2	0	ONLY_REF_SPLICE	ENSG00000290955^ENSG00000290955.1	chrX:36964246:-	ENSG00000286475^ENSG00000286475.1	chrX:36679949:-
ESRRB--GPATCH2L	2	0	ONLY_REF_SPLICE	ESRRB^ENSG00000119715.15	chr14:76310916:+	GPATCH2L^ENSG00000089916.18	chr14:76252051:+
FBXL5--ENSG00000251379	2	0	ONLY_REF_SPLICE	FBXL5^ENSG00000118564.15	chr4:15612266:-	ENSG00000251379^ENSG00000251379.1	chr4:15362523:-
GTF2I--PSME3IP1	2	0	ONLY_REF_SPLICE	GTF2I^ENSG00000263001.8	chr7:74738103:+	PSME3IP1^ENSG00000172775.18	chr16:57173869:-
HLA-S--HLA-A	2	0	ONLY_REF_SPLICE	HLA-S^ENSG00000225851.1	chr6:31382241:-	HLA-A^ENSG00000206503.14	chr6:29945451:+
LINC00482--UNC119	2	0	ONLY_REF_SPLICE	LINC00482^ENSG00000185168.7	chr17:81309185:-	UNC119^ENSG00000109103.12	chr17:28547409:-
LRRC37A--NSFP1	2	0	ONLY_REF_SPLICE	LRRC37A^ENSG00000176681.15	chr17:46306309:+	NSFP1^ENSG00000260075.1	chr17:46475200:+
MGST1--ENSG00000283240	2	0	ONLY_REF_SPLICE	MGST1^ENSG00000008394.13	chr12:16383604:+	ENSG00000283240^ENSG00000283240.1	chr12:16661766:+
MTMR8--ASB12	2	0	ONLY_REF_SPLICE	MTMR8^ENSG00000102043.16	chrX:64328772:-	ASB12^ENSG00000198881.10	chrX:64225674:-
RAI14--COP1	2	0	ONLY_REF_SPLICE	RAI14^ENSG00000039560.14	chr5:34757598:+	COP1^ENSG00000143207.21	chr1:175947239:-
SCFD2--DCUN1D4	2	0	ONLY_REF_SPLICE	SCFD2^ENSG00000184178.17	chr4:53145333:-	DCUN1D4^ENSG00000109184.15	chr4:51863437:+
SLC25A32--BAALC-AS1	2	0	ONLY_REF_SPLICE	SLC25A32^ENSG00000164933.13	chr8:103414784:-	BAALC-AS1^ENSG00000247081.8	chr8:103285902:-
SNX13--HDAC9	2	0	ONLY_REF_SPLICE	SNX13^ENSG00000071189.21	chr7:17821509:-	HDAC9^ENSG00000048052.25	chr7:18593908:+
TCF12-DT--ZNF280D	2	0	ONLY_REF_SPLICE	TCF12-DT^ENSG00000285331.2	chr15:56827524:-	ZNF280D^ENSG00000137871.21	chr15:56707306:-
TIMM13--ACTG1	2	0	ONLY_REF_SPLICE	TIMM13^ENSG00000099800.8	chr19:2427256:-	ACTG1^ENSG00000184009.13	chr17:81512781:-
UMAD1--GLCCI1	2	0	ONLY_REF_SPLICE	UMAD1^ENSG00000219545.12	chr7:7673453:+	GLCCI1^ENSG00000106415.13	chr7:8003908:+
YAF2--RYBP	2	0	ONLY_REF_SPLICE	YAF2^ENSG00000015153.15	chr12:42238155:-	RYBP^ENSG00000163602.12	chr3:72446621:-
ZNF207--RHBDL3	2	0	ONLY_REF_SPLICE	ZNF207^ENSG00000010244.19	chr17:32362984:+	RHBDL3^ENSG00000141314.13	chr17:32320958:+
HNRNPH1--EEF1A1	1	3	ONLY_REF_SPLICE	HNRNPH1^ENSG00000169045.19	chr5:179618145:-	EEF1A1^ENSG00000156508.19	chr6:73520056:-
TUBA1B--RPS18	1	2	ONLY_REF_SPLICE	TUBA1B^ENSG00000123416.15	chr12:49129242:-	RPS18^ENSG00000231500.7	chr6:33272088:+
ATF2--CHN1	1	1	ONLY_REF_SPLICE	ATF2^ENSG00000115966.18	chr2:175080660:-	CHN1^ENSG00000128656.15	chr2:174952202:-
CHI3L1--ACTB	1	1	ONLY_REF_SPLICE	CHI3L1^ENSG00000133048.13	chr1:203179761:-	ACTB^ENSG00000075624.17	chr7:5529400:-
GSK3B--RHBDD3	1	1	ONLY_REF_SPLICE	GSK3B^ENSG00000082701.17	chr3:119866590:-	RHBDD3^ENSG00000100263.14	chr22:29265668:-
HSP90B1--HNRNPK	1	1	ONLY_REF_SPLICE	HSP90B1^ENSG00000166598.16	chr12:103934287:+	HNRNPK^ENSG00000165119.22	chr9:83974589:-
MTR--RPLP0	1	1	ONLY_REF_SPLICE	MTR^ENSG00000116984.15	chr1:236829268:+	RPLP0^ENSG00000089157.16	chr12:120199205:-
PPT1--CAP1	1	1	ONLY_REF_SPLICE	PPT1^ENSG00000131238.18	chr1:40089410:-	CAP1^ENSG00000131236.18	chr1:40059337:+
RPS12--PHF10	1	1	ONLY_REF_SPLICE	RPS12^ENSG00000112306.8	chr6:132817061:+	PHF10^ENSG00000130024.15	chr6:169710391:-
TOP2A--ACTG1	1	1	ONLY_REF_SPLICE	TOP2A^ENSG00000131747.15	chr17:40396283:-	ACTG1^ENSG00000184009.13	chr17:81512763:-
XRCC6--RPL35A	1	1	ONLY_REF_SPLICE	XRCC6^ENSG00000196419.13	chr22:41636251:+	RPL35A^ENSG00000182899.17	chr3:197950936:+

## Sheet: Replicate 2
#FusionName	Junction Read Count	Spanning Frag Count	SpliceType	Left Gene	Left Breakpoint	Right Gene	Right Breakpoint	Table S3. List of all fusion genes found in THP-1.
TKTL1--FLNA	405	14	INCL_NON_REF_SPLICE	TKTL1^ENSG00000007350.18	chrX:154310807:+	FLNA^ENSG00000196924.19	chrX:154348983:-
MPHOSPH10P2--WHAMMP1	116	6	INCL_NON_REF_SPLICE	MPHOSPH10P2^ENSG00000254912.2	chr15:32494018:-	WHAMMP1^ENSG00000223509.8	chr15:32533368:-
CTBP2--PTEN	60	2	ONLY_REF_SPLICE	CTBP2^ENSG00000175029.17	chr10:125110990:-	PTEN^ENSG00000171862.15	chr10:87931046:+
RN7SL1--SNORD3A	45	10	INCL_NON_REF_SPLICE	RN7SL1^ENSG00000276168.1	chr14:49586854:+	SNORD3A^ENSG00000263934.5	chr17:19188038:+
ICE1--ENSG00000286986	43	2	ONLY_REF_SPLICE	ICE1^ENSG00000164151.12	chr5:5473748:+	ENSG00000286986^ENSG00000286986.1	chr5:5693614:+
AP1B1--GSK3B	35	0	ONLY_REF_SPLICE	AP1B1^ENSG00000100280.17	chr22:29367207:-	GSK3B^ENSG00000082701.17	chr3:119826855:-
LINC00477--SOX5	34	4	ONLY_REF_SPLICE	LINC00477^ENSG00000197503.4	chr12:24571534:-	SOX5^ENSG00000134532.20	chr12:24407566:-
KMT2A--MLLT3	31	4	ONLY_REF_SPLICE	KMT2A^ENSG00000118058.25	chr11:118482495:+	MLLT3^ENSG00000171843.17	chr9:20365744:-
LINC00477--SOX5	28	2	ONLY_REF_SPLICE	LINC00477^ENSG00000197503.4	chr12:24582956:-	SOX5^ENSG00000134532.20	chr12:24407566:-
DDX39B--CSNK2A1	27	0	ONLY_REF_SPLICE	DDX39B^ENSG00000198563.14	chr6:31535367:-	CSNK2A1^ENSG00000101266.19	chr20:508660:-
B4GALT1--FAM205C	24	2	ONLY_REF_SPLICE	B4GALT1^ENSG00000086062.13	chr9:33135189:-	FAM205C^ENSG00000187791.13	chr9:34895084:-
RN7SL2--SNORD3A	22	3	INCL_NON_REF_SPLICE	RN7SL2^ENSG00000274012.1	chr14:49862574:-	SNORD3A^ENSG00000263934.5	chr17:19188038:+
RN7SL1--RMRP	20	0	INCL_NON_REF_SPLICE	RN7SL1^ENSG00000276168.1	chr14:49586854:+	RMRP^ENSG00000277027.1	chr9:35657883:-
RN7SL1--RMRP	16	15	INCL_NON_REF_SPLICE	RN7SL1^ENSG00000276168.1	chr14:49586854:+	RMRP^ENSG00000277027.1	chr9:35658002:-
ENSG00000262202--RN7SL1	12	30	INCL_NON_REF_SPLICE	ENSG00000262202^ENSG00000262202.4	chr17:19112424:-	RN7SL1^ENSG00000276168.1	chr14:49586588:+
RN7SL1--RMRP	15	14	INCL_NON_REF_SPLICE	RN7SL1^ENSG00000276168.1	chr14:49586854:+	RMRP^ENSG00000277027.1	chr9:35657983:-
SNORD3D--RN7SL2	17	0	INCL_NON_REF_SPLICE	SNORD3D^ENSG00000281000.1	chr17:19112431:-	RN7SL2^ENSG00000274012.1	chr14:49862672:-
RN7SL1--RMRP	13	14	INCL_NON_REF_SPLICE	RN7SL1^ENSG00000276168.1	chr14:49586854:+	RMRP^ENSG00000277027.1	chr9:35657976:-
VAV2--ELAVL2	15	2	ONLY_REF_SPLICE	VAV2^ENSG00000160293.17	chr9:133992075:-	ELAVL2^ENSG00000107105.15	chr9:23762249:-
ENSG00000262202--RN7SL1	15	0	INCL_NON_REF_SPLICE	ENSG00000262202^ENSG00000262202.4	chr17:19112424:-	RN7SL1^ENSG00000276168.1	chr14:49586738:+
ENSG00000291207--PSPH	15	0	ONLY_REF_SPLICE	ENSG00000291207^ENSG00000291207.1	chr7:45768660:-	PSPH^ENSG00000146733.14	chr7:56021231:-
EEF1A1--RN7SL1	3	47	INCL_NON_REF_SPLICE	EEF1A1^ENSG00000156508.19	chr6:73518458:-	RN7SL1^ENSG00000276168.1	chr14:49586588:+
SNAPC3--KMT2A	14	2	ONLY_REF_SPLICE	SNAPC3^ENSG00000164975.16	chr9:15458067:+	KMT2A^ENSG00000118058.25	chr11:118488614:+
ENSG00000262202--RMRP	9	21	INCL_NON_REF_SPLICE	ENSG00000262202^ENSG00000262202.4	chr17:19112424:-	RMRP^ENSG00000277027.1	chr9:35657995:-
RN7SL1--SNORD3A	11	13	INCL_NON_REF_SPLICE	RN7SL1^ENSG00000276168.1	chr14:49586875:+	SNORD3A^ENSG00000263934.5	chr17:19188037:+
LINC00477--SOX5	13	2	ONLY_REF_SPLICE	LINC00477^ENSG00000197503.4	chr12:24582956:-	SOX5^ENSG00000134532.20	chr12:24460776:-
PMS2P3--ENSG00000286480	13	0	INCL_NON_REF_SPLICE	PMS2P3^ENSG00000291092.1	chr7:75507781:-	ENSG00000286480^ENSG00000286480.1	chr2:63196122:+
CCDC32--CBX3	12	2	ONLY_REF_SPLICE	CCDC32^ENSG00000128891.17	chr15:40561981:-	CBX3^ENSG00000122565.19	chr7:26201745:+
ENSG00000262202--RMRP	7	21	INCL_NON_REF_SPLICE	ENSG00000262202^ENSG00000262202.4	chr17:19112422:-	RMRP^ENSG00000277027.1	chr9:35658002:-
RN7SL1--RMRP	8	17	INCL_NON_REF_SPLICE	RN7SL1^ENSG00000276168.1	chr14:49586872:+	RMRP^ENSG00000277027.1	chr9:35658004:-
RN7SL1--RMRP	12	0	INCL_NON_REF_SPLICE	RN7SL1^ENSG00000276168.1	chr14:49586867:+	RMRP^ENSG00000277027.1	chr9:35657883:-
RN7SL1--RMRP	8	15	INCL_NON_REF_SPLICE	RN7SL1^ENSG00000276168.1	chr14:49586854:+	RMRP^ENSG00000277027.1	chr9:35658010:-
LEPROT--LEPR	11	0	ONLY_REF_SPLICE	LEPROT^ENSG00000213625.9	chr1:65425378:+	LEPR^ENSG00000116678.20	chr1:65565546:+
ENSG00000262202--RN7SL1	4	27	INCL_NON_REF_SPLICE	ENSG00000262202^ENSG00000262202.4	chr17:19112424:-	RN7SL1^ENSG00000276168.1	chr14:49586613:+
RN7SL1--RMRP	9	7	INCL_NON_REF_SPLICE	RN7SL1^ENSG00000276168.1	chr14:49586851:+	RMRP^ENSG00000277027.1	chr9:35657940:-
RN7SL1--RMRP	7	14	INCL_NON_REF_SPLICE	RN7SL1^ENSG00000276168.1	chr14:49586856:+	RMRP^ENSG00000277027.1	chr9:35657994:-
RN7SL1--RPPH1	9	5	INCL_NON_REF_SPLICE	RN7SL1^ENSG00000276168.1	chr14:49586851:+	RPPH1^ENSG00000277209.1	chr14:20343268:-
ENSG00000262202--RMRP	5	20	INCL_NON_REF_SPLICE	ENSG00000262202^ENSG00000262202.4	chr17:19112422:-	RMRP^ENSG00000277027.1	chr9:35657980:-
ENSG00000262202--RMRP	10	0	INCL_NON_REF_SPLICE	ENSG00000262202^ENSG00000262202.4	chr17:19112424:-	RMRP^ENSG00000277027.1	chr9:35657883:-
HERC1--DAPK2	10	0	ONLY_REF_SPLICE	HERC1^ENSG00000103657.14	chr15:63734724:-	DAPK2^ENSG00000035664.11	chr15:64040267:-
RN7SL1--RMRP	6	15	INCL_NON_REF_SPLICE	RN7SL1^ENSG00000276168.1	chr14:49586870:+	RMRP^ENSG00000277027.1	chr9:35657973:-
CTBP2--PTEN	9	2	ONLY_REF_SPLICE	CTBP2^ENSG00000175029.17	chr10:125088191:-	PTEN^ENSG00000171862.15	chr10:87931046:+
ENSG00000262202--RN7SL1	3	26	INCL_NON_REF_SPLICE	ENSG00000262202^ENSG00000262202.4	chr17:19112424:-	RN7SL1^ENSG00000276168.1	chr14:49586658:+
RMRP--RN7SL1	3	25	INCL_NON_REF_SPLICE	RMRP^ENSG00000277027.1	chr9:35657757:-	RN7SL1^ENSG00000276168.1	chr14:49586643:+
USP22--RN7SL5P	9	0	INCL_NON_REF_SPLICE	USP22^ENSG00000124422.12	chr17:21000941:-	RN7SL5P^ENSG00000265735.2	chr9:9442093:+
ENSG00000262202--RN7SL1	3	23	INCL_NON_REF_SPLICE	ENSG00000262202^ENSG00000262202.4	chr17:19112437:-	RN7SL1^ENSG00000276168.1	chr14:49586592:+
RN7SL1--RMRP	5	14	INCL_NON_REF_SPLICE	RN7SL1^ENSG00000276168.1	chr14:49586865:+	RMRP^ENSG00000277027.1	chr9:35657983:-
RN7SL1--SNORD3A	6	10	INCL_NON_REF_SPLICE	RN7SL1^ENSG00000276168.1	chr14:49586854:+	SNORD3A^ENSG00000263934.5	chr17:19188082:+
RN7SL2--SNORD3A	7	6	INCL_NON_REF_SPLICE	RN7SL2^ENSG00000274012.1	chr14:49862560:-	SNORD3A^ENSG00000263934.5	chr17:19188037:+
RN7SL1--RPPH1	6	9	INCL_NON_REF_SPLICE	RN7SL1^ENSG00000276168.1	chr14:49586854:+	RPPH1^ENSG00000277209.1	chr14:20343379:-
RN7SL1--RPPH1	5	13	INCL_NON_REF_SPLICE	RN7SL1^ENSG00000276168.1	chr14:49586868:+	RPPH1^ENSG00000277209.1	chr14:20343376:-
LINC00477--SOX5	7	4	ONLY_REF_SPLICE	LINC00477^ENSG00000197503.4	chr12:24571534:-	SOX5^ENSG00000134532.20	chr12:24460776:-
RN7SL1--FTL	6	8	INCL_NON_REF_SPLICE	RN7SL1^ENSG00000276168.1	chr14:49586854:+	FTL^ENSG00000087086.15	chr19:48965323:+
RN7SL1--EEF1A1	3	18	INCL_NON_REF_SPLICE	RN7SL1^ENSG00000276168.1	chr14:49586853:+	EEF1A1^ENSG00000156508.19	chr6:73521012:-
RN7SL1--EEF1A1	3	18	INCL_NON_REF_SPLICE	RN7SL1^ENSG00000276168.1	chr14:49586854:+	EEF1A1^ENSG00000156508.19	chr6:73520050:-
SNORD3D--RN7SL2	4	14	INCL_NON_REF_SPLICE	SNORD3D^ENSG00000281000.1	chr17:19112424:-	RN7SL2^ENSG00000274012.1	chr14:49862841:-
ENSG00000227278--ENSG00000238186	7	1	INCL_NON_REF_SPLICE	ENSG00000227278^ENSG00000227278.1	chr1:40514515:-	ENSG00000238186^ENSG00000238186.1	chr1:40517186:-
ENSG00000262202--RN7SL1	4	12	INCL_NON_REF_SPLICE	ENSG00000262202^ENSG00000262202.4	chr17:19112424:-	RN7SL1^ENSG00000276168.1	chr14:49586722:+
RMRP--RN7SL1	3	16	INCL_NON_REF_SPLICE	RMRP^ENSG00000277027.1	chr9:35657821:-	RN7SL1^ENSG00000276168.1	chr14:49586590:+
ENSG00000262202--RMRP	6	3	INCL_NON_REF_SPLICE	ENSG00000262202^ENSG00000262202.4	chr17:19112422:-	RMRP^ENSG00000277027.1	chr9:35657898:-
RMRP--SNORD3A	4	11	INCL_NON_REF_SPLICE	RMRP^ENSG00000277027.1	chr9:35657773:-	SNORD3A^ENSG00000263934.5	chr17:19188040:+
RN7SL1--EEF1A1	3	15	INCL_NON_REF_SPLICE	RN7SL1^ENSG00000276168.1	chr14:49586854:+	EEF1A1^ENSG00000156508.19	chr6:73519474:-
RN7SL1--EEF1A1	3	15	INCL_NON_REF_SPLICE	RN7SL1^ENSG00000276168.1	chr14:49586866:+	EEF1A1^ENSG00000156508.19	chr6:73519474:-
RN7SL1--RPPH1	3	15	INCL_NON_REF_SPLICE	RN7SL1^ENSG00000276168.1	chr14:49586870:+	RPPH1^ENSG00000277209.1	chr14:20343394:-
ENSG00000262202--SNORA73A	6	2	INCL_NON_REF_SPLICE	ENSG00000262202^ENSG00000262202.4	chr17:19112424:-	SNORA73A^ENSG00000274266.1	chr1:28507382:+
RN7SL1--EEF1A1	3	14	INCL_NON_REF_SPLICE	RN7SL1^ENSG00000276168.1	chr14:49586857:+	EEF1A1^ENSG00000156508.19	chr6:73519374:-
RN7SL2--EEF1A1	4	10	INCL_NON_REF_SPLICE	RN7SL2^ENSG00000274012.1	chr14:49862563:-	EEF1A1^ENSG00000156508.19	chr6:73521010:-
RN7SL2--ENSG00000259001	6	2	INCL_NON_REF_SPLICE	RN7SL2^ENSG00000274012.1	chr14:49862574:-	ENSG00000259001^ENSG00000259001.3	chr14:20343397:-
ENSG00000259001--RN7SL2	3	13	INCL_NON_REF_SPLICE	ENSG00000259001^ENSG00000259001.3	chr14:20343245:-	RN7SL2^ENSG00000274012.1	chr14:49862836:-
ENSG00000262202--ENSG00000259001	4	9	INCL_NON_REF_SPLICE	ENSG00000262202^ENSG00000262202.4	chr17:19112424:-	ENSG00000259001^ENSG00000259001.3	chr14:20343263:-
RN7SL1--RMRP	4	9	INCL_NON_REF_SPLICE	RN7SL1^ENSG00000276168.1	chr14:49586876:+	RMRP^ENSG00000277027.1	chr9:35657935:-
RN7SL1--RMRP	3	13	INCL_NON_REF_SPLICE	RN7SL1^ENSG00000276168.1	chr14:49586788:+	RMRP^ENSG00000277027.1	chr9:35657983:-
RN7SL1--RMRP	3	13	INCL_NON_REF_SPLICE	RN7SL1^ENSG00000276168.1	chr14:49586854:+	RMRP^ENSG00000277027.1	chr9:35657967:-
RN7SL1--RPPH1	4	9	INCL_NON_REF_SPLICE	RN7SL1^ENSG00000276168.1	chr14:49586854:+	RPPH1^ENSG00000277209.1	chr14:20343325:-
RN7SL1--RPPH1	4	9	INCL_NON_REF_SPLICE	RN7SL1^ENSG00000276168.1	chr14:49586854:+	RPPH1^ENSG00000277209.1	chr14:20343331:-
RN7SL1--RPPH1	3	13	INCL_NON_REF_SPLICE	RN7SL1^ENSG00000276168.1	chr14:49586873:+	RPPH1^ENSG00000277209.1	chr14:20343342:-
SNORD3A--RPPH1	4	9	INCL_NON_REF_SPLICE	SNORD3A^ENSG00000263934.5	chr17:19188228:+	RPPH1^ENSG00000277209.1	chr14:20343263:-
EEF1A1P5--RMRP	3	12	INCL_NON_REF_SPLICE	EEF1A1P5^ENSG00000196205.8	chr9:133019774:+	RMRP^ENSG00000277027.1	chr9:35657997:-
RN7SL2--SNHG3	6	0	INCL_NON_REF_SPLICE	RN7SL2^ENSG00000274012.1	chr14:49862555:-	SNHG3^ENSG00000242125.3	chr1:28507381:+
ENSG00000259001--RN7SL2	3	11	INCL_NON_REF_SPLICE	ENSG00000259001^ENSG00000259001.3	chr14:20343232:-	RN7SL2^ENSG00000274012.1	chr14:49862708:-
FTL--SNORD3A	4	7	INCL_NON_REF_SPLICE	FTL^ENSG00000087086.15	chr19:48966598:+	SNORD3A^ENSG00000263934.5	chr17:19188036:+
FTL--SNORD3D	4	7	INCL_NON_REF_SPLICE	FTL^ENSG00000087086.15	chr19:48966598:+	SNORD3D^ENSG00000281000.1	chr17:19190223:-
RMRP--SNORD3D	3	11	INCL_NON_REF_SPLICE	RMRP^ENSG00000277027.1	chr9:35657773:-	SNORD3D^ENSG00000281000.1	chr17:19190220:-
RN7SL2--ENSG00000259001	5	3	INCL_NON_REF_SPLICE	RN7SL2^ENSG00000274012.1	chr14:49862554:-	ENSG00000259001^ENSG00000259001.3	chr14:20343346:-
ENSG00000262202--ENSG00000259001	5	2	INCL_NON_REF_SPLICE	ENSG00000262202^ENSG00000262202.4	chr17:19112424:-	ENSG00000259001^ENSG00000259001.3	chr14:20343216:-
SNORD3A--RPPH1	5	2	INCL_NON_REF_SPLICE	SNORD3A^ENSG00000263934.5	chr17:19188228:+	RPPH1^ENSG00000277209.1	chr14:20343216:-
SNORD3A--SNHG3	5	2	INCL_NON_REF_SPLICE	SNORD3A^ENSG00000263934.5	chr17:19188228:+	SNHG3^ENSG00000242125.3	chr1:28507382:+
EEF1A1P5--RMRP	3	9	INCL_NON_REF_SPLICE	EEF1A1P5^ENSG00000196205.8	chr9:133019726:+	RMRP^ENSG00000277027.1	chr9:35657979:-
ENSG00000262202--ENSG00000259001	3	9	INCL_NON_REF_SPLICE	ENSG00000262202^ENSG00000262202.4	chr17:19112424:-	ENSG00000259001^ENSG00000259001.3	chr14:20343284:-
LINC00477--SOX5	5	1	ONLY_REF_SPLICE	LINC00477^ENSG00000197503.4	chr12:24571534:-	SOX5^ENSG00000134532.20	chr12:24368639:-
RN7SL1--CAP1	3	9	INCL_NON_REF_SPLICE	RN7SL1^ENSG00000276168.1	chr14:49586868:+	CAP1^ENSG00000131236.18	chr1:40070877:+
RN7SL1--RPPH1	3	9	INCL_NON_REF_SPLICE	RN7SL1^ENSG00000276168.1	chr14:49586849:+	RPPH1^ENSG00000277209.1	chr14:20343347:-
RN7SL1--RPPH1	3	9	INCL_NON_REF_SPLICE	RN7SL1^ENSG00000276168.1	chr14:49586854:+	RPPH1^ENSG00000277209.1	chr14:20343358:-
SNORD3A--RPPH1	3	9	INCL_NON_REF_SPLICE	SNORD3A^ENSG00000263934.5	chr17:19188227:+	RPPH1^ENSG00000277209.1	chr14:20343287:-
ENSG00000288016--LINC00333	5	0	ONLY_REF_SPLICE	ENSG00000288016^ENSG00000288016.3	chr13:84242097:+	LINC00333^ENSG00000233349.1	chr13:84562364:+
ENSG00000291283--ENSG00000290968	5	0	INCL_NON_REF_SPLICE	ENSG00000291283^ENSG00000291283.1	chr5:177619078:-	ENSG00000290968^ENSG00000290968.1	chr5:177632738:-
RCN3--FCGRT	5	0	ONLY_REF_SPLICE	RCN3^ENSG00000142552.8	chr19:49542752:+	FCGRT^ENSG00000104870.13	chr19:49526010:+
RN7SL1--CAP1	3	8	INCL_NON_REF_SPLICE	RN7SL1^ENSG00000276168.1	chr14:49586854:+	CAP1^ENSG00000131236.18	chr1:40069720:+
RN7SL1--FTL	3	8	INCL_NON_REF_SPLICE	RN7SL1^ENSG00000276168.1	chr14:49586854:+	FTL^ENSG00000087086.15	chr19:48965393:+
RN7SL1--RPPH1	3	8	INCL_NON_REF_SPLICE	RN7SL1^ENSG00000276168.1	chr14:49586851:+	RPPH1^ENSG00000277209.1	chr14:20343312:-
SNORD3D--RN7SL2	5	0	INCL_NON_REF_SPLICE	SNORD3D^ENSG00000281000.1	chr17:19112425:-	RN7SL2^ENSG00000274012.1	chr14:49862656:-
SNORD3D--RN7SL2	4	4	INCL_NON_REF_SPLICE	SNORD3D^ENSG00000281000.1	chr17:19112424:-	RN7SL2^ENSG00000274012.1	chr14:49862699:-
SOX5--LINC00477	5	0	INCL_NON_REF_SPLICE	SOX5^ENSG00000134532.20	chr12:24213343:-	LINC00477^ENSG00000197503.4	chr12:24583004:-
RPPH1--ACTG1	2	11	ONLY_REF_SPLICE	RPPH1^ENSG00000277209.1	chr14:20343075:-	ACTG1^ENSG00000184009.13	chr17:81512780:-
RN7SL2--ACTG1	3	6	INCL_NON_REF_SPLICE	RN7SL2^ENSG00000274012.1	chr14:49862557:-	ACTG1^ENSG00000184009.13	chr17:81512781:-
RN7SL2--RPL23A	4	2	INCL_NON_REF_SPLICE	RN7SL2^ENSG00000274012.1	chr14:49862574:-	RPL23A^ENSG00000198242.14	chr17:28722831:+
ENSG00000291258--ENSG00000290880	4	1	ONLY_REF_SPLICE	ENSG00000291258^ENSG00000291258.1	chr15:28818998:+	ENSG00000290880^ENSG00000290880.1	chr15:28788603:+
RN7SL2--ENSG00000259001	4	1	INCL_NON_REF_SPLICE	RN7SL2^ENSG00000274012.1	chr14:49862573:-	ENSG00000259001^ENSG00000259001.3	chr14:20343341:-
ARL5B--ACTG1	4	0	INCL_NON_REF_SPLICE	ARL5B^ENSG00000165997.5	chr10:18675914:+	ACTG1^ENSG00000184009.13	chr17:81510697:-
DDOST--MLEC	4	0	INCL_NON_REF_SPLICE	DDOST^ENSG00000244038.11	chr1:20652091:-	MLEC^ENSG00000110917.8	chr12:120698328:+
RNU1-1--RN7SL5P	4	0	INCL_NON_REF_SPLICE	RNU1-1^ENSG00000206652.1	chr1:16514146:-	RN7SL5P^ENSG00000265735.2	chr9:9442120:+
RPAP3-DT--RPAP3	4	0	ONLY_REF_SPLICE	RPAP3-DT^ENSG00000257433.8	chr12:47706163:+	RPAP3^ENSG00000005175.10	chr12:47702846:-
SOX5--LINC00477	4	0	INCL_NON_REF_SPLICE	SOX5^ENSG00000134532.20	chr12:24213343:-	LINC00477^ENSG00000197503.4	chr12:24583055:-
TCF12-DT--ZNF280D	4	0	ONLY_REF_SPLICE	TCF12-DT^ENSG00000285331.2	chr15:56827524:-	ZNF280D^ENSG00000137871.21	chr15:56707306:-
UMAD1--GLCCI1	4	0	ONLY_REF_SPLICE	UMAD1^ENSG00000219545.12	chr7:7801743:+	GLCCI1^ENSG00000106415.13	chr7:8003908:+
ZGPAT--LIME1	4	0	INCL_NON_REF_SPLICE	ZGPAT^ENSG00000197114.12	chr20:63736186:+	LIME1^ENSG00000203896.10	chr20:63736197:+
ACTG1--SNORD3A	3	3	INCL_NON_REF_SPLICE	ACTG1^ENSG00000184009.13	chr17:81510312:-	SNORD3A^ENSG00000263934.5	chr17:19188040:+
ACTG1--SNORD3D	3	3	INCL_NON_REF_SPLICE	ACTG1^ENSG00000184009.13	chr17:81510312:-	SNORD3D^ENSG00000277947.1	chr17:19190221:-
RN7SL2--ENSG00000259001	3	3	INCL_NON_REF_SPLICE	RN7SL2^ENSG00000274012.1	chr14:49862561:-	ENSG00000259001^ENSG00000259001.3	chr14:20343346:-
RN7SL2--ENSG00000259001	3	3	INCL_NON_REF_SPLICE	RN7SL2^ENSG00000274012.1	chr14:49862561:-	ENSG00000259001^ENSG00000259001.3	chr14:20343366:-
RN7SL2--RPS3	3	3	INCL_NON_REF_SPLICE	RN7SL2^ENSG00000274012.1	chr14:49862563:-	RPS3^ENSG00000149273.15	chr11:75401712:+
CCDC32--CBX3	3	2	INCL_NON_REF_SPLICE	CCDC32^ENSG00000128891.17	chr15:40562772:-	CBX3^ENSG00000122565.19	chr7:26201769:+
RN7SL2--ENSG00000259001	3	2	INCL_NON_REF_SPLICE	RN7SL2^ENSG00000274012.1	chr14:49862562:-	ENSG00000259001^ENSG00000259001.3	chr14:20343355:-
RN7SL2--RPL23A	3	2	INCL_NON_REF_SPLICE	RN7SL2^ENSG00000274012.1	chr14:49862575:-	RPL23A^ENSG00000198242.14	chr17:28720853:+
EEF1A1--CD2AP	3	1	INCL_NON_REF_SPLICE	EEF1A1^ENSG00000156508.19	chr6:73517736:-	CD2AP^ENSG00000198087.7	chr6:47606212:+
WDR74--RPL27A	3	1	INCL_NON_REF_SPLICE	WDR74^ENSG00000133316.16	chr11:62839740:-	RPL27A^ENSG00000166441.13	chr11:8683201:+
ACTG1--RPS23	3	0	INCL_NON_REF_SPLICE	ACTG1^ENSG00000184009.13	chr17:81510727:-	RPS23^ENSG00000186468.13	chr5:82276438:-
AHNAK--DHX15	3	0	INCL_NON_REF_SPLICE	AHNAK^ENSG00000124942.14	chr11:62529737:-	DHX15^ENSG00000109606.13	chr4:24537724:-
ASF1A--AAGAB	3	0	INCL_NON_REF_SPLICE	ASF1A^ENSG00000111875.8	chr6:118907496:+	AAGAB^ENSG00000103591.13	chr15:67254620:-
ATP5F1A--EEF1A1	1	8	ONLY_REF_SPLICE	ATP5F1A^ENSG00000152234.16	chr18:46086387:-	EEF1A1^ENSG00000156508.19	chr6:73520056:-
ATP5F1E--PSMD12	3	0	INCL_NON_REF_SPLICE	ATP5F1E^ENSG00000124172.10	chr20:59028792:-	PSMD12^ENSG00000197170.10	chr17:67347167:-
BABAM2--ZMPSTE24	3	0	INCL_NON_REF_SPLICE	BABAM2^ENSG00000158019.21	chr2:27929900:+	ZMPSTE24^ENSG00000084073.10	chr1:40269977:+
BAZ1A--NUMA1	3	0	INCL_NON_REF_SPLICE	BAZ1A^ENSG00000198604.11	chr14:34826077:-	NUMA1^ENSG00000137497.19	chr11:72006141:-
C22orf39--ENSG00000291302	3	0	INCL_NON_REF_SPLICE	C22orf39^ENSG00000242259.9	chr22:19387770:-	ENSG00000291302^ENSG00000291302.1	chr6:31620821:+
C6orf120--RPL10A	3	0	INCL_NON_REF_SPLICE	C6orf120^ENSG00000185127.7	chr6:169703898:+	RPL10A^ENSG00000198755.11	chr6:35469478:+
CAT--ATP6AP1	3	0	INCL_NON_REF_SPLICE	CAT^ENSG00000121691.7	chr11:34453170:+	ATP6AP1^ENSG00000071553.18	chrX:154435147:+
CCT2--PPP3CC	3	0	INCL_NON_REF_SPLICE	CCT2^ENSG00000166226.13	chr12:69593078:+	PPP3CC^ENSG00000120910.15	chr8:22474955:+
CEP350--MORC3	3	0	INCL_NON_REF_SPLICE	CEP350^ENSG00000135837.17	chr1:180094255:+	MORC3^ENSG00000159256.13	chr21:36344581:+
CHI3L1--ATP5F1B	3	0	INCL_NON_REF_SPLICE	CHI3L1^ENSG00000133048.13	chr1:203181223:-	ATP5F1B^ENSG00000110955.9	chr12:56639179:-
CHKA--FTL	3	0	INCL_NON_REF_SPLICE	CHKA^ENSG00000110721.12	chr11:68081662:-	FTL^ENSG00000087086.15	chr19:48966679:+
COL9A2--ZFP69B	3	0	ONLY_REF_SPLICE	COL9A2^ENSG00000049089.15	chr1:40305715:-	ZFP69B^ENSG00000187801.15	chr1:40450656:+
CORO1C--LILRB4	3	0	INCL_NON_REF_SPLICE	CORO1C^ENSG00000110880.11	chr12:108646403:-	LILRB4^ENSG00000186818.13	chr19:54665892:+
CPT1A--PKD2L2-DT	3	0	INCL_NON_REF_SPLICE	CPT1A^ENSG00000110090.13	chr11:68756276:-	PKD2L2-DT^ENSG00000250159.7	chr5:137888160:-
EEF1A1--ACTG1	3	0	INCL_NON_REF_SPLICE	EEF1A1^ENSG00000156508.19	chr6:73518714:-	ACTG1^ENSG00000184009.13	chr17:81510122:-
EEF1A1--RPL30	3	0	INCL_NON_REF_SPLICE	EEF1A1^ENSG00000156508.19	chr6:73519373:-	RPL30^ENSG00000156482.11	chr8:98045385:-
EEF2--ARHGAP17	3	0	INCL_NON_REF_SPLICE	EEF2^ENSG00000167658.16	chr19:3978040:-	ARHGAP17^ENSG00000140750.17	chr16:24942074:-
EEF2--RALGAPA2	3	0	INCL_NON_REF_SPLICE	EEF2^ENSG00000167658.16	chr19:3981390:-	RALGAPA2^ENSG00000188559.16	chr20:20505522:-
EIF4G1--WDR74	3	0	INCL_NON_REF_SPLICE	EIF4G1^ENSG00000114867.22	chr3:184334984:+	WDR74^ENSG00000133316.16	chr11:62841764:-
ENSG00000230490--STARD13	3	0	ONLY_REF_SPLICE	ENSG00000230490^ENSG00000230490.4	chr13:33439691:-	STARD13^ENSG00000133121.21	chr13:33167622:-
ENSG00000232862--RPL7A	3	0	INCL_NON_REF_SPLICE	ENSG00000232862^ENSG00000232862.5	chr1:36080779:-	RPL7A^ENSG00000148303.17	chr9:133348924:+
ENSG00000259001--SNORD3A	3	0	INCL_NON_REF_SPLICE	ENSG00000259001^ENSG00000259001.3	chr14:20343278:-	SNORD3A^ENSG00000263934.5	chr17:19188037:+
ENSG00000262202--RN7SL3	3	0	INCL_NON_REF_SPLICE	ENSG00000262202^ENSG00000262202.4	chr17:19112424:-	RN7SL3^ENSG00000278771.1	chr14:49853884:-
ENSG00000263393--MT-CO1	3	0	INCL_NON_REF_SPLICE	ENSG00000263393^ENSG00000263393.1	chr18:32123959:-	MT-CO1^ENSG00000198804.2	chrM:6635:+
ENSG00000291258--ENSG00000291058	3	0	INCL_NON_REF_SPLICE	ENSG00000291258^ENSG00000291258.1	chr15:28818998:+	ENSG00000291058^ENSG00000291058.1	chr15:28789857:+
ENSG00000291258--ENSG00000291058	3	0	ONLY_REF_SPLICE	ENSG00000291258^ENSG00000291258.1	chr15:28818998:+	ENSG00000291058^ENSG00000291058.1	chr15:28791934:+
FOXJ3--VIM	3	0	INCL_NON_REF_SPLICE	FOXJ3^ENSG00000198815.9	chr1:42177272:-	VIM^ENSG00000026025.16	chr10:17233889:+
GCN1--SESN3	3	0	INCL_NON_REF_SPLICE	GCN1^ENSG00000089154.11	chr12:120162932:-	SESN3^ENSG00000149212.12	chr11:95168359:-
H3-3B--IREB2	3	0	INCL_NON_REF_SPLICE	H3-3B^ENSG00000132475.10	chr17:75777531:-	IREB2^ENSG00000136381.13	chr15:78499439:+
HCK--WDR82	3	0	INCL_NON_REF_SPLICE	HCK^ENSG00000101336.18	chr20:32101840:+	WDR82^ENSG00000164091.12	chr3:52257282:-
JMJD1C--DDX3X	3	0	INCL_NON_REF_SPLICE	JMJD1C^ENSG00000171988.20	chr10:63168514:-	DDX3X^ENSG00000215301.11	chrX:41348571:+
KDM4A-AS1--ST3GAL3-AS1	3	0	INCL_NON_REF_SPLICE	KDM4A-AS1^ENSG00000236200.7	chr1:43702656:-	ST3GAL3-AS1^ENSG00000229444.1	chr1:43727372:-
KMT2C--SLC30A7	3	0	INCL_NON_REF_SPLICE	KMT2C^ENSG00000055609.21	chr7:152195779:-	SLC30A7^ENSG00000162695.12	chr1:100978068:+
LRRC37A2--NSF	3	0	ONLY_REF_SPLICE	LRRC37A2^ENSG00000238083.10	chr17:46517433:+	NSF^ENSG00000073969.19	chr17:46692903:+
MACF1--SACM1L	3	0	INCL_NON_REF_SPLICE	MACF1^ENSG00000127603.32	chr1:39332044:+	SACM1L^ENSG00000211456.14	chr3:45743697:+
NAP1L1--TCF12	3	0	INCL_NON_REF_SPLICE	NAP1L1^ENSG00000187109.15	chr12:76037921:-	TCF12^ENSG00000140262.18	chr15:57288247:+
NCAM2--CBX3	3	0	INCL_NON_REF_SPLICE	NCAM2^ENSG00000154654.15	chr21:21432185:+	CBX3^ENSG00000122565.19	chr7:26212463:+
NEK4--UBC	3	0	INCL_NON_REF_SPLICE	NEK4^ENSG00000114904.13	chr3:52752135:-	UBC^ENSG00000150991.16	chr12:124913770:-
NPTX1--ITPR3	3	0	INCL_NON_REF_SPLICE	NPTX1^ENSG00000171246.7	chr17:80468701:-	ITPR3^ENSG00000096433.11	chr6:33690942:+
NUP42--RPS27P3	3	0	INCL_NON_REF_SPLICE	NUP42^ENSG00000136243.18	chr7:23187253:+	RPS27P3^ENSG00000227081.5	chr12:3211913:-
OSR1--ARMC10	3	0	INCL_NON_REF_SPLICE	OSR1^ENSG00000143867.7	chr2:19354390:-	ARMC10^ENSG00000170632.14	chr7:103099581:+
PRXL2C--SRSF7	3	0	INCL_NON_REF_SPLICE	PRXL2C^ENSG00000158122.12	chr9:96641598:-	SRSF7^ENSG00000115875.19	chr2:38749673:-
PSMB3--AKR1A1	3	0	INCL_NON_REF_SPLICE	PSMB3^ENSG00000277791.5	chr17:38760506:+	AKR1A1^ENSG00000117448.14	chr1:45551119:+
RABGAP1--IQGAP3	3	0	INCL_NON_REF_SPLICE	RABGAP1^ENSG00000011454.18	chr9:123089668:+	IQGAP3^ENSG00000183856.11	chr1:156528579:-
REL--GNA13	3	0	INCL_NON_REF_SPLICE	REL^ENSG00000162924.16	chr2:60923499:+	GNA13^ENSG00000120063.10	chr17:65012835:-
RHOA--RPL3	3	0	INCL_NON_REF_SPLICE	RHOA^ENSG00000067560.14	chr3:49359825:-	RPL3^ENSG00000100316.16	chr22:39314825:-
RHOBTB2--PAF1	3	0	INCL_NON_REF_SPLICE	RHOBTB2^ENSG00000008853.18	chr8:23010601:+	PAF1^ENSG00000006712.15	chr19:39388982:-
RN7SL4P--ENSG00000275139	3	0	INCL_NON_REF_SPLICE	RN7SL4P^ENSG00000263740.2	chr3:15738749:+	ENSG00000275139^ENSG00000275139.1	chr21:45760246:-
RNASET2--CAPN15	3	0	INCL_NON_REF_SPLICE	RNASET2^ENSG00000026297.17	chr6:166948409:-	CAPN15^ENSG00000103326.12	chr16:552733:+
RNU1-3--RN7SL5P	3	0	INCL_NON_REF_SPLICE	RNU1-3^ENSG00000207513.1	chr1:16666816:-	RN7SL5P^ENSG00000265735.2	chr9:9442138:+
RNU2-2P--SNORD3A	3	0	INCL_NON_REF_SPLICE	RNU2-2P^ENSG00000222328.1	chr11:62841651:-	SNORD3A^ENSG00000263934.5	chr17:19188040:+
RPL11--SNHG29	3	0	INCL_NON_REF_SPLICE	RPL11^ENSG00000142676.14	chr1:23694696:+	SNHG29^ENSG00000175061.20	chr17:16441634:+
RPL7L1--WHAMM	3	0	INCL_NON_REF_SPLICE	RPL7L1^ENSG00000146223.16	chr6:42885999:+	WHAMM^ENSG00000156232.7	chr15:82831017:+
RPPH1--SNORA73B	3	0	INCL_NON_REF_SPLICE	RPPH1^ENSG00000277209.1	chr14:20343258:-	SNORA73B^ENSG00000200087.1	chr1:28508573:+
RPPH1--SNORD3B-1	3	0	INCL_NON_REF_SPLICE	RPPH1^ENSG00000277209.1	chr14:20343278:-	SNORD3B-1^ENSG00000265185.6	chr17:19061933:+
RPS11--H4C14	3	0	INCL_NON_REF_SPLICE	RPS11^ENSG00000142534.7	chr19:49499547:+	H4C14^ENSG00000270882.3	chr1:149832844:+
RPS18P12--DHX37	3	0	INCL_NON_REF_SPLICE	RPS18P12^ENSG00000230897.1	chr17:14705430:-	DHX37^ENSG00000150990.9	chr12:124947274:-
SDAD1--AKAP8L	3	0	INCL_NON_REF_SPLICE	SDAD1^ENSG00000198301.12	chr4:75969375:-	AKAP8L^ENSG00000011243.19	chr19:15397569:-
SFPQ--RCC2	3	0	INCL_NON_REF_SPLICE	SFPQ^ENSG00000116560.12	chr1:35184407:-	RCC2^ENSG00000179051.14	chr1:17408545:-
SH3BGRL--TLR2	3	0	INCL_NON_REF_SPLICE	SH3BGRL^ENSG00000131171.13	chrX:81277041:+	TLR2^ENSG00000137462.9	chr4:153703498:+
SNORD3A--SNORA73B	3	0	INCL_NON_REF_SPLICE	SNORD3A^ENSG00000263934.5	chr17:19188228:+	SNORA73B^ENSG00000200087.1	chr1:28508573:+
SYNJ1--PSMA5	3	0	INCL_NON_REF_SPLICE	SYNJ1^ENSG00000159082.18	chr21:32699805:-	PSMA5^ENSG00000143106.13	chr1:109410005:-
TMEM123--GIPC1	3	0	INCL_NON_REF_SPLICE	TMEM123^ENSG00000152558.15	chr11:102398377:-	GIPC1^ENSG00000123159.16	chr19:14478552:-
TNPO1--RPS19	3	0	INCL_NON_REF_SPLICE	TNPO1^ENSG00000083312.19	chr5:72910466:+	RPS19^ENSG00000105372.8	chr19:41871821:+
TSN--CCT8	3	0	INCL_NON_REF_SPLICE	TSN^ENSG00000211460.12	chr2:121767480:+	CCT8^ENSG00000156261.13	chr21:29062535:-
UBAP1--POLR1E	3	0	INCL_NON_REF_SPLICE	UBAP1^ENSG00000165006.14	chr9:34179240:+	POLR1E^ENSG00000137054.16	chr9:37486039:+
UBC--RNF24	3	0	INCL_NON_REF_SPLICE	UBC^ENSG00000150991.16	chr12:124911733:-	RNF24^ENSG00000101236.17	chr20:3933895:-
WDR3--ZCCHC17	3	0	INCL_NON_REF_SPLICE	WDR3^ENSG00000065183.16	chr1:117952372:+	ZCCHC17^ENSG00000121766.16	chr1:31364494:+
WDR74--ENSG00000262202	3	0	INCL_NON_REF_SPLICE	WDR74^ENSG00000133316.16	chr11:62841652:-	ENSG00000262202^ENSG00000262202.4	chr17:19190225:-
YBX1--AZU1	3	0	INCL_NON_REF_SPLICE	YBX1^ENSG00000065978.19	chr1:42696786:+	AZU1^ENSG00000172232.10	chr19:831864:+
ZBED5--CDC42SE1	3	0	INCL_NON_REF_SPLICE	ZBED5^ENSG00000236287.8	chr11:10853906:-	CDC42SE1^ENSG00000197622.13	chr1:151052787:-
ZNF148--SEL1L	3	0	INCL_NON_REF_SPLICE	ZNF148^ENSG00000163848.21	chr3:125233251:-	SEL1L^ENSG00000071537.14	chr14:81476794:-
BAALC-AS1--SLC25A32	2	0	ONLY_REF_SPLICE	BAALC-AS1^ENSG00000247081.8	chr8:103285838:-	SLC25A32^ENSG00000164933.13	chr8:103407784:-
C21orf58--TAF10	2	0	ONLY_REF_SPLICE	C21orf58^ENSG00000160298.18	chr21:46302485:-	TAF10^ENSG00000166337.11	chr11:6611452:-
CCDC26--CYRIB	2	0	ONLY_REF_SPLICE	CCDC26^ENSG00000229140.12	chr8:129548234:-	CYRIB^ENSG00000153310.22	chr8:129970995:-
DNAJB14--ENSG00000235499	2	0	ONLY_REF_SPLICE	DNAJB14^ENSG00000164031.17	chr4:99946439:-	ENSG00000235499^ENSG00000235499.1	chr2:73985980:+
ENSG00000238035--SEPTIN14	2	0	ONLY_REF_SPLICE	ENSG00000238035^ENSG00000238035.8	chr5:181317395:+	SEPTIN14^ENSG00000154997.9	chr7:55796092:-
ENSG00000241057--UPK3BL1	2	0	ONLY_REF_SPLICE	ENSG00000241057^ENSG00000241057.2	chr7:43965867:-	UPK3BL1^ENSG00000267368.1	chr7:102640773:-
ENSG00000250764--GOLPH3	2	0	ONLY_REF_SPLICE	ENSG00000250764^ENSG00000250764.1	chr5:32121495:-	GOLPH3^ENSG00000113384.14	chr5:32143880:-
ENSG00000282057--DDAH1	2	0	ONLY_REF_SPLICE	ENSG00000282057^ENSG00000282057.1	chr1:85496166:-	DDAH1^ENSG00000153904.21	chr1:85358847:-
ENSG00000290955--ENSG00000286475	2	0	ONLY_REF_SPLICE	ENSG00000290955^ENSG00000290955.1	chrX:36964246:-	ENSG00000286475^ENSG00000286475.1	chrX:36679949:-
ENSG00000290955--ENSG00000286475	2	0	ONLY_REF_SPLICE	ENSG00000290955^ENSG00000290955.1	chrX:36964246:-	ENSG00000286475^ENSG00000286475.1	chrX:36817653:-
METTL13--DNM3	2	0	ONLY_REF_SPLICE	METTL13^ENSG00000010165.20	chr1:171814023:+	DNM3^ENSG00000197959.15	chr1:171921748:+
NRIP1--LINC02246	2	0	ONLY_REF_SPLICE	NRIP1^ENSG00000180530.11	chr21:15043495:-	LINC02246^ENSG00000281903.3	chr21:14857708:-
PDCD6IPP2--ENSG00000290880	2	0	ONLY_REF_SPLICE	PDCD6IPP2^ENSG00000261377.8	chr15:28816887:+	ENSG00000290880^ENSG00000290880.1	chr15:28788603:+
SEC22B3P--DPYD	2	0	ONLY_REF_SPLICE	SEC22B3P^ENSG00000275140.1	chr1:148784482:-	DPYD^ENSG00000188641.14	chr1:97679182:-
TMED3--MINAR1	2	0	ONLY_REF_SPLICE	TMED3^ENSG00000166557.14	chr15:79314005:+	MINAR1^ENSG00000169330.9	chr15:79456098:+
ATP13A3--EEF1A1	1	2	ONLY_REF_SPLICE	ATP13A3^ENSG00000133657.17	chr3:194448457:-	EEF1A1^ENSG00000156508.19	chr6:73520056:-
CAP1--HNRNPA1	1	2	ONLY_REF_SPLICE	CAP1^ENSG00000131236.18	chr1:40067700:+	HNRNPA1^ENSG00000135486.19	chr12:54283837:+
APLP2--DNAJC3	1	1	ONLY_REF_SPLICE	APLP2^ENSG00000084234.18	chr11:130141572:+	DNAJC3^ENSG00000102580.15	chr13:95785939:+
C8orf44--SGK3	1	1	ONLY_REF_SPLICE	C8orf44^ENSG00000288596.2	chr8:66680024:+	SGK3^ENSG00000104205.16	chr8:66793616:+
CEP350--HNRNPU	1	1	ONLY_REF_SPLICE	CEP350^ENSG00000135837.17	chr1:180095930:+	HNRNPU^ENSG00000153187.21	chr1:244856625:-
CTSC--RAB38	1	1	ONLY_REF_SPLICE	CTSC^ENSG00000109861.17	chr11:88296133:-	RAB38^ENSG00000123892.12	chr11:88149955:-
EEF1G--CALR	1	1	ONLY_REF_SPLICE	EEF1G^ENSG00000254772.10	chr11:62572584:-	CALR^ENSG00000179218.15	chr19:12943537:+
EIF3A--IVNS1ABP	1	1	ONLY_REF_SPLICE	EIF3A^ENSG00000107581.14	chr10:119051199:-	IVNS1ABP^ENSG00000116679.16	chr1:185305643:-
ENSG00000291258--ENSG00000290880	1	1	ONLY_REF_SPLICE	ENSG00000291258^ENSG00000291258.1	chr15:28838822:+	ENSG00000290880^ENSG00000290880.1	chr15:28788603:+
ESYT2--RPS2	1	1	ONLY_REF_SPLICE	ESYT2^ENSG00000117868.18	chr7:158760058:-	RPS2^ENSG00000140988.16	chr16:1963256:-
FTL--MYB	1	1	ONLY_REF_SPLICE	FTL^ENSG00000087086.15	chr19:48966879:+	MYB^ENSG00000118513.20	chr6:135195748:+
IGF2R--TCP1	1	1	ONLY_REF_SPLICE	IGF2R^ENSG00000197081.16	chr6:160033107:+	TCP1^ENSG00000120438.12	chr6:159779261:-
IGF2R--TCP1	1	1	ONLY_REF_SPLICE	IGF2R^ENSG00000197081.16	chr6:160062619:+	TCP1^ENSG00000120438.12	chr6:159784067:-
MALAT1--RPLP0	1	1	ONLY_REF_SPLICE	MALAT1^ENSG00000251562.11	chr11:65504206:+	RPLP0^ENSG00000089157.16	chr12:120201097:-
NUP205--ACTB	1	1	ONLY_REF_SPLICE	NUP205^ENSG00000155561.15	chr7:135587992:+	ACTB^ENSG00000075624.17	chr7:5530581:-
OAZ1--ACTB	1	1	ONLY_REF_SPLICE	OAZ1^ENSG00000104904.12	chr19:2272820:+	ACTB^ENSG00000075624.17	chr7:5527783:-
RPL23A--HNRNPC	1	1	ONLY_REF_SPLICE	RPL23A^ENSG00000198242.14	chr17:28720890:+	HNRNPC^ENSG00000092199.19	chr14:21234229:-

## Sheet: Replicate 3
#FusionName	Junction Read Count	Spanning Frag Count	SpliceType	Left Gene	Left Breakpoint	Right Gene	Right Breakpoint	Table S3. List of all fusion genes found in THP-1.
TKTL1--FLNA	458	24	INCL_NON_REF_SPLICE	TKTL1^ENSG00000007350.18	chrX:154310807:+	FLNA^ENSG00000196924.19	chrX:154348983:-
MPHOSPH10P2--WHAMMP1	122	1	INCL_NON_REF_SPLICE	MPHOSPH10P2^ENSG00000254912.2	chr15:32494018:-	WHAMMP1^ENSG00000223509.8	chr15:32533368:-
CTBP2--PTEN	62	1	ONLY_REF_SPLICE	CTBP2^ENSG00000175029.17	chr10:125110990:-	PTEN^ENSG00000171862.15	chr10:87931046:+
LINC00477--SOX5	52	1	ONLY_REF_SPLICE	LINC00477^ENSG00000197503.4	chr12:24571534:-	SOX5^ENSG00000134532.20	chr12:24407566:-
ICE1--ENSG00000286986	44	0	ONLY_REF_SPLICE	ICE1^ENSG00000164151.12	chr5:5473748:+	ENSG00000286986^ENSG00000286986.1	chr5:5693614:+
LINC00477--SOX5	42	0	ONLY_REF_SPLICE	LINC00477^ENSG00000197503.4	chr12:24582956:-	SOX5^ENSG00000134532.20	chr12:24407566:-
DDX39B--CSNK2A1	41	0	ONLY_REF_SPLICE	DDX39B^ENSG00000198563.14	chr6:31535367:-	CSNK2A1^ENSG00000101266.19	chr20:508660:-
KMT2A--MLLT3	33	1	ONLY_REF_SPLICE	KMT2A^ENSG00000118058.25	chr11:118482495:+	MLLT3^ENSG00000171843.17	chr9:20365744:-
RN7SL1--SNORD3A	28	6	INCL_NON_REF_SPLICE	RN7SL1^ENSG00000276168.1	chr14:49586854:+	SNORD3A^ENSG00000263934.5	chr17:19188038:+
AP1B1--GSK3B	29	0	ONLY_REF_SPLICE	AP1B1^ENSG00000100280.17	chr22:29367207:-	GSK3B^ENSG00000082701.17	chr3:119826855:-
B4GALT1--FAM205C	27	1	ONLY_REF_SPLICE	B4GALT1^ENSG00000086062.13	chr9:33135189:-	FAM205C^ENSG00000187791.13	chr9:34895084:-
RN7SL1--RMRP	21	8	INCL_NON_REF_SPLICE	RN7SL1^ENSG00000276168.1	chr14:49586854:+	RMRP^ENSG00000277027.1	chr9:35658002:-
LEPROT--LEPR	19	1	ONLY_REF_SPLICE	LEPROT^ENSG00000213625.9	chr1:65425378:+	LEPR^ENSG00000116678.20	chr1:65565546:+
RN7SL1--RMRP	15	10	INCL_NON_REF_SPLICE	RN7SL1^ENSG00000276168.1	chr14:49586866:+	RMRP^ENSG00000277027.1	chr9:35658003:-
HERC1--DAPK2	15	0	ONLY_REF_SPLICE	HERC1^ENSG00000103657.14	chr15:63734724:-	DAPK2^ENSG00000035664.11	chr15:64040267:-
LINC00477--SOX5	15	0	ONLY_REF_SPLICE	LINC00477^ENSG00000197503.4	chr12:24582956:-	SOX5^ENSG00000134532.20	chr12:24460776:-
RN7SL2--SNORD3B-2	15	0	INCL_NON_REF_SPLICE	RN7SL2^ENSG00000274012.1	chr14:49862574:-	SNORD3B-2^ENSG00000262074.7	chr17:19064114:-
SNAPC3--KMT2A	14	2	ONLY_REF_SPLICE	SNAPC3^ENSG00000164975.16	chr9:15458067:+	KMT2A^ENSG00000118058.25	chr11:118488614:+
RN7SL1--RMRP	14	0	INCL_NON_REF_SPLICE	RN7SL1^ENSG00000276168.1	chr14:49586854:+	RMRP^ENSG00000277027.1	chr9:35657883:-
RN7SL1--RMRP	10	8	INCL_NON_REF_SPLICE	RN7SL1^ENSG00000276168.1	chr14:49586854:+	RMRP^ENSG00000277027.1	chr9:35657995:-
ENSG00000227278--ENSG00000238186	11	0	INCL_NON_REF_SPLICE	ENSG00000227278^ENSG00000227278.1	chr1:40514515:-	ENSG00000238186^ENSG00000238186.1	chr1:40517186:-
ENSG00000291283--ENSG00000290968	11	0	INCL_NON_REF_SPLICE	ENSG00000291283^ENSG00000291283.1	chr5:177619078:-	ENSG00000290968^ENSG00000290968.1	chr5:177632738:-
SNORD3A--RMRP	8	12	INCL_NON_REF_SPLICE	SNORD3A^ENSG00000263934.5	chr17:19188228:+	RMRP^ENSG00000277027.1	chr9:35657995:-
SNORD3D--RMRP	8	12	INCL_NON_REF_SPLICE	SNORD3D^ENSG00000281000.1	chr17:19112424:-	RMRP^ENSG00000277027.1	chr9:35657995:-
RN7SL1--SNORD3A	9	7	INCL_NON_REF_SPLICE	RN7SL1^ENSG00000276168.1	chr14:49586866:+	SNORD3A^ENSG00000263934.5	chr17:19188038:+
RN7SL1--RMRP	8	9	INCL_NON_REF_SPLICE	RN7SL1^ENSG00000276168.1	chr14:49586854:+	RMRP^ENSG00000277027.1	chr9:35657976:-
RN7SL2--RMRP	9	4	INCL_NON_REF_SPLICE	RN7SL2^ENSG00000274012.1	chr14:49862560:-	RMRP^ENSG00000277027.1	chr9:35657982:-
SNORD3A--RN7SL1	6	16	INCL_NON_REF_SPLICE	SNORD3A^ENSG00000263934.5	chr17:19188230:+	RN7SL1^ENSG00000276168.1	chr14:49586631:+
SNORD3D--RN7SL1	6	16	INCL_NON_REF_SPLICE	SNORD3D^ENSG00000277947.1	chr17:19112422:-	RN7SL1^ENSG00000276168.1	chr14:49586631:+
RN7SL2--RMRP	9	3	INCL_NON_REF_SPLICE	RN7SL2^ENSG00000274012.1	chr14:49862575:-	RMRP^ENSG00000277027.1	chr9:35658002:-
SNORD3A--EEF1A1	4	22	INCL_NON_REF_SPLICE	SNORD3A^ENSG00000263934.5	chr17:19188228:+	EEF1A1^ENSG00000156508.19	chr6:73521010:-
SNORD3D--EEF1A1	4	22	INCL_NON_REF_SPLICE	SNORD3D^ENSG00000277947.1	chr17:19112424:-	EEF1A1^ENSG00000156508.19	chr6:73521010:-
CCDC32--CBX3	9	0	ONLY_REF_SPLICE	CCDC32^ENSG00000128891.17	chr15:40561981:-	CBX3^ENSG00000122565.19	chr7:26201745:+
RN7SL1--RMRP	7	8	INCL_NON_REF_SPLICE	RN7SL1^ENSG00000276168.1	chr14:49586854:+	RMRP^ENSG00000277027.1	chr9:35657983:-
RN7SL1--RMRP	6	11	INCL_NON_REF_SPLICE	RN7SL1^ENSG00000276168.1	chr14:49586874:+	RMRP^ENSG00000277027.1	chr9:35657975:-
RN7SL1--RPPH1	7	7	INCL_NON_REF_SPLICE	RN7SL1^ENSG00000276168.1	chr14:49586854:+	RPPH1^ENSG00000277209.1	chr14:20343343:-
RN7SL1--RMRP	6	10	INCL_NON_REF_SPLICE	RN7SL1^ENSG00000276168.1	chr14:49586866:+	RMRP^ENSG00000277027.1	chr9:35657987:-
SNORD3A--RN7SL1	4	17	INCL_NON_REF_SPLICE	SNORD3A^ENSG00000263934.5	chr17:19188228:+	RN7SL1^ENSG00000276168.1	chr14:49586596:+
RN7SL1--RMRP	8	0	INCL_NON_REF_SPLICE	RN7SL1^ENSG00000276168.1	chr14:49586867:+	RMRP^ENSG00000277027.1	chr9:35657883:-
RN7SL1--SNORD3A	6	8	INCL_NON_REF_SPLICE	RN7SL1^ENSG00000276168.1	chr14:49586868:+	SNORD3A^ENSG00000263934.5	chr17:19188027:+
RN7SL1--SNORD3D	6	8	INCL_NON_REF_SPLICE	RN7SL1^ENSG00000276168.1	chr14:49586868:+	SNORD3D^ENSG00000277947.1	chr17:19190234:-
SNORD3C--RN7SL2	8	0	INCL_NON_REF_SPLICE	SNORD3C^ENSG00000264940.5	chr17:19190031:-	RN7SL2^ENSG00000274012.1	chr14:49862664:-
USP22--RN7SL5P	8	0	INCL_NON_REF_SPLICE	USP22^ENSG00000124422.12	chr17:21000941:-	RN7SL5P^ENSG00000265735.2	chr9:9442093:+
VAV2--ELAVL2	8	0	ONLY_REF_SPLICE	VAV2^ENSG00000160293.17	chr9:133992075:-	ELAVL2^ENSG00000107105.15	chr9:23762249:-
RN7SL1--EEF1A1	4	15	INCL_NON_REF_SPLICE	RN7SL1^ENSG00000276168.1	chr14:49586854:+	EEF1A1^ENSG00000156508.19	chr6:73521012:-
RN7SL1--RMRP	5	11	INCL_NON_REF_SPLICE	RN7SL1^ENSG00000276168.1	chr14:49586873:+	RMRP^ENSG00000277027.1	chr9:35658002:-
RN7SL1--RPPH1	6	7	INCL_NON_REF_SPLICE	RN7SL1^ENSG00000276168.1	chr14:49586854:+	RPPH1^ENSG00000277209.1	chr14:20343379:-
SNORD3A--RN7SL1	4	15	INCL_NON_REF_SPLICE	SNORD3A^ENSG00000263934.5	chr17:19188228:+	RN7SL1^ENSG00000276168.1	chr14:49586695:+
SNORD3D--RN7SL1	4	15	INCL_NON_REF_SPLICE	SNORD3D^ENSG00000277947.1	chr17:19112424:-	RN7SL1^ENSG00000276168.1	chr14:49586695:+
RN7SL1--EEF1A1	4	14	INCL_NON_REF_SPLICE	RN7SL1^ENSG00000276168.1	chr14:49586854:+	EEF1A1^ENSG00000156508.19	chr6:73519944:-
RN7SL2--RMRP	7	2	INCL_NON_REF_SPLICE	RN7SL2^ENSG00000274012.1	chr14:49862575:-	RMRP^ENSG00000277027.1	chr9:35657974:-
LINC00477--SOX5	7	1	ONLY_REF_SPLICE	LINC00477^ENSG00000197503.4	chr12:24571534:-	SOX5^ENSG00000134532.20	chr12:24460776:-
RMRP--ENSG00000262202	4	13	INCL_NON_REF_SPLICE	RMRP^ENSG00000277027.1	chr9:35657767:-	ENSG00000262202^ENSG00000262202.4	chr17:19190225:-
RN7SL1--CAP1	3	17	INCL_NON_REF_SPLICE	RN7SL1^ENSG00000276168.1	chr14:49586855:+	CAP1^ENSG00000131236.18	chr1:40059350:+
RN7SL1--RPPH1	5	9	INCL_NON_REF_SPLICE	RN7SL1^ENSG00000276168.1	chr14:49586856:+	RPPH1^ENSG00000277209.1	chr14:20343394:-
RN7SL1--SNHG3	7	1	INCL_NON_REF_SPLICE	RN7SL1^ENSG00000276168.1	chr14:49586854:+	SNHG3^ENSG00000242125.3	chr1:28507378:+
SNORD3A--RMRP	6	5	INCL_NON_REF_SPLICE	SNORD3A^ENSG00000263934.5	chr17:19188228:+	RMRP^ENSG00000277027.1	chr9:35657942:-
SNORD3D--RMRP	6	5	INCL_NON_REF_SPLICE	SNORD3D^ENSG00000281000.1	chr17:19112424:-	RMRP^ENSG00000277027.1	chr9:35657942:-
CCDC32--CBX3	7	0	INCL_NON_REF_SPLICE	CCDC32^ENSG00000128891.17	chr15:40562772:-	CBX3^ENSG00000122565.19	chr7:26201769:+
CTBP2--PTEN	7	0	ONLY_REF_SPLICE	CTBP2^ENSG00000175029.17	chr10:125160319:-	PTEN^ENSG00000171862.15	chr10:87931046:+
GSK3B--RHBDD3	7	0	ONLY_REF_SPLICE	GSK3B^ENSG00000082701.17	chr3:119876413:-	RHBDD3^ENSG00000100263.14	chr22:29265668:-
RN7SL1--EEF1A1	3	16	INCL_NON_REF_SPLICE	RN7SL1^ENSG00000276168.1	chr14:49586867:+	EEF1A1^ENSG00000156508.19	chr6:73519946:-
RN7SL1--RPPH1	5	8	INCL_NON_REF_SPLICE	RN7SL1^ENSG00000276168.1	chr14:49586870:+	RPPH1^ENSG00000277209.1	chr14:20343380:-
SNORD3A--RMRP	4	12	INCL_NON_REF_SPLICE	SNORD3A^ENSG00000263934.5	chr17:19188227:+	RMRP^ENSG00000277027.1	chr9:35658004:-
SNORD3A--RMRP	4	12	INCL_NON_REF_SPLICE	SNORD3A^ENSG00000263934.5	chr17:19188228:+	RMRP^ENSG00000277027.1	chr9:35657983:-
SNORD3A--RN7SL1	3	16	INCL_NON_REF_SPLICE	SNORD3A^ENSG00000263934.5	chr17:19188228:+	RN7SL1^ENSG00000276168.1	chr14:49586640:+
SNORD3D--RMRP	4	12	INCL_NON_REF_SPLICE	SNORD3D^ENSG00000281000.1	chr17:19112424:-	RMRP^ENSG00000277027.1	chr9:35658002:-
SNORD3D--RMRP	4	12	INCL_NON_REF_SPLICE	SNORD3D^ENSG00000281000.1	chr17:19112424:-	RMRP^ENSG00000277027.1	chr9:35657983:-
SNORD3D--RN7SL1	7	0	INCL_NON_REF_SPLICE	SNORD3D^ENSG00000277947.1	chr17:19112431:-	RN7SL1^ENSG00000276168.1	chr14:49586757:+
SNORD3D--RN7SL1	3	16	INCL_NON_REF_SPLICE	SNORD3D^ENSG00000277947.1	chr17:19112423:-	RN7SL1^ENSG00000276168.1	chr14:49586640:+
RN7SL1--RPPH1	5	7	INCL_NON_REF_SPLICE	RN7SL1^ENSG00000276168.1	chr14:49586866:+	RPPH1^ENSG00000277209.1	chr14:20343309:-
SNORD3A--RN7SL1	3	15	INCL_NON_REF_SPLICE	SNORD3A^ENSG00000263934.5	chr17:19188229:+	RN7SL1^ENSG00000276168.1	chr14:49586675:+
SNORD3D--RN7SL1	3	15	INCL_NON_REF_SPLICE	SNORD3D^ENSG00000277947.1	chr17:19112423:-	RN7SL1^ENSG00000276168.1	chr14:49586675:+
RN7SL1--SNORD3A	5	6	INCL_NON_REF_SPLICE	RN7SL1^ENSG00000276168.1	chr14:49586857:+	SNORD3A^ENSG00000263934.5	chr17:19188066:+
RN7SL1--SNORD3D	5	6	INCL_NON_REF_SPLICE	RN7SL1^ENSG00000276168.1	chr14:49586857:+	SNORD3D^ENSG00000277947.1	chr17:19190195:-
RN7SL2--RMRP	6	2	INCL_NON_REF_SPLICE	RN7SL2^ENSG00000274012.1	chr14:49862574:-	RMRP^ENSG00000277027.1	chr9:35657982:-
ENSG00000291258--ENSG00000290880	6	1	ONLY_REF_SPLICE	ENSG00000291258^ENSG00000291258.1	chr15:28818998:+	ENSG00000290880^ENSG00000290880.1	chr15:28788603:+
SNORD3A--RN7SL1	5	5	INCL_NON_REF_SPLICE	SNORD3A^ENSG00000263934.5	chr17:19188228:+	RN7SL1^ENSG00000276168.1	chr14:49586720:+
SNORD3D--RN7SL1	5	5	INCL_NON_REF_SPLICE	SNORD3D^ENSG00000277947.1	chr17:19112424:-	RN7SL1^ENSG00000276168.1	chr14:49586720:+
ENSG00000259001--RMRP	3	12	INCL_NON_REF_SPLICE	ENSG00000259001^ENSG00000259001.3	chr14:20343236:-	RMRP^ENSG00000277027.1	chr9:35657995:-
ENSG00000291258--ENSG00000232431	6	0	ONLY_REF_SPLICE	ENSG00000291258^ENSG00000291258.1	chr15:28818998:+	ENSG00000232431^ENSG00000232431.4	chr15:28791934:+
PMS2P3--ENSG00000286480	6	0	INCL_NON_REF_SPLICE	PMS2P3^ENSG00000291092.1	chr7:75507781:-	ENSG00000286480^ENSG00000286480.1	chr2:63196122:+
RN7SL1--ACTB	4	8	INCL_NON_REF_SPLICE	RN7SL1^ENSG00000276168.1	chr14:49586854:+	ACTB^ENSG00000075624.17	chr7:5529257:-
RN7SL1--RMRP	4	8	INCL_NON_REF_SPLICE	RN7SL1^ENSG00000276168.1	chr14:49586854:+	RMRP^ENSG00000277027.1	chr9:35658010:-
RN7SL1--RPS6	5	4	INCL_NON_REF_SPLICE	RN7SL1^ENSG00000276168.1	chr14:49586853:+	RPS6^ENSG00000137154.13	chr9:19380218:-
RN7SL4P--RN7SL714P	6	0	INCL_NON_REF_SPLICE	RN7SL4P^ENSG00000263740.2	chr3:15738746:+	RN7SL714P^ENSG00000241757.3	chr14:98351433:-
RNU1-1--RN7SL5P	6	0	INCL_NON_REF_SPLICE	RNU1-1^ENSG00000206652.1	chr1:16514146:-	RN7SL5P^ENSG00000265735.2	chr9:9442120:+
RPAP3-DT--RPAP3	6	0	ONLY_REF_SPLICE	RPAP3-DT^ENSG00000257433.8	chr12:47706163:+	RPAP3^ENSG00000005175.10	chr12:47702846:-
RN7SL1--RMRP	4	7	INCL_NON_REF_SPLICE	RN7SL1^ENSG00000276168.1	chr14:49586867:+	RMRP^ENSG00000277027.1	chr9:35657955:-
RN7SL1--RPPH1	5	3	INCL_NON_REF_SPLICE	RN7SL1^ENSG00000276168.1	chr14:49586854:+	RPPH1^ENSG00000277209.1	chr14:20343293:-
RN7SL1--RPPH1	4	7	INCL_NON_REF_SPLICE	RN7SL1^ENSG00000276168.1	chr14:49586854:+	RPPH1^ENSG00000277209.1	chr14:20343331:-
SNORD3D--RMRP	3	11	INCL_NON_REF_SPLICE	SNORD3D^ENSG00000281000.1	chr17:19112424:-	RMRP^ENSG00000277027.1	chr9:35657976:-
ENSG00000262202--RPPH1	3	10	INCL_NON_REF_SPLICE	ENSG00000262202^ENSG00000262202.4	chr17:19112422:-	RPPH1^ENSG00000277209.1	chr14:20343344:-
ENSG00000262202--RPPH1	3	10	INCL_NON_REF_SPLICE	ENSG00000262202^ENSG00000262202.4	chr17:19112423:-	RPPH1^ENSG00000277209.1	chr14:20343356:-
ENSG00000262202--SNHG3	5	2	INCL_NON_REF_SPLICE	ENSG00000262202^ENSG00000262202.4	chr17:19112422:-	SNHG3^ENSG00000242125.3	chr1:28507381:+
RN7SL1--RMRP	3	10	INCL_NON_REF_SPLICE	RN7SL1^ENSG00000276168.1	chr14:49586867:+	RMRP^ENSG00000277027.1	chr9:35657995:-
SNORD3C--ENSG00000259001	3	10	INCL_NON_REF_SPLICE	SNORD3C^ENSG00000264940.5	chr17:19190031:-	ENSG00000259001^ENSG00000259001.3	chr14:20343344:-
SNORD3C--ENSG00000259001	3	10	INCL_NON_REF_SPLICE	SNORD3C^ENSG00000264940.5	chr17:19190032:-	ENSG00000259001^ENSG00000259001.3	chr14:20343356:-
ENSG00000259001--RN7SL1	4	5	INCL_NON_REF_SPLICE	ENSG00000259001^ENSG00000259001.3	chr14:20343231:-	RN7SL1^ENSG00000276168.1	chr14:49586720:+
ATXN3--MAML3	5	0	INCL_NON_REF_SPLICE	ATXN3^ENSG00000066427.25	chr14:92071011:-	MAML3^ENSG00000196782.13	chr4:139889956:-
RMRP--RN7SL2	5	0	INCL_NON_REF_SPLICE	RMRP^ENSG00000277027.1	chr9:35657775:-	RN7SL2^ENSG00000274012.1	chr14:49862688:-
RN7SL2--RMRP	5	0	INCL_NON_REF_SPLICE	RN7SL2^ENSG00000274012.1	chr14:49862562:-	RMRP^ENSG00000277027.1	chr9:35657894:-
RN7SL2--RMRP	5	0	INCL_NON_REF_SPLICE	RN7SL2^ENSG00000274012.1	chr14:49862573:-	RMRP^ENSG00000277027.1	chr9:35657882:-
RN7SL2--RMRP	5	0	INCL_NON_REF_SPLICE	RN7SL2^ENSG00000274012.1	chr14:49862574:-	RMRP^ENSG00000277027.1	chr9:35657868:-
RN7SL2--RMRP	4	4	INCL_NON_REF_SPLICE	RN7SL2^ENSG00000274012.1	chr14:49862554:-	RMRP^ENSG00000277027.1	chr9:35657995:-
RNU4-2--SNORD3A	5	0	INCL_NON_REF_SPLICE	RNU4-2^ENSG00000202538.1	chr12:120291779:-	SNORD3A^ENSG00000263934.5	chr17:19188038:+
SNORD3A--RMRP	5	0	INCL_NON_REF_SPLICE	SNORD3A^ENSG00000263934.5	chr17:19188228:+	RMRP^ENSG00000277027.1	chr9:35657883:-
SNORD3D--RMRP	5	0	INCL_NON_REF_SPLICE	SNORD3D^ENSG00000281000.1	chr17:19112424:-	RMRP^ENSG00000277027.1	chr9:35657883:-
TMEM128--RN7SL2	5	0	INCL_NON_REF_SPLICE	TMEM128^ENSG00000132406.12	chr4:4236193:-	RN7SL2^ENSG00000274012.1	chr14:49862820:-
UBAP1--POLR1E	5	0	INCL_NON_REF_SPLICE	UBAP1^ENSG00000165006.14	chr9:34179240:+	POLR1E^ENSG00000137054.16	chr9:37486039:+
EEF1A1--RMRP	3	7	INCL_NON_REF_SPLICE	EEF1A1^ENSG00000156508.19	chr6:73519147:-	RMRP^ENSG00000277027.1	chr9:35657994:-
ENSG00000262202--CAP1	3	7	INCL_NON_REF_SPLICE	ENSG00000262202^ENSG00000262202.4	chr17:19112420:-	CAP1^ENSG00000131236.18	chr1:40069773:+
RN7SL1--RPPH1	4	3	INCL_NON_REF_SPLICE	RN7SL1^ENSG00000276168.1	chr14:49586851:+	RPPH1^ENSG00000277209.1	chr14:20343268:-
RN7SL1--RPPH1	3	7	INCL_NON_REF_SPLICE	RN7SL1^ENSG00000276168.1	chr14:49586854:+	RPPH1^ENSG00000277209.1	chr14:20343363:-
RN7SL1--SNORD3A	3	7	INCL_NON_REF_SPLICE	RN7SL1^ENSG00000276168.1	chr14:49586853:+	SNORD3A^ENSG00000263934.5	chr17:19188027:+
RN7SL2--RMRP	4	3	INCL_NON_REF_SPLICE	RN7SL2^ENSG00000274012.1	chr14:49862572:-	RMRP^ENSG00000277027.1	chr9:35658009:-
RN7SL2--RMRP	4	3	INCL_NON_REF_SPLICE	RN7SL2^ENSG00000274012.1	chr14:49862561:-	RMRP^ENSG00000277027.1	chr9:35657992:-
RN7SL2--RMRP	4	3	INCL_NON_REF_SPLICE	RN7SL2^ENSG00000274012.1	chr14:49862563:-	RMRP^ENSG00000277027.1	chr9:35658003:-
ENSG00000259001--RMRP	3	6	INCL_NON_REF_SPLICE	ENSG00000259001^ENSG00000259001.3	chr14:20343258:-	RMRP^ENSG00000277027.1	chr9:35658002:-
RN7SL1--SNORD3A	3	6	INCL_NON_REF_SPLICE	RN7SL1^ENSG00000276168.1	chr14:49586854:+	SNORD3A^ENSG00000263934.5	chr17:19188083:+
RN7SL1--SNORD3D	3	6	INCL_NON_REF_SPLICE	RN7SL1^ENSG00000276168.1	chr14:49586854:+	SNORD3D^ENSG00000277947.1	chr17:19190177:-
ENSG00000259001--SNORD3A	3	5	INCL_NON_REF_SPLICE	ENSG00000259001^ENSG00000259001.3	chr14:20343256:-	SNORD3A^ENSG00000263934.5	chr17:19188037:+
ENSG00000262202--EEF1A1P13	4	1	INCL_NON_REF_SPLICE	ENSG00000262202^ENSG00000262202.4	chr17:19112424:-	EEF1A1P13^ENSG00000250182.3	chr5:14653367:-
RMRP--SNORA73B	4	1	INCL_NON_REF_SPLICE	RMRP^ENSG00000277027.1	chr9:35657769:-	SNORA73B^ENSG00000200087.1	chr1:28508575:+
RN7SL1--CAP1	3	5	INCL_NON_REF_SPLICE	RN7SL1^ENSG00000276168.1	chr14:49586854:+	CAP1^ENSG00000131236.18	chr1:40071781:+
RN7SL1--RMRP	3	5	INCL_NON_REF_SPLICE	RN7SL1^ENSG00000276168.1	chr14:49586854:+	RMRP^ENSG00000277027.1	chr9:35657942:-
RN7SL1--RMRP	3	5	INCL_NON_REF_SPLICE	RN7SL1^ENSG00000276168.1	chr14:49586854:+	RMRP^ENSG00000277027.1	chr9:35657955:-
RN7SL2--ACTB	3	5	INCL_NON_REF_SPLICE	RN7SL2^ENSG00000274012.1	chr14:49862574:-	ACTB^ENSG00000075624.17	chr7:5528512:-
ENSG00000259001--RN7SL1	3	4	INCL_NON_REF_SPLICE	ENSG00000259001^ENSG00000259001.3	chr14:20343258:-	RN7SL1^ENSG00000276168.1	chr14:49586594:+
ENSG00000288016--LINC00333	4	0	ONLY_REF_SPLICE	ENSG00000288016^ENSG00000288016.3	chr13:84242097:+	LINC00333^ENSG00000233349.1	chr13:84562364:+
ENSG00000290955--ENSG00000286475	4	0	ONLY_REF_SPLICE	ENSG00000290955^ENSG00000290955.1	chrX:36964246:-	ENSG00000286475^ENSG00000286475.1	chrX:36817653:-
ENSG00000290989--PSPH	4	0	ONLY_REF_SPLICE	ENSG00000290989^ENSG00000290989.1	chr1:223993047:+	PSPH^ENSG00000146733.14	chr7:56021231:-
ENSG00000291258--ENSG00000291058	4	0	INCL_NON_REF_SPLICE	ENSG00000291258^ENSG00000291258.1	chr15:28818998:+	ENSG00000291058^ENSG00000291058.1	chr15:28789857:+
NFYC--MYCL-AS1	4	0	INCL_NON_REF_SPLICE	NFYC^ENSG00000066136.21	chr1:40766703:+	MYCL-AS1^ENSG00000236546.1	chr1:39897743:+
RMRP--RN7SL2	4	0	INCL_NON_REF_SPLICE	RMRP^ENSG00000277027.1	chr9:35657754:-	RN7SL2^ENSG00000274012.1	chr14:49862664:-
RMRP--RN7SL2	4	0	INCL_NON_REF_SPLICE	RMRP^ENSG00000277027.1	chr9:35657770:-	RN7SL2^ENSG00000274012.1	chr14:49862664:-
RMRP--RN7SL2	4	0	INCL_NON_REF_SPLICE	RMRP^ENSG00000277027.1	chr9:35657876:-	RN7SL2^ENSG00000274012.1	chr14:49862665:-
RN7SL1--EEF1A1	3	4	INCL_NON_REF_SPLICE	RN7SL1^ENSG00000276168.1	chr14:49586852:+	EEF1A1^ENSG00000156508.19	chr6:73518255:-
RN7SL1--EEF1A1	3	4	INCL_NON_REF_SPLICE	RN7SL1^ENSG00000276168.1	chr14:49586854:+	EEF1A1^ENSG00000156508.19	chr6:73518221:-
RN7SL1--EEF1A1	3	4	INCL_NON_REF_SPLICE	RN7SL1^ENSG00000276168.1	chr14:49586854:+	EEF1A1^ENSG00000156508.19	chr6:73518735:-
RN7SL1--RMRP	3	4	INCL_NON_REF_SPLICE	RN7SL1^ENSG00000276168.1	chr14:49586757:+	RMRP^ENSG00000277027.1	chr9:35657975:-
RN7SL1--RPS6	3	4	INCL_NON_REF_SPLICE	RN7SL1^ENSG00000276168.1	chr14:49586865:+	RPS6^ENSG00000137154.13	chr9:19380218:-
RN7SL2--RMRP	4	0	INCL_NON_REF_SPLICE	RN7SL2^ENSG00000274012.1	chr14:49862558:-	RMRP^ENSG00000277027.1	chr9:35657882:-
RN7SL2--RMRP	4	0	INCL_NON_REF_SPLICE	RN7SL2^ENSG00000274012.1	chr14:49862563:-	RMRP^ENSG00000277027.1	chr9:35657909:-
RN7SL2--SNORD3B-2	4	0	INCL_NON_REF_SPLICE	RN7SL2^ENSG00000274012.1	chr14:49862562:-	SNORD3B-2^ENSG00000262074.7	chr17:19064116:-
RN7SL2--SNORD3B-2	4	0	INCL_NON_REF_SPLICE	RN7SL2^ENSG00000274012.1	chr14:49862575:-	SNORD3B-2^ENSG00000262074.7	chr17:19064123:-
SNORD3D--WDR74	4	0	INCL_NON_REF_SPLICE	SNORD3D^ENSG00000281000.1	chr17:19112422:-	WDR74^ENSG00000133316.16	chr11:62841767:-
ENSG00000262202--RPPH1	3	2	INCL_NON_REF_SPLICE	ENSG00000262202^ENSG00000262202.4	chr17:19112424:-	RPPH1^ENSG00000277209.1	chr14:20343282:-
RN7SL2--RMRP	3	2	INCL_NON_REF_SPLICE	RN7SL2^ENSG00000274012.1	chr14:49862563:-	RMRP^ENSG00000277027.1	chr9:35657974:-
RN7SL2--RMRP	3	2	INCL_NON_REF_SPLICE	RN7SL2^ENSG00000274012.1	chr14:49862568:-	RMRP^ENSG00000277027.1	chr9:35657996:-
RN7SL2--RMRP	3	2	INCL_NON_REF_SPLICE	RN7SL2^ENSG00000274012.1	chr14:49862575:-	RMRP^ENSG00000277027.1	chr9:35657942:-
SNORD3A--SNORA73A	3	2	INCL_NON_REF_SPLICE	SNORD3A^ENSG00000263934.5	chr17:19188228:+	SNORA73A^ENSG00000274266.1	chr1:28507378:+
SNORD3C--ENSG00000259001	3	2	INCL_NON_REF_SPLICE	SNORD3C^ENSG00000264940.5	chr17:19190033:-	ENSG00000259001^ENSG00000259001.3	chr14:20343282:-
COL9A2--ZFP69B	3	1	ONLY_REF_SPLICE	COL9A2^ENSG00000049089.15	chr1:40305715:-	ZFP69B^ENSG00000187801.15	chr1:40450656:+
RN7SL2--EEF1A1	3	1	INCL_NON_REF_SPLICE	RN7SL2^ENSG00000274012.1	chr14:49862563:-	EEF1A1^ENSG00000156508.19	chr6:73518583:-
RN7SL2--EEF1A1	3	1	INCL_NON_REF_SPLICE	RN7SL2^ENSG00000274012.1	chr14:49862574:-	EEF1A1^ENSG00000156508.19	chr6:73518570:-
SLC16A4-AS1--RBM15	3	1	INCL_NON_REF_SPLICE	SLC16A4-AS1^ENSG00000273373.1	chr1:110372346:+	RBM15^ENSG00000162775.17	chr1:110345539:+
ABL2--XPOT	3	0	INCL_NON_REF_SPLICE	ABL2^ENSG00000143322.22	chr1:179107081:-	XPOT^ENSG00000184575.12	chr12:64424645:+
ADAR--EEF2	3	0	INCL_NON_REF_SPLICE	ADAR^ENSG00000160710.18	chr1:154588624:-	EEF2^ENSG00000167658.16	chr19:3976676:-
CAP1--RN7SL2	3	0	INCL_NON_REF_SPLICE	CAP1^ENSG00000131236.18	chr1:40072579:+	RN7SL2^ENSG00000274012.1	chr14:49862665:-
CDK13--SMC4	3	0	INCL_NON_REF_SPLICE	CDK13^ENSG00000065883.18	chr7:40078101:+	SMC4^ENSG00000113810.16	chr3:160404352:+
EEF1A1--IL10RB	3	0	INCL_NON_REF_SPLICE	EEF1A1^ENSG00000156508.19	chr6:73519456:-	IL10RB^ENSG00000243646.11	chr21:33279818:+
EEF1A1--TOMM20	3	0	INCL_NON_REF_SPLICE	EEF1A1^ENSG00000156508.19	chr6:73519486:-	TOMM20^ENSG00000173726.11	chr1:235111824:-
EEF1A1P6--RN7SL2	3	0	INCL_NON_REF_SPLICE	EEF1A1P6^ENSG00000233476.3	chr7:22511864:-	RN7SL2^ENSG00000274012.1	chr14:49862664:-
ENSG00000250764--GOLPH3	3	0	ONLY_REF_SPLICE	ENSG00000250764^ENSG00000250764.1	chr5:32121495:-	GOLPH3^ENSG00000113384.14	chr5:32143880:-
ENSG00000259001--RMRP	3	0	INCL_NON_REF_SPLICE	ENSG00000259001^ENSG00000259001.3	chr14:20343241:-	RMRP^ENSG00000277027.1	chr9:35657881:-
ENSG00000259001--RN7SL5P	3	0	INCL_NON_REF_SPLICE	ENSG00000259001^ENSG00000259001.3	chr14:20343281:-	RN7SL5P^ENSG00000265735.2	chr9:9442120:+
ENSG00000262202--RN7SL128P	3	0	INCL_NON_REF_SPLICE	ENSG00000262202^ENSG00000262202.4	chr17:19112424:-	RN7SL128P^ENSG00000240869.3	chr6:20421825:-
GALC--RPL19	3	0	INCL_NON_REF_SPLICE	GALC^ENSG00000054983.17	chr14:87941420:-	RPL19^ENSG00000108298.12	chr17:39203063:+
GAPDH--SRGN	3	0	INCL_NON_REF_SPLICE	GAPDH^ENSG00000111640.15	chr12:6538295:+	SRGN^ENSG00000122862.5	chr10:69104003:+
GAS5--ZC3HAV1	3	0	INCL_NON_REF_SPLICE	GAS5^ENSG00000234741.10	chr1:173864483:-	ZC3HAV1^ENSG00000105939.14	chr7:139043753:-
GDE1--SFPQ	3	0	INCL_NON_REF_SPLICE	GDE1^ENSG00000006007.12	chr16:19502337:-	SFPQ^ENSG00000116560.12	chr1:35190816:-
H3-3B--FAM72A	3	0	INCL_NON_REF_SPLICE	H3-3B^ENSG00000132475.10	chr17:75778588:-	FAM72A^ENSG00000196550.11	chr1:206186611:-
HCLS1--COA7	3	0	INCL_NON_REF_SPLICE	HCLS1^ENSG00000180353.11	chr3:121632156:-	COA7^ENSG00000162377.6	chr1:52687385:-
HMGN1--COPS9	3	0	INCL_NON_REF_SPLICE	HMGN1^ENSG00000205581.11	chr21:39342509:-	COPS9^ENSG00000172428.11	chr2:240136275:-
IAH1--SERBP1	3	0	INCL_NON_REF_SPLICE	IAH1^ENSG00000134330.19	chr2:9478361:+	SERBP1^ENSG00000142864.15	chr1:67409468:-
LEPROTL1--DDX23	3	0	INCL_NON_REF_SPLICE	LEPROTL1^ENSG00000104660.19	chr8:30107113:+	DDX23^ENSG00000174243.11	chr12:48836262:-
LRRC8B--LRRC8C	3	0	ONLY_REF_SPLICE	LRRC8B^ENSG00000197147.15	chr1:89584789:+	LRRC8C^ENSG00000171488.15	chr1:89686470:+
MAP3K5-AS2--CCSAP	3	0	INCL_NON_REF_SPLICE	MAP3K5-AS2^ENSG00000286646.2	chr6:136786098:+	CCSAP^ENSG00000154429.11	chr1:229321189:-
MAPKAPK5--CLSPN	3	0	INCL_NON_REF_SPLICE	MAPKAPK5^ENSG00000089022.15	chr12:111890099:+	CLSPN^ENSG00000092853.14	chr1:35736330:-
MIER1--COPB2	3	0	INCL_NON_REF_SPLICE	MIER1^ENSG00000198160.15	chr1:66985534:+	COPB2^ENSG00000184432.11	chr3:139359328:-
OSR1--ARMC10	3	0	INCL_NON_REF_SPLICE	OSR1^ENSG00000143867.7	chr2:19354390:-	ARMC10^ENSG00000170632.14	chr7:103099581:+
PEX26--NUDT5	3	0	INCL_NON_REF_SPLICE	PEX26^ENSG00000215193.14	chr22:18090636:+	NUDT5^ENSG00000165609.14	chr10:12167752:-
PRKAR2A--LRRC58	3	0	INCL_NON_REF_SPLICE	PRKAR2A^ENSG00000114302.17	chr3:48751511:-	LRRC58^ENSG00000163428.4	chr3:120329782:-
PSMD4--DDHD2	3	0	INCL_NON_REF_SPLICE	PSMD4^ENSG00000159352.16	chr1:151267207:+	DDHD2^ENSG00000085788.14	chr8:38247753:+
RAB3GAP2--PRKCB	3	0	INCL_NON_REF_SPLICE	RAB3GAP2^ENSG00000118873.17	chr1:220213879:-	PRKCB^ENSG00000166501.14	chr16:24217218:+
RANBP17--COL18A1	3	0	INCL_NON_REF_SPLICE	RANBP17^ENSG00000204764.14	chr5:170911477:+	COL18A1^ENSG00000182871.16	chr21:45495365:+
RCN3--FCGRT	3	0	ONLY_REF_SPLICE	RCN3^ENSG00000142552.8	chr19:49542752:+	FCGRT^ENSG00000104870.13	chr19:49526010:+
RMRP--RN7SL2	3	0	INCL_NON_REF_SPLICE	RMRP^ENSG00000277027.1	chr9:35657768:-	RN7SL2^ENSG00000274012.1	chr14:49862708:-
RMRP--RN7SL2	3	0	INCL_NON_REF_SPLICE	RMRP^ENSG00000277027.1	chr9:35657869:-	RN7SL2^ENSG00000274012.1	chr14:49862686:-
RN7SL2--EEF1A1	3	0	INCL_NON_REF_SPLICE	RN7SL2^ENSG00000274012.1	chr14:49862562:-	EEF1A1^ENSG00000156508.19	chr6:73518186:-
RN7SL2--EEF1A1	3	0	INCL_NON_REF_SPLICE	RN7SL2^ENSG00000274012.1	chr14:49862575:-	EEF1A1^ENSG00000156508.19	chr6:73518069:-
RN7SL2--LGALS1	3	0	INCL_NON_REF_SPLICE	RN7SL2^ENSG00000274012.1	chr14:49862573:-	LGALS1^ENSG00000100097.12	chr22:37675655:+
RN7SL2--RMRP	3	0	INCL_NON_REF_SPLICE	RN7SL2^ENSG00000274012.1	chr14:49862556:-	RMRP^ENSG00000277027.1	chr9:35657870:-
RN7SL2--SNORD3B-2	3	0	INCL_NON_REF_SPLICE	RN7SL2^ENSG00000274012.1	chr14:49862555:-	SNORD3B-2^ENSG00000262074.7	chr17:19064114:-
RN7SL2--SNORD3B-2	3	0	INCL_NON_REF_SPLICE	RN7SL2^ENSG00000274012.1	chr14:49862573:-	SNORD3B-2^ENSG00000262074.7	chr17:19064067:-
RN7SL5P--RNU1-1	3	0	INCL_NON_REF_SPLICE	RN7SL5P^ENSG00000265735.2	chr9:9442238:+	RNU1-1^ENSG00000206652.1	chr1:16514265:-
RPL10--ZNF350	3	0	INCL_NON_REF_SPLICE	RPL10^ENSG00000147403.18	chrX:154400625:+	ZNF350^ENSG00000256683.7	chr19:51965851:-
RPL23--ZMPSTE24	3	0	INCL_NON_REF_SPLICE	RPL23^ENSG00000125691.14	chr17:38850096:-	ZMPSTE24^ENSG00000084073.10	chr1:40293382:+
RPL41--RMRP	3	0	INCL_NON_REF_SPLICE	RPL41^ENSG00000229117.9	chr12:56117584:+	RMRP^ENSG00000277027.1	chr9:35657893:-
RPS18--CTBP2	3	0	INCL_NON_REF_SPLICE	RPS18^ENSG00000231500.7	chr6:33275863:+	CTBP2^ENSG00000175029.17	chr10:125039010:-
RPS18--RN7SL2	3	0	INCL_NON_REF_SPLICE	RPS18^ENSG00000231500.7	chr6:33276495:+	RN7SL2^ENSG00000274012.1	chr14:49862689:-
SERF2--RPL8	3	0	INCL_NON_REF_SPLICE	SERF2^ENSG00000140264.22	chr15:43799393:+	RPL8^ENSG00000161016.18	chr8:144789889:-
SOX5--LINC00477	3	0	INCL_NON_REF_SPLICE	SOX5^ENSG00000134532.20	chr12:23734684:-	LINC00477^ENSG00000197503.4	chr12:24583201:-
SOX5--LINC00477	3	0	INCL_NON_REF_SPLICE	SOX5^ENSG00000134532.20	chr12:24213343:-	LINC00477^ENSG00000197503.4	chr12:24583004:-
SPAG5--RPS24	3	0	INCL_NON_REF_SPLICE	SPAG5^ENSG00000076382.17	chr17:28584427:-	RPS24^ENSG00000138326.21	chr10:78035625:+
SRGAP2D--ENSG00000289318	3	0	INCL_NON_REF_SPLICE	SRGAP2D^ENSG00000270872.2	chr1:144068326:+	ENSG00000289318^ENSG00000289318.2	chr1:143974544:+
SRGN--SESN3	3	0	INCL_NON_REF_SPLICE	SRGN^ENSG00000122862.5	chr10:69104726:+	SESN3^ENSG00000149212.12	chr11:95168512:-
TASOR2--GLCCI1	3	0	INCL_NON_REF_SPLICE	TASOR2^ENSG00000108021.22	chr10:5720590:+	GLCCI1^ENSG00000106415.13	chr7:8087060:+
TGOLN2--RMRP	3	0	INCL_NON_REF_SPLICE	TGOLN2^ENSG00000152291.15	chr2:85327184:-	RMRP^ENSG00000277027.1	chr9:35657883:-
THOC7--SNORA73B	3	0	INCL_NON_REF_SPLICE	THOC7^ENSG00000163634.12	chr3:63834137:-	SNORA73B^ENSG00000200087.1	chr1:28508574:+
TLR2--CAP1	3	0	INCL_NON_REF_SPLICE	TLR2^ENSG00000137462.9	chr4:153705953:+	CAP1^ENSG00000131236.18	chr1:40071558:+
TMSB4X--AZIN1	3	0	INCL_NON_REF_SPLICE	TMSB4X^ENSG00000205542.11	chrX:12977046:+	AZIN1^ENSG00000155096.15	chr8:102838816:-
TPT1--EEF1B2	3	0	INCL_NON_REF_SPLICE	TPT1^ENSG00000133112.17	chr13:45336876:-	EEF1B2^ENSG00000114942.14	chr2:206162525:+
UMAD1--GLCCI1	3	0	ONLY_REF_SPLICE	UMAD1^ENSG00000219545.12	chr7:7801743:+	GLCCI1^ENSG00000106415.13	chr7:8003908:+
VARS1--MOB1A	3	0	INCL_NON_REF_SPLICE	VARS1^ENSG00000204394.13	chr6:31783142:-	MOB1A^ENSG00000114978.18	chr2:74154605:-
ZGPAT--LIME1	3	0	INCL_NON_REF_SPLICE	ZGPAT^ENSG00000197114.12	chr20:63736186:+	LIME1^ENSG00000203896.10	chr20:63736197:+
ZNF800--LCP1	3	0	INCL_NON_REF_SPLICE	ZNF800^ENSG00000048405.11	chr7:127374528:-	LCP1^ENSG00000136167.15	chr13:46158945:-
ANAPC1--ENSG00000266931	2	0	ONLY_REF_SPLICE	ANAPC1^ENSG00000153107.13	chr2:111815370:-	ENSG00000266931^ENSG00000266931.2	chr2:87055800:-
C8orf44--SGK3	2	0	ONLY_REF_SPLICE	C8orf44^ENSG00000288596.2	chr8:66680024:+	SGK3^ENSG00000104205.16	chr8:66793616:+
CDC20-DT--EBNA1BP2	2	0	ONLY_REF_SPLICE	CDC20-DT^ENSG00000234694.2	chr1:43357803:-	EBNA1BP2^ENSG00000117395.13	chr1:43169028:-
ENSG00000230490--STARD13	2	0	ONLY_REF_SPLICE	ENSG00000230490^ENSG00000230490.4	chr13:33439691:-	STARD13^ENSG00000133121.21	chr13:33167622:-
ENSG00000272800--NUP35	2	0	ONLY_REF_SPLICE	ENSG00000272800^ENSG00000272800.3	chr2:183182680:+	NUP35^ENSG00000163002.13	chr2:183151508:+
ENSG00000284649--ENSG00000291188	2	0	ONLY_REF_SPLICE	ENSG00000284649^ENSG00000284649.3	chr16:29116326:+	ENSG00000291188^ENSG00000291188.1	chr16:29217481:+
ENSG00000288016--LINC00333	2	0	ONLY_REF_SPLICE	ENSG00000288016^ENSG00000288016.3	chr13:84403655:+	LINC00333^ENSG00000233349.1	chr13:84562364:+
HNRNPC--SRP9	2	0	ONLY_REF_SPLICE	HNRNPC^ENSG00000092199.19	chr14:21263311:-	SRP9^ENSG00000143742.14	chr1:225777935:+
LRRC37A2--NSFP1	2	0	ONLY_REF_SPLICE	LRRC37A2^ENSG00000238083.10	chr17:46523884:+	NSFP1^ENSG00000260075.1	chr17:46475200:+
NRIP1--LINC02246	2	0	ONLY_REF_SPLICE	NRIP1^ENSG00000180530.11	chr21:15064745:-	LINC02246^ENSG00000281903.3	chr21:14857708:-
PGLS-DT--STX8	2	0	ONLY_REF_SPLICE	PGLS-DT^ENSG00000269439.7	chr19:17511343:-	STX8^ENSG00000170310.15	chr17:9378653:-
S100A13--ENSG00000272030	2	0	ONLY_REF_SPLICE	S100A13^ENSG00000189171.15	chr1:153626320:-	ENSG00000272030^ENSG00000272030.1	chr1:153632240:-
SAMD5--ENSG00000227681	2	0	ONLY_REF_SPLICE	SAMD5^ENSG00000203727.4	chr6:147509387:+	ENSG00000227681^ENSG00000227681.5	chr6:147947472:+
SFT2D1--CEP43	2	0	ONLY_REF_SPLICE	SFT2D1^ENSG00000198818.10	chr6:166328276:-	CEP43^ENSG00000213066.14	chr6:167022409:+
SNHG8--FAF1	2	0	ONLY_REF_SPLICE	SNHG8^ENSG00000269893.10	chr4:118279137:+	FAF1^ENSG00000185104.21	chr1:50596216:-
TCF12-DT--ZNF280D	2	0	ONLY_REF_SPLICE	TCF12-DT^ENSG00000285331.2	chr15:56827524:-	ZNF280D^ENSG00000137871.21	chr15:56707306:-
ALDOA--RPL7	1	1	ONLY_REF_SPLICE	ALDOA^ENSG00000149925.22	chr16:30069673:+	RPL7^ENSG00000147604.14	chr8:73292797:-
EEF1A1--RPL7P9	1	1	ONLY_REF_SPLICE	EEF1A1^ENSG00000156508.19	chr6:73519892:-	RPL7P9^ENSG00000137970.7	chr1:96679620:-
ENSG00000291258--ENSG00000290880	1	1	ONLY_REF_SPLICE	ENSG00000291258^ENSG00000291258.1	chr15:28838822:+	ENSG00000290880^ENSG00000290880.1	chr15:28788603:+
HERC1--USP3	1	1	ONLY_REF_SPLICE	HERC1^ENSG00000103657.14	chr15:63645483:-	USP3^ENSG00000140455.17	chr15:63537025:+
HSPA8--MCM4	1	1	ONLY_REF_SPLICE	HSPA8^ENSG00000109971.14	chr11:123059059:-	MCM4^ENSG00000104738.19	chr8:47967365:+
MALAT1--FAR1	1	1	ONLY_REF_SPLICE	MALAT1^ENSG00000251562.11	chr11:65505019:+	FAR1^ENSG00000197601.14	chr11:13714509:+
ZFP69--EXO5-DT	1	1	ONLY_REF_SPLICE	ZFP69^ENSG00000187815.10	chr1:40489624:+	EXO5-DT^ENSG00000238287.1	chr1:40493688:-
