# Supplementary material for: Transcriptomic characterisation of acute myeloid leukemia cell lines bearing the same t(9;11) driver mutation reveals different molecular signatures
Source: BMC Genomics. 2025 Mar 25;26:300. doi: 10.1186/s12864-025-11415-1 (PMC11938659; doi:10.1186/s12864-025-11415-1)
Supplement: Supplementary file 10 — Supplementary Material 10 [file 12864_2025_11415_MOESM10_ESM.xlsx]

## Sheet: Replicate 1
#FusionName	Junction Read Count	Spanning Frag Count	SpliceType	Left Gene	Left Breakpoint	Right Gene	Right Breakpoint	Table S4. List of all fusion genes found in MV4.11.
AFF1--KMT2A	47	2	ONLY_REF_SPLICE	AFF1^ENSG00000172493.23	chr4:87084164:+	KMT2A^ENSG00000118058.25	chr11:118484183:+
VPS13B--LINC00581	28	1	ONLY_REF_SPLICE	VPS13B^ENSG00000132549.20	chr8:99275254:+	LINC00581^ENSG00000280989.2	chr6:21502511:-
KANSL1--ARL17A	26	2	ONLY_REF_SPLICE	KANSL1^ENSG00000120071.15	chr17:46094560:-	ARL17A^ENSG00000185829.19	chr17:46570869:-
VPS13B--LINC00581	19	1	ONLY_REF_SPLICE	VPS13B^ENSG00000132549.20	chr8:99275254:+	LINC00581^ENSG00000280989.2	chr6:21486529:-
RN7SL1--SNORD3A	16	4	INCL_NON_REF_SPLICE	RN7SL1^ENSG00000276168.1	chr14:49586854:+	SNORD3A^ENSG00000263934.5	chr17:19188038:+
RN7SL4P--RN7SL173P	14	0	INCL_NON_REF_SPLICE	RN7SL4P^ENSG00000263740.2	chr3:15738723:+	RN7SL173P^ENSG00000243373.3	chr6:158437999:+
MPHOSPH10P2--WHAMMP1	12	0	INCL_NON_REF_SPLICE	MPHOSPH10P2^ENSG00000254912.2	chr15:32494018:-	WHAMMP1^ENSG00000223509.8	chr15:32533368:-
SNORD3B-2--RN7SL1	10	3	INCL_NON_REF_SPLICE	SNORD3B-2^ENSG00000262074.7	chr17:19063924:-	RN7SL1^ENSG00000276168.1	chr14:49586720:+
SNORD3D--RN7SL1	10	3	INCL_NON_REF_SPLICE	SNORD3D^ENSG00000281000.1	chr17:19112424:-	RN7SL1^ENSG00000276168.1	chr14:49586720:+
ENSG00000284649--ENSG00000291188	10	0	ONLY_REF_SPLICE	ENSG00000284649^ENSG00000284649.3	chr16:29116326:+	ENSG00000291188^ENSG00000291188.1	chr16:29217481:+
RMRP--SNORD3A	4	19	INCL_NON_REF_SPLICE	RMRP^ENSG00000277027.1	chr9:35657772:-	SNORD3A^ENSG00000263934.5	chr17:19188037:+
KMT2A--AFF1	8	0	ONLY_REF_SPLICE	KMT2A^ENSG00000118058.25	chr11:118482495:+	AFF1^ENSG00000172493.23	chr4:87089984:+
SNORD3D--RMRP	4	16	INCL_NON_REF_SPLICE	SNORD3D^ENSG00000277947.1	chr17:19112422:-	RMRP^ENSG00000277027.1	chr9:35658010:-
RMRP--SNORD3A	3	19	INCL_NON_REF_SPLICE	RMRP^ENSG00000277027.1	chr9:35657752:-	SNORD3A^ENSG00000263934.5	chr17:19188036:+
EEF1A1--SNORD3A	3	18	INCL_NON_REF_SPLICE	EEF1A1^ENSG00000156508.19	chr6:73518465:-	SNORD3A^ENSG00000263934.5	chr17:19188038:+
EEF1A1--SNORD3D	3	18	INCL_NON_REF_SPLICE	EEF1A1^ENSG00000156508.19	chr6:73518465:-	SNORD3D^ENSG00000277947.1	chr17:19190223:-
AGAP5--ENSG00000272140	7	0	INCL_NON_REF_SPLICE	AGAP5^ENSG00000172650.15	chr10:73692043:-	ENSG00000272140^ENSG00000272140.2	chr10:73713332:-
SNORD3C--RMRP	3	14	INCL_NON_REF_SPLICE	SNORD3C^ENSG00000264940.5	chr17:19112424:-	RMRP^ENSG00000277027.1	chr9:35657995:-
C8orf44--SGK3	6	1	ONLY_REF_SPLICE	C8orf44^ENSG00000288596.2	chr8:66680024:+	SGK3^ENSG00000104205.16	chr8:66793616:+
EEF1A1P5--ENSG00000262202	3	12	INCL_NON_REF_SPLICE	EEF1A1P5^ENSG00000196205.8	chr9:133020399:+	ENSG00000262202^ENSG00000262202.4	chr17:19190223:-
ENSG00000282885--SNORD3B-1	6	0	INCL_NON_REF_SPLICE	ENSG00000282885^ENSG00000282885.3	chr14:49862574:-	SNORD3B-1^ENSG00000265185.6	chr17:19061934:+
RN7SL2--SNORD3A	6	0	INCL_NON_REF_SPLICE	RN7SL2^ENSG00000274012.1	chr14:49862574:-	SNORD3A^ENSG00000263934.5	chr17:19188038:+
CCDC32--CBX3	5	1	ONLY_REF_SPLICE	CCDC32^ENSG00000128891.17	chr15:40561981:-	CBX3^ENSG00000122565.19	chr7:26201745:+
ENSG00000262202--ENSG00000259001	3	9	INCL_NON_REF_SPLICE	ENSG00000262202^ENSG00000262202.4	chr17:19112422:-	ENSG00000259001^ENSG00000259001.3	chr14:20343395:-
ENSG00000262202--ENSG00000259001	3	9	INCL_NON_REF_SPLICE	ENSG00000262202^ENSG00000262202.4	chr17:19112422:-	ENSG00000259001^ENSG00000259001.3	chr14:20343344:-
SNORD3A--RPPH1	3	9	INCL_NON_REF_SPLICE	SNORD3A^ENSG00000263934.5	chr17:19188228:+	RPPH1^ENSG00000277209.1	chr14:20343343:-
ENSG00000263393--MT-CO1	5	0	INCL_NON_REF_SPLICE	ENSG00000263393^ENSG00000263393.1	chr18:32123959:-	MT-CO1^ENSG00000198804.2	chrM:6635:+
RN7SL1--SNORD3A	4	4	INCL_NON_REF_SPLICE	RN7SL1^ENSG00000276168.1	chr14:49586871:+	SNORD3A^ENSG00000263934.5	chr17:19188038:+
TALAM1--Y_RNA	5	0	INCL_NON_REF_SPLICE	TALAM1^ENSG00000289740.1	chr11:65501474:-	Y_RNA^ENSG00000273927.1	chr7:73039178:+
TALAM1--Y_RNA	5	0	INCL_NON_REF_SPLICE	TALAM1^ENSG00000289740.1	chr11:65501474:-	Y_RNA^ENSG00000274984.1	chr7:73067324:+
TALAM1--Y_RNA	5	0	INCL_NON_REF_SPLICE	TALAM1^ENSG00000289740.1	chr11:65501474:-	Y_RNA^ENSG00000267828.1	chr7:75297998:-
TALAM1--Y_RNA	5	0	INCL_NON_REF_SPLICE	TALAM1^ENSG00000289740.1	chr11:65501474:-	Y_RNA^ENSG00000202021.1	chr7:75325967:-
TALAM1--Y_RNA	5	0	INCL_NON_REF_SPLICE	TALAM1^ENSG00000289740.1	chr11:65501474:-	Y_RNA^ENSG00000199870.1	chr7:75353893:-
USP22--RN7SL2	5	0	INCL_NON_REF_SPLICE	USP22^ENSG00000124422.12	chr17:21000941:-	RN7SL2^ENSG00000274012.1	chr14:49862816:-
USP22--RN7SL5P	5	0	INCL_NON_REF_SPLICE	USP22^ENSG00000124422.12	chr17:21000941:-	RN7SL5P^ENSG00000265735.2	chr9:9442093:+
ENSG00000259001--RMRP	3	7	INCL_NON_REF_SPLICE	ENSG00000259001^ENSG00000259001.3	chr14:20343246:-	RMRP^ENSG00000277027.1	chr9:35657995:-
ENSG00000262202--SNHG3	4	1	INCL_NON_REF_SPLICE	ENSG00000262202^ENSG00000262202.4	chr17:19112422:-	SNHG3^ENSG00000242125.3	chr1:28507380:+
RN7SL1--RMRP	4	1	INCL_NON_REF_SPLICE	RN7SL1^ENSG00000276168.1	chr14:49586854:+	RMRP^ENSG00000277027.1	chr9:35657983:-
AGAP12P--TIMM23B	4	0	ONLY_REF_SPLICE	AGAP12P^ENSG00000265018.7	chr10:48025897:-	TIMM23B^ENSG00000204152.14	chr10:49973012:+
CCDC32--CBX3	4	0	INCL_NON_REF_SPLICE	CCDC32^ENSG00000128891.17	chr15:40562772:-	CBX3^ENSG00000122565.19	chr7:26201769:+
ENSG00000262202--ENSG00000259001	3	4	INCL_NON_REF_SPLICE	ENSG00000262202^ENSG00000262202.4	chr17:19112424:-	ENSG00000259001^ENSG00000259001.3	chr14:20343249:-
GAS5--RN7SL4P	4	0	INCL_NON_REF_SPLICE	GAS5^ENSG00000234741.10	chr1:173867407:-	RN7SL4P^ENSG00000263740.2	chr3:15738548:+
PPID--RN7SL1	4	0	INCL_NON_REF_SPLICE	PPID^ENSG00000171497.5	chr4:158709429:-	RN7SL1^ENSG00000276168.1	chr14:49586615:+
SNORD3A--RPPH1	3	4	INCL_NON_REF_SPLICE	SNORD3A^ENSG00000263934.5	chr17:19188228:+	RPPH1^ENSG00000277209.1	chr14:20343249:-
SNORD3B-2--RN7SL1	4	0	INCL_NON_REF_SPLICE	SNORD3B-2^ENSG00000262074.7	chr17:19063921:-	RN7SL1^ENSG00000276168.1	chr14:49586737:+
SNORD3C--RMRP	4	0	INCL_NON_REF_SPLICE	SNORD3C^ENSG00000264940.5	chr17:19190033:-	RMRP^ENSG00000277027.1	chr9:35657881:-
SNORD3D--RMRP	4	0	INCL_NON_REF_SPLICE	SNORD3D^ENSG00000277947.1	chr17:19112424:-	RMRP^ENSG00000277027.1	chr9:35657881:-
SNORD3D--RN7SL1	4	0	INCL_NON_REF_SPLICE	SNORD3D^ENSG00000281000.1	chr17:19112421:-	RN7SL1^ENSG00000276168.1	chr14:49586737:+
ENSG00000262202--SNORA73B	3	2	INCL_NON_REF_SPLICE	ENSG00000262202^ENSG00000262202.4	chr17:19112422:-	SNORA73B^ENSG00000200087.1	chr1:28508573:+
RMRP--SNORD3A	3	1	INCL_NON_REF_SPLICE	RMRP^ENSG00000277027.1	chr9:35657862:-	SNORD3A^ENSG00000263934.5	chr17:19188084:+
RMRP--SNORD3D	3	1	INCL_NON_REF_SPLICE	RMRP^ENSG00000277027.1	chr9:35657862:-	SNORD3D^ENSG00000281000.1	chr17:19112568:-
RN7SL1--RMRP	3	1	INCL_NON_REF_SPLICE	RN7SL1^ENSG00000276168.1	chr14:49586853:+	RMRP^ENSG00000277027.1	chr9:35657995:-
RN7SL1--RMRP	3	1	INCL_NON_REF_SPLICE	RN7SL1^ENSG00000276168.1	chr14:49586854:+	RMRP^ENSG00000277027.1	chr9:35657897:-
RPPH1--SNHG3	3	1	INCL_NON_REF_SPLICE	RPPH1^ENSG00000277209.1	chr14:20343233:-	SNHG3^ENSG00000242125.3	chr1:28507380:+
SNORD3A--SNORA73A	3	1	INCL_NON_REF_SPLICE	SNORD3A^ENSG00000263934.5	chr17:19188228:+	SNORA73A^ENSG00000274266.1	chr1:28507378:+
EIF4EBP1--ARPP19	3	0	INCL_NON_REF_SPLICE	EIF4EBP1^ENSG00000187840.5	chr8:38060344:+	ARPP19^ENSG00000128989.11	chr15:52552203:-
ENSG00000282885--CTSG	3	0	INCL_NON_REF_SPLICE	ENSG00000282885^ENSG00000282885.3	chr14:49862574:-	CTSG^ENSG00000100448.4	chr14:24574788:-
ENSG00000282885--SNORA73B	3	0	INCL_NON_REF_SPLICE	ENSG00000282885^ENSG00000282885.3	chr14:49862560:-	SNORA73B^ENSG00000200087.1	chr1:28508574:+
ENSG00000282885--SNORD3B-1	3	0	INCL_NON_REF_SPLICE	ENSG00000282885^ENSG00000282885.3	chr14:49862553:-	SNORD3B-1^ENSG00000265185.6	chr17:19061922:+
ENSG00000290955--ENSG00000286475	3	0	ONLY_REF_SPLICE	ENSG00000290955^ENSG00000290955.1	chrX:36964246:-	ENSG00000286475^ENSG00000286475.1	chrX:36817653:-
GAPDH--GAPDHP17	3	0	INCL_NON_REF_SPLICE	GAPDH^ENSG00000111640.15	chr12:6536794:+	GAPDHP17^ENSG00000229551.2	chrY:20861548:+
LINC00477--SOX5	3	0	ONLY_REF_SPLICE	LINC00477^ENSG00000197503.4	chr12:24582956:-	SOX5^ENSG00000134532.20	chr12:24407566:-
LINC01572--GMDS	3	0	ONLY_REF_SPLICE	LINC01572^ENSG00000261008.9	chr16:72664892:-	GMDS^ENSG00000112699.11	chr6:1960966:-
PCDHGB2--PCDHGA8	3	0	INCL_NON_REF_SPLICE	PCDHGB2^ENSG00000253910.3	chr5:141362556:+	PCDHGA8^ENSG00000253767.3	chr5:141494807:+
POLI--PAFAH1B2	3	0	INCL_NON_REF_SPLICE	POLI^ENSG00000101751.11	chr18:54294836:+	PAFAH1B2^ENSG00000168092.14	chr11:117168525:+
RAP2A--SLC25A5	3	0	INCL_NON_REF_SPLICE	RAP2A^ENSG00000125249.7	chr13:97434743:+	SLC25A5^ENSG00000005022.6	chrX:119470439:+
RMRP--RN7SL1	3	0	INCL_NON_REF_SPLICE	RMRP^ENSG00000277027.1	chr9:35657756:-	RN7SL1^ENSG00000276168.1	chr14:49586720:+
RN7SL1--ENSG00000259001	3	0	INCL_NON_REF_SPLICE	RN7SL1^ENSG00000276168.1	chr14:49586854:+	ENSG00000259001^ENSG00000259001.3	chr14:20343197:-
RN7SL1--SNORD3D	3	0	INCL_NON_REF_SPLICE	RN7SL1^ENSG00000276168.1	chr14:49586866:+	SNORD3D^ENSG00000281000.1	chr17:19112540:-
RN7SL2--SNORD3A	3	0	INCL_NON_REF_SPLICE	RN7SL2^ENSG00000274012.1	chr14:49862553:-	SNORD3A^ENSG00000263934.5	chr17:19188026:+
RNU6ATAC--ENSG00000262202	3	0	INCL_NON_REF_SPLICE	RNU6ATAC^ENSG00000221676.1	chr9:134164440:-	ENSG00000262202^ENSG00000262202.4	chr17:19112563:-
RPS28--PUS7L	3	0	INCL_NON_REF_SPLICE	RPS28^ENSG00000233927.5	chr19:8321703:+	PUS7L^ENSG00000129317.15	chr12:43729706:-
TYMP--PIWIL4	3	0	INCL_NON_REF_SPLICE	TYMP^ENSG00000025708.14	chr22:50527682:-	PIWIL4^ENSG00000134627.12	chr11:94593551:+
CDC42BPA--PRPS2	2	0	ONLY_REF_SPLICE	CDC42BPA^ENSG00000143776.20	chr1:227317005:-	PRPS2^ENSG00000101911.13	chrX:12799207:+
CTSC--RAB38	2	0	ONLY_REF_SPLICE	CTSC^ENSG00000109861.17	chr11:88300530:-	RAB38^ENSG00000123892.12	chr11:88149955:-
ENSG00000237356--DDHD1-DT	2	0	ONLY_REF_SPLICE	ENSG00000237356^ENSG00000237356.7	chr14:53189936:+	DDHD1-DT^ENSG00000258731.1	chr14:53156243:+
ENSG00000257403--ABCA15P	2	0	ONLY_REF_SPLICE	ENSG00000257403^ENSG00000257403.2	chr16:21352138:+	ABCA15P^ENSG00000189149.12	chr16:21315884:+
ENSG00000284649--ENSG00000284685	2	0	ONLY_REF_SPLICE	ENSG00000284649^ENSG00000284649.3	chr16:29116326:+	ENSG00000284685^ENSG00000284685.2	chr16:29251479:+
FAM133B--UBE2V2	2	0	ONLY_REF_SPLICE	FAM133B^ENSG00000234545.8	chr7:92579317:-	UBE2V2^ENSG00000169139.12	chr8:48043033:+
GARS1-DT--CDK13	2	0	ONLY_REF_SPLICE	GARS1-DT^ENSG00000196295.13	chr7:30594711:-	CDK13^ENSG00000065883.18	chr7:39987599:+
HLA-S--HLA-A	2	0	ONLY_REF_SPLICE	HLA-S^ENSG00000225851.1	chr6:31382241:-	HLA-A^ENSG00000206503.14	chr6:29945451:+
IDE--SHLD2P1	2	0	ONLY_REF_SPLICE	IDE^ENSG00000119912.18	chr10:92555372:-	SHLD2P1^ENSG00000165874.14	chr10:46611449:-
LRRC37A--NSFP1	2	0	ONLY_REF_SPLICE	LRRC37A^ENSG00000176681.15	chr17:46306309:+	NSFP1^ENSG00000260075.1	chr17:46475200:+
LRRC8B--LRRC8C	2	0	ONLY_REF_SPLICE	LRRC8B^ENSG00000197147.15	chr1:89584789:+	LRRC8C^ENSG00000171488.15	chr1:89686470:+
NRIP1--LINC02246	2	0	ONLY_REF_SPLICE	NRIP1^ENSG00000180530.11	chr21:15014344:-	LINC02246^ENSG00000281903.3	chr21:14857708:-
PARP8--EMB	2	0	ONLY_REF_SPLICE	PARP8^ENSG00000151883.19	chr5:50668125:+	EMB^ENSG00000170571.12	chr5:50428227:-
RMND5A--ANAPC1P2	2	0	ONLY_REF_SPLICE	RMND5A^ENSG00000153561.13	chr2:86741069:+	ANAPC1P2^ENSG00000231259.5	chr2:87052992:-
RPL23AP53--SEPTIN14	2	0	ONLY_REF_SPLICE	RPL23AP53^ENSG00000223508.5	chr8:219290:-	SEPTIN14^ENSG00000154997.9	chr7:55796092:-
SEC11A--GAS5	2	0	ONLY_REF_SPLICE	SEC11A^ENSG00000140612.14	chr15:84691535:-	GAS5^ENSG00000234741.10	chr1:173864704:-
SNHG8--ANKRD28	2	0	ONLY_REF_SPLICE	SNHG8^ENSG00000269893.10	chr4:118279137:+	ANKRD28^ENSG00000206560.12	chr3:15795306:-
SRGN--DDX21	2	0	ONLY_REF_SPLICE	SRGN^ENSG00000122862.5	chr10:69088236:+	DDX21^ENSG00000165732.14	chr10:68959806:+
BZW1--HSPD1	1	1	ONLY_REF_SPLICE	BZW1^ENSG00000082153.18	chr2:200820120:+	HSPD1^ENSG00000144381.18	chr2:197493492:-
ENSG00000290192--ABCA15P	1	1	ONLY_REF_SPLICE	ENSG00000290192^ENSG00000290192.1	chr16:21401194:+	ABCA15P^ENSG00000189149.12	chr16:21315884:+
GRSF1--BTF3	1	1	ONLY_REF_SPLICE	GRSF1^ENSG00000132463.15	chr4:70826124:-	BTF3^ENSG00000145741.17	chr5:73502488:+
PTK2B--RPL10A	1	1	ONLY_REF_SPLICE	PTK2B^ENSG00000120899.18	chr8:27439398:+	RPL10A^ENSG00000198755.11	chr6:35470179:+

## Sheet: Replicate 2
#FusionName	Junction Read Count	Spanning Frag Count	SpliceType	Left Gene	Left Breakpoint	Right Gene	Right Breakpoint	Table S4. List of all fusion genes found in MV4.11.
AFF1--KMT2A	52	3	ONLY_REF_SPLICE	AFF1^ENSG00000172493.23	chr4:87084164:+	KMT2A^ENSG00000118058.25	chr11:118484183:+
VPS13B--LINC00581	33	0	ONLY_REF_SPLICE	VPS13B^ENSG00000132549.20	chr8:99275254:+	LINC00581^ENSG00000280989.2	chr6:21502511:-
KANSL1--ARL17A	31	0	ONLY_REF_SPLICE	KANSL1^ENSG00000120071.15	chr17:46094560:-	ARL17A^ENSG00000185829.19	chr17:46570869:-
USP22--RN7SL5P	13	0	INCL_NON_REF_SPLICE	USP22^ENSG00000124422.12	chr17:21000941:-	RN7SL5P^ENSG00000265735.2	chr9:9442093:+
ENSG00000262202--RN7SL1	12	0	INCL_NON_REF_SPLICE	ENSG00000262202^ENSG00000262202.4	chr17:19112424:-	RN7SL1^ENSG00000276168.1	chr14:49586740:+
RN7SL1--SNORD3A	11	1	INCL_NON_REF_SPLICE	RN7SL1^ENSG00000276168.1	chr14:49586854:+	SNORD3A^ENSG00000263934.5	chr17:19188038:+
RN7SL1--SNORD3D	11	1	INCL_NON_REF_SPLICE	RN7SL1^ENSG00000276168.1	chr14:49586854:+	SNORD3D^ENSG00000281000.1	chr17:19190223:-
KMT2A--AFF1	10	1	ONLY_REF_SPLICE	KMT2A^ENSG00000118058.25	chr11:118482495:+	AFF1^ENSG00000172493.23	chr4:87089984:+
ENSG00000262202--SNHG3	8	4	INCL_NON_REF_SPLICE	ENSG00000262202^ENSG00000262202.4	chr17:19112421:-	SNHG3^ENSG00000242125.3	chr1:28507378:+
RMRP--ENSG00000262202	4	19	INCL_NON_REF_SPLICE	RMRP^ENSG00000277027.1	chr9:35657768:-	ENSG00000262202^ENSG00000262202.4	chr17:19190223:-
MPHOSPH10P2--WHAMMP1	8	0	INCL_NON_REF_SPLICE	MPHOSPH10P2^ENSG00000254912.2	chr15:32494018:-	WHAMMP1^ENSG00000223509.8	chr15:32533368:-
ENSG00000262202--ENSG00000259001	5	11	INCL_NON_REF_SPLICE	ENSG00000262202^ENSG00000262202.4	chr17:19112424:-	ENSG00000259001^ENSG00000259001.3	chr14:20343379:-
SNORD3B-2--RPPH1	5	11	INCL_NON_REF_SPLICE	SNORD3B-2^ENSG00000262074.7	chr17:19063924:-	RPPH1^ENSG00000277209.1	chr14:20343379:-
RMRP--ENSG00000262202	3	18	INCL_NON_REF_SPLICE	RMRP^ENSG00000277027.1	chr9:35657759:-	ENSG00000262202^ENSG00000262202.4	chr17:19190176:-
SNORD3C--RMRP	4	13	INCL_NON_REF_SPLICE	SNORD3C^ENSG00000264940.5	chr17:19063921:-	RMRP^ENSG00000277027.1	chr9:35658002:-
SNORD3C--RMRP	4	13	INCL_NON_REF_SPLICE	SNORD3C^ENSG00000264940.5	chr17:19112421:-	RMRP^ENSG00000277027.1	chr9:35658002:-
ENSG00000262202--ENSG00000259001	3	13	INCL_NON_REF_SPLICE	ENSG00000262202^ENSG00000262202.4	chr17:19112424:-	ENSG00000259001^ENSG00000259001.3	chr14:20343395:-
SNORD3B-2--RPPH1	3	13	INCL_NON_REF_SPLICE	SNORD3B-2^ENSG00000262074.7	chr17:19063924:-	RPPH1^ENSG00000277209.1	chr14:20343395:-
ENSG00000262202--ENSG00000259001	4	8	INCL_NON_REF_SPLICE	ENSG00000262202^ENSG00000262202.4	chr17:19112423:-	ENSG00000259001^ENSG00000259001.3	chr14:20343340:-
SNORD3B-2--RPPH1	4	8	INCL_NON_REF_SPLICE	SNORD3B-2^ENSG00000262074.7	chr17:19063923:-	RPPH1^ENSG00000277209.1	chr14:20343340:-
VPS13B--LINC00581	6	0	ONLY_REF_SPLICE	VPS13B^ENSG00000132549.20	chr8:99275254:+	LINC00581^ENSG00000280989.2	chr6:21486529:-
ENSG00000259001--SNORD3A	4	7	INCL_NON_REF_SPLICE	ENSG00000259001^ENSG00000259001.3	chr14:20343241:-	SNORD3A^ENSG00000263934.5	chr17:19188038:+
ENSG00000262202--RN7SL1	5	3	INCL_NON_REF_SPLICE	ENSG00000262202^ENSG00000262202.4	chr17:19112422:-	RN7SL1^ENSG00000276168.1	chr14:49586720:+
RPPH1--ENSG00000262202	4	7	INCL_NON_REF_SPLICE	RPPH1^ENSG00000277209.1	chr14:20343241:-	ENSG00000262202^ENSG00000262202.4	chr17:19190223:-
ENSG00000284649--ENSG00000291188	5	1	ONLY_REF_SPLICE	ENSG00000284649^ENSG00000284649.3	chr16:29116326:+	ENSG00000291188^ENSG00000291188.1	chr16:29217481:+
CTSC--RAB38	5	0	ONLY_REF_SPLICE	CTSC^ENSG00000109861.17	chr11:88300530:-	RAB38^ENSG00000123892.12	chr11:88149955:-
ENSG00000262202--ENSG00000259001	3	8	INCL_NON_REF_SPLICE	ENSG00000262202^ENSG00000262202.4	chr17:19112422:-	ENSG00000259001^ENSG00000259001.3	chr14:20343365:-
ENSG00000262202--RN7SL1	5	0	INCL_NON_REF_SPLICE	ENSG00000262202^ENSG00000262202.4	chr17:19112431:-	RN7SL1^ENSG00000276168.1	chr14:49586757:+
ENSG00000282885--SNORD3A	5	0	INCL_NON_REF_SPLICE	ENSG00000282885^ENSG00000282885.3	chr14:49862574:-	SNORD3A^ENSG00000263934.5	chr17:19188112:+
RN7SL2--ENSG00000262202	5	0	INCL_NON_REF_SPLICE	RN7SL2^ENSG00000274012.1	chr14:49862574:-	ENSG00000262202^ENSG00000262202.4	chr17:19112540:-
SNORD3B-1--PPIA	5	0	INCL_NON_REF_SPLICE	SNORD3B-1^ENSG00000265185.6	chr17:19062126:+	PPIA^ENSG00000196262.15	chr7:44801287:+
SNORD3B-2--RPPH1	3	8	INCL_NON_REF_SPLICE	SNORD3B-2^ENSG00000262074.7	chr17:19063922:-	RPPH1^ENSG00000277209.1	chr14:20343365:-
SNORD3D--PPIA	5	0	INCL_NON_REF_SPLICE	SNORD3D^ENSG00000277947.1	chr17:19112422:-	PPIA^ENSG00000196262.15	chr7:44801287:+
ENSG00000262202--RN7SL1	3	5	INCL_NON_REF_SPLICE	ENSG00000262202^ENSG00000262202.4	chr17:19112422:-	RN7SL1^ENSG00000276168.1	chr14:49586602:+
ENSG00000259001--SNORD3A	4	0	INCL_NON_REF_SPLICE	ENSG00000259001^ENSG00000259001.3	chr14:20343282:-	SNORD3A^ENSG00000263934.5	chr17:19188039:+
ENSG00000262202--EIF4A2	4	0	INCL_NON_REF_SPLICE	ENSG00000262202^ENSG00000262202.4	chr17:19112425:-	EIF4A2^ENSG00000156976.17	chr3:186787313:+
ENSG00000262202--SNORA73B	4	0	INCL_NON_REF_SPLICE	ENSG00000262202^ENSG00000262202.4	chr17:19112424:-	SNORA73B^ENSG00000200087.1	chr1:28508571:+
ENSG00000282885--SNORD3A	4	0	INCL_NON_REF_SPLICE	ENSG00000282885^ENSG00000282885.3	chr14:49862574:-	SNORD3A^ENSG00000263934.5	chr17:19188027:+
LINC00477--SOX5	4	0	ONLY_REF_SPLICE	LINC00477^ENSG00000197503.4	chr12:24582956:-	SOX5^ENSG00000134532.20	chr12:24407566:-
RN7SL2--ENSG00000262202	4	0	INCL_NON_REF_SPLICE	RN7SL2^ENSG00000274012.1	chr14:49862574:-	ENSG00000262202^ENSG00000262202.4	chr17:19190234:-
RPPH1--ENSG00000262202	4	0	INCL_NON_REF_SPLICE	RPPH1^ENSG00000277209.1	chr14:20343282:-	ENSG00000262202^ENSG00000262202.4	chr17:19190222:-
SNORD3A--SNORA63	4	0	INCL_NON_REF_SPLICE	SNORD3A^ENSG00000263934.5	chr17:19188227:+	SNORA63^ENSG00000200320.1	chr3:186787313:+
USP22--ENSG00000282885	4	0	INCL_NON_REF_SPLICE	USP22^ENSG00000124422.12	chr17:21000941:-	ENSG00000282885^ENSG00000282885.3	chr14:49862816:-
AP3M2--MT-RNR2	3	0	INCL_NON_REF_SPLICE	AP3M2^ENSG00000070718.13	chr8:42169578:+	MT-RNR2^ENSG00000210082.2	chrM:2344:+
DPY19L1--CTSG	3	0	INCL_NON_REF_SPLICE	DPY19L1^ENSG00000173852.16	chr7:34973514:-	CTSG^ENSG00000100448.4	chr14:24574729:-
EIF3L--ANKRD52	3	0	INCL_NON_REF_SPLICE	EIF3L^ENSG00000100129.18	chr22:37870251:+	ANKRD52^ENSG00000139645.11	chr12:56239305:-
ENSG00000259001--SNORD3A	3	0	INCL_NON_REF_SPLICE	ENSG00000259001^ENSG00000259001.3	chr14:20343264:-	SNORD3A^ENSG00000263934.5	chr17:19188040:+
ENSG00000259001--SNORD3A	3	0	INCL_NON_REF_SPLICE	ENSG00000259001^ENSG00000259001.3	chr14:20343276:-	SNORD3A^ENSG00000263934.5	chr17:19188029:+
ENSG00000282885--RMRP	3	0	INCL_NON_REF_SPLICE	ENSG00000282885^ENSG00000282885.3	chr14:49862575:-	RMRP^ENSG00000277027.1	chr9:35657974:-
ENSG00000282885--SNORA73B	3	0	INCL_NON_REF_SPLICE	ENSG00000282885^ENSG00000282885.3	chr14:49862574:-	SNORA73B^ENSG00000200087.1	chr1:28508574:+
ENSG00000282885--SNORD3A	3	0	INCL_NON_REF_SPLICE	ENSG00000282885^ENSG00000282885.3	chr14:49862573:-	SNORD3A^ENSG00000263934.5	chr17:19188069:+
H2BC13--PHF3	3	0	INCL_NON_REF_SPLICE	H2BC13^ENSG00000185130.6	chr6:27807607:-	PHF3^ENSG00000118482.12	chr6:63712971:+
KANSL1--ENSG00000285668	3	0	INCL_NON_REF_SPLICE	KANSL1^ENSG00000120071.15	chr17:46152904:-	ENSG00000285668^ENSG00000285668.1	chr17:45597838:-
KDM5A--CAPN7	3	0	INCL_NON_REF_SPLICE	KDM5A^ENSG00000073614.13	chr12:285090:-	CAPN7^ENSG00000131375.10	chr3:15245360:+
MT-CO1--WARS1	3	0	INCL_NON_REF_SPLICE	MT-CO1^ENSG00000198804.2	chrM:7028:+	WARS1^ENSG00000140105.18	chr14:100334319:-
PPID--RN7SL2	3	0	INCL_NON_REF_SPLICE	PPID^ENSG00000171497.5	chr4:158709429:-	RN7SL2^ENSG00000274012.1	chr14:49862814:-
PRRT3-AS1--CRELD1	3	0	ONLY_REF_SPLICE	PRRT3-AS1^ENSG00000230082.1	chr3:9948469:+	CRELD1^ENSG00000163703.20	chr3:9934420:+
RMRP--RN7SL1	3	0	INCL_NON_REF_SPLICE	RMRP^ENSG00000277027.1	chr9:35657752:-	RN7SL1^ENSG00000276168.1	chr14:49586738:+
RN7SL2--ENSG00000262202	3	0	INCL_NON_REF_SPLICE	RN7SL2^ENSG00000274012.1	chr14:49862573:-	ENSG00000262202^ENSG00000262202.4	chr17:19190192:-
RPL23AP53--SEPTIN14	3	0	INCL_NON_REF_SPLICE	RPL23AP53^ENSG00000223508.5	chr8:213121:-	SEPTIN14^ENSG00000154997.9	chr7:55796092:-
RPLP2--SNORD3A	3	0	INCL_NON_REF_SPLICE	RPLP2^ENSG00000177600.9	chr11:812787:+	SNORD3A^ENSG00000263934.5	chr17:19188131:+
RPLP2--SNORD3D	3	0	INCL_NON_REF_SPLICE	RPLP2^ENSG00000177600.9	chr11:812787:+	SNORD3D^ENSG00000281000.1	chr17:19112521:-
RPPH1--ENSG00000262202	3	0	INCL_NON_REF_SPLICE	RPPH1^ENSG00000277209.1	chr14:20343276:-	ENSG00000262202^ENSG00000262202.4	chr17:19190232:-
RPPH1--RMRP	3	0	INCL_NON_REF_SPLICE	RPPH1^ENSG00000277209.1	chr14:20343278:-	RMRP^ENSG00000277027.1	chr9:35657983:-
SNORA73B--SNORD3A	3	0	INCL_NON_REF_SPLICE	SNORA73B^ENSG00000200087.1	chr1:28508677:+	SNORD3A^ENSG00000263934.5	chr17:19188038:+
SNORD3C--RMRP	3	0	INCL_NON_REF_SPLICE	SNORD3C^ENSG00000264940.5	chr17:19190033:-	RMRP^ENSG00000277027.1	chr9:35657883:-
UPF3B--ENSG00000290165	3	0	INCL_NON_REF_SPLICE	UPF3B^ENSG00000125351.14	chrX:119834919:-	ENSG00000290165^ENSG00000290165.1	chrX:119831758:-
ZGPAT--LIME1	3	0	INCL_NON_REF_SPLICE	ZGPAT^ENSG00000197114.12	chr20:63736186:+	LIME1^ENSG00000203896.10	chr20:63736197:+
ABCD2--KIF21A	2	0	ONLY_REF_SPLICE	ABCD2^ENSG00000173208.4	chr12:39573716:-	KIF21A^ENSG00000139116.19	chr12:39370261:-
BRWD1--PDPR	2	0	ONLY_REF_SPLICE	BRWD1^ENSG00000185658.14	chr21:39269899:-	PDPR^ENSG00000090857.14	chr16:70143510:+
C8orf44--SGK3	2	0	ONLY_REF_SPLICE	C8orf44^ENSG00000288596.2	chr8:66680024:+	SGK3^ENSG00000104205.16	chr8:66793616:+
CCDC32--CBX3	2	0	ONLY_REF_SPLICE	CCDC32^ENSG00000128891.17	chr15:40561981:-	CBX3^ENSG00000122565.19	chr7:26201745:+
CNOT4--EXOC4	2	0	ONLY_REF_SPLICE	CNOT4^ENSG00000080802.21	chr7:135509889:-	EXOC4^ENSG00000131558.15	chr7:133817325:+
ENSG00000250764--GOLPH3	2	0	ONLY_REF_SPLICE	ENSG00000250764^ENSG00000250764.1	chr5:32121495:-	GOLPH3^ENSG00000113384.14	chr5:32143880:-
ENSG00000284649--ENSG00000284685	2	0	ONLY_REF_SPLICE	ENSG00000284649^ENSG00000284649.3	chr16:29116326:+	ENSG00000284685^ENSG00000284685.2	chr16:29251479:+
FDPS--HELLS	2	0	ONLY_REF_SPLICE	FDPS^ENSG00000160752.15	chr1:155312395:+	HELLS^ENSG00000119969.16	chr10:94576662:+
HLA-S--HLA-A	2	0	ONLY_REF_SPLICE	HLA-S^ENSG00000225851.1	chr6:31382241:-	HLA-A^ENSG00000206503.14	chr6:29945451:+
LINC00477--SOX5	2	0	ONLY_REF_SPLICE	LINC00477^ENSG00000197503.4	chr12:24571534:-	SOX5^ENSG00000134532.20	chr12:24407566:-
LRRC8B--LRRC8C	2	0	ONLY_REF_SPLICE	LRRC8B^ENSG00000197147.15	chr1:89584789:+	LRRC8C^ENSG00000171488.15	chr1:89686470:+
PARP8--EMB	2	0	ONLY_REF_SPLICE	PARP8^ENSG00000151883.19	chr5:50668125:+	EMB^ENSG00000170571.12	chr5:50428227:-
PCMTD1--VRK1	2	0	ONLY_REF_SPLICE	PCMTD1^ENSG00000168300.14	chr8:51845661:-	VRK1^ENSG00000100749.9	chr14:96833467:+
PMS2P5--CCDC146	2	0	ONLY_REF_SPLICE	PMS2P5^ENSG00000123965.13	chr7:74897835:+	CCDC146^ENSG00000135205.15	chr7:77167658:+
RPL23AP53--SEPTIN14	2	0	ONLY_REF_SPLICE	RPL23AP53^ENSG00000223508.5	chr8:219290:-	SEPTIN14^ENSG00000154997.9	chr7:55796092:-
TFIP11--PAICS	2	0	ONLY_REF_SPLICE	TFIP11^ENSG00000100109.17	chr22:26506303:-	PAICS^ENSG00000128050.9	chr4:56453603:+
ZNF669--B3GALNT2	2	0	ONLY_REF_SPLICE	ZNF669^ENSG00000188295.15	chr1:247101987:-	B3GALNT2^ENSG00000162885.14	chr1:235484515:-
RPS5--CCT3	1	1	ONLY_REF_SPLICE	RPS5^ENSG00000083845.9	chr19:58394595:+	CCT3^ENSG00000163468.15	chr1:156334918:-

## Sheet: Replicate 3
#FusionName	Junction Read Count	Spanning Frag Count	SpliceType	Left Gene	Left Breakpoint	Right Gene	Right Breakpoint	Table S4. List of all fusion genes found in MV4.11.
VPS13B--LINC00581	45	4	ONLY_REF_SPLICE	VPS13B^ENSG00000132549.20	chr8:99275254:+	LINC00581^ENSG00000280989.2	chr6:21502511:-
AFF1--KMT2A	28	0	ONLY_REF_SPLICE	AFF1^ENSG00000172493.23	chr4:87084164:+	KMT2A^ENSG00000118058.25	chr11:118484183:+
KANSL1--ARL17A	26	2	ONLY_REF_SPLICE	KANSL1^ENSG00000120071.15	chr17:46094560:-	ARL17A^ENSG00000185829.19	chr17:46570869:-
RN7SL1--SNORD3A	23	4	INCL_NON_REF_SPLICE	RN7SL1^ENSG00000276168.1	chr14:49586854:+	SNORD3A^ENSG00000263934.5	chr17:19188038:+
VPS13B--LINC00581	19	3	ONLY_REF_SPLICE	VPS13B^ENSG00000132549.20	chr8:99275254:+	LINC00581^ENSG00000280989.2	chr6:21486529:-
SNORD3D--RMRP	8	19	INCL_NON_REF_SPLICE	SNORD3D^ENSG00000281000.1	chr17:19112424:-	RMRP^ENSG00000277027.1	chr9:35657995:-
KMT2A--AFF1	12	0	ONLY_REF_SPLICE	KMT2A^ENSG00000118058.25	chr11:118482495:+	AFF1^ENSG00000172493.23	chr4:87089984:+
ENSG00000262202--EEF1A1	3	31	INCL_NON_REF_SPLICE	ENSG00000262202^ENSG00000262202.4	chr17:19112424:-	EEF1A1^ENSG00000156508.19	chr6:73519384:-
SNORD3A--RMRP	6	19	INCL_NON_REF_SPLICE	SNORD3A^ENSG00000263934.5	chr17:19188228:+	RMRP^ENSG00000277027.1	chr9:35658002:-
SNORD3D--RMRP	6	19	INCL_NON_REF_SPLICE	SNORD3D^ENSG00000281000.1	chr17:19112424:-	RMRP^ENSG00000277027.1	chr9:35658002:-
RMRP--ENSG00000262202	6	16	INCL_NON_REF_SPLICE	RMRP^ENSG00000277027.1	chr9:35657772:-	ENSG00000262202^ENSG00000262202.4	chr17:19190221:-
RN7SL2--SNORD3A	9	2	INCL_NON_REF_SPLICE	RN7SL2^ENSG00000274012.1	chr14:49862575:-	SNORD3A^ENSG00000263934.5	chr17:19188040:+
SNORD3A--RMRP	5	18	INCL_NON_REF_SPLICE	SNORD3A^ENSG00000263934.5	chr17:19188228:+	RMRP^ENSG00000277027.1	chr9:35657968:-
SNORD3D--RMRP	5	18	INCL_NON_REF_SPLICE	SNORD3D^ENSG00000281000.1	chr17:19112424:-	RMRP^ENSG00000277027.1	chr9:35657968:-
CCDC32--CBX3	9	1	ONLY_REF_SPLICE	CCDC32^ENSG00000128891.17	chr15:40561981:-	CBX3^ENSG00000122565.19	chr7:26201745:+
SNORD3A--RN7SL1	9	0	INCL_NON_REF_SPLICE	SNORD3A^ENSG00000263934.5	chr17:19188221:+	RN7SL1^ENSG00000276168.1	chr14:49586757:+
SNORD3A--SNHG3	8	3	INCL_NON_REF_SPLICE	SNORD3A^ENSG00000263934.5	chr17:19188228:+	SNHG3^ENSG00000242125.3	chr1:28507381:+
SNORD3D--RMRP	4	19	INCL_NON_REF_SPLICE	SNORD3D^ENSG00000281000.1	chr17:19112421:-	RMRP^ENSG00000277027.1	chr9:35657983:-
ENSG00000282885--SNORD3D	8	2	INCL_NON_REF_SPLICE	ENSG00000282885^ENSG00000282885.3	chr14:49862574:-	SNORD3D^ENSG00000277947.1	chr17:19190222:-
SNORD3A--RN7SL1	8	1	INCL_NON_REF_SPLICE	SNORD3A^ENSG00000263934.5	chr17:19188228:+	RN7SL1^ENSG00000276168.1	chr14:49586720:+
MPHOSPH10P2--WHAMMP1	8	0	INCL_NON_REF_SPLICE	MPHOSPH10P2^ENSG00000254912.2	chr15:32494018:-	WHAMMP1^ENSG00000223509.8	chr15:32533368:-
USP22--RN7SL5P	8	0	INCL_NON_REF_SPLICE	USP22^ENSG00000124422.12	chr17:21000941:-	RN7SL5P^ENSG00000265735.2	chr9:9442093:+
ENSG00000262202--EEF1A1	3	19	INCL_NON_REF_SPLICE	ENSG00000262202^ENSG00000262202.4	chr17:19112424:-	EEF1A1^ENSG00000156508.19	chr6:73518596:-
SNORD3A--RMRP	3	19	INCL_NON_REF_SPLICE	SNORD3A^ENSG00000263934.5	chr17:19188228:+	RMRP^ENSG00000277027.1	chr9:35657976:-
ENSG00000259001--SNORD3B-1	5	10	INCL_NON_REF_SPLICE	ENSG00000259001^ENSG00000259001.3	chr14:20343241:-	SNORD3B-1^ENSG00000265185.6	chr17:19061937:+
RPPH1--ENSG00000262202	5	10	INCL_NON_REF_SPLICE	RPPH1^ENSG00000277209.1	chr14:20343241:-	ENSG00000262202^ENSG00000262202.4	chr17:19190220:-
RMRP--ENSG00000262202	3	16	INCL_NON_REF_SPLICE	RMRP^ENSG00000277027.1	chr9:35657750:-	ENSG00000262202^ENSG00000262202.4	chr17:19190220:-
SNORD3A--RPPH1	3	16	INCL_NON_REF_SPLICE	SNORD3A^ENSG00000263934.5	chr17:19188228:+	RPPH1^ENSG00000277209.1	chr14:20343381:-
SNORD3D--ENSG00000259001	3	16	INCL_NON_REF_SPLICE	SNORD3D^ENSG00000277947.1	chr17:19112424:-	ENSG00000259001^ENSG00000259001.3	chr14:20343381:-
RMRP--ENSG00000262202	3	13	INCL_NON_REF_SPLICE	RMRP^ENSG00000277027.1	chr9:35657800:-	ENSG00000262202^ENSG00000262202.4	chr17:19190234:-
SNORD3A--RMRP	4	9	INCL_NON_REF_SPLICE	SNORD3A^ENSG00000263934.5	chr17:19188226:+	RMRP^ENSG00000277027.1	chr9:35657942:-
SNORD3D--RMRP	4	9	INCL_NON_REF_SPLICE	SNORD3D^ENSG00000281000.1	chr17:19112420:-	RMRP^ENSG00000277027.1	chr9:35657943:-
SNORD3A--RN7SL1	6	0	INCL_NON_REF_SPLICE	SNORD3A^ENSG00000263934.5	chr17:19188228:+	RN7SL1^ENSG00000276168.1	chr14:49586737:+
SNORD3D--RMRP	4	8	INCL_NON_REF_SPLICE	SNORD3D^ENSG00000281000.1	chr17:19112422:-	RMRP^ENSG00000277027.1	chr9:35657933:-
ENSG00000259001--SNORD3B-1	4	7	INCL_NON_REF_SPLICE	ENSG00000259001^ENSG00000259001.3	chr14:20343255:-	SNORD3B-1^ENSG00000265185.6	chr17:19061939:+
RPPH1--ENSG00000262202	5	1	INCL_NON_REF_SPLICE	RPPH1^ENSG00000277209.1	chr14:20343259:-	ENSG00000262202^ENSG00000262202.4	chr17:19190177:-
AGAP10P--ENSG00000272140	5	0	INCL_NON_REF_SPLICE	AGAP10P^ENSG00000230869.1	chr10:45684520:+	ENSG00000272140^ENSG00000272140.2	chr10:73713332:-
RN7SL5P--SNORD3A	5	0	INCL_NON_REF_SPLICE	RN7SL5P^ENSG00000265735.2	chr9:9442239:+	SNORD3A^ENSG00000263934.5	chr17:19188036:+
SNORD3A--RPPH1	4	3	INCL_NON_REF_SPLICE	SNORD3A^ENSG00000263934.5	chr17:19188228:+	RPPH1^ENSG00000277209.1	chr14:20343215:-
SNORD3B-2--ENSG00000259001	4	3	INCL_NON_REF_SPLICE	SNORD3B-2^ENSG00000262074.7	chr17:19063924:-	ENSG00000259001^ENSG00000259001.3	chr14:20343215:-
SNORD3D--ENSG00000259001	4	3	INCL_NON_REF_SPLICE	SNORD3D^ENSG00000277947.1	chr17:19112424:-	ENSG00000259001^ENSG00000259001.3	chr14:20343215:-
C8orf44--SGK3	4	0	ONLY_REF_SPLICE	C8orf44^ENSG00000288596.2	chr8:66680024:+	SGK3^ENSG00000104205.16	chr8:66793616:+
ENSG00000284649--ENSG00000291188	4	0	ONLY_REF_SPLICE	ENSG00000284649^ENSG00000284649.3	chr16:29116326:+	ENSG00000291188^ENSG00000291188.1	chr16:29217481:+
PPID--RN7SL5P	4	0	INCL_NON_REF_SPLICE	PPID^ENSG00000171497.5	chr4:158709429:-	RN7SL5P^ENSG00000265735.2	chr9:9442095:+
RN7SL5P--SNORD3A	4	0	INCL_NON_REF_SPLICE	RN7SL5P^ENSG00000265735.2	chr9:9442238:+	SNORD3A^ENSG00000263934.5	chr17:19188084:+
SNORD3A--RMRP	4	0	INCL_NON_REF_SPLICE	SNORD3A^ENSG00000263934.5	chr17:19188228:+	RMRP^ENSG00000277027.1	chr9:35657873:-
SNORD3B-2--SNORA73B	4	0	INCL_NON_REF_SPLICE	SNORD3B-2^ENSG00000262074.7	chr17:19063920:-	SNORA73B^ENSG00000200087.1	chr1:28508573:+
SNORD3D--RMRP	4	0	INCL_NON_REF_SPLICE	SNORD3D^ENSG00000281000.1	chr17:19112424:-	RMRP^ENSG00000277027.1	chr9:35657873:-
TALAM1--Y_RNA	4	0	INCL_NON_REF_SPLICE	TALAM1^ENSG00000289740.1	chr11:65501474:-	Y_RNA^ENSG00000273927.1	chr7:73039178:+
TALAM1--Y_RNA	4	0	INCL_NON_REF_SPLICE	TALAM1^ENSG00000289740.1	chr11:65501474:-	Y_RNA^ENSG00000274984.1	chr7:73067324:+
TALAM1--Y_RNA	4	0	INCL_NON_REF_SPLICE	TALAM1^ENSG00000289740.1	chr11:65501474:-	Y_RNA^ENSG00000267828.1	chr7:75297998:-
TALAM1--Y_RNA	4	0	INCL_NON_REF_SPLICE	TALAM1^ENSG00000289740.1	chr11:65501474:-	Y_RNA^ENSG00000202021.1	chr7:75325967:-
TALAM1--Y_RNA	4	0	INCL_NON_REF_SPLICE	TALAM1^ENSG00000289740.1	chr11:65501474:-	Y_RNA^ENSG00000199870.1	chr7:75353893:-
SNORD3B-1--CTSG	3	3	INCL_NON_REF_SPLICE	SNORD3B-1^ENSG00000265185.6	chr17:19062123:+	CTSG^ENSG00000100448.4	chr14:24576236:-
H4C14--SNORD3A	3	2	INCL_NON_REF_SPLICE	H4C14^ENSG00000270882.3	chr1:149833024:+	SNORD3A^ENSG00000263934.5	chr17:19188036:+
RN7SL1--RMRP	3	2	INCL_NON_REF_SPLICE	RN7SL1^ENSG00000276168.1	chr14:49586855:+	RMRP^ENSG00000277027.1	chr9:35658004:-
RN7SL2--SNORD3A	3	2	INCL_NON_REF_SPLICE	RN7SL2^ENSG00000274012.1	chr14:49862555:-	SNORD3A^ENSG00000263934.5	chr17:19188039:+
RN7SL2--SNORD3A	3	2	INCL_NON_REF_SPLICE	RN7SL2^ENSG00000274012.1	chr14:49862575:-	SNORD3A^ENSG00000263934.5	chr17:19188026:+
RMRP--ENSG00000262202	3	1	INCL_NON_REF_SPLICE	RMRP^ENSG00000277027.1	chr9:35657870:-	ENSG00000262202^ENSG00000262202.4	chr17:19190177:-
RN7SL1--SNORD3A	3	1	INCL_NON_REF_SPLICE	RN7SL1^ENSG00000276168.1	chr14:49586867:+	SNORD3A^ENSG00000263934.5	chr17:19188084:+
SNORD3B-1--SNORA73A	3	1	INCL_NON_REF_SPLICE	SNORD3B-1^ENSG00000265185.6	chr17:19062123:+	SNORA73A^ENSG00000274266.1	chr1:28507388:+
SNORD3D--SNORA73A	3	1	INCL_NON_REF_SPLICE	SNORD3D^ENSG00000281000.1	chr17:19063922:-	SNORA73A^ENSG00000274266.1	chr1:28507388:+
SNORD3D--SNORA73A	3	1	INCL_NON_REF_SPLICE	SNORD3D^ENSG00000281000.1	chr17:19112422:-	SNORA73A^ENSG00000274266.1	chr1:28507388:+
APAF1--AP1M1	3	0	INCL_NON_REF_SPLICE	APAF1^ENSG00000120868.14	chr12:98683194:+	AP1M1^ENSG00000072958.9	chr19:16234497:+
ARL17A--KANSL1	3	0	ONLY_REF_SPLICE	ARL17A^ENSG00000185829.19	chr17:46570759:-	KANSL1^ENSG00000120071.15	chr17:46094701:-
COQ8A--PREP	3	0	INCL_NON_REF_SPLICE	COQ8A^ENSG00000163050.18	chr1:226961439:+	PREP^ENSG00000085377.15	chr6:105402885:-
CREB3L2--MKI67	3	0	INCL_NON_REF_SPLICE	CREB3L2^ENSG00000182158.16	chr7:137876114:-	MKI67^ENSG00000148773.14	chr10:128098652:-
EEF1B2--ENSG00000259001	3	0	INCL_NON_REF_SPLICE	EEF1B2^ENSG00000114942.14	chr2:206162611:+	ENSG00000259001^ENSG00000259001.3	chr14:20343170:-
ENSG00000259001--SNORA73A	3	0	INCL_NON_REF_SPLICE	ENSG00000259001^ENSG00000259001.3	chr14:20343259:-	SNORA73A^ENSG00000274266.1	chr1:28507381:+
ENSG00000263393--MT-CO1	3	0	INCL_NON_REF_SPLICE	ENSG00000263393^ENSG00000263393.1	chr18:32123959:-	MT-CO1^ENSG00000198804.2	chrM:6635:+
ENSG00000284649--ENSG00000284685	3	0	ONLY_REF_SPLICE	ENSG00000284649^ENSG00000284649.3	chr16:29116326:+	ENSG00000284685^ENSG00000284685.2	chr16:29251479:+
HNRNPK--SRSF7	3	0	INCL_NON_REF_SPLICE	HNRNPK^ENSG00000165119.22	chr9:83970778:-	SRSF7^ENSG00000115875.19	chr2:38744069:-
HSPD1--LBR	3	0	INCL_NON_REF_SPLICE	HSPD1^ENSG00000144381.18	chr2:197490230:-	LBR^ENSG00000143815.15	chr1:225404489:-
MYB--PRMT6	3	0	INCL_NON_REF_SPLICE	MYB^ENSG00000118513.20	chr6:135203289:+	PRMT6^ENSG00000198890.9	chr1:107058541:+
NFX1--NKIRAS2	3	0	INCL_NON_REF_SPLICE	NFX1^ENSG00000086102.19	chr9:33318951:+	NKIRAS2^ENSG00000168256.18	chr17:42025275:+
POLR2B--VPS33A	3	0	INCL_NON_REF_SPLICE	POLR2B^ENSG00000047315.17	chr4:57030943:+	VPS33A^ENSG00000139719.11	chr12:122231485:-
RHOF--ENSG00000282885	3	0	INCL_NON_REF_SPLICE	RHOF^ENSG00000139725.8	chr12:121802160:-	ENSG00000282885^ENSG00000282885.3	chr14:49862708:-
RMRP--RN7SL2	3	0	INCL_NON_REF_SPLICE	RMRP^ENSG00000277027.1	chr9:35657753:-	RN7SL2^ENSG00000274012.1	chr14:49862631:-
RMRP--TRAP1	3	0	INCL_NON_REF_SPLICE	RMRP^ENSG00000277027.1	chr9:35657818:-	TRAP1^ENSG00000126602.11	chr16:3674420:-
RN7SL1--RMRP	3	0	INCL_NON_REF_SPLICE	RN7SL1^ENSG00000276168.1	chr14:49586854:+	RMRP^ENSG00000277027.1	chr9:35657883:-
RN7SL1--RMRP	3	0	INCL_NON_REF_SPLICE	RN7SL1^ENSG00000276168.1	chr14:49586865:+	RMRP^ENSG00000277027.1	chr9:35657895:-
RN7SL2--RMRP	3	0	INCL_NON_REF_SPLICE	RN7SL2^ENSG00000274012.1	chr14:49862572:-	RMRP^ENSG00000277027.1	chr9:35657995:-
RN7SL5P--SNORD3D	3	0	INCL_NON_REF_SPLICE	RN7SL5P^ENSG00000265735.2	chr9:9442239:+	SNORD3D^ENSG00000281000.1	chr17:19112567:-
RNU4-2--ENSG00000262202	3	0	INCL_NON_REF_SPLICE	RNU4-2^ENSG00000202538.1	chr12:120291776:-	ENSG00000262202^ENSG00000262202.4	chr17:19190223:-
RPL39--PHACTR2	3	0	INCL_NON_REF_SPLICE	RPL39^ENSG00000198918.8	chrX:119786504:-	PHACTR2^ENSG00000112419.15	chr6:143826057:+
RPLP1--PLEKHH3	3	0	INCL_NON_REF_SPLICE	RPLP1^ENSG00000137818.12	chr15:69455467:+	PLEKHH3^ENSG00000068137.15	chr17:42676425:-
SLC7A5--ENSG00000290674	3	0	ONLY_REF_SPLICE	SLC7A5^ENSG00000103257.9	chr16:87868885:-	ENSG00000290674^ENSG00000290674.1	chr16:21916024:-
SNORA73A--SEC11A	3	0	INCL_NON_REF_SPLICE	SNORA73A^ENSG00000274266.1	chr1:28507500:+	SEC11A^ENSG00000140612.14	chr15:84680070:-
SNORD3A--ENSG00000282885	3	0	INCL_NON_REF_SPLICE	SNORD3A^ENSG00000263934.5	chr17:19188225:+	ENSG00000282885^ENSG00000282885.3	chr14:49862841:-
SNORD3A--H3C2	3	0	INCL_NON_REF_SPLICE	SNORD3A^ENSG00000263934.5	chr17:19188228:+	H3C2^ENSG00000286522.2	chr6:26031740:-
SNORD3A--RMRP	3	0	INCL_NON_REF_SPLICE	SNORD3A^ENSG00000263934.5	chr17:19188122:+	RMRP^ENSG00000277027.1	chr9:35657883:-
SNORD3A--RMRP	3	0	INCL_NON_REF_SPLICE	SNORD3A^ENSG00000263934.5	chr17:19188228:+	RMRP^ENSG00000277027.1	chr9:35657895:-
SNORD3B-2--RN7SL2	3	0	INCL_NON_REF_SPLICE	SNORD3B-2^ENSG00000262074.7	chr17:19063922:-	RN7SL2^ENSG00000274012.1	chr14:49862841:-
SNORD3D--H3C2	3	0	INCL_NON_REF_SPLICE	SNORD3D^ENSG00000281000.1	chr17:19112424:-	H3C2^ENSG00000286522.2	chr6:26031740:-
SNORD3D--RN7SL2	3	0	INCL_NON_REF_SPLICE	SNORD3D^ENSG00000281000.1	chr17:19112422:-	RN7SL2^ENSG00000274012.1	chr14:49862841:-
SUMO1--VPS13D	3	0	INCL_NON_REF_SPLICE	SUMO1^ENSG00000116030.17	chr2:202220064:-	VPS13D^ENSG00000048707.15	chr1:12464791:+
XPO4--AUP1	3	0	INCL_NON_REF_SPLICE	XPO4^ENSG00000132953.18	chr13:20827108:-	AUP1^ENSG00000115307.17	chr2:74527590:-
ADGRL1-AS1--SNHG8	2	0	ONLY_REF_SPLICE	ADGRL1-AS1^ENSG00000267169.2	chr19:14155479:+	SNHG8^ENSG00000269893.10	chr4:118279389:+
ENSG00000272140--BMS1P4	2	0	ONLY_REF_SPLICE	ENSG00000272140^ENSG00000272140.2	chr10:73713204:-	BMS1P4^ENSG00000242338.7	chr10:73721504:-
ENSG00000272800--NUP35	2	0	ONLY_REF_SPLICE	ENSG00000272800^ENSG00000272800.3	chr2:183182680:+	NUP35^ENSG00000163002.13	chr2:183151508:+
EPS15--NRDC	2	0	ONLY_REF_SPLICE	EPS15^ENSG00000085832.18	chr1:51402435:-	NRDC^ENSG00000078618.23	chr1:51834170:-
HNRNPH3--SFPQ	2	0	ONLY_REF_SPLICE	HNRNPH3^ENSG00000096746.18	chr10:68332216:+	SFPQ^ENSG00000116560.12	chr1:35178036:-
TIAL1--SCD	2	0	ONLY_REF_SPLICE	TIAL1^ENSG00000151923.18	chr10:119577080:-	SCD^ENSG00000099194.6	chr10:100360734:+
TRMT12--NTMT1	2	0	ONLY_REF_SPLICE	TRMT12^ENSG00000183665.5	chr8:124451257:+	NTMT1^ENSG00000148335.15	chr9:129634054:+
TVP23C--CDRT4	2	0	ONLY_REF_SPLICE	TVP23C^ENSG00000175106.17	chr17:15540433:-	CDRT4^ENSG00000239704.12	chr17:15440285:-
UBAP1--EEF1D	2	0	ONLY_REF_SPLICE	UBAP1^ENSG00000165006.14	chr9:34179240:+	EEF1D^ENSG00000104529.19	chr8:143586849:-
ZEB2--ARHGAP15	2	0	ONLY_REF_SPLICE	ZEB2^ENSG00000169554.23	chr2:144517278:-	ARHGAP15^ENSG00000075884.14	chr2:143556408:+
ZNF680--UMPS	2	0	ONLY_REF_SPLICE	ZNF680^ENSG00000173041.12	chr7:64543707:-	UMPS^ENSG00000114491.14	chr3:124740024:+
SNORD3D--H4C14	1	2	ONLY_REF_SPLICE	SNORD3D^ENSG00000281000.1	chr17:19112420:-	H4C14^ENSG00000270882.3	chr1:149832670:+
RPL9--GAPDH	1	1	ONLY_REF_SPLICE	RPL9^ENSG00000163682.17	chr4:39454864:-	GAPDH^ENSG00000111640.15	chr12:6534810:+
