# Supplementary material for: Transcriptomic characterisation of acute myeloid leukemia cell lines bearing the same t(9;11) driver mutation reveals different molecular signatures
Source: BMC Genomics. 2025 Mar 25;26:300. doi: 10.1186/s12864-025-11415-1 (PMC11938659; doi:10.1186/s12864-025-11415-1)
Supplement: Supplementary file 11 — Supplementary Material 11 [file 12864_2025_11415_MOESM11_ESM.xlsx]

## Sheet: MOLM13 comparisons
Decreasing in MOLM13 rel THP-1	Decreasing MOLM13 rel NOMO-1	Decreasing in MOLM13 rel MV4.11	OVERLAP : Decreasing in MOLM13 in all comparisons		Increasing in MOLM13 rel THP-1	Increasing MOLM13 rel NOMO-1	Increasing in MOLM13 rel MV4.11	OVERLAP : Increasing in MOLM13 in all comparisons	Table S5. Differentially expressed genes in pairwise comparisons between cell lines. Cut-offs for calling differentially expression were fold change > 2.5 and padj < 0.01. Overlaps of genes showing increased or decreased expression in a given cell line, relative to the other three cell lines are also indicated.
BHLHE22	HIST1H3G	MKX	PPFIA2		SNORD17	RPL7L1	UNC80	AC107075.1
ZNF43	XIST	KCND2	TIMP3		HIST1H2BD	AC107075.1	GOLGA8M	SNORD100
ZNF254	BMX	ZNF254	CXCL1		COX10	AC021092.1	SLC45A3	CTH
AP003900.1	TSPAN2	PPFIA2	ADGRA3		DDX21	CR769775.1	STK17A	AL645933.2
AC092279.1	DPEP3	CDC42BPA	C3orf14		AC011495.1	SLC27A1	TBL1X	GAL
MBOAT2	EFEMP1	TUB	KIRREL1		C21orf91-OT1	LINC01963	HERC2P2	EBPL
PTPRG	AC022730.4	PREX2	HIST1H3G		CMSS1	SLC5A6	AP001324.1	SRPK3
PRAME	DEFB1	TIMP3	HOXB3		RBM19	CLN5	AC025569.1	SLC38A5
PARVA	NHLRC3	CSMD3	PID1		MRPS31	AL034397.2	PHF11	FABP5P2
HIST1H4F	PARM1	CXCL1	MBOAT2		LYPLA1	RAP2A	AC055822.1	AC016588.2
BX322639.1	ADGRL2	AC092279.1	ZNF724		AURKB	PRKAG2	MRPS31	AC005523.2
CNR1	THNSL2	ZNF43	APCDD1		MTCO3P12	RPS2P45	ALCAM	KCNH4
LINC00923	SEMA3C	HOXB-AS3	ZNF71		UBOX5	SLC25A32	ALG5	TRIB1
SDK1	GDA	ADGRA3	WLS		SNORD116-17	CKS2	GOLGA8O	AC007100.1
PCDHB2	GJB6	C3orf14	PTPRG		MT-TW	UTP20	KSR1	NEXN
CDH2	GLI2	ZFP30	COL6A2		EXOC2	FASTKD5	EVI2A	DNLZ
ZNF737	MUC13	KIRREL1	ALDH1A1		IL16	CA3-AS1	PSTPIP2	UBR5-AS1
TSPYL5	HLA-DQA2	NPY1R	C14orf132		RAD51AP1	PTDSS2	ZNF804A	POLR3G
DCAF12L1	GBP1	HIST1H3G	HOXB4		RPS20P35	PLCXD2	BTN3A2	PRR22
ZNF98	HLA-DRB6	HOXB3	SDK1		MS4A4E	PER1	AL022324.2	BTBD7P1
ZNF14	GPR158	PID1	NEURL1		GAPDHP38	MTHFD1L	AC107032.1	TNF
NPTX1	DES	MBOAT2	RIMKLA		TRAM1	RASA3	ELANE	CEP164P1
IGFBPL1	BHLHE22	ZNF724	NEGR1		TNPO2	AC245100.2	THEM6	AC233992.2
ZNF257	GPC4	GNG12	NHLRC3		TRDMT1	EXOSC3	AC107075.1	WDR97
WLS	C1orf115	APCDD1	ART3		PABPC1	AC007996.1	TPT1	FOXA1
PLS3	CEACAM6	ZNF71	H2AFY2		AC105052.2	CBX8	RPL34-AS1	HELLPAR
MAP1B	MARCKS	WLS	SERPINB9		CDC42EP3	ABCB4	SNORD100	RANBP9
ZNF492	ROBO1	PDPN	CD163		NAGPA	AC090114.1	AC008026.1	KCNRG
ADGRG6	SLC1A1	ZNF66	PTPRG-AS1		SLC37A2	AL139339.2	MS4A4E	RPL7P8
SYNM	LINC02470	LIFR	DMRT3		AC004466.2	EEF1A1P24	SPAG1	LINC00565
ZNF66	PSMA8	PTPRG	GNG11		RPS20	MORN2	AC106872.2	FBXL13
ERVMER61-1	TIMP3	TMEM47	ZNF256		OTUD6B	AC021106.1	CKAP2	NOP56P1
ZFP30	OLIG2	ZNF14	CAVIN3		CRYZ	TIMM44	Z97989.1	RPL7P15
C3orf14	GZMA	CDKN2A	AL450311.2		ADA	EEF1A1	RNU6-444P	TMEM249
LINC01305	C3orf14	COL6A2	LYPD6		MYO1G	NBPF6	RASA4	PTGDR2
ZNF470	GPAT2	UNCX	ALDH7A1		C6orf62	FAM3C	CTH	HSPA7
SP9	APCDD1	ITGA2	ZNF606		AC078883.1	ZBTB33	ABTB2	AKR7L
UGT8	SKAP1	ZNF542P	KCNK10		QTRT1	TMEM209	CNKSR3	AC005833.3
DMRTA2	MMP8	ZNF595	ATP6V0E2-AS1		CORO2A	CD320	AL592114.1	FAM222A-AS1
MYH14	ZNF606	HIST1H4F	ZNF91		NCBP3	FABP5P2	PPP1R3B	AP003352.1
NKX2-4	PRSS21	FAM69C	ZNF35		RNU2-63P	MZT1	AC093673.1	PLCB4
HIST1H3G	HLA-DOA	CDH6	AC008969.1		AL008721.2	MIR181A1HG	BAIAP2L1	MIPEP
GSTM1	CA8	NPY5R	ZFP82		OSM	ZBTB5	FGD2	CDKN1A
TKTL1	GPA33	ALDH1A1	CTDSPL		ZDBF2	AC027307.3	ZNF22	IGKC
FOXD1	DMRT3	C14orf132	VEGFC		WDR19	PRMT1	BX640514.2	RF01210
NEURL1	LINC00923	SEPTIN10	ZNF470		GEMIN4	PCNA	AL645933.2	TRIM16
ZNF711	DLX6-AS1	PAX8-AS1	BEX3		C3orf20	CCDC77	BMP8B	CYP4F26P
ADGRA3	DEFA4	NKX6-1	HOXB13		E2F3-IT1	CRACR2A	Z98257.1	BEND6
ROBO1	UGT8	PSMA8	MAGI1		GRWD1	SRPK1	WIPF1	PPP1R27
COL6A2	DLX6	MKX-AS1	ADD2		GPCPD1	FAM124A	GAL	PM20D2
KCND2	MBOAT2	HOXB4	ITGA9-AS1		GALM	ELOCP2	RPL21P16	CDRT15P2
CPE	SDK1	SDK1	CGNL1		AC100861.1	TTC26	BEND5	E2F5
PGR	FCN1	NEURL1	APBB1		DOHH	AP001324.1	NTSR1	ATF3
ZNF606	NKAIN2	RIMKLA	SVIP		PSMD5	WDR46	NIPSNAP3B	AC073912.2
LINC01446	GTSF1	C12orf56	AC016710.1		MT-CO3	TFB2M	AL033527.5	RASA4DP
DSG2	TCAM1P	NEGR1	PRDM5		SNX22	EEF1A1P9	GTF2F2	AC079209.1
ZNF682	HPGD	NHLRC3	MOCS1		ZMAT3	UTP23	PEX2	SPIB
ITGA2	FAM198B	ART3	FIRRE		PIP4P2	AL359643.3	AC114728.1	RNA5SP304
PRDM5	TWIST2	IPO5P1	GYG2		TMEM38A	AHRR	Z98749.2	FAM46C
POU4F2	AC008969.1	H2AFY2	PROSER1		GTF2E2	MTUS1	AC107959.1	RNF125
TIMP3	AC120036.1	AC092329.4	MARCKS		ULK4P2	PINX1	KBTBD11	TRG-AS1
AC011447.7	LYPD6	SERPINB9	GHR		TMEM249	SGIP1	SPATA13	AC079466.1
EVC	AGR2	CD163	AL590560.2		NDUFB9	TIGAR	TRIM59	ALOX5AP
ZNF724	GJB2	ZNF442	AL606763.1		TIMM44	POLR2K	TIAF1	AL138963.3
ZIC5	ENPP4	ZNF229	TGFBI		UBE2G1	SEMA3A	LATS2	IL3RA
FAM230C	ANKRD34B	PTPRG-AS1	AC139713.2		AC004381.2	THAP1	TPT1P9	PLA2G2C
ZNF71	ADCY2	FIGN	GNAZ		STRAP	ARL11	RPS10P3	TRIM13
PDLIM4	DCHS2	AF131215.6	ARPP21		AC107982.3	PKN3	AC069218.1	PCOTH
PDPN	ASIC2	HOXB6	AIF1L		AC138356.2	RECQL4	CFAP58	LHFPL5
CNTNAP3	SLC30A4	DMRT3	AC073578.1		RPS28	IRF8	SRGN	PURPL
ZNF442	ZNF256	GNG11	GTSF1		TIMM22	PNPT1	EBPL	AF230666.1
TMTC1	DDIT4L	ZNF256	FNBP1L		BNIP3L	FXN	HLA-G	AC010616.1
ZNF329	GLYATL1	ZNF563	AP000842.3		NUDT5	ACSL1	AC021106.1	DIXDC1
PIEZO2	DSG2	AC006329.1	SULT1B1		OSCAR	EEF1A1P13	AC007292.1	ARTN
TGFBI	SNCA	CAVIN3	FAM198B		CFAP58	NUP205	DRICH1	ASAH2
DCAF12L2	RNF180	AL450311.2	PDYN		PMS2P7	LINC01138	TPMT	AP001206.1
H2AFY2	CD163	AF131215.5	GBP4		TLR7	CNOT4	LYZ	N4BP2L1
GAPDHP75	GIMAP4	LRRC52	GNAI1		MRI1	SLC1A5	FRY	LY9
PCDHB5	ZBTB7C	LYPD6	UGT8		GRB10	IPO5	ZNF558	HS3ST1
NHLRC3	BEX4	ALDH7A1	AC073115.2		Z98048.1	FAM3C2	RAB3IP	GSG1
DSC3	HMSD	ZNF606	TFAP2C		CHAC1	PIK3AP1	SRPK3	AL354872.2
ZNF91	PKP2	GZMA	PIEZO2		TOP1MT	SOX12	TRMT11	BCAT1
ZNF841	ZNF71	KCNK10	PTGER3		HOXA5	ZDHHC14	UPK3A	CCND2
SHISAL1	SVIP	ATP6V0E2-AS1	ZNF501		BTN2A1	AC093157.2	TUBE1	WT1-AS
GABBR2	RETN	ZNF91	LGALSL		SNHG25	HACL1	RAB11FIP1	EAF1-AS1
MARCKS	AFF2	HOXB2	TCAF1P1		HIST1H2AL	SNORA72	TSNARE1	RNA5SP350
CHIC1	RNF165	PCDH18	ITGA1		HIST1H2BK	AL158825.2	SLC38A5	AC139099.2
TBC1D8B	ZNF470	TMC3	KCNJ15		FAM133DP	RPL7L1P8	GBE1	FLVCR2
LYPD6	GYG2	ZNF35	PCOLCE2		ADAM8	TMEM161A	AC007384.1	STON1
SIM1	AF233439.1	AC096631.1	EBF1		IQCK	ZNF714	RPS4XP16	AC093909.1
FAM124B	LMO1	AC008969.1	AC124045.1		CHRAC1	RNF175	ADAM28	ASAH2B
PCDHAC2	CLEC2A	C5orf66-AS1	FOXP2		IER2	TMEM70	MCAM	NFE4
LINC02008	OVOL1	ZFP82	FN1		AL080243.2	SCLY	ABRACL	DDN
SHC2	ARNT2	CTDSPL	HTRA3		EXTL2	FBXL3	MRPL37P1	BCL7A
ZNF256	RYR1	VEGFC	TGFBR3		RPS20P14	AC093827.3	SBF2	ARL11
PCDHB6	PENK	PITX1	SPRY4-AS1		SNORA74A	SNORD88A	JMJD1C	DIP2C
AC090136.3	CACNA1C	LINC01929	ARHGEF25		BCAT1	ANO5	LINC02043	IL5RA
PTCHD3P2	MAGI1	GPRC5D-AS1	GSTT2B		FKBP1C	AL354740.1	RPL7P9	EGFL8
GTSF1	AC128689.1	ZNF470	TPM3P6		CCDC146	TSTA3	ZNF493	CABLES1
ELAVL2	ADGRA3	LINC00581	CC2D2A		TAS2R4	AC009404.1	LAPTM4B	DLX2
SNX7	IL18RAP	BEX3	PRR16		TMEM70	AC017083.2	LRP5L	AJ003147.2
CHST3	COL1A2	AF131215.2	C2orf72		EPHB4	AC134772.1	NIPA1	AL121985.1
WNT9A	PLBD1	ZNF486	PDK4		AC125807.2	CFAP44	ADAM9	HLA-DOB
ADGRL2	AC090136.3	ZNF726	HHIPL1		AC246817.1	SNORD91B	C6orf48	AP006248.4
ALX1	NPHS2	ZNF257	CTGF		AC005840.2	RPL12P33	AC079250.1	HIST1H1A
ZNF99	ADAMTS3	HOXB13	PDE3A		AC084871.1	ELOC	AC138207.8	AL034397.2
GNG12	AL590560.2	MAGI1	CACHD1		AC079922.1	HGH1	CYP2R1	CYCSP23
FAM205C	LINC00379	ADD2	LTBP1		PTPN22	SNHG16	VWA8	AC243960.3
TBX18	RPSAP71	ITGA9-AS1	THSD7A		AC134772.1	RIOK1	WBP4	PRR5L
MYEF2	CLDN1	SHISAL1	RETREG1		CSPP1	COL27A1	AC027031.2	SLC7A2
ZFP82	XKR5	AC079363.1	NLRP6		PSAT1	NAPEPLD	ATP6V0A1	AC005324.3
NEXMIF	PPIAP23	PDLIM4	LINC01184		DCP1B	NFKBIB	FABP5P7	AC136601.1
ALX4	DEFA8P	CGNL1	RIMKLB		SNORA13	CPT1A	MEF2C	CSPG4P13
GRIA3	ZNF841	NDN	ACKR3		RPL23AP53	PUS1	FDFT1	RF02204
RIMKLA	GNAI1	APBB1	RAI14		LMNB1-DT	SNAPC1	VEGFA	LINC02456
RNF180	C10orf99	SVIP	PXDC1		BAZ2B	SNORD46	RPL21P134	RDH10
TRPS1	ADD2	AC103702.1	TRGJ2		AL357054.1	CBLL1	NT5DC1	NAPSB
AL162413.1	RAVER2	LINC00960	ENAH		HIST1H2AG	USP45	NRG4	AP006248.3
AF131215.6	PADI4	AL137005.1	HIST1H2BI		DEPP1	AC144521.1	RPL7	COLQ
CCDC27	DLGAP1	CD1C	AADAT		ZNF184	SNORD105B	HVCN1	NCALD
ZFP28	ZNF501	AC016710.1	RNF217-AS1		SOCS3	MYO7A	NID1	AC130304.1
TRO	LINC01843	ERVMER61-1	AC079174.2		GNL1	ZFAND1	SASH1	RNFT2
PABPC4L	WFDC1	PRDM5	SLC10A4		HNRNPA1P48	XPO5	VPS36	IER3
PLOD2	PDK4	MOCS1	STXBP6		HIST1H2BN	QTRT1	AC027097.1	GPR85
CAV2	ZFP82	NDST3	RND3		HIST1H1PS1	NR2C2AP	AC112191.2	AL118496.1
LINC00960	HTRA3	ZNF30	AMOTL1		ALG5	RNF8	AC245407.1	FEZ1
CNTNAP3P2	SAMMSON	ZNF329	HUNK		HSPBP1	GRAMD2B	MESP1	SYCP2L
SLC1A1	CRABP1	FIRRE	FKBP9		SMG6	TEX30	UQCRBP1	AC243965.1
AF131215.5	FAM160A1	OSMR	ZNF615		ALKBH7	INTS6P1	DHCR7	FST
AC011447.6	NSG1	NT5E	AL731574.1		MIR155HG	SYPL1	RN7SL368P	TEX15
PRDM6	LOXL1-AS1	ZNF682	SEPTIN3		RPL7P37	ADAM32	FABP5P2	CYP2C8
ADAMTS15	NIPAL4	GYG2	AC073115.1		AC010168.2	SNORD93	BCL11A	FZD3
ENPP4	BDKRB2	PROSER1	ZNF582		GPR27	SNHG26	NPIPB15	NCR3
PKP2	LPL	AF131215.4	TCEAL9		NAPSB	SATB1	MTMR1	AC090152.1
TBX4	PLA2G7	MARCKS	ACKR2		HLA-H	C19orf48	EPS8	FBXW10
CASC9	ZNF35	GHR	GTF2IRD1		FGFBP3	TBX3	UBE2V2P3	CCNA1
GPC6	AC084121.3	MKRN3	OLIG2		HBEGF	AC091429.1	RPARP-AS1	ENPP2
AC074135.1	AC124067.2	AL590560.2	RASSF8-AS1		NR1H2	POLRMTP1	ARHGAP42	CHRNA6
ZNF730	FAM198A	TRPC1	TRAF5		EXOSC5	PTP4A3	AC016588.2	MIR4473
ZNF726	TSHZ2	CDKN2B	GPSM1		AC112777.1	DDX21	LINC01012	AC073346.2
SIX2	AADAT	HOXB8	RRAS2		DCAF13	TPSD1	AC104046.1	CDRT1
EML1	DEFA6	IGFBP5	TXNRD3		ERO1A	RHOH	ADAM22	LINC01783
DAB2IP	WNT5A	SOWAHC	IGFBP3		EIF4A1	AC000123.2	ALDH16A1	TPD52
ZNF385D-AS1	SLC40A1	CXorf57	ARHGAP6		SLC45A4	OSTM1	CD9	AP006248.5
FAM198A	ZNF724	GLIS3	SLC1A1		MRPL4	TWNK	RF00017	NRXN3
SLC10A4	SFRP5	AL606763.1	DUBR		CDK8	GDPD1	SLC11A1	BMP10
CNTNAP3B	LINC01500	RGL3	DUSP4		RF00404	STX2	EEF1E1	LTB
AC011625.1	PRDM5	PRKG1	THNSL2		AL513548.3	NME7	TPM2	PRTN3
MAGI2-AS3	HOXB13	AC097652.1	TUBB2A		CDKN1B	WNK1	HLA-C	PMP22
HHIPL1	ALDH7A1	ARMC4	PPP2R3A		CCDC25	KIAA1551	U91328.1	LINC01215
SFRP1	CAVIN3	TGFBI	OBSL1		RNASE3	AC011939.3	NBPF6	LINC00431
FAM83B	PROSER1	AC139713.2	GATA6		SLC27A5	RPL12P12	HLA-F-AS1	SLC27A2
PYGO1	AJ239328.1	AC022182.2	UNC5B		CBR1	MLLT3	ADGRD1	IGHM
EPHA7	MOCS1	GNAZ	CKAP4		ARG2	PDCD2	WSB2	MGAT3
PDK4	CPE	ARPP21	LINC02575		TGDS	SLC4A2	LST1	STAP2
AC008969.1	HCN4	GCOM1	ERG		GCAT	AL354977.2	TPT1P4	ZNF215
SVIP	IL1RAPL2	LINC00939	SNPH		MUC19	EEF1A1P7	AC092155.2	OCSTAMP
NKX6-1	MDFI	AIF1L	GUSBP5		NAV3	SAMD10	CYP1B1-AS1	KIRREL3
AL450311.2	SERPINB9	PRTG	CHSY3		STK35	ZNF398	AC005523.2	SMCO2
PCDHB8	HLA-DQB2	AC073578.1	TRGJP2		AC016831.5	SLC35B4	PPM1L	SPRY1
NELL2	PTPRG-AS1	GTSF1	AJ239328.1		KCNC3	HSD11B2	KCNH4	AC087280.1
OLIG2	TGFBI	FNBP1L	C1orf226		LSS	THBD	PTGES3L	S1PR5
TGFBR3	SLC16A14	AC092279.2	Z69733.1		GAPDHP62	SPR	RPL7P6	AC009686.2
SLC16A2	CACHD1	DOCK1	RTKN		NAA20	RNF6	NOTUM	AKR7A3
FBN2	RAI14	AP000842.3	SMO		TMEM150A	SLC25A51	TPT1-AS1	RPS11P1
NAP1L3	PDE3A	SULT1B1	NOS1AP		RNF24	AP001628.1	PODXL2	ATP6V1C2
PTPRG-AS1	TXNRD3	FAM198B	RNF165		MPEG1	AP001020.2	ST3GAL6	AL512625.3
AL451062.1	KRT31	IRF4	RAVER2		TMEM14B	SNHG3	AC091563.1	LINC01480
NEURL1B	CCKBR	PDYN	ZNF461		OSBPL3	AC079601.1	SLC17A5	ALOX12
GABRG2	HOXB4	GBP4	G0S2		HPDL	AC127024.2	SLC25A30	PLS1
LINC01436	LINC02575	GNAI1	CCDC40		SLC27A2	BMS1P2	RNF135	SLC6A12
UGT3A2	EBF1	UGT8	FAM213A		WASH6P	ZNF552	ZNF69	BNIP3P41
SNCAIP	MTARC2	AC093763.2	SLC12A2		SHQ1	PRAG1	TRIB1	PROK2
CAP2	COL6A2	AC073115.2	IL18RAP		SLX4IP	SIDT1	AC007100.1	IGLL5
AC120036.4	ZNF660	TFAP2C	SLC22A31		USP49	EGFL8	AC008875.1	TRAJ19
ZNF716	PAQR5	PIEZO2	SLC30A4		HLA-E	HAUS6P1	PPT2	AC106875.1
ZNF35	RIMKLB	ZSCAN23	NRSN2		SNORD101	SHQ1	C3	TNFRSF8
AC004889.1	FOXC1	EML1	WWC3		ELP5	RAD54B	SNORA5C	HLA-V
THNSL2	RBP4	PTGER3	RTKN2		BORCS6	CBWD5	RBMS2	ADAMTS6
MMP16	RPS3AP30	ANO4	ZNF418		AC016588.2	GCSH	GDPD1	STC2
RNF212	DLX5	TMEM163	LINC01515		GOLGA8B	SPIN4	NEXN	NTRK1
USH1C	LGALSL	GYPE	AC027763.1		EFNA3	PRKCE	AC012254.1	TMEM221
SEMG1	TRIM6	ZNF501	NKX3-1		RNU5E-4P	ZSCAN31	MPC1	AL513128.2
DCLK2	TDO2	LGALSL	AKR1C3		APMAP	AC005831.1	NFATC2	TRAJ14
RNF217-AS1	SCML1	TMEM233	BEX4		SNHG12	AC246817.1	RPL7P1	TNFRSF11B
TCAM1P	AL354936.1	TCAF1P1	PERP		PDCD2L	GOLGA8Q	LACTB2	TRAJ53
PCDHB3	DACT1	ITGA1	TRPS1		OXCT1	EEF1A1P12	DNLZ	UBXN10
MOCS1	FRK	KCNJ15	AP002957.1		RPL7P15	RNU5A-8P	AL137003.2	AC079466.2
C2CD6	MAF	SLC6A11	LARP6		RPAIN	METTL7B	AC007569.1	SLC25A24P2
SPTA1	EPCAM	HOXB-AS1	SLC25A24P1		CAMLG	MAPK6PS4	SF3B5	PAK3
CSMD3	ITGA9-AS1	SLAIN1	AC136475.1		WRAP53	FABP5	AL080250.1	TRAJ4
DUSP27	HLA-DPA1	PCOLCE2	CNRIP1		IRGQ	FNDC3A	CEP162	GATA2
MLNR	FBN2	EBF1	AC011468.5		CTNS	FABP5P1	ATP23	DEPP1
AC092535.1	CLEC9A	ZFP28	AC008958.1		PANK2	RPL23AP53	AL354696.2	PTPN3
LINC01060	HIST1H2BI	AC124045.1	DAB2IP		AC141557.1	WDR97	HHLA2	AC244502.1
FOXP2	AC084121.4	BCL2L10	DTX3		GVINP1	AL031777.3	LRRC69	CHRM3-AS2
AL137005.1	AC006946.2	FOXP2	SCML1		MT-TE	AC096586.1	HAS3	AC005524.1
ADCY1	OTOF	ZNF433	TRGJ1		SLC25A32	AC068522.1	MRPS31P4	TOX
ZNF662	AC215522.2	FN1	CARMN		HSD17B8	CEP170P1	UPB1	TRAJ60
RNF182	TPTEP1	MYEF2	RBP4		NAMPT	XRCC2	FNDC3A	SLC6A13
SLC6A11	HLA-DQA1	HTRA3	ZNF197-AS1		DNLZ	NR3C2	AL021578.1	CDKL4
LINC01266	ART3	WSCD1	ADGRL2		BCL7A	BMT2	SNHG6	AC087277.2
NEGR1	HOXB3	TGFBR3	AC011411.1		AC008937.3	LILRB4	AC141557.1	TRAJ52
PTPRF	FBLN2	GRM1	LRIG1		HLA-C	NBPF20	PTPN22	HSH2D
NPAS2	H2AFY2	AC011503.2	ARPIN		CD74	NUDCD1	ESD	GCSAML
SAMD5	NPTXR	SH3GL1P2	TCAF1		DDB2	CAB39L	AC011979.1	TRAJ54
THSD7A	ACKR3	FAP	PGBD5		GPR85	ECE1	CEL	TRAJ51
LRIG3	AC245164.1	ZNF677	AL590094.1		ZSCAN16-AS1	DOHH	RNF144B	OR2D2
GNAZ	TSPYL5	SPRY4-AS1	TMEM121		AL008729.1	AC073912.2	TNFRSF10A	TRAJ50
POPDC3	SALL4	TRGV10	RORB		ING4	GOLGA8O	AC079601.1	TRDC
TMEM150C	SYT6	IGF2BP1	PTPRF		COX14	ABRAXAS1	CCDC144B	TRAJ23
CNTN5	C1orf226	ARHGEF25	LPL		POLR3F	AL118508.3	CPVL	TRAJ55
ZNF30	URAHP	GSTT2B	SALL4		PRRT4	AL160408.2	AP1S3	OR6A2
BEX3	GUCY2D	TPM3P6	MMP2-AS1		HDHD5	EFCAB8	NUFIP1P	IL9R
NKX6-3	ADAM19	CC2D2A	MAP1LC3A		SLC23A2	GLUL	ZNF600	LUM
EMILIN3	HOPX	TSPAN5	SV2A		DDX47	SLC44A2	MATK	LINC00533
MORC4	SLCO2B1	DPP4	DNAJC22		BORCS5	TPSB2	PIK3IP1	TRAJ59
ZNF723	P2RY13	SLC16A9	ZNF197		GABARAPL1	FRG1HP	TRIM46	TRAJ20
GPX8	HLA-DRB5	PRR16	KDELC1P1		E2F3	AC011816.2	AC008937.3	TRAJ3
IPO5P1	IGSF3	CNR1	TNIK		GOLGA2P5	ARHGAP5	UBR5-AS1	TRAJ21
ZNF354C	HRASLS	DCLK2	PRAC2		RNF207	MTHFD2	VSIG10	AL356804.1
PROSER1	TNFRSF25	C2orf72	DMD		KNOP1P4	MIR6797	RPL7P23	TRAJ22
AL158013.1	S100A12	LHX6	GOLM1		H2BFS	COQ3	AC055876.1	ELOVL6
KIAA1324L	CHMP4C	PDK4	TMEM25		BEND3	EOGT	STX11	IL32
ABCC3	CLEC2B	MAPK8IP1P2	COL6A1		PM20D2	AC010536.1	AC008543.3	AC243960.1
CDC42BPA	GLDN	HHIPL1	TEAD1		KIAA0355	ZNF775	PRRT4	AC007922.1
TSPAN5	KIT	CTGF	ELL2P1		RN7SL288P	C9orf64	C1orf228	LINC01949
ECEL1	AF228730.5	WNT5A	LINC02465		GAPDHP40	RPSAP58	KHDC1	TRAJ61
SCIN	PPARGC1A	PDE3A	C10orf99		BTN3A2	AC010999.3	POLR3G	AC087280.2
GPC4	TMEM63C	PLS3	TMIGD3		AC079250.1	VDAC1P3	PRR22	TRAJ5
LTBP1	HNRNPA3P14	CACHD1	YAP1		BEND5	AC016957.2	HMGN5	ADGRF5P1
AF131215.2	FIGNL2	FAM189A1	AL355073.2		VPS16	AC130324.3	DEPTOR	TRAJ38
FNBP1L	MAMDC2	XKR6	TMEM37		AC231981.1	DOCK8	ASRGL1	HDC
SCARA3	CD177	LTBP1	TRGC2		ECSIT	AL136380.1	RAB11FIP4	HRH4
MOXD1	GRIN2B	THSD7A	SGSH		MRPS28	WSB2	PTCH1	ATP8A2
AC092329.4	DENND2A	ZNF331	NPAS2		EXOSC4	TASP1	MIR3686	PRG2
ALDH1A1	PATJ	HAND2	TBC1D16		FABP5P1	KIAA1024	BTBD7P1	OR2AG2
ATP6V0E2-AS1	C18orf15	AC110285.1	LINC01165		AL359397.1	AC009118.3	TNF	TRAC
POMC	FAM169A	AC002070.1	PSEN2		CD101	FABP5P11	CEP164P1	TRAJ45
LMX1B	C1QC	POU3F3	MAS1		AP003086.1	PAXIP1	ACAP1	TRAJ12
SLITRK2	HOXC4	RETREG1	HOXB7		AL031432.2	ANKRD13B	DAPP1	ENPP3
RAB3B	AL138799.2	NLRP6	ANTXR1		SWSAP1	AL035461.2	ADGRE1	NLRP14
LINC01843	FBLN1	TBX4	MEGF6		EIF5AL1	CHST10	CCDC26	TRAJ57
PRSS30P	TRPS1	LINC01184	AJ011931.1		ZNF252P-AS1	RN7SL471P	AC026150.1	INPP5J
ZNF542P	LINC01184	ESR1	ERICH2		DEK	STARD4-AS1	AC233992.2	GZMH
AFF2	TP63	RIMKLB	PAQR9		FAM162A	RANBP9	WDR97	TPSB2
TRIM58	NOS1AP	ACKR3	DAB2		NAMPTP1	SCARNA8	AL391684.1	TRAJ56
CTDSPL	C21orf62	TRGVB	GIMAP8		ADPRM	CCNB1IP1	BIK	TRAJ58
AC073578.1	IL18R1	RAI14	EDNRB		TRIM5	TIFAB	AC105052.4	PRG3
ZNF280A	MPP7	PXDC1	IFITM1		AL139123.1	USP32P3	FOXA1	SHISA2
ARPIN	TMTC1	FSTL4	ZNF582-AS1		MALT1	ARL6	PIP4P2	AC017076.1
TSPAN2	OBSL1	TRGJ2	ZNF649		TMEM205	CDK20	MTRF1	IL1RL1
KCNJ5	GPAT2P1	AC079174.1	MOV10L1		SNORD88A	SMYD2	ZNF433-AS1	AC092111.1
GYG2	RORB	ENAH	AC092427.1		COPS3	RRP9	LINC00562	AL008721.1
MCOLN3	VSTM1	SCARA3	PRSS30P		RPL7P19	LEPROTL1	MAST1	AGAP1-IT1
DMRT3	MSLN	NPY	AC006299.1		AC004890.2	BNIP3	DEF6	AL135901.1
HOXB3	WWC3	OSR2	CPEB1		RPL13A	AGAP9	MAPK13	CDK15
FAT1	AL731574.1	AC018462.1	OBSCN-AS1		DYRK1B	PYGB	KDM1B	EPX
ACKR2	AC009237.3	HIST1H2BI	LOXL1-AS1		RPL18A	AC145207.3	PRAM1	AC246817.1
AF131215.4	MCTP2	AADAT	SYT6		COX10-AS1	SNHG5	HELLPAR	TPSD1
CRABP1	MERTK	RNF217-AS1	PDGFD		NDUFAF5	MIR7111	AL354696.1	CD3D
MEOX2	AC007278.2	AC079174.2	TNFRSF11A		GNA15	RPSAP6	GOLGA8N	TPTE2P6
LINC01701	KANK4	SLC10A4	NPTXR		AL512625.1	FAM216A	TRPM4	TRDJ3
DNAJC22	RETREG1	AL359195.2	ITGA3		AL359513.1	ZNF225	RANBP9	AL359538.1
PTPRK	KLF8	ZNF462	NKX3-2		HCG4P5	CHAC2	UBASH3B	TPSAB1
RASSF8-AS1	LINC00958	C3orf52	TSPAN2		ETV5	BCL7A	LINC00499	AC016205.1
ADD2	AC104809.2	CYSLTR2	BCAM		AC011444.1	DSCC1	C11orf74	CT45A1
RYR1	TFAP2C	STXBP6	ROBO1		SIGLEC22P	AC016405.1	STARD4-AS1	AC008163.1
ZNF433	LINC02139	RND3	PAX8		ALG1L2	CCDC138	PDLIM1P4	CT45A5
ARMCX1	GALNT12	AMOTL1	NBEA		AVPI1	AC096920.1	METRNL	TRIM72
SVEP1	AC124045.1	TOM1L1	AF233439.1		ZNF552	CCDC25	LANCL3	RNF144A-AS1
HOXB4	RPL10P8	AC003992.1	ANK1		PDP1	PPAT	KCNRG	EFNA5
AASS	PKNOX2	HUNK	CHST3		PTPRE	AC011978.2	LRRK2	DUXAP9
ATP8B1	DMD	FKBP9	NUDT16P1		EBPL	PIH1D2	AC055876.3
CNRIP1	SLC47A1	NIPAL4	AC102953.1		KLHL24	FSCN1	HES1
BEX4	CAP2	ZNF615	ZNF284		RPL7P9	AC027097.1	AC119396.1
AF233439.1	STEAP4	TMEM215	AC106791.1		NT5M	ITGA5	ALOX5
KCNJ15	TREML4	LINC00540	AC105277.1		SNORD12C	RPL7P47	RPL7P26
GPA33	COLEC12	AL731574.1	AC005498.3		DUSP22	ALOX5AP	PDLIM1
TCEAL2	FAM213A	SEPTIN3	HIST1H2APS4		EPOR	RPL13A	KCNE1
AL590560.2	EFCC1	AC073115.1	LAYN		FXYD5	DPH2	BAG2
INA	SMC1B	ZNF582	PCDHGA10		ZNF232	RPS6	NEK3
AC011468.1	TUNAR	TCEAL9	ACTRT3		AC073912.2	ELOVL6	CDADC1
RASSF9	MEP1A	AC104211.2	EGFL7		AC119396.1	ING3	GOLGA8K
ARHGEF34P	TNIK	ACKR2	CHST6		AC005224.3	CEBPA	GOLGA8R
TUB	NRCAM	GTF2IRD1	KANK4		PLEKHM3	AC147651.4	GLI1
GPR158	FAM66B	ZNF737	IGSF3		AC012213.3	LINC01140	CSF2RA
HTR1B	BANK1	FAM198B-AS1	SRGAP1		MBOAT1	RPS10	RPL7P8
TPM3P6	TCEAL4	OLIG2	IGFBP2		RPL18AP3	AL662795.1	LINC00565
MAGEB2	AL162254.1	RASSF8-AS1	ADAM19		MAF1	AC096642.1	FBXL13
CNN3	CECR7	TRAF5	P3H3		GAPDHP63	DST	B3GNT5
AC023469.1	PCAT1	GPSM1	C8orf31		PTPRA	CCDC144CP	CXCR3
HFM1	SPAG16	ZNF285	ZFP92		EIF3E	C8orf37	AC008568.1
FLRT2	RAB3C	AC234772.2	ZNF223		MRPL54	MIPEP	LBX2-AS1
CADPS2	MAS1	RRAS2	OSBPL6		MRPL51	RRS1	LPO
LINC01202	LBH	AL449423.1	AC110048.2		SNORD12B	AC009137.2	TGFB2
SEMA6D	ABLIM1	GABBR2	NR2F2-AS1		CENPV	TOX	NOP56P1
AADAT	ABLIM3	TXNRD3	ADCY1		GAB2	ITGAL	FCGR1B
ANKRD45	C1QL4	IGFBP3	CERS1		GCSAM	AC022784.1	TRIB3
AC092535.3	AP000547.3	ARHGAP6	TRGC1		AL132780.4	TIMM13	RPL7P15
STXBP6	PTPRG	PCDH20	TRIB2		DRG2	ATP2A1-AS1	C1orf54
PCDH7	ITGA3	AC074138.1	RNF217		THEM4	KCNK6	TMEM249
OVOL2	AF228730.6	AL138899.1	AMOTL2		MIR1282	AC121320.1	PTGDR2
SULT4A1	AC007278.1	AL589843.1	ZNF813		DACH1	DIS3	RPL7P59
AC109779.1	AATK	SLC1A1	KCNJ5		STAT5A	REV3L	FXYD5
LGALSL	PERP	NEUROG3	AKAP7		SBF2	RPL12P17	BEND3
SSPN	PPP1R1B	MYZAP	NT5C3B		IL12A	RRM2	AC126323.1
HS6ST2	AC079174.2	DUBR	AL358975.1		FZD5	ZNF800	HSPA7
ZNF347	AC087477.2	DUSP4	RAB11FIP5		MYBBP1A	ZCCHC7	AQP3
ARHGEF5	ZNF649	AC107980.1	SYDE2		CAGE1	PITRM1-AS1	CLECL1
LINC02575	NOS1	THNSL2	TBC1D8B		AL353622.1	AP001267.1	AKR7L
SNAP91	BTLA	AGXT	CYP2U1		SLC16A6	TUBB6	GCLC
DMRT2	MORC4	AC106881.1	ZNF614		PRKAG2-AS1	WDR38	RPP25
AC006946.2	LINC01268	AP002414.2	SGCB		RPL7P1	RAB30	AC005833.3
AC092484.1	FGFR2	TUBB2A	CPNE4		AC132807.1	RPL7P8	IFIT2
MAF	KPNA7	AC004870.2	HSPA2		CHCHD7	CTU1	PPM1M
CNTN1	DSP	PPP2R3A	EPHX2		IPO5	AP002807.1	AL161729.1
AC092279.2	SIGLEC20P	AC091133.4	RIMS4		AC012313.6	NAPSB	TPT1P6
AC111006.1	RN7SL751P	SPATA20P1	IL1R1		LINC02245	CDHR3	EPHA1
ZNF501	ESRRG	SERPING1	KCNK15-AS1		RIPK1	HNRNPA1P54	BTF3P7
NECTIN3	AJ011931.1	OBSL1	ZNF93		MIS12	OTUD6B	TESK2
BEND4	PCOLCE2	GATA6	TCEAL4		ANO5	AC087752.3	FAM222A-AS1
TMEM37	SLC2A10	UNC5B	TSKU		KLF2	RCC1	TMEM65
LINC01096	FCRL5	LDHC	NUAK1		C16orf74	PVR	CPNE5
LEF1	KCNF1	GLB1L3	SERPINB6		SLC6A6	EEF1A1P8	DYNC1I1
TXNRD3	AFF2-IT1	CKAP4	AL355974.2		HIST1H3J	GCSHP5	SLC25A4
PRTG	VNN1	DLX3	C17orf82		PLEKHN1	UBA2	CYP51A1P3
ZSCAN23	CERS4	LINC02575	LINC01124		SLC27A1	AL009176.1	AP003352.1
AC016877.3	B4GALT6	HOXC11	FAM241B		RPL7P23	EXOSC5	ANXA2R
KITLG	SGMS2	ERG	AC074141.1		PCMTD1	GOLGA2P10	DOCK4
LINC01725	LINC01725	AL121929.2	CMTM8		NDRG2	NEXN	PLCB4
ARHGEF10	AC074141.1	SNPH	GAB1		PILRA	TRMT61A	ARG2
RAB3C	ARMCX1	FOXD3-AS1	AP001148.1		PER1	IMMP2L	MIPEP
AP000842.3	RASSF6	GUSBP5	ANXA6		MED31	RNF38	AP006222.1
PCDHB4	AF233439.2	FAM218A	ARFGEF3		SNORA33	CR786580.1	ANKRD7
FHL2	FIRRE	CHSY3	EIF5A2		SLC7A5	HSH2D	RNF24
TMEM47	AC087741.1	GREB1L	ITGA9		FMNL1	RPL34P20	ARMCX5-GPRASP2
ITM2A	CYS1	TRGJP2	FAM69B		RPL34-AS1	AC067930.6	TRAM1
MYO3B	DLG5-AS1	AJ239328.1	LINC01426		CALCOCO1	PM20D2	RPL7P48
PCDHB10	IL1R1	C1orf226	LINC01268		KCNA3	HES6	RPL21P93
ZNF471	S100A9	ZNF502	TCEAL3		PACSIN3	FAM229B	LRRC37A17P
LOX	C3orf67	Z69733.1	NXN		PLP2	ADGRE5	CDKN1A
PLSCR4	AC074389.2	OR1G1	PCDHGB7		CYP2D7	SH3D19	TMEM71
ALDH7A1	LINC01124	AC025271.4	KIF7		OLR1	AP001505.1	MTSS1
AL138686.1	CMTM8	RTKN	PHC1P1		MT1X	EEF2	IGKC
AC011503.2	AC022182.2	UNC5C	GRIN3A		FAM110A	ZNF587B	IRAK1BP1
TDO2	ETNK2	SMO	WNT3		AC073655.1	MRI1	FKBP5
AC124856.1	FPR2	NOS2	TSPEAR-AS2		MVK	AC022868.1	RF01210
AC003992.1	XDH	NOS1AP	LRRC75B		AL662795.1	SMARCA2	TRIM16
PCDH11X	DGKK	HOXB9	C1orf21		EPHA1	C9orf40	EMP1
LINC02005	NUDT16P1	RNF165	AMIGO1		ADAM9	KLHL21	OSBPL3
CHDH	AC010980.1	FGFR2	TRGJP		AC107075.1	MDN1	SLC35A1
PERP	PCSK6	LRAT	ARHGEF16		ATP2A3	JAML	AC127502.3
ZAR1	EPS8L3	TTPA	HCG4		TREM1	AC092069.1	CYP4F26P
LPL	AP3B2	RAVER2	XKR5		HIST1H3I	FKBP5	B3GNTL1
MKRN3	ENPP7P11	SPATA6	SIGLEC5		RASA4CP	PAG1	RRAGD
TCEAL4	AC141928.1	PIK3CD-AS2	COPZ2		NDUFAF2	LINC00327	STAT5A
NR2F1	CTDSPL	ZNF599	CEP112		LYN	NBN	NAA16
AC124045.1	DEFA9P	AC022415.1	CD276		ZDHHC2	ATXN7L1	COG6
PAWR	PRKG2	DNER	ZNF432		TAF4B	CLNS1A	SAT1
SUSD5	LAMB1	ZNF461	FAM169A		SHPK	DHFR2	EFCAB12
LINC00472	LRRC10B	G0S2	TF		SNORD3B-1	RINT1	BEND6
TTPA	TCEAL9	CCDC40	ATP6V0E2		SMPD3	AL139125.1	LINC01678
RAI14	AC096751.2	SLC12A3	KLHL3		RF00017	CCDC169	DTNB
TSPAN6	STAT4	PRSS51	LINC01843		MRPL13	RPL7P15	GBP3
LINC01268	SEPTIN3	FAM213A	AC010980.1		MRPS31P4	AUH	TLN2
AC016710.1	LOXL4	AC129507.1	ZNF577		PEX2	PGM2L1	AC009005.1
SIX3	SAMD12	SLC12A2	LINC02284		RNU1-13P	AC073857.1	PPP1R27
C1orf226	PRSS30P	IL18RAP	OAS2		LNX1	PIBF1	ARAP2
SAMMSON	SERPINE2	SLC22A31	CTSW		SIRT5	INSIG1	AC040160.1
LINC01035	LARP6	MFAP2	SFRP1		MOB3A	AC005224.4	HLA-L
GSTM3	CD200R1	DPYSL4	SEMA6A		AC055811.2	ZNF277	PM20D2
NUDT11	CD69	AC104073.4	PRELID2		BNIPL	NDUFA5	GCHFR
PENK	HHIPL1	CXCL3	TGM4		FABP5	FBL	CDRT15P2
FOXL2NB	GPSM1	SLC30A4	SNED1		DTNBP1	PPP1R16B	CLEC5A
AC007608.1	WNT5B	NRSN2	LRP6		SLAMF8	FBXL13	MIR600HG
AFAP1	TRAF5	SNCA	AL021392.1		TNFRSF1B	C9orf85	PAIP2B
SALL4	CDHR1	AL121835.1	RF00108		LINC00565	SNORD92	NCOA7
PGR-AS1	FAT1	WWC3	SECTM1		NFATC1	TEF	AL109918.1
PPIC	GSPT2	RTKN2	DBNDD1		HIST1H3H	FLT3	ITGAM
EPHB1	CACNA1I	ZNF418	BMPR1APS2		AC020910.4	CPS1	NPAS1
FAM201A	GRIK5	LINC01515	FAM69A		PRMT5-AS1	DGUOK-AS1	E2F5
C3orf70	AK8	AC027763.1	MYRF		FAM234B	AC009005.1	KCNC3
PCDHB16	TGFBR3	NKX3-1	LINC01270		SNORD13	WDCP	ATF3
PDZD4	MCC	TAL1	MTARC2		ITFG2	SLC7A5	AC073912.2
AACSP1	AL050344.1	AKR1C3	B4GALT6		SLC38A5	RHEX	SGK3
NRN1	ZNF615	NAALAD2	SLC2A10		FCRLB	EBPL	RASA4DP
BTC	DNAH6	AC020928.1	AL391807.1		KSR1	KBTBD6	AC079209.1
SPON1	AC003958.2	CNTNAP3	ZNF567		SNORD3A	CNKSR3	MTUS1
AGGF1P3	HLA-DPB1	BEX4	TSPAN15		JSRP1	NUDT3	SPIB
RNF165	PI15	PERP	RAB15		C12orf60	ACSM3	FBXO16
BANK1	FSTL1	TRPS1	A4GALT		AP001628.1	HSPA7	RNA5SP304
CLIC5	CEACAM3	STRA6	MAP3K14-AS1		EPHA1-AS1	BMF	CD244
ARFGEF3	AL357033.3	AP002957.1	ZNF572		EIF4A1P4	ANKRD27	LRG1
SH3GL1P2	MYO5B	AL109659.2	SHANK3		LRRC6	BMP1	TLR7
RPE65	AC097493.4	AC073534.1	GRIP1		RAB3D	RNY4	TMEM217
ITGA9-AS1	ANO3	LARP6	NAV2		TEAD4	NOM1	ZNF252P-AS1
AC083902.2	AC135626.1	SLC25A24P1	DCHS1		PRMT1	AC092723.5	PHACTR1
PCOLCE2	FKBP9	AC136475.1	LYPD6B		MAP3K10	NOMO3	FAM46C
AJ239328.1	AC009237.14	PDZD4	FMNL2		NIPSNAP3B	STK17B	NUDT12
AC104232.2	PLCB1-IT1	CNRIP1	AC067750.1		TPMT	LINC00562	AC009831.3
PCDH8	COL19A1	CFAP221	AC009078.3		AC022069.1	AL391834.1	APOC1
CAV1	FAM9B	AC110285.5	ZNF287		RNU6-60P	HNRNPA1P48	RNF125
PDGFD	DAB2IP	UNC5A	TUSC8		AC015674.1	STXBP4	NDRG2
LINC01736	LINC01736	INA	ZNF347		TIMM13	PRMT1P1	AC239800.1
AC006329.1	SH3RF2	AC011468.5	GSPT2		EIF5AP4	ITGB5	GRAMD1B
TNIK	AC105233.1	AL359504.2	ABCA11P		ASNS	AL161645.1	LPAL2
AC010894.3	C17orf82	AC068733.3	RASSF8		RPL13AP6	RNA5SP268	TBC1D10C
LINC01224	FZD6	AC215522.2	ARHGEF28		MPV17L2	AC090152.1	COL8A2
AL646090.1	CLNK	AC008958.1	ZNF585B		OXTR	GNRH2	TRG-AS1
LINC01230	NR2F2-AS1	DAB2IP	FAM171A1		GAPDH	ESF1	AC105233.5
FKBP9	AP000688.2	HIST1H2BB	SGMS2		RANGRF	SNORA74D	SLC25A23
NKX3-2	RASSF8-AS1	AL713998.1	PTPRS		PTAFR	RHEBL1	MLLT3
KCNG3	CEP112	DTX3	BATF2		MBOAT7	VPS13A	CEBPE
GRM1	HK3	TRIM61	RAB3C		KLHL31	KPNA3	RASGEF1B
WSCD1	RGL4	PBX1	TNFAIP6		SNORD3C	KDM4A-AS1	ECHDC2
FIGN	DOCK9-AS2	RNASE1	ETNK2		RPL7P8	FAM27E3	AC079466.1
FOLH1	AFAP1L2	SCML1	SMAD9		ICOSLG	IRS1	AZU1
MAGEA4	C2CD6	AC093772.1	MERTK		FABP5P7	FAM27E4	ALOX5AP
ANTXR1	CNN3	PITX2	TMEM54		ACAT2	AL135818.1	CDR2L
CCDC85A	SLC10A2	AF131215.7	NDUFS5P5		RPL7	KCNQ3	HP
ZNF827	AL354707.1	TRGJ1	P4HA2		AL139125.2	DBN1	AL138963.3
SLC9A2	RBP7	CREB5	C16orf45		AC069185.1	XBP1	GPRASP1
DCLK3	VAX2	ZIC4	SLC24A4		YPEL1	TRIB3	RASGRP3
MGAT4C	S100A8	CARMN	ZNF525		SERPINB1	ZNF528	MITF
AC244517.1	FN1	RBP4	NYNRIN		EEF1A1P3	AC073073.2	IL3RA
TFPI	CLDN9	MYO3B	EMP2		DLX1	PDCD2L	MAN1C1
AC091980.2	BEX5	ZNF197-AS1	ABCA3		TUBBP2	ZC3HAV1L	AC005225.4
ADAMTS8	ZNF518B	HORMAD1	HEYL		GIPR	RIDA	DPY19L2P2
MAGEE1	SYNE1	AL138899.2	KCNK13		EML2-AS1	CYB5D1	GOLGA8J
MTARC2	PLA2G4D	AC009123.1	NEURL1B		CCDC169	SLC26A4	MSR1
DPY19L2P4	TMEM176B	ADGRL2	KIR2DL4		ATP10A	TNPO2	ARMCX5
AL121929.2	RXRG	AC011411.1	ABCG1		GXYLT2	SPIB	PLA2G2C
FAM95C	PLCB1	AL157714.2	SOBP		AP003465.1	DTNA	CHRNA7
RORB	ADAM33	GDF10	SEMA3C		EIF4A1P10	UBE3C	IGFBP7
AC011840.2	AC073578.1	LRIG1	BANK1		FBXO25	IFIT3	SYCP3
RTKN2	GAPDHP36	AFAP1	KIAA1671		CD320	SNORA33	TRIM13
RIMS4	RN7SKP32	MAP1B	SDC3		ETV2	CHAC1	CA3-AS1
GHR	JAK3	ARPIN	AL590560.1		FUCA1	RPL18P10	AC090579.1
EDNRB	MFAP4	TCAF1	PTK7		COQ3	AC099328.1	AC093495.1
HTRA3	AL450311.2	PGBD5	GSTM3		FABP5P2	RNF207	CCDC73
TCEAL3	LRRTM4	AL590094.1	MFAP3L		NRXN3	PMPCB	CHST7
GNAI1	ABCC3	TMEM121	GREB1		EIF4EBP1	KCTD12	RN7SKP26
AL359195.2	AC105101.1	AL109659.3	TGFA		AC138028.6	LINC01410	ABHD4
LINC02315	SPTA1	RORB	AL512329.2		TUBB	AC073111.5	PCOTH
CCNO	CKAP4	PTPRF	MVB12B		HS3ST3B1	AL590705.3	FAM124A
ADAMTS3	AL009178.3	LPL	WWC2-AS2		C6orf136	ZNF783	MCOLN2
LINC01632	TBC1D8B	SALL4	MIR3142HG		NFKBIB	CISD1	RAPSN
GPC5	AP001636.1	AC005186.1	ALOX15		DMC1	RBM28	AP001024.1
EPHA6	GPRIN3	MMP2-AS1	PIMREG		NSFL1C	GRWD1	ITPRIPL1
STUM	NEURL1B	GFPT2	TRGJP1		AC011912.1	APOC1	DND1P1
AC104057.1	RRAS2	GPR161	AC007405.1		GPT2	TPM2	LHFPL5
HIST1H2BI	GNG11	WNT9A	WWC2		BEND6	RPL22L1	ABCC6
TCEAL9	KL	LINC01150	LRP4		NRM	CPQ	PURPL
AL139327.2	AC104232.2	VASH2	SLC40A1		C9orf72	EID2B	PAPSS1
AL691515.2	KBTBD12	MAP1LC3A	SESTD1		ARL11	NKD2	AF230666.1
VAX2	ACKR2	SV2A	SLC35G2		TASP1	AL133375.1	AC010616.1
WIPF3	AC079174.1	SYT5	ADCY6		ABCF1	COG5	AC242376.2
AC136628.3	AC011468.1	DNAJC22	BCAR1		RRM2B	CDC37L1	SPNS3
HIST1H2BB	DUBR	ZNF197	SH3PXD2B		CTC1	LINC01215	HIST1H3E
RRAS2	FGF19	AP001065.1	PCSK6		TMEM230	ARHGAP18	PARP15
NOS1AP	CALN1	PLA2G5	ANPEP		ROPN1L	AGAP3	TRIM2
AL390860.1	PID1	KDELC1P1	PNMA6A		NIPA1	CNTLN	TNFAIP8
MRAP2	CLMP	AP005060.1	LGI2		SNHG6	AC084125.4	AC010247.1
TEAD1	RIC3	TNIK	CAMK4		RAB20	RBMS1P1	AC002464.1
DEUP1	CD22	RN7SKP283	ARHGEF10		SNORD100	GSTA4	KIF16B
AC102953.1	AC022706.1	PRAC2	AL354809.1		PINX1	PDP1	TNFSF13B
FOXE1	C4BPA	FAM201A	PAPSS2		SNTB1	DFFB	FBXO15
LAMB1	AC073115.2	AL589843.2	MORC4		SNX5P1	ABCB10P4	AC091057.2
MNX1	BCAM	DMD	RAB3B		AC016957.2	SUGT1P1	ARC
OBSL1	RTN1	GOLM1	KDELR3		ATF3	PMAIP1	AC068473.3
SCRN1	SMO	TMEM25	AL590705.5		HOXA4	ORC5	CNN2P9
AC106786.1	CALD1	AP003119.3	SH3PXD2A		MOB3B	PRR22	NFE2
CEACAM6	NEGR1	FLRT2	ATP8B1		NCF1B	NFIL3	PRKAG2-AS1
CPEB1	TUSC8	ADAMTS2	LRP1		RNA5SP304	PC	LSP1
AC011447.3	TKTL1	COL6A1	LINC02169		AC145207.3	IQCE	WT1
SMO	AC083805.1	COL1A2	AL354707.1		AC005224.4	AKAP5	EGLN1
AGAP2-AS1	TCAF1P1	TEAD1	CLIC6		SWT1	TAS2R3	FRRS1
AL162411.1	CLEC4F	ELL2P1	AC099518.1		AC011462.2	UBE2Q2P2	SLC16A7
TCAF1P1	PLPP3	BBOX1	EPAS1		ANKRD37	SNORA26	DIXDC1
LRRC4	CYSLTR2	LINC02465	LYNX1		RBM47	TANGO6	TLR8
PRSS23	KITLG	ZAR1	INPP4B		SDCBP2	CCNA1	Z75746.1
LINC01085	AC004870.4	C10orf99	TP63		ELAC2	AL137244.1	ARTN
AL691515.1	AL021392.1	SYT2	ZNF670-ZNF695		CDKAL1	CA2	GOLGA8H
GSG1L	SNED1	ANKRD29	AC005342.2		VAMP5	TOMM5	ZNF165
A4GALT	TEAD1	IGF1	B4GALNT3		AC090281.1	TPD52	AL449043.1
AC116049.2	CHRDL1	TMIGD3	AC105402.3		APOBEC3H	RN7SKP97	CD109
AL713998.2	LINC00865	CCDC85A	APOBEC3F		ADRB2	BMP2	CLUHP3
OR2W3	AL022316.1	RNF150	THBS1		INPP5K	AC145098.2	AC127502.2
AC209154.2	MFAP2	TMEM132A	APOL3		KCNE1	EZH2	F11R
XKR6	AIF1L	YAP1	MAP7		SPIB	ATF3	AC010999.3
ZNF849P	PSEN2	AL355073.2	CELSR1		ORM1	CSPP1	SEL1L3
TNFSF11	PDGFD	AC007663.2	AC105411.1		RPL7P6	HAUS6	CD52
AC090503.2	KCNK13	PTH1R	GALNT12		ZKSCAN8	LINC00996	AC020656.1
SEPTIN3	TPM3P6	TMEM37	LAMC3		AC004801.6	PLIN2	LINC00237
MSX1	FAM171A1	KRT23	NUTM2B		MIR320A	AL365205.2	ASAH2
LINC01515	AC010980.2	TRGC2	TMTC1		RPL7P59	RTL3	HDAC9
PAQR9	AL160286.1	SGSH	AC046185.3		RPL7P32	SNORD3B-2	SDS
ADAMTS2	TMEM25	PPP1R8P1	RNF157		PEPD	RNY1	AC069503.1
LRRC2	SMPDL3B	KIF25	AATK		NEDD9	JUND	AK4
LINC01667	STAC2	TUBB2B	PELI2		DANCR	SNHG4	MANSC1
KIRREL1	ELL2P1	HIST1H2APS5	KIRREL2		Z93930.2	AC012640.4	ZNF395
ANPEP	ANKRD55	TMEM246	AC026801.2		AC004408.2	GZMH	LRRC37A4P
CLGN	AC027763.1	FERMT2	SESN3		HMX3	MAK16	GAS6
AP002957.1	ERICH2	NGFR	TMC7		PRPF4B	RBBP8	AP001206.1
AL606763.1	AP000251.1	NPAS2	ASAP2		JARID2	PCDHGA11	AC135983.5
DUBR	ZNF572	TBC1D16	SPATS2L		AL139339.2	VIM	LY6K
FOXF2	BEND7	LINC01165	C1R		AC027097.2	FRG1BP	EHD2
FAM155B	AC243967.2	SCG3	CDH23		GAPDHP72	AC096921.2	AL359697.1
PYHIN1	SRMS	LINC02181	KLHL23		SMIM13	ATP8B3	N4BP2L1
MEI4	NUAK2	PSEN2	SYNPO		MEX3A	RN7SL3	GFOD1
LINC02508	AC110048.2	DMRTA1	TUBA3FP		DARS-AS1	IGFLR1	QPCT
LEF1-AS1	TUBB2A	CD1A	STOX1		HIST1H2AJ	RF01210	ASS1
AC009501.1	LINC01389	MAS1	FOXC1		PSMF1	VSIG10	GRK1
TWIST1	HLA-DRA	AC098850.3	KIAA1522		PFAS	ADAMTS14	IRGM
TLX3	HHLA2	GJC1	MGLL		S1PR5	METTL2B	LINC02256
ACKR3	PNMA2	HOXB7	CALHM2		CRLS1	CCNE2	CLCF1
GUCY1B1	RIMKLA	AL713998.2	FMN1		CLNS1A	IKBIP	LY9
NPTXR	GBP4	CCNJL	ICA1		PLPPR2	QRFP	DMGDH
SLC25A24P1	AC023024.2	ANTXR1	C1GALT1C1L		FKBP1A	FSBP	HS3ST1
KRT33A	AC090236.2	DCHS2	TP73-AS1		AL645933.2	PCED1B	GSG1
GPR37	AC023469.1	MEGF6	JCAD		DHX33	AKR1C7P	AL354872.2
ALPK3	RASGRP1	ZNF788	AC011899.2		TRIM13	AL035071.1	EPHB2
C1orf115	NTM	AJ011931.1	DNAH7		DRICH1	AL157834.2	MTMR7
CXCL1	AL606763.1	EFNB3	KIAA1549		RPL7P26	BPGM	LINC00886
RNF150	USP44	AC004485.1	CLSTN2		AL158071.4	AL354696.1	ADAP2
LINC01299	AADACP1	SCHIP1	ZNF541		RNU6-82P	Z75746.1	GPR183
COL19A1	NEO1	NFATC4	SLC46A1		DIXDC1	LGALS9	TVP23C
ZNF660	MUC20	TNFSF12	OLFML3		LPAR6	RPP25	CA2
ZNF462	SHOX	ZIC1	ECI2		TDP2	NANOS1	BCAT1
TRAM1L1	RNF217-AS1	ERICH2	C1QL4		NLRP1	RPF2	DLGAP4-AS1
FAM213A	RHOD	GABRD	TBC1D9		GRK5	PPAN	CCND2
TDRD10	FLRT3	PAQR9	PATJ		HMGCS1	AL359921.2	HDHD3
LINC01681	FAM163A	DAB2	DNAH8		TAS2R3	DOCK4	VWA7
PARD3	AP003119.3	ROBO2	MCF2L2		E2F5	HOMER1	SERINC5
ZNF92P3	CD300E	GIMAP8	ARMCX4		AC073655.2	RNF144A	ACSS1
RPS3AP54	KRT23	F2RL3	CAMK1D		SNX5	AL713998.1	NLRC3
AC120036.1	AC245041.2	PCDH9	LINC01534		ZKSCAN4	REP15	ZNF114
ARHGAP39	RPGRIP1	C3orf70	HLA-DRB5		OSBPL11	SLC39A14	BLNK
TMEM51	ZNF341-AS1	EDNRB-AS1	CDA		AC002091.2	SACS	WT1-AS
DLG5-AS1	PALLD	EDNRB	BEND7		SSR1	TUBE1	CHI3L1
TENM1	ANXA3	IFITM1	KIF21A		NEXN	AC126696.3	ITPR3
GREB1L	ST13P20	EGFR	ZNF665		PTPN3	MMP2	SMPDL3A
GABRE	CACNA1F	WASF3	MCC		B3GNT8	PRR7-AS1	AC127502.1
OSR2	ARHGEF10	ZNF582-AS1	BRSK1		AC010186.3	RPS2P35	SPTBN1
KCNK2	AC012349.1	ZNF649	ZNF141		KBTBD8	ZC3HC1	PRRG4
GPR161	AP001267.3	CFAP46	SPATA18		TRIM27	ADAM20P1	EAF1-AS1
PI15	TLR8	AC245128.1	PCBP3		KCNH4	PUM3	AL034347.1
TWIST2	MGLL	MLPH	WNT7B		RRM2P3	SNORD101	LINC00954
TNFRSF25	KCNIP1	MOV10L1	STARD13		PAN3	AC008738.5	AC010173.1
AMOTL1	CARMN	AC092427.1	ZNF544		AJ003147.2	NOP56	GOLGA8A
SHROOM4	CBLN1	LIFR-AS1	TMEM51		SNHG4	SLC38A5	SYNPO2
SLC40A1	AC108206.1	PARD3	RPSAP36		TPH1	SNORD100	RNA5SP350
ARHGEF26	RN7SL301P	AL136018.1	CAPN5		ZNRD1ASP	CCDC73	GALNT3
NRSN2	NBEAP1	VASN	HLA-F		PC	CD3EAP	SLC22A16
SYDE2	EDNRB	PRSS30P	RAB3IL1		AC084024.3	AZU1	AL033527.4
NYNRIN	GDF7	AC006299.1	SCN5A		TRPM4	HAUS6P3	HOXA4
FAT4	AC005392.2	CPEB1	LINC00051		AC073346.2	LINC02561	AC139099.2
AP001148.1	AP001148.1	ATP1A2	MCOLN3		MYC	AL359397.2	AC107959.3
CHST6	AC092821.1	OBSCN-AS1	EFR3B		ADM5	PLS1	FLVCR2
STAT4	SPEG	MTCL1	GPC4		AC010173.1	ADAT2	B3GALNT1
ZNF599	GALNT14	ADAM29	GMPR		NCAPGP1	AP001642.1	STON1
AC104073.4	MATN2	TUB-AS1	MATN2		AC087294.1	NAMPT	LINC00649
AL356118.1	TPD52L1	LOXL1-AS1	MYO7B		PLD6	AL845472.2	FZD5
AC003986.3	LRIG1	SYT6	SERPINE2		AP006222.1	RPL5P24	AC093909.1
WWC3	SEMA6D	LINC01645	ZNF350		KCNQ5	AGPAT5	LY96
ANK1	MPZL2	HOXC-AS3	SHISA4		PTPN6	UNC13B	MZB1
AC020951.1	CXCR2P1	APLP1	PLEKHH1		HCG18	AC104581.4	WHAMMP3
ABLIM2	FHL2	PDGFD	ALDH2		FBL	SORD	ASAH2B
RBMS3	AP005060.1	TNFRSF11A	FKBP9P1		BX323046.1	FAM227A	NFE4
DOK6	LINC01694	NPTXR	ZNF488		AC087280.1	ZNF286B	DDN
LINC01257	C19orf18	LINC02285	MMP11		MCM8	AC009133.2	AC005632.2
AL713998.1	MYRF	LHFPL1	IFI16		AC012640.4	AC055811.2	AL356414.1
RF00554	IGFBP2	SULT4A1	TRIO		EIF5A	AP002907.1	KNOP1P4
PCDH10	AL138799.1	AP000790.3	AC096537.1		MKKS	DZIP1	NFIA
NDST3	BEX3	ZNF92P3	MAML2		AL137244.1	AC090204.1	DDO
GOLM1	MAPK10	AC092332.1	AC010643.1		AL365361.1	AP001029.2	AOC1
ANO3	AC022021.1	L3MBTL4	PI15		AL583805.1	FKBP1B	FCGR1CP
AC010595.1	TTC9	LMCD1	HK3		AL034397.3	CFAP36	TCTEX1D1
LINC01184	LINC01876	ITGA3	MSX2		AC025165.5	APBA1	TRAF3IP2
AC113133.1	C8orf31	NKX3-2	NWD1		ZSCAN9	CISH	GUCY2F
TBX2	ZNF577	TSPAN2	BX539320.1		AC087501.4	IPO4	BCL7A
ZNF649	TTC39A	SPIRE1	CD209		TSR1	AC112777.1	ICAM3
AL049637.2	CEMIP	AC073578.2	AL353593.2		NDUFA9	AC010442.3	ZYG11A
MIR2052HG	AL035701.1	AC011899.3	ZNF358		SNORA26	NAMPTP1	HSD17B7P2
AC110048.2	RGS4	ASAP3	CCDC68		AC011603.2	GPR3	CD300LB
FGF20	AP001065.2	ZNF85	BVES		FAM83G	TRPC2	AC027250.1
PPP2R3A	TMC7	BCAM	IRX3		ABCC5	IRAK1BP1	HOXA6
AL445623.2	TUBBP5	VWA1	RPL5P13		TMEM92	GNAQ	LACTB2-AS1
DPP10	TDRD10	AC008406.3	AC109460.1		DLL1	AL031714.1	ARL11
SLAIN1	LINC01096	MMP2	LBH		AL049634.2	CUL1	CHST12
AL390729.1	HDGFL3	ROBO1	CCDC180		SLC12A9-AS1	DNLZ	FILIP1L
AC128689.1	AC110995.1	FAM95C	ALPK3		GOLGA7B	C19orf44	GPR141
TGM4	PALM	PAX8	DAPK1		CIITA	DNAJC2	CSRP3
FAM181B	AFAP1L1	AL356258.1	GPRIN1		ATF1	AC241377.4	BMP4
MIR137HG	P3H2	NBEA	ZNF382		CRYBG1	ABHD17B	MYBPHL
QRFPR	WFDC2	WWTR1	NR2F2		NCF1C	RNU4-21P	ULK4P2
SLC7A10	RAB11FIP5	GRID1	MORC2-AS1		AC087163.3	ABCF2	JPH1
FZD6	PRAC2	AF233439.1	CERS4		AC233992.2	SNORD126	DIP2C
STEAP2	AL357033.4	HCN2	OAS3		TRIM39	AC004148.2	HLA-DMB
PDE11A	AP001636.3	AC016877.3	BACE2		AC010761.1	USP31	CMAHP
ARHGEF25	AC024224.2	ANK1	KIAA1211L		PPP1R18	AC006064.4	AL359513.1
AC073349.1	KCNK10	OLFML2B	CARD9		RPL26P19	C17orf51	IL5RA
ARHGEF35	GBP5	CHST3	LINC00467		AC074032.1	TEAD3	EGFL8
LINC01915	PRDM16	IL18R1	ZBTB38		MACROD1	RPL13AP6	AC138207.6
KCTD8	SGSH	PCDHB10	LINC02298		SNAI3	SLC25A19	STAP1
RAB11FIP5	AL355073.2	NUDT16P1	AGT		AL355032.1	IL3RA	CABLES1
EPS8L3	PLPP4	PYGO1	CD163L1		MIR6503	ANKRD34A	TUBA1A
SLC16A14	DEUP1	AC102953.1	GGT1		AC026979.3	ZNF483	JAG2
PCDHB17P	AP000842.3	AC087477.2	BIN1		SNHG3	RPS19P1	DLX2
AATK	FABP7	ZNF284	EEF1A2		TTYH2	SLC9C2	CRYBG1
DNAH8	CEACAM1	PATE2	ONECUT2		PRMT1P1	AGRN	GAREM1
PCDHB9	LOXL1	TWIST1	PSD3		UBE2D1	HPDL	IGFBP7-AS1
RN7SL689P	ABCC6P1	AC106791.1	SHROOM1		CLDND2	RNU6-302P	C10orf25
SEMA3E	AL157714.2	AC087741.1	HABP4		FADS2	SNORD37	AJ003147.2
MIR4500HG	ATP2B2	PCDH7	DPF1		LRFN1	SPAG6	TLR6
LINC01645	IGF2BP1	HLA-DPB2	SLC9A9		NCF1	TMEM249	SCX
ZDHHC11B	BEX2	AC105277.1	TLE6		RNF227	CARNMT1	QRFP
INHBB	AL627309.6	CDHR1	TCEAL1		PGBD1	NETO2	MTMR9LP
LINC02377	GTF2IRD1	RASL10B	THSD4		DIP2C	GPT2	TNFRSF9
AC005498.3	ARHGAP6	AC005498.3	AL023693.1		TUBBP1	VIT	RUNDC3B
GRIK2	LAYN	HIST1H2APS4	SSPO		BTN3A1	AL136311.1	AL117339.5
NPY1R	JPH4	LINC02204	CASZ1		PPP1R11	TRMT11	BX284668.5
ZNF615	CDA	TENM3	HIPK2		SCDP1	SLC27A2	AL121985.1
PAX5	C2orf72	NECAB2	FCER1G		AC093484.3	RPL13AP7	CD6
ARMC4	SYTL4	DISC1FP1	DNAH10OS		C20orf27	RCL1	XK
AC097515.1	SIM1	LAYN	KCNMB1		TRIM38	TRIM9	HLA-DOB
CECR7	AP003119.2	MIR4500HG	ZNF738		CTU1	TAF4B	COMMD3
IL20RA	FKBP10	PCDHGA10	HSPA1A		PLGLB2	CD6	HOXA5
GPSM1	AC004947.2	ACTRT3	CHST13		SYCP2L	MIR181A2HG	RGCC
LINC00506	UCA1	EGFL7	LINC02223		HIST1H2AK	AC092868.1	GOT1
LOXL1-AS1	AC083906.5	LINC01389	ZNF253		ABHD17AP6	AP001206.1	SIRPAP1
AC012103.1	OR4C6	CHST6	AC241952.1		KCNQ5-IT1	MIR5690	CDRT4
SYT6	OBSCN-AS1	GALNT18	CCDC113		TAS2R6P	CYP51A1P3	APBB2
PCDHGB4	EPHB2	KANK4	DNAH14		AL031733.2	TAS2R4	GCNT2
GFPT2	THBS1	AC092685.1	SHE		KIAA1551	ATP8A2	ACTR3C
EFCC1	SNORA70J	IGSF3	FGFR3		EIF4A1P7	PEA15	AC015922.1
AF131215.7	NLRP6	SRGAP1	ZDHHC1		GATA2	MLLT11	AP006248.4
FXYD6P2	RPS3AP33	FOXD1	BACE1		DRAM1	AP003465.1	HIST1H1A
AC106786.2	PCBP3	SSPN	TSPEAR-AS1		AL109976.1	DEGS2	TJP3
LAMB2	FAM66D	IGFBP2	ME3		CFL1P1	SFXN3	AL034397.2
CADM2	CD79B	SLC30A3	LRRC3		COG6	AL161457.2	Z69706.1
GLDC	SLC12A2	AC016573.1	CFAP47		B9D1	IL9R	LINC01825
ZNF418	AC080023.1	ADAM19	CTNND1		PGAM1P10	MIR4518	DBNDD2
PCDHB12	AC092919.2	AL606534.5	ZNF695		LINC00926	AC084782.2	CYCSP23
TRPC1	AC020951.1	MUC20	RPH3AL		SLFN13	WDR35	SEMA3A
CRISPLD1	GP9	FAM135B	FPR2		CCDC88C	LRWD1	TM6SF1
GCOM1	ROPN1B	AC008632.1	RIMS2		ANKEF1	TREM1	C5AR2
AARD	CCR10	B3GALT1	C2CD2		AL121871.1	N4BP2L1	SOCS2-AS1
BOK	ZDHHC19	ANKRD35	APBA2		SCX	POP1	AC243960.3
CAMK4	ARPIN	RASSF9	BMPR1A		AC090186.1	CLEC10A	LDHAP3
AL603750.1	AL353803.5	P3H3	CDC14B		AC006030.1	C17orf97	SERPINB2
RN7SL751P	AC105411.1	C8orf31	CCDC92		AC138969.1	OSCAR	PRR5L
FERMT2	CR1L	AGGF1P3	RGS9		SLCO4C1	RASA4DP	SLC7A2
LINC02541	AC105277.1	SLC45A1	AC137932.3		MIR503HG	AC034102.4	AK4P3
TPD52L1	NFAM1	ZFP92	AC010615.1		PHB2	MIR4477B	KIF13A
GALNT12	FAM69B	AL078645.2	PPIC		NOP2	CASKIN2	AC005324.3
CXorf57	ACOD1	ZNF223	ARHGAP22		FDFT1	GOLGA6L9	AC136601.1
DDIT4L	ZNF418	PTPN14	LTC4S		ST8SIA6	AC080038.1	TBXAS1
ANKRD35	NLRP9P1	KIF1A	STAC		AC004585.1	TLE1	DNAJC1
TMEM171	SHROOM3	OSBPL6	AC108865.1		SLC45A3	UBE3D	LHFPL2
PALLD	AC025280.1	AC110048.2	DIRC3		ANKLE1	ASIC1	ICAM2
LRIG1	AC073115.1	LGALS3BP	MOCOS		SLC44A2	AL161911.1	AC008443.6
FAM169A	SERPINB2	ISM1	AP000787.1		CRLF3	SLC10A5	TMEM200A
SLC16A9	IGFBP3	TRGV9	CGN		AL035563.1	EAF1-AS1	AMN
RIMKLB	ZNF582	NR2F2-AS1	AC009950.1		AC126365.1	BOP1	PLA2G16
MNX1-AS1	AC105402.3	ADCY1	DUSP9		GAPDHP65	MESP1	CSPG4P13
TUSC8	CHST15	LINC01748	SHISA3		AL603766.1	AC016831.7	FAAHP1
DPY19L2P1	ITGAD	CERS1	EXPH5		GAPDHP1	FAM81A	RF02204
ZNF331	SIGLEC5	AC051619.5	CIB2		MIR7848	MIR589	ARNTL2
AC008958.1	ZNF665	TRGC1	KL		AC104046.1	EEF1A1P30	FCMR
BICC1	GAB1	LINC01305	DNAH17-AS1		VGF	EEF1A1P10	LMO4
SHE	KCNJ15	AC073109.1	AC004865.2		DPH1	ZNF114	LINC02456
AC137761.1	MGAT4C	TRIB2	STAG3		RPS6KA5	CBARP	RDH10
HORMAD2-AS1	MTND5P5	RNF217	ECHDC3		AC005632.2	DEPP1	B3GNT8
MT3	OLFML2B	LAMB2	ITGA6		LINC02153	NCALD	DNASE2
MET	PLBD1-AS1	AMOTL2	ABCA13		CCDC77	AL139094.1	CD300A
Z73965.1	L3MBTL4	ZNF813	AP002851.1		PPP1R27	AR	MARCHF1
AC011447.4	AC006299.1	LOX	HPCAL4		KDM7A	SLC4A11	DHRS3
SETP12	MAMLD1	ADGRG6	TCF7L2		RPL7P47	LRRC63	PLEKHA3P1
LINC02470	EHD3	COL11A1	C5orf42		AC012146.1	LGR4	NAPSB
AL138749.1	AC011411.1	KCNJ5	LPAR3		DHX16	MYBPH	AP006248.3
XKR5	C1QA	AKAP7	PALM		RNA5SP221	AC005224.3	SYNJ2BP
LINC01833	MPL	DLL4	MAFB		CCDC124	BX323046.1	COLQ
APCDD1	AC026801.2	AL356583.3	MAGI2		P2RX1	AC093909.6	CDKN2C
KLF8	GPX3	NT5C3B	CERKL		RN7SL368P	MYC	LINC00884
AC120036.3	AC005539.1	DPP10	CCNB3		LRRC75A-AS1	KCNRG	NCALD
DUSP26	SPOCD1	AL358975.1	PCGF2		DDRGK1	AP003396.3	AL136361.1
ACTG2	ZNF93	RAB11FIP5	KANK2		SAMD10	C20orf197	AC005838.2
PRR18	CRISPLD2	LINC02377	C11orf45		ANKRD27	PRAL	LINC01229
AL355974.2	KIRREL1	SYDE2	RAP1GAP		RNF219-AS1	PRICKLE1	AC130304.1
COL4A4	BX539320.1	HOTTIP	MYH10		PLAC8L1	POLR1C	MIR9-3HG
ELFN2	CCR7	TBC1D8B	PBX4		AC092128.1	SLC2A3	RXFP1
NEUROG3	FBLN5	CYP2U1	RGS3		TP53RK	IER3	LRRC6
SYTL4	RSPO2	LINC02218	ARHGEF17		CLUH	DPYSL2	AL157834.1
AC007663.2	NR2F2	ZNF614	ADAMTS13		GMDS	NTSR1	AC025678.3
COL6A1	KLF1	SGCB	AC008105.2		BBC3	IZUMO4	RNFT2
CYP7B1	AC027237.4	KALRN	HAPLN3		LDLR	LPAR5	ZNF491
C14orf132	KCNE5	AC022075.1	CLIP4		ACTG1P3	ABCB10	TRPM8
PSEN2	AC010148.1	CPNE4	FZD7		MEX3B	IFI44	IER3
BCAM	JAKMIP2	HSPA2	SDC1		GOT1	TGFB2	GPR85
RSPO1	SRGAP1	CNTNAP3P2	OPRL1		AC125611.2	DYNC2H1	NOX5
CCDC158	BHLHA15	EPHX2	LRRC37A9P		ST8SIA4	HS3ST3B1	KCNQ5-IT1
KCNQ4	LINC00654	LINC01230	ADAM11		AP002907.1	SLC16A1	FAM129A
TMEM121	RTKN	RIMS4	APLF		RASAL3	AC112187.3	OCIAD2
LINC01876	AL109809.4	KCNMB4	RAB36		RPL26	SOX4	TREML2
MLPH	SH3BP4	CACNA1D	AC006460.2		VIM	PTK2	AL118496.1
AC006924.1	BTBD11	IL1R1	AL451069.1		FLOT1	AC027031.2	AC068587.4
AC105383.1	STK33	FSD1	B3GNT7		AC004148.2	KLF9	GOLGA8B
IGFBP3	AC233723.1	KCNK15-AS1	MYL9		NPM3	IFIT2	FEZ1
ARHGAP20	AC139713.2	MIR137HG	LTK		SYT11	IFFO1	AC009495.3
AC139713.2	AC068987.3	ZNF93	ZNF469		PHLDA3	RNF125	HOXA3
DUSP9	AC068492.1	TCEAL4	FABP7P1		KDM1B	C9orf153	KCNMA1
FOXL2	SIGLEC15	TSKU	ZNF117		DCUN1D3	TRIB1	LIPG
SLC22A31	SH2D1A	NUAK1	AC093151.3		AGAP1-IT1	AC010616.1	AOX3P
AC022568.1	CTGF	NRG1	AC040160.2		BLOC1S5	TRG-AS1	GOLGA8S
ZNF93	GRIK1	SERPINB6	TMEM229B		AC015468.1	KCNH4	CST7
SIX3-AS1	AC017100.1	AL355974.2	AC015849.5		AL441883.1	HIST1H1A	AC090515.1
SLC12A2	ATP13A4	C17orf82	AC009275.1		TPD52	PLCL2	RPS3AP34
ENPP5	ELOVL7	LINC01124	ERV3-1		PDP2	NKAPP1	RNU6-1005P
SGCG	NUAK1	KLF12	AF127577.4		RF02204	ASAH2	ZSCAN12P1
AL391807.1	AC102953.1	FAM241B	CAND2		AC005523.2	AC010761.1	SYCP2L
GBP4	MYO7B	EDA	FZD9		MCAM	P2RY6	CD80
IRX6	RBM11	C1QA	MED12L		HELLPAR	POLR1E	HSD11B2
SLC22A17	APBB1	AC074141.1	SRC		MCUR1	LMO4	AC243965.1
AP002414.2	AC079325.2	LINC00472	NR1H3		TRG-AS1	RAPSN	PPP1R14C
LRRC4B	ZNF197-AS1	CMTM8	CRISPLD1		RPP21	HECW1	GAPT
LINC02257	RALGPS2	CHRM4	DOK3		SNRPB	WDR19	FST
PATE2	PRLR	ITGA2B	RENBP		AC007780.1	ILDR2	TEX15
ARHGAP6	AP000282.1	HES2	ZNF320		MRM3	UHRF2	KCNMB2-AS1
RAVER2	FGF9	GAB1	GPRIN3		HIST1H4J	TMEM67	CYP2C8
AL355073.2	EXPH5	AP001148.1	NCOA1		LINC01352	AC107959.1	AC156455.1
ADAM19	AC053503.6	SETP12	TTC23		MIR222	AC015674.1	FZD3
ADGRB3	KIAA1755	BMX	CLU		RPL13AP7	AC079600.3	ANKRD20A7P
AP000790.3	HCG4	ANXA6	TNFRSF14-AS1		WT1-AS	TCF4	SOCS2
AC006299.1	SAMD4A	ARFGEF3	TMEM132B		ADARB1	PLD6	AC004408.2
CMTM8	AC106791.1	EIF5A2	GRIN2D		RETSAT	GAL	OR1F1
THY1	AC083805.2	AC109826.1	KRBA1		C20orf196	DMWD	NCR3
DUSP4	SMAD9	AC007952.4	AL359532.1		SLC25A23	ARHGEF12	TSC22D1-AS1
CATSPERB	IVL	SYNM	AP3B2		TNFRSF10A	CPEB2	SNX10
ZNF239	TSPEAR-AS2	MMP8	MYO1B		TXNDC5	TCHH	LINC01140
TSPEAR-AS2	GUCY1B2	ITGA9	PARD6G		C13orf46	AC037459.2	AC022784.1
EFHD1	SELENOP	FAM69B	LINC00638		AC093909.1	GATA2	AC090152.1
CFAP47	VEGFC	HMX2	AC090260.1		AC135048.4	TRIP6	SMG1P4
RGMA	RARRES1	LINC01426	MPP7		ABT1	ULBP3	PTPRO
BNIP3P16	SLC24A4	LINC01268	LINC01252		STAMBPL1	TPK1	STXBP5
RNF217	SNX7	PRL	BCAR3		LHFPL5	NFE4	RAG1
AFF2-IT1	HLA-DPB2	CCNO	SEMA4F		AC015468.4	SAV1	ST3GAL6-AS1
SRSF12	GSTT2	TCEAL3	ZNF530		RF01210	LAPTM4B	GATA2-AS1
BBOX1-AS1	ANXA8L1	HSPA12A	ZBTB8A		DTX4	AL138963.3	AC108676.1
AC017002.3	MT1M	NXN	CYP2B7P		FKBP4	MIR6719	ST14
AIF1L	FCGR3A	DLX6-AS1	PHC1		AC016876.1	AC126474.1	ANKRD26P3
ACTRT3	TTC22	PCDHGB7	PAQR5		FCHO1	KAZN	PINLYP
PGM5P3-AS1	BAALC	KIF7	MAP3K15		FHIT	AL121985.1	FBXW10
TMEM56	ATP6V0E2-AS1	AC008840.1	MAST4		PTENP1	LDHAP3	CCNA1
SLC27A6	AL138720.1	SLC16A10	FAM13A		AL031775.1	SEMA6C	MGAM2
DYDC2	CYP7B1	PHC1P1	ADAMTS1		CD53	AC096667.1	OLR1
PCDHGA3	SLC47A1P1	GRIN3A	LAMA3		GPS2	COLQ	AL450998.1
MPDZ	KLHL3	WNT3	MYCBPAP		SCO1	C5orf66	PTGER2
TUSC1	VWDE	AL355482.2	SLC35E4		KAZN	LINC01585	ENPP2
HLA-DRB5	TLE2	TSPEAR-AS2	SMARCD3		CDRT15P2	AJUBA	CHRNA6
LDOC1	PEX5L	LRRC75B	C1orf53		ARC	TRNP1	SYTL1
PTGER3	ARHGAP29	C1orf21	KRT8P36		KIF16B	MLXIPL	MIR4473
AC011411.1	JHY	TUSC1	APOBEC3G		SNORA74D	AL031733.2	IQSEC3
ALDH2	CXCL3	LXN	SPIN3		PRNP	AC009686.2	HRC
TMEM51-AS1	FOLR3	AL078645.1	P3H4		ELOVL3	LOXHD1	CHRFAM7A
TOM1L1	AEBP1	SAMD5	SCML2P2		PRDM8	FBXO15	SMAD1
PITX2	LINC02285	APBA1	KREMEN2		GAL	IFIT1	AC073346.2
RETREG1	NKX3-2	AMIGO1	DENND4C		FAAH	AC105206.1	CDRT1
COLCA2	AL136116.1	TRGJP	AC116050.1		KCTD15	AC092198.1	LY86-AS1
CMYA5	CHDH	DOC2B	NHS		TAS2R5	ARL4C	SCG2
HORMAD2	ZNF827	ARHGEF16	FERMT3		TMX4	EXT1	METTL9
TRAF5	GUSBP5	HCG4	ARHGEF11		AC009404.1	MARCKSL1	KLRG2
PDE7B	AC105942.1	TMIE	SGPP1		AP5S1	SASH1	MSRB3
PLPPR4	LINC02465	XKR5	CKM		NDST1	ZNF286A	BMI1
C1orf229	MRC1	SIGLEC5	GAS6-AS1		AC015468.2	ADM2	TNNI3
AC096721.1	HIST1H2APS4	GPRC5B	MAP3K7CL		AMDHD1	TEX41	DEPDC7
OBSCN-AS1	C1QB	COPZ2	AC005520.2		AC126696.3	NECTIN4	P2RX7
ICA1	AMOTL1	CDYL2	KCNQ4		AC135457.1	EPS8	GXYLT2
YAP1	CASC9	KCNE5	RHOC		VARS2	AL354694.1	BTBD6P1
AJ011931.1	ENPP5	CD40	SEMA3B		TRMT6	ISCA1	AC026124.1
BX842568.3	CLIC6	CEP112	IQSEC1		CD300A	INPP5J	MGAM
RND3	MYO1B	CD276	OBSCN		HCG11	WDR63	CD84
ZKSCAN7	TRIO	IL17B	ABCA17P		FERMT1	GPR85	ZDHHC2
LARP6	HLA-F	ZNF432	KRCC1		AC121761.1	HELLPAR	ACOT1
BEND7	LTBP1	FAM169A	KLKB1		USP32P3	RASA4B	LINC01783
CAVIN3	AC011468.5	TF	SERPINH1		AC005736.1	AL359643.2	GOLGA8IP
OTX1	PYHIN1	HS3ST3A1	HLA-DRB1		MZB1	TNFAIP3	COL4A1
AC092574.1	AC005498.3	ATP6V0E2	SCNN1D		SMIM26	DUSP14	TPD52
CLIP4	KCNJ2-AS1	KLHL3	MX2		MIR34AHG	AC091180.3	CORO2A
DTX3	ABLIM2	LINC01843	DKKL1		EPS8L2	AL354872.2	SLCO4C1
HS6ST3	SLC9A2	AC010980.1	DLG5		TMEM65	AC243960.1	BSPRY
FGF13	AL645608.1	ZNF577	SYNE1		PEX5	P2RY11	BX088651.4
CALCRL	PRAME	CCDC144A	DZIP1L		AC009152.1	PCOTH	COL1A1
SAMD4A	ANPEP	LINC02284	TFAP2E		FZD3	MMP14	AP006248.5
IGSF1	AP003108.1	AC007608.1	ACE		NKG7	RAB3A	KBTBD11-OT1
B4GALT6	SNORA59B	OAS2	AL117328.2		ANKRD33B	HILPDA	NCAM2
AL445647.1	KNOP1P1	AL096803.1	TLCD2		AP001206.1	FBXO10	S100P
GJA3	CAMK4	AC146944.4	MST1		AF001548.2	FAM222A-AS1	LINC01399
AJAP1	TMEM51-AS1	TCN1	NEDD4L		AC008738.3	S1PR5	FYN
RPL21P99	APOBEC3F	CTSW	ZEB1		XBP1	CR769775.4	DUXAP8
HEYL	PLPPR4	KLRC4	CD79B		AC068473.3	AP003117.1	NRXN3
AC092634.3	GHR	SFRP1	KLHDC8B		SLC13A3	AC012676.1	CNR2
LHX2	SPRY4-AS1	AMOT	AL049552.1		NEIL2	CDKN1A	EMILIN1
MYL9	AC009292.1	ADAMTSL2	KRT8		TMEM67	SLC9A5	RNA5SP221
FAM189A2	CD276	SEMA6A	FBP1		SNORD105B	SLC6A12	BMP10
AL021392.1	AL391425.1	PRELID2	BX537318.1		RASSF2	CCL20	PGAM1P10
AC073578.2	ANOS1	TGM4	MFSD6		AC021678.2	POLR3G	LTB
CPNE4	AC064805.1	SNED1	FBXO44		AL359198.1	GDF11	FAAH
RASSF8	LINC01299	LRP6	SP140		KCNAB3	AL355075.3	TMEM45A
ARHGEF28	CXCL1	HSPD1P11	CYP4A22-AS1		MT-TA	AC016831.1	PLCL2
GDA	RGMA	AL021392.1	AC008957.3		ACTA2	RAB23	SLAMF1
VSTM4	LINC02102	ZNF880	AP001056.2		PSMG4	ZNF491	PRTN3
KLHL3	BRSK2	RF00108	AC018553.1		AC008115.3	MAP1A	PMP22
SNAI2	TCEAL3	SECTM1	HIVEP2		MRPL33	SYCP2L	NBPF3
PXDC1	MAFB	DBNDD1	PNMA3		CCDC144CP	JAG2	AL138962.1
EIF4A2P1	AC135352.1	BMPR1APS2	CDS1		KCNRG	AC073346.2	PRSS57
CDO1	DNAJC22	FAM66D	H1F0		SNORD104	AC079209.1	CCL3L1
SYDE1	TFAP2A-AS1	FAM69A	ZNF721		ZC2HC1A	GAS1	MCF2
ANKRD34B	KIAA1257	MYRF	SMIM1		ITPA	SEMA3G	PGAM1P7
SHISA4	MCF2L2	LINC01270	GATM		LDLRAD3	STAP2	LINC01215
OR2A1-AS1	AC091182.1	MTARC2	DENND2D		GOLGA8M	RNFT2	FAM163A
AC244517.5	CLEC12B	B4GALT6	LINC02246		AC211433.1	ETV5	HESX1
TFAP2C	ZKSCAN7	CRISPLD2	OCLN		AGAP7P	CTH	APP
AC005481.1	BACE2	SLC2A10	MPP2		GFOD1	PLEKHO1	AL031123.1
STARD13	MPO	AL391807.1	AC087482.1		AC018445.4	AL359397.1	MCCD1P2
CDS1	FOXO6	RPS24P17	AC068790.5		CDC25B	USP41	C3AR1
ZNF285	MOCOS	ZNF567	FZD6		AL034397.2	BATF3	LINC00431
C19orf18	OR7E115P	TSPAN15	LPP-AS2		PARP11	AC105052.4	MEIOC
ZNF197-AS1	NKX3-1	RAB15	RTN4R		ARHGEF3	AL606834.1	SLC27A2
VGLL3	KIF26B	ALKAL1	CDC42BPB		NUP153	KYAT1	SERPINB10
AC073109.1	MIR3142HG	ZNF878	NFIX		ZSWIM4	EPHB4	RASA4CP
ZNF518B	CD8A	A4GALT	PTK6		SNRNP48	PMP22	CD86
AMOTL2	TRGJ2	MAP3K14-AS1	ATP6AP1L		MXD1	MGAM2	KCNQ5
AL137026.1	AL109809.1	ZNF572	TSHZ3		EVI2A	AC125611.3	CCL20
GLDN	DYDC2	PDE7B	VWDE		RFLNB	PRELID3A	STXBP5L
FAM171A1	ARHGAP24	AC087821.1	KCNS1		C1QBP	AL662797.1	AC022784.8
LURAP1L	GLT1D1	RILPL1	C17orf113		RANBP9	RNF219-AS1	SLC2A14
PRSS51	KIAA1217	LPIN3	AP001043.1		RPSAP55	FLVCR2	MEST
AL359504.2	SRSF12	SHANK3	EPB41L5		NR6A1	PRRG1	IGHM
RF00108	NANOG	GRIP1	SNX9		RDH10	ATP9A	MGAT3
AC092535.2	NRSN2	NAV2	FAM114A1		ACOT13	AC007314.1	STAP2
C2orf72	LINC01605	LINC01225	ZXDA		LMBR1L	ASAH2B	SLC9A7
AL121757.1	HUNK	HMX3	CCDC155		VWA2	F3	ZNF215
AC020928.1	EPPK1	RSL24D1P8	ITPKA		C17orf100	SLC2A4	OCSTAMP
BEX5	ZNF582-AS1	KLRC4-KLRK1	ZNF8		NMUR1	AC093909.1	AC044836.1
SALL1	AL161785.1	DCHS1	DZIP3		CD300LB	FUT10	TNN
CTGF	PHC1P1	BLK	AC003682.1		ADD3	KDM5B	KIRREL3
THSD7B	AL355974.2	LYPD6B	GPC3		GPR183	AC233992.2	CYP27A1
OR3D1P	PTPN13	FMNL2	SPIRE2		YBX2	HECW2	SHOX2
GTF2IRD1	ABCG1	AC008060.4	ZBTB47		CUX2	STON2	AC021678.2
ALOX15	ZNF813	RAB42	PKD2		SMCO2	E2F5	SMCO2
DDAH1	ARHGEF28	AC067750.1	CLGN		ADAMTS5	TRIM13	MPO
EDA	PHF24	AC009078.3	CATSPER1		KDM6B	AP000781.1	SPRY1
UNC5B	RBMS3	FBLN2	AC012313.5		SCIMP	SNURF	AL391427.1
C17orf82	AL158840.1	ZNF287	SFTPD		CASTOR2	AL118496.1	AC087280.1
SEMA6A	NEBL	AC124319.2	NEO1		ANKH	ABCD2	NPR2
TMSB15A	RAB3B	TUSC8	KIT		AL133520.1	SPRED1	CNTN4
TEPP	CC2D2A	CCND1	SNTA1		PITRM1-AS1	SYNC	NSFP1
CD5L	TINAGL1	ZNF347	DOCK6		CYP4F26P	NCS1	AL158211.4
CPEB1-AS1	SCRN1	GSPT2	WNK2		FOXO4	AC007384.1	PDE1C
PCSK6	FAM160A1-DT	ABCA11P	DDX10P1		LYRM4	AC005280.1	S1PR5
FSTL1	ENTPD1	RASSF8	KRBA2		LINC02014	TRIM16	SYTL3
KIAA1211L	SLC5A5	ARHGEF28	JHY		GMNN	KLRG2	AC009686.2
FIGNL2	Z73965.1	ZNF585B	ZNF132		GOLGA8Q	SYNPO2	AKR7A3
IL1R1	EGFL7	FAM171A1	HEG1		DHX32	NOP56P1	EPS8L2
OSBPL10	SNAP25	SERPINA1	MAP4K1		AC106872.3	STXBP5L	FRMD4B
DNAH6	TRMT9B	ZNF829	RFPL1S		IDH3B	CHRNA6	AKR1E2
IZUMO2	TMEM121	SGMS2	FGFR1		SLA	C10orf55	PCED1B-AS1
HOXB13	AL357632.1	DLC1	HIST1H2BE		RPL7P56	LY9	INHBE
AL162414.1	RAB42	PTPRS	CEP170B		ESF1	OSM	BX571818.1
MTND5P5	NGEF	SVEP1	AC068790.3		AC021028.1	LINC00565	TSPOAP1
CNN2P1	TFAP2A	BATF2	C5		IGF1R	GPR68	SLC49A3
LINC01182	LRP2	RAB3C	AKT3		ICAM3	AC017007.2	RPS11P1
MTCL1	BBOX1	TNFAIP6	ARAP3		AC006064.2	MDGA2	KRT17
G0S2	DTX3	LMCD1-AS1	ZBTB42		AL035461.2	AC005726.2	LDHAL6A
AL078645.1	MT3	ETNK2	RAB32		CXCL8	PHGDH	DPRXP2
CDC42EP1	COL6A1	SMAD9	MNDA		ZBED9	NKD1	TSC22D1
AC106791.1	TMEM176A	LEF1	VN1R1		CBWD4P	NBPF3	ZNF844
AL078645.2	VNN2	MERTK	SIPA1L2		TMEM102	AC084033.1	ATP6V1C2
AC073626.1	AC008958.1	TYRP1	CCDC171		AGAP14P	RRM2B	ILDR2
ERVMER34-1	AC100793.2	DLX6	ZNF586		STX10	SLITRK5	LINC00694
TLX1	ELOBP2	ATP2B3	RGL1		PLAG1	AC010235.1	METTL7B
EGFR	ICA1	TMEM54	IBA57-AS1		TMEM14C	TREML1	AC138649.1
C1orf21	HSPE1P26	COL4A2	ARHGAP31-AS1		AL358933.1	IMPA1	FSCN1
AC105942.1	CLMN	AKR1C2	PTPRU		MIR646HG	ANKLE1	AL133410.1
PCDHGA10	LRP6	NDUFS5P5	HDAC11		AL121985.1	POLR2J3	AL512625.3
H1F0	CHST6	P4HA2	AC020915.3		TOLLIP-AS1	RPSAP55	ABHD17AP6
AR	TBC1D9	C16orf45	LRRC29		KYAT1	PLA2G4C	LINC01480
ABCB1	GOLM1	SLC24A4	AC060766.4		AC008696.2	FAM171B	ALOX12
TCEAL6	LINC01515	ZNF525	ZNF426		PRR22	TRHDE	CADM1
NLGN1	PPL	NYNRIN	PPP1R3F		HOMER1	PUS7	MSLN
PLBD1	PHKA2-AS1	EMP2	ACACB		PLAUR	AL357060.1	NOG
TMCO2	HOMER2	ZNF540	ALS2CL		AHR	IGKJ4	PLS1
PPP1R1C	ZNF197	ABCA3	CKB		AC105446.1	WDR17	SLC6A12
CXCL12	SNPH	HAND2-AS1	OTX1		BMP2	SHANK1	BNIP3P41
KNOP1P1	PXDC1	HEYL	PLTP		CLEC10A	SHISA2	TDRD9
GALNTL6	TC2N	LRRC4	SLC35D2		SREBF1	MEGF10	SNX18P5
TF	SSPO	KCNK13	AC068790.2		ATAT1	AC005833.3	TPBG
AC127070.2	RASGRF2	KIAA2012	CARD10		PTP4A3	FAM27B	PROK2
AC090409.1	PDYN	NEURL1B	NBPF1		GCHFR	AC010973.2	IGLL5
CCT4P2	RND3	AL359504.1	CYP7B1		HK2	AC009318.4	ANO9
PLA2G7	C14orf132	KIR2DL4	EFEMP2		TBC1D26	BEND6	TRAJ19
KCNK10	TF	JAK3	TNFSF4		INHBA-AS1	MIR155HG	RAMP1
AL355482.2	CPNE4	CCDC80	RNF215		AC007552.1	PSAT1	AC106875.1
LINC02223	SLC35F1	ABCG1	IFIT5		METRNL	TAS2R5	EPB41L4B
SEMA3D	RNF112	SOBP	ZC3H6		MIR221	LINC01480	KCNA5
RGL3	BMPR1APS2	GSG1L	LINC01301		WDR97	AC106864.1	WASIR2
RGS7BP	S100A3	DSEL	IFI6		RIOK1	AC084782.1	PTX3
LINC01666	AC244021.1	SEMA3C	SMAD5		FASTKD5	AC087276.2	TNFRSF8
FAM19A3	AL354809.1	ENOX1	C1QTNF6		ZNF343	RDH10	ZBED6CL
AL136116.1	CTSW	FCN1	CCDC85C		HMGN4	AC132807.1	HLA-V
AC093909.2	PRELID2	POU4F2	PAK6		PIK3R5	AKR7L	TMEM156
RTKN	RAB9B	NPDC1	ARHGEF10L		ACSBG1	GPR63	ADAMTS6
ABCA3	TSIX	AL445228.2	AGGF1P2		APBB2	LINC01046	STC2
ANKRD18A	AP002851.1	ZNF607	MKL2		CRNKL1	EXOSC3P1	AC019257.2
C9orf170	KCNJ2	BANK1	AC098934.2		AC078817.1	ETV4	MTARC1
AC092919.2	AC091133.4	KIAA1671	AC060766.7		IL3RA	SLC9B2	GLT1D1
SLPI	LINC01097	SDC3	TDRKH		DTD1	KIFC3	CLEC2B
MARK1	SPINK2	AL590560.1	MGAT4A		ST8SIA5	DACT3	MFAP4
CAVIN2	LYPD6B	PTK7	SLFN12		LFNG	USP2-AS1	NTRK1
CHSY3	PAQR9	GSTM3	RFPL3S		AC005540.1	FOXA1	SORT1
CRB1	AC110285.1	SPARC	CLCN4		ANO8	AC007731.3	MCTP2
PARM1	MET	SLC25A48	RF00191		AC005696.1	AL031847.1	AC010999.1
DNAH14	SLC51A	MFAP3L	AL590617.2		RASA4DP	IL15RA	TMEM221
GLRB	RGMB	ZNF571	ZNF862		TESC	U52111.1	MMEL1
COL4A5	TNRC18P1	AC007336.3	ZNF611		AC009630.3	LINC00563	CASC10
ZNF223	AC035140.1	REEP2	ABCB11		AC005831.1	RUNDC3B	AL513128.2
ELOVL2	DUSP27	GREB1	EXOC6B		POLRMTP1	DUXAP9	SAMSN1
AL390728.3	PPP2R3A	TGFA	P2RY1		ZNF558	AC092111.1	ROR2
GSPT2	KLRF1	AL512329.2	CACFD1		SNRPB2	AL513165.1	AL591441.1
WWTR1	HECTD2	AP002761.3	KCNJ2		STX1B	MTSS1L	SLC2A8
AC090502.4	SYDE2	MVB12B	TMEM263		PDLIM1	POLR2J2	TRAJ14
AL356258.1	G0S2	WWC2-AS2	AC138969.2		HPD	NMUR1	HOXA-AS3
EPHX2	MOV10L1	MIR3142HG	PTPRVP		AC008443.6	RNA5SP350	TNFRSF11B
DAB2	RASSF8	ALOX15	AC022107.1		DUXAP9	HMGN5	FAM96AP2
ATP2B3	CADM3-AS1	PIMREG	LINC00853		DOC2GP	AC087672.2	VWA2
SSPO	PTPRS	TRGJP1	AL390957.1		TMC8	AC008738.3	LRRC61
RIMS3	AC004870.3	AC007405.1	NXPE3		AC009686.2	SLAMF1	FRMPD2B
AC027601.5	TNFAIP6	WWC2	C3orf80		AL357060.1	SLC38A1	TRAJ53
AC233263.6	ZNF432	LRP4	PFN4		AL359643.3	AL035446.1	UBXN10
OR2A20P	AC138904.1	MYBPH	FRG1-DT		POLR3G	LILRB1	AC099062.1
LINC02516	AL121757.1	PAX5	NAV1		SERPINE1	ADGRE2	AL691447.2
AL031722.1	PCLO	SLC40A1	RHOU		SERF1B	RHOV	C22orf34
RIMS2	AC100803.2	SESTD1	PTMS		TBC1D7	AC091144.2	AC005041.3
ANKRD29	GPC5	AC008060.1	CEBPB-AS1		SLC25A24P2	KCP	ERBB4
TBX2-AS1	SLC52A1	SLC35G2	CES3		P2RX7	AL354733.3	PNPLA1
ABCA11P	OLIG1	ADCY6	CDK18		RBM44	MCF2	AC079466.2
AL445072.1	IL17B	AC027243.1	EVI5L		AC234772.3	TAS2R6P	TMEM52B
AGT	TMEM51	OR5B21	AC133552.2		ERAP2	AC139099.2	SLFN13
CERS4	ITGAM	KLF1	IAH1		GPR34	AC078795.1	SLC38A1
ARSJ	AC005696.4	CEACAM1	DOCK9		MPZL1	UBR5-AS1	SLC25A24P2
CHRM3	GNAZ	ADAM23	CTSV		GSG1	AC092723.4	MB
AC092427.1	NANOS3	BCAR1	RTL8B		RHPN2	RNA5SP304	PAK3
RBM11	IZUMO1	SH3PXD2B	SMPD1		ZNF334	KLF12	TRAJ4
RBP7	KDELC1P1	PCSK6	NMT2		TEX15	FUT7	GATA2
AL390726.6	ZNF831	ANPEP	C16orf71		TCAF2	LINC01679	EIF4E3
TMIE	TREML3P	GABRE	ELL2		GLI1	AC243960.3	TMEM92
RAB15	AC136475.5	PNMA6A	ATP2C2-AS1		AP000781.1	PRTN3	ZNF214
ZNF439	LINC01971	AC012066.1	ENDOV		AC087280.2	IGLV3-9	PPP1R3G
SIX1	ANGPT4	IFI44L	AC079921.2		CISH	IKZF2	Z97192.2
ZNF582	ANK1	AC092821.1	TMEM86A		SNORD91B	AC025031.3	DEPP1
WWC2-AS2	PRKCH	ARHGEF26	TGM2		OR6A2	LINC01169	PTPN3
DGCR5	AC008013.1	PALD1	KIAA0895		LONRF1	NDUFA4L2	AC244502.1
BAALC	LINC01150	GNGT2	ZNF532		TNFAIP3	TMEM221	ZNF556
LAYN	TIMD4	LGI2	PLD3		PLEKHA3P1	GJA1	CHRM3-AS2
BIN1	HTR1F	CAMK4	PKD1L3		HVCN1	RNVU1-18	FER1L6
ARHGEF26-AS1	AL590560.1	ARHGEF10	SH3BGRL2		MIR4449	AL035404.1	MT1H
BVES-AS1	ADCY1	AL354809.1	CMBL		AL031963.3	TRHDE-AS1	HSPB7
TRPC7-AS1	DBNDD1	PAPSS2	CD27-AS1		ADGRE1	PPM1E	PCED1B
AC092685.1	ZNF544	FBXL2	ADGRA2		ZNF286B	MAP2	AC005524.1
AL162456.1	ENAH	MORC4	LAMA5		RHEX	AP003396.2	SH3BP4
KRT8P45	AL137058.3	RAB3B	SPACA6		NOL7	TREM2	TOX
GLIS3	AL356118.1	KDELR3	ZMYND12		MFNG	VWCE	MSC-AS1
BTNL9	AC009078.3	AL590705.5	SORBS1		PLS1	STARD9	GABRA4
NUDT10	RASD2	SDK2	AC060766.1		TEAD3	TMEM64	TRAJ60
ZNF572	MAGI2	FAM167A	ZNF772		THEM6	DMPK	SCGB3A1
SDC3	CPEB1	AFDN	AL159169.2		MIR222HG	LTB	SLC6A13
BX323043.1	GCNT4	SH3PXD2A	MICALL2		ZNF165	CT45A1	DDAH1
COL12A1	SMIM25	KLRC2	ZNF438		VEGFA	AC106038.1	CHST4
ESRP1	LCN12	ATP8B1	AC018553.2		IL9R	AC015922.1	AC004080.4
ENAH	SPP1	LRP1	FAM57A		SLC12A7	AP003352.1	ANOS1
ZNF488	SHE	NRN1	F8		AC087752.3	ADAMTS9	ORM2
APBB1	DLG3	LINC02169	CTSG		SRPK3	AC009318.1	JPH2
GIMAP8	LINC00051	CYGB	GSTM2		ARHGAP5	AC016831.5	CDKL4
VCX	CCDC68	AL354707.1	SPTBN5		TBC1D10C	DDN-AS1	CYP1B1
SLC30A4	ZNF223	CLIC6	AC011416.3		HOXA6	TMEM246	PNOC
GSDMC	CYP2U1	AC099518.1	CYB5R2		AC092069.1	DEPDC7	PPP1R3C
GUCY1A2	RAB40A	EPAS1	LRRC8E		COL1A1	SIT1	AC087277.2
PPARGC1A	TMEM132B	LYNX1	AC009163.5		SAT1	KLRC2	TRAJ52
LAMA3	DISC1FP1	INPP4B	CBLN3		NFE2	AC130304.1	HSH2D
PLPP2	AC092427.1	TP63	RIMS3		NOP56	IGKJ1	SCARA5
ZNF197	P2RY10	FZD4	TMC3-AS1		NUDT8	POU4F1	GCSAML
AL356583.3	POU3F1	P2RX6	TG		PIGL	PER3	TRAJ54
CR381670.1	ZNF541	ANKFN1	ADORA1		CRACR2A	AL356804.1	MSC
BTNL2	EPHA10	DHRS2	SDSL		METTL9	AC022092.1	TRAJ51
AC108206.1	FAM157C	ZNF670-ZNF695	TIGD7		PCNA	AB015752.1	OR2D2
DEFB1	LRP1	PHYHIP	INPP1		CLEC2D	FBXO16	TRAJ50
MEGF6	HAPLN3	AC005342.2	NEDD4		C17orf51	HHIPL2	AC002540.1
LINC01356	ARMCX2	B4GALNT3	NAT8L		IDI2-AS1	JPH2	MCF2L-AS1
GNG11	C1GALT1C1L	ZNF571-AS1	TNNT1		AC006207.1	LINC-PINT	KCNS3
EGFL7	RPL32P1	AC106738.1	LINC01624		PAK1IP1	LTA	BPI
REXO1L1P	SP140	AC105402.3	SCN8A		UBR5-AS1	ADRB1	AL158211.5
AC010524.1	KIAA1522	AC093890.1	COL18A1		LINC01678	AL139125.2	TRDC
TAL1	AC099518.1	APOBEC3F	LIPE		ATP6V1C2	ZRANB2-AS1	FHIT
AC035140.1	INHBB	NDNF	KLHL22		AL513128.2	CGREF1	HTR2A-AS1
AL160286.1	FHOD3	THBS1	AC068669.1		MRPS26	AC005523.2	TRAJ23
AL772337.1	PPP1R1C	APOL3	AC244021.1		MYCBP2-AS1	HSD11B1	HOXA7
AC007743.1	SLIT2	MAP7	U73166.1		NKD2	AL132657.1	TRAJ55
ZNF732	AC104581.3	BMPR1APS1	RSAD2		ADAMTS6	PLAU	OR6A2
CYP2U1	AC091814.1	CELSR1	MDK		HIP1	PLA2G2C	IL9R
PCDHB14	AL627309.7	AC105411.1	ANKRD24		SCG2	AL139161.2	MACROD2
CAPN6	AC136475.1	GALNT12	AC022211.2		SPNS3	KANK1	LUM
LINC02169	KDELR3	KLRC3	ZRANB2-AS2		PRTN3	F2R	AC090774.3
TMEM136	FAM84B	LAMC3	MYLK4		AC090241.2	DGKH	LOXHD1
CTTNBP2	GSTM3	NUTM2B	AC021086.1		AL022324.2	MEX3A	LINC00533
LINC02344	ADAM23	TMTC1	SLC1A3		AL358334.3	AL133415.1	TRAJ59
SPATS2L	LINC02284	AC046185.3	PAXIP1-AS2		LINC02210	IL1RL1	SCN9A
AC012349.1	FCAR	KIAA1211	AC015911.8		ACSS1	AL645933.2	AQP4-AS1
AL035701.1	MAP7	CSF1	PCLO		SHANK1	GGT5	AL158211.1
AC010643.1	F13A1	RNF157	SLC41A2		LRP5L	ASPHD1	PRELID1P3
RPL17P19	NAV1	TCF23	PROX2		SFR1P1	AF230666.1	NBPF2P
PEX5L	LINC00346	AATK	AL589993.1		GNRH2	INHBE	GABRB2
AC010980.2	SLC35G2	PELI2	IFT46		MRPS18B	CEP164P1	TRAJ20
URAHP	ZNF525	KIRREL2	C2orf74		EPB41L4B	AC025918.1	TRAJ3
TMEM176B	HAND2-AS1	AC026801.2	RNF213		AC010186.2	AC067838.1	SUCNR1
SMC1B	Z69733.1	SESN3	RDM1		SIGLEC9	LINC01949	TRAJ21
SLC4A4	ZFP3	TMC7	DENND5B		AL662844.4	DIXDC1	AL356804.1
NR2F1-AS1	BIRC7	KIAA0408	ANKS6		NDRG1	MAPK15	TRAJ22
AC116565.2	GATA6	RHOBTB3	AC090114.2		AC008105.3	AC136601.1	ELOVL6
PCDHB13	SNCAIP	TGFB1I1	RPS2P5		ATP1A3	AL137002.1	FGD4
AC146944.3	EVA1C	ASAP2	OLIG1		DGUOK-AS1	MYL6P4	IL32
AC246785.2	PRTFDC1	FRMD6	ANO10		AL138962.1	PROS1	ZBED9
HCN2	LGMN	SPATS2L	LINC00205		ALOX5AP	ARNTL2	AC243960.1
DOC2B	MMP2-AS1	LINC00865	CCDC149		INSIG1	FBXW10	AC007922.1
AL731574.1	PRSS23	TMEM2	CDKN1C		CUTALP	ATP6V1C2	LINC01949
MATN2	LTBP2	C1R	ROGDI		RBBP9	INHBA-AS1	TRAJ61
ZNF461	AL138902.1	SLC26A11	SMYD3		CLCF1	DKK2	AC087280.2
AC063979.2	HLA-DRB1	CDH23	NFAM1		ULK4P3	SMCO2	SGIP1
ANXA3	GSTT2B	FAM50B	MARCO		TNFSF13	PCDHGC5	TRAJ5
ITGA3	CAMSAP3	KLHL23	ACTG1P1		TRIB1	TP53	ADGRF5P1
KCNK15-AS1	CDC14C	SYNPO	GPR157		AC011472.2	STAR	TRAJ38
Z69733.1	AC083906.3	TP53INP2	DRAXIN		AL355075.3	NAV3	CUX2
EGF	ZNF488	SPATA9	MOV10		AC026150.1	NDFIP2	PRDM13
ENOX1	HOXC6	UNC79	MCEMP1		RND1	DLX2	HDC
FAM241B	AP002957.1	TUBA3FP	TTC39B		HLA-J	SIGLEC6	HRH4
TSPEAR-AS1	ABCB11	STOX1	CX3CR1		AC093495.1	TCAF2	ATP8A2
SHISA3	CNTNAP1	FOXC1	ACBD7		MIR3143	AC092723.1	PRG2
UNCX	TFCP2L1	KIAA1522	AL928654.1		MYLIP	TNF	OR2AG2
AL353803.5	ADCY6	MGLL	FZD8		SYTL1	MAK	AC020656.2
PCDHGB7	BX323043.1	CALHM2	AL355816.2		NLRC3	FAM72C	ADRB1
VASN	OCLN	FMN1	CACNA1E		AC079209.1	AC005280.2	TRAC
FBLN1	SMIM10L2A	ENPP6	AC120114.1		HK2P1	CNKSR2	ADGRG3
TRIM6	CERS1	ICA1	AC010491.1		U91328.1	FBXO43	TRAJ45
CCDC177	ZNF347	NMNAT2	AC005618.1		CCR7	NRXN3	TRAJ12
CKM	PAPSS2	GNG4	SNAI3-AS1		ZSCAN16	GAS6-AS2	AL118508.4
DENND2A	NEURL1	C1GALT1C1L	CASS4		HHIPL2	AC090510.3	SLC26A8
IGLON5	MARVELD2	AP000943.2	AC092070.2		RPP40	SNRPN	AC107983.2
MID2	ALDH1A1	TP73-AS1	FAM105A		GPR65	EPB41L2	UTS2
LGI2	OSBP2	JCAD	LYRM9		LPXN	CPNE5	USP32P2
TBC1D9	AC243830.1	LINC01971	AC010627.1		AL137003.2	RN7SL68P	CD69
RBP4	PRR16	AC011899.2	TMEM169		PFKM	ARTN	RNU2-6P
TRPC3	AC008957.3	DNAH7	EML5		LINC00694	FAM46C	ENPP3
TPTEP1	SLC22A17	USP32P1	AC104129.1		AKR7L	MPP6	ZFPM2-AS1
GNG4	ADAMTS8	KIAA1549	USP44		NCALD	AKR7A3	NLRP14
CTNNA2	SPON1	LHFPL6	MPV17L		ORM2	TPSAB1	SPATA31C1
KCNJ1	CXCL10	CLSTN2	SMAD3		DYRK3	TMEM255A	SORCS2
LRRC10B	LRRC75B	ANKRD18A	HMOX1		FBXW10	HRH4	HINT2P1
IGFBP2	PTCHD3P2	TSPAN12	HSF2BP		MIPEP	SRGAP2D	TRAJ57
LINC01655	KCNK15-AS1	ZNF541	TSPAN32		ZNF215	ZFPM2-AS1	AIMP1P1
PTPRS	LINC02391	CYP1A1	ESYT3		TRIM26	CCDC144A	INPP5J
PPFIA2	ARHGEF25	SLC46A1	BSN		STAR	LINC00484	AC025031.3
DPEP1	LPAR3	OLFML3	SENCR		AL137003.1	RASA4	TRPA1
AP000525.1	NME8	ECI2	SP2-AS1		MYOM2	TNFRSF8	GZMH
AHNAK2	LINC02541	IL1B	AC010210.1		WDR38	TBC1D4	LINC01352
AC074141.1	LDHD	C1QL4	CTSO		DIP2B	LINC01222	TPSB2
GBP5	FAM198B-AS1	TLE2	ZMAT1		ERMN	AC009630.3	TRAJ56
HCG4	GABRR1	CAMSAP2	ZBTB46		TNFRSF10D	IGLV2-8	CCDC144NL
SLC2A10	DCHS1	BOC	AL136379.1		AC044836.1	IL5RA	TRAJ58
AC010255.3	CELSR1	TBC1D9	FGR		MRPL37P1	RGS9BP	CCL4L2
ITGA9	ARFGEF3	PATJ	AL162231.2		SNORD3B-2	SNX18P3	SLITRK6
NT5E	SRGAP2-AS1	ZNF883	ZFP14		RN7SL789P	ADAM22	PRG3
ABCG2	GPR20	DNAH8	ACP6		LHFPL3-AS2	CDKL4	SHISA2
AC009501.3	ADRA2B	RFTN2	TCTEX1D2		F12	BAG2	RBM43P1
HIST1H2APS5	EPHA2	CEMIP	PPP1R13B		RARG	LINC01123	AC017076.1
ZNF878	AC105935.1	MCF2L2	AL365295.1		RAMP1	LINC00431	KLHL31
NEBL	ZG16B	ARMCX4	C1orf198		AL133412.1	CXCR3	IL1RL1
C7orf77	AC097493.2	ZNF385D	ATP7B		LINC01585	HLA-V	AC092111.1
AKAP12	LINC01356	ANKRD20A1	SLC25A45		TBXAS1	AC008696.2	CLC
TTBK1	ECHDC3	CAMK1D	B3GALT4		SOX4	AC084033.3	SKIDA1
AL159152.1	TCN2	LINC01534	ID3		PAIP1P1	AC132807.2	LPAR6
LIMS2	SLC25A27	HLA-DRB5	ZNF550		AC127502.2	ST8SIA5	MIR617
IGSF3	RNF217	DLL3	STPG3-AS1		PRR7	GAS6	AL008721.1
PCDHB18P	CARMIL1	CPLX1	CCDC24		PPT2	AC244502.1	SLC29A2
KALRN	FAM241B	GFRA2	SYNGR3		SCD	LINC01388	CNKSR2
MCIDAS	SLC7A8	NKAPL	FNDC10		TIGAR	GPR84	ACSS3
SPAG16	TCEA3	CDA	MCPH1-AS1		METTL7A	MS4A3	CD93
HIST1H2APS4	AC016710.1	BEND7	REPS2		OR2D2	PPP1R27	DANT2
SLCO2B1	AL158209.1	KIF21A	KLHDC1		EEF1E1	ALDH1L2	AGAP1-IT1
STAB2	LINC00345	STC1	SCD5		C3AR1	ADAMTS7	AC099328.1
COL4A2	EFR3B	ZNF665	ABAT		DHCR7	LHFPL2	AL135901.1
FAM66B	CMKLR1	HYDIN2	USP51		MAFF	AC007608.4	ZNF630
OAS3	TMEM37	SELENOM	RPS6KA2		FLVCR2	OCSTAMP	CDK15
NEO1	AC009950.1	HTR2B	WDR31		AL358473.1	AC125603.1	EPX
KDELC1P1	DOCK9	MCC	AC008750.2		PCOTH	RPL17P19	TRIM7
AFAP1L1	AC067750.1	BRSK1	ARHGAP32		ENPP3	STON1	AC246817.1
ZC3H12B	LRRC52	ZNF141	AL109811.2		AC129502.1	AC011893.1	AL589743.1
AC068987.3	BACH2	PFN2	PTGER4		ZNRD1	RNU6-821P	CCDC144NL-AS1
AC105277.1	LTK	SPATA18	TMEM176B		SDHAF3	AC005041.3	TPSD1
CELSR1	NAV2	PCBP3	AC139495.3		LY6E	PSAT1P3	AC090515.4
GCNT4	SEMA6A	WNT7B	AC104211.1		AC107294.2	SLAMF8	CD3D
ZNF85	TLR10	ADGRB2	KLF4		AL354733.3	CYP2C8	SPINK2
EPHX4	AL603750.1	DNAJC12	AC007249.2		SULF2	HPD	RUBCNL
C18orf15	AMIGO1	STARD13	ATP8B4		HTR7	TMEM204	CD48
ANOS1	KIF21A	PLPP3	GDPD5		AC092111.1	B3GAT2	AC138649.5
APBA1	DAB2	CNGA4	LINC01521		IGLV3-9	SPRY1	MIR618
EIF5A2	CKM	ZNF544	DHX58		MIR326	PRR5L	DYSF
PAX8	CYB5R2	TMEM51	KLF3		AL354694.1	AL158071.4	TPTE2P6
AC245595.1	CLU	PPIAL4C	IL12A-AS1		AL158071.3	CTTN	Z97192.3
OR7E115P	AC105402.1	AC138904.1	ITPRIPL2		RF00012	AL158071.2	TRDJ3
ABCC6P2	AC007673.1	RPSAP36	GALNT2		IRGM	LHFPL5	FBXO17
ROPN1B	ZNF284	RNU6-1003P	ADSSL1		KCNE5	HIC1	LINC00563
AC008743.1	EPHX2	CAPN5	PSMG3-AS1		NUP62CL	C8orf88	SHISAL2A
TCAF1	LINC02580	HLA-F	SLC22A18		FOSB	RHOBTB1	AL359538.1
ISL1	KRT80	RAB3IL1	SAMHD1		LINC01468	AC007100.1	TPSAB1
FAM69B	GPAT3	CLEC10A	AC009948.4		CHST2	FIBCD1	AC078886.1
STEAP4	RAP1GAP	ADGRB3	TTC8		LZTS3	CDRT15P2	ORM1
PGM5	ALDH3A1	LINC02128	RHOB		RNVU1-3	CHST2	PSPHP1
KIAA2012	COL4A4	SCN5A	RCN1		BMF	CSPG4P13	AC138649.4
KRT17P3	ORM2	LINC00051	PEX11G		AC125611.3	CABLES1	AC016205.1
FAM171B	DRC1	MCOLN3	GLCCI1		MYB-AS1	KCNS3	AL031432.2
SCG3	DIRC3	TNFRSF13C	MIR8075		FST	LRRIQ4	AC246817.2
ARHGEF16	SERPINB6	LINC01684	BAIAP2		ETV4	AC016588.2	CT45A1
NKAIN1	ECEL1	EFR3B	CNIH3		AP003352.1	TEAD4	ZC4H2
DACT1	DCLK3	GPC4	PPDPF		AC005332.5	AC015911.3	SPAG6
AC006974.2	IL31RA	GMPR	TOX2		AL031847.1	RGS16	AP000439.3
AC107419.1	AC092070.2	PTPN21	TRAPPC6A		STAP2	AC022784.8	AC008163.1
AC025062.1	TSKU	Z92544.1	AC073957.3		CHST7	ANKRD18DP	CT45A5
DUXAP8	NPAS2	AP003774.3	HNF4G		PPT2-EGFL8	SLC43A1	PDCD6IPP1
KRT17P1	FNBP1L	MATN2	CROCCP3		RIPOR2	BMP10	S1PR4
STK25P1	RPSAP36	MYO7B	MSRB2		PRAL	AC116348.3	AL158211.2
ABCG1	AC010255.3	SERPINE2	MIF4GD		CD83	AC023906.5	AC105114.1
GPC3	OAS3	ZNF350	DNAJC27-AS1		FCGR2C	IGKC	TRIM72
AC025594.1	ALDH2	BICC1	CYB5A		OR2AG2	C2orf27A	PCAT18
CGNL1	AC007405.3	SHISA4	WAC-AS1		AC116351.2	AC239800.1	RNF144A-AS1
LINC00504	AL627309.1	PLEKHH1	USP46-AS1		AC091180.3	CHRNA5	IFNLR1
PATJ	AC004034.1	ALDH2	ZNF736		LHPP	PLCB4	GPR27
KIAA1211	CARD11	AC007405.3	SH2D4A		AL138963.3	NPAS1	EFNA5
TSPAN15	ACE	LDLRAD2	SLC9B1		ICAM1	KIRREL3	DUXAP9
PCAT1	ME3	FKBP9P1	HTATSF1P2		IFI30	GABRB2	AGAP1
DMD	ABCG2	ZNF488	PRLR		PEMT	AL354892.2	LIN7A
PCDHGA8	RIMS4	MMP11	HERC6		TLR8	BARX1-AS1	IL12RB2
EDNRB-AS1	KIAA1671	ASGR2	LINC02035		AL021407.3	KCNMB2-AS1	ZNF521
TMC7	CBR3	SHISA8	FTCDNL1		CABLES1	PHKA1	TES
RAB3IL1	CCDC3	IFI16	AC080080.1		EGFL8	FEZ1	CCL28
MVB12B	TTN	LGALS12	ITGA11		SLC4A11	AC005324.3	ZFP57
ZNF577	ADGRE3	NKAIN1	CARD11		TSNARE1	AC040160.1	DACH1
TMEM246	RF00108	TRIO	TMEM150B		PAN3-AS1	VENTX
LINC01094	FUT6	SLITRK5	ARRDC3-AS1		TP53INP1	LINC00533
BVES	KCNJ5	AC096537.1	ZNF850		TBC1D4	AL008721.1
TBC1D3D	EN2	MAML2	UBA7		CACNA2D4	RNF144A-AS1
LINC01277	CDC14B	COL15A1	H1FX		MIR4639	PPP1R14C
HLA-DRB9	AC073530.1	FAM109B			P2RX5	LINC02456
PNMA2	HLA-DMB	AC010643.1			AL137145.2	ANKRD18A
CCL22	NXN	HDX			ZNF19	MYO10
CACHD1	SEC16B	TEKT4P2			FCRLA	USP32P1
AMIGO1	NDUFS5P5	AC022973.4			AC138207.6	FST
HSPE1P26	NEB	ALG1L			KIRREL3	TBXA2R
EXOC3L4	AL136418.1	PI15			HTR2B	BDNF
NHLRC1	TMEM54	HK3			FAM49A	AP006248.4
KIF17	ALOX15	BVES-AS1			RPL22L1	IL7R
AC068299.1	LINC02550	DPY19L2P1			ABHD4	AC125603.2
STXBP5L	ZNF239	ANKRD2			AC007314.1	HS3ST1
KCNMB1	LRRC2	MSX2			TSKS	HSD17B7P2
AC011468.5	IGF1	ABI3			ZNF37A	AC007922.1
SNX18P3	AC083865.1	TRGV3			AC004491.1	AC005524.1
LRRC3B	TRGJP2	NWD1			AC114947.2	AC106875.1
PRKCH	ZNF614	BX539320.1			TCP11L2	AC087280.1
C4orf19	APOL3	SIGLEC12			HIC1	PDZD7
ZNF544	TGM4	CD209			P2RX5-TAX1BP3	KRT17
TTLL7	ZBTB38	AL353593.2			NOP56P1	CTXN1
AC091182.1	BCAR1	KREMEN1			FANK1	CDRT1
KCNF1	LINC01165	FRMD6-AS1			ZNF395	LMLN-AS1
LINC02466	SPATS2L	ZNF358			N4BP2L1	ABHD12B
EPHA2	FAM157B	TNIP3			DYRK4	AC103796.1
TRPC5OS	HEYL	CCDC68			PLCB4	AL022722.1
RTN1	LRP4	BVES			LTA	CBSL
CES3	AC018634.1	IRX3			FAM96AP2	UBXN10
TSPAN12	PELI2	LINC01122			SH2D3A	PCDHGC3
SLC24A4	VSTM2L	IRX5			HOXA7	IGF2BP3
SLC25A27	CLEC5A	RPL5P13			ASAH2	SRPK3
GUSBP5	CYP51A1-AS1	AC109460.1			CTH	AC089983.1
MOCOS	DHDH	LBH			TNFRSF10B	APOC2
AC010980.1	AC090673.1	CCDC180			AL031777.3	AC090241.2
SLIT2	TCEAL6	ALPK3			HLA-DMB	AP006248.5
ZNF432	SLC10A4	DAPK1			AC006064.4	AL135901.1
NOS2	AL451069.1	GPRIN1			IL22RA2	CD3D
RPSAP71	CLDN10	LINC02344			SLC9A7	AC008894.2
AL450327.1	ZNF567	ZNF382			FGD4	AL356417.3
NRCAM	MEGF6	NR2F2			PITPNC1	SNHG14
LINC01388	MAST4	MORC2-AS1			TNFSF13B	IL32
AL023693.1	FZD9	CERS4			AL135818.1	GSG1
MMP2-AS1	BMPR1APS1	OAS3			FAS	HLA-DOB
FZD4	REELD1	BACE2			RPL7P48	TMEM200A
SEMA3C	SLC9A9	KIAA1211L			RHEBL1	OR1F1
LRP4	TCAF1	CARD9			AC092723.4	AC087277.2
RGS8	AC116096.1	TANC1			SCART1	ZNF829
LINC01165	VCX	LINC01226			AL158071.2	PCDHGC4
FAM198B	ADGRE1	CASK			LAMP5	LAMP5
ASAP2	APCDD1L-AS1	LINC00467			PIM1	TRAJ52
JHY	LINC00954	ZBTB38			AL512791.1	ICAM5
NBEAP1	LILRA6	ITGB3			JUND	WASF1
UNC13C	CLCN1	AC132807.2			EPHB3	ZIK1
FGD1	ZNF439	LINC02298			LILRB1	PRDM13
SERPINF1	AC020915.2	AGT			SYCP3	CFH
GAB1	STXBP6	LIF			CD80	SLC12A3
NUAK1	FPR1	PCDHGA8			FAM78B	PTGDR2
FKBP9P1	H1F0	HOXC6			AC009831.3	TEX15
AC239798.4	ST6GALNAC2	CD163L1			ADGRE2	AL157832.3
AKAP7	NEDD4L	GGT1			GALNT3	TNFRSF11B
CCDC40	SLC35F3	NOTCH3			CHRFAM7A	ZNF571
KBTBD12	KIF7	NPIPB8			IZUMO4	CSMD1
TTLL7-IT1	SGPP1	GPR35			CCNA1	IQGAP2
CA8	ATP6V0D2	CYBB			LTB	COLGALT2
AC023157.1	NWD1	BIN1			AC009093.6	GOLGA8DP
RAB9B	XACT	EEF1A2			AL157834.2	TRAJ23
WNT5B	SPSB1	ONECUT2			SORT1	TP53I3
KL	LINC01146	PSD3			ZNF844	ENPP3
PDYN	BIRC3	ZNF568			DDN-AS1	CCDC144NL-AS1
LGALS3BP	PIEZO2	SRGAP3			LY86-AS1	PEG3
PRELID2	SLC26A11	SHROOM1			DPYSL3	L3MBTL4-AS1
SIGLEC1	ATP8B1	AC103718.1			AC005841.1	PROK2
ME3	CYP2T3P	HABP4			AL118496.1	CHRM3-AS2
ZNF788	C19orf38	DPF1			RGS9BP	AL117339.5
HECTD2	TSLP	SLC9A9			LINC01123	PPP1R3A
PCDHGB5	TSPAN15	TLE6			NKAPP1	AL512625.3
CALN1	AC096537.1	TCEAL1			HOXA2	IGSF9B
CDC20P1	TRGJ1	THSD4			NR4A1	TRAJ14
ELOVL7	GATM	RN7SL37P			INPP5J	ZNF556
PLEKHH1	OAS2	LINC00504			ZSCAN12P1	NCR3
GXYLT1P3	ZNF461	AL023693.1			AL450998.1	SNORD116-17
SLC35F3	MUC20P1	HLF			TRIM16	DYRK3
AL603839.3	PILRA	IL2RA			SIGLEC7	SLITRK4
EPAS1	RNU1-120P	PTPN13			ACTA2-AS1	TRAJ53
HSPA2	STOX1	AC011933.3			SLC28A3	AC079466.2
BHLHA15	LGI2	SSPO			LY96	PTPN3
SV2A	SECTM1	CASZ1			EEF1A1P30	USP32P2
TPBG	LIPG	HIPK2			ASAH2B	RXFP1
TNNI3K	LINC01270	FCER1G			SOHLH2	RTL5
FAM184A	LINC00426	AHNAK2			PPP1R16B	SLC25A24P2
LINC02284	AC084290.1	DNAH10OS			AL138724.1	TRAJ20
AC008013.1	TBC1D16	AC138123.1			HSPA7	TRAJ3
VWDE	ANXA6	C4orf19			SNORD91A	BARX1
NUDT16P1	HCP5	AC106820.2			TMEM52B	TRAJ21
ARX	LINC01091	KCNMB1			AC010186.1	MGAT3
ARNT2	ABCA13	MIR571			AC018695.6	MB
TENM3	HNF4A	ZNF738			RAB37	TRAJ22
ADGRL3	BIN1	HSPA1A			ZNF286A	PAK5
ARMCX4	MFGE8	CHST13			PPP1R3A	RAB6B
ARHGAP29	MAP3K14-AS1	SPOCK1			SLC12A5	TRAJ4
AC017100.1	SPATA18	PRDM6			FCER2	IGKJ3
RNF157	EPHB1	LINC02223			AL512625.3	HMX3
NLRP6	EHD2	ZNF253			LINC02456	AC125807.2
NECAB2	ZIC1	AC241952.1			RNF125	ZNF214
PCDHGB6	ARAP2	CCDC113			PRICKLE2	ST3GAL6-AS1
C1QL1	LAMA3	AC005089.1			AC008277.1	AOX3P
ITGA1	OBSCN	DNAH14			IQGAP2	RPS11P1
SESTD1	CR381670.1	SHE			EIF4E3	DUSP5P1
MED12L	LINC01762	FGFR3			ZBTB16	AL449043.1
ZNF670-ZNF695	IGKV1OR2-108	ZDHHC1			SIGLEC6	TRAJ5
AL357033.3	ARAP3	RHPN2			LINC01602	BTBD7P1
AC073534.1	TGM2	GPR153			PIK3IP1	BX088651.4
PLBD1-AS1	AC068299.1	BACE1			AC079331.2	ADAMTS6
AL353593.2	KIF5A	TSPEAR-AS1			AC005532.2	TRAJ38
GATM	TMEM31	AP000790.1			DLGAP4-AS1	NTRK1
SPRY4-AS1	CAMP	DES			RP1L1	AP001341.1
CD163	SEMA4F	ME3			PNOC	AC017076.1
KIAA1522	FAR2	LRRC3			AC118658.2	ROS1
SRGAP2-AS1	FGFR3	AC098487.1			TUBA1A	ZNF804A
TBC1D16	PXN	MIR2052HG			RPL11P3	HDC
PAQR5	GPM6B	CCDC188			AC005225.2	AC007406.2
AL807742.1	UPK3B	CFAP47			ST18	BCAT1
UNC5A	EBF4	CTNND1			TMEM255A	AC243965.1
PID1	KRT18	ZNF695			ARTN	GDPD4
ZNF525	CCDC141	RPH3AL			AC079331.1	SNX18P5
NCKAP1	LAMC3	GUCY1A2			MMEL1	HMX2
GP9	SNX9	FPR2			PRR7-AS1	BNIP3P41
ADCY6	TENM4	TSPAN4			PAPSS1	TRAJ19
ZNF665	MDK	IL31RA			TNNI2	TRAJ12
ABLIM3	AC108002.1	RIMS2			LRRC37A6P	TRAJ45
KIT	PLEKHA6	RHBDL1			MYH3	PRG2
AC136475.1	CDCP1	PCDHGB6			AC004771.4	ZNF215
AL032819.2	AC009123.1	C2CD2			MARCHF1	GCSAML
CD276	CNRIP1	FBLL1			AL662797.1	AQP3
AP000526.1	CHST3	PCDHGB5			SPRY1	TRAJ54
FBLL1	JAZF1-AS1	STMN3			GPR84	LHFPL3-AS2
MIR3666	CCDC148	AC026748.1			NRG4	TRAJ51
AC078906.1	FAM157A	APBA2			AC004847.1	TRAJ50
TGFB1I1	GFI1B	BMPR1A			SLC2A4	MS4A2
CCDC148	CGNL1	CDC14B			CCL3L1	AL513128.2
AL590094.1	EML6	CCDC92			PER3	VN1R84P
TCF23	MYH16	RGS9			LILRA1	LUM
KHDRBS2	ZNF350	AC137932.3			MORN4	MIR491
KCNMB4	SEL1L2	AC010615.1			AMN	RPSAP47
LAMC3	SLC22A31	AL355512.1			AL133415.1	TRAJ55
ESRRG	AC007614.1	PPIC			LYZ	SPATA31C1
LINC01091	IL2RG	ARHGAP22			JAG1	SLC7A2
OR9H1P	TSPEAR-AS1	LTC4S			LSP1	HINT2P1
SOWAHC	C16orf45	FUZ			ITGAL	TRAJ57
LINC01374	MID1	STAC			EMILIN1	STC2
MYO7B	AFDN	SLC28A3			STC2	HS3ST4
AL445228.2	ZNF600	AC108865.1			PWP2	ZNF85
RALGPS2	PLCD4	SLC1A7			AC010616.1	TRAJ59
C11orf45	DPF1	DIRC3			AC139099.2	CDK15
WNT3	P4HA2	LINC02217			AC138649.1	SLC6A13
HOXC-AS3	LYRM9	AP003557.1			AL133371.2	IGLL5
CACNA1E	ZDBF2	GPC2			PLEKHA1	CSPG4
NPTX2	RAB36	LINC01600			MIR4518	ERVFRD-3
GSTT2B	RAB27B	CCDC74A			PGAM1P7	TRAJ56
LINC00452	BCAR3	TNFRSF10C			PRR5L	AP006248.3
CCDC180	CACNA1C-IT3	MOCOS			NUTM2E	TRAJ58
WFDC1	LINC00539	AP000787.1			GAD1	CYCSP23
PGBD5	LINC02298	SLC4A4			AL136146.2	ANKRD7
MAP3K14-AS1	REPS2	CGN			HIVEP1	TRAJ61
PAPSS2	LINC01277	C3orf18			SV2B	DDX11L2
SEPTIN10	ALG1L	AC009950.1			ZNF714	FLT4
NPY5R	ANKRD31	CCDC74B			AC004918.3	Z98884.1
AC073530.1	GREB1	KIR3DX1			AF230666.1	EPX
LINC00421	AKAP7	RTL3			PLXNA2	DCBLD2
SCML1	ZNF585B	OSCP1			CADM1	DDN
LPIN3	CLEC4C	LINC01146			DPEP2	WT1
CYP46A1	GNGT2	C12orf75			CYP2C8	IL12RB2
AL445673.1	FBXL16	NLGN2			SPON2	FZD3
TNRC18P1	AC099789.1	DUSP9			PIK3R6	ZNF185
EPPK1	GRIN3A	NLRP1			AC011511.5	MIR4473
KLF12	ARHGAP20	SHISA3			SUCNR1	IGHM
CA3	TCF7L2	PCDHGB4			EFNA5	AC027243.2
COL26A1	LINC01094	EXPH5			SOCS1	AC099062.1
AP000547.3	ARHGEF10L	MYO1A			EMP1	TRAJ60
ZFP92	ABCA11P	RUNDC3A			GABRA4	TRIM72
PCDHB19P	SDC3	AC093567.1			STAP1	DIP2C
MYZAP	WLS	ADORA2BP1			IQSEC3	AL158071.3
AC093458.2	AC006372.2	HSPA8P4			GDPD4	PRSS16
KDELR3	PPFIA2	CIB2			KIAA1147	AL591441.1
ETNK2	AL356056.2	KL			FAM46C	TPTE2P6
TEAD2	PCAT7	ST8SIA6			CHIT1	MIR617
SLC44A3	CLSTN2	CCDC151			CDKN1A	EDA2R
PTPRB	ID3	GPR82			KCNMA1	AC074050.4
AC073115.2	AL391807.1	DNAH17-AS1			ANKRD22	CT45A5
COL9A2	CMBL	ZDHHC11			AC079466.1	ZNF205
EML5	ECI2	CASKIN1			AC063977.1	CCND2
BX255923.2	PCSK5	CCL2			MFSD6L	IGKJ5
AC244021.1	SGCB	AC004865.2			SAMSN1	TRDC
AC013470.2	LINC00511	AUTS2			AL390719.1	CALB2
CSF1	AC011899.3	UGCG			IL5RA	LRRC34
IL17RD	DLG5	LZTS1			AC027104.1	AC008543.1
EFEMP1	AC005622.1	INHBA			CHRM3-AS2	ASS1
MAS1	SLC44A3	STAG3			TRIM9	AGAP1-IT1
ZNF813	TMEM254-AS1	ECHDC3			ICAM2	WT1-AS
AL357033.4	MVB12B	MMP9			MT1G	RF00432
MDFI	GPRASP2	ITGA6			AC116348.3	PTGIS
ELOBP2	AC004233.3	SNX18P3			GPR68	AL359538.1
GYPE	ERG	CCDC170			RNASE6	AC078886.1
AL449043.1	P3H4	NEFH			LRRC61	TRAC
FOXC1	AL353593.2	AC241520.1			GAPDHP35	AC004381.2
ZNF563	TEKT4P2	ABCA13			IL7R	AC087280.2
OTOA	TNFRSF13C	AP002851.1			CD180	LINC01783
SHROOM2	HSPA2	HPCAL4			NCAM1	ADGRF5P1
AC079174.2	SHISA4	AC091564.4			TVP23C	AC090515.4
AC146944.4	CELSR3	NPR3			CHRNA7	OR2D2
SECTM1	AC078906.1	RHOBTB1			CXCR2P1	RNU1-92P
SGCB	AC009119.1	CASC15			BCL2A1	AJ003147.2
ZBTB38	AC023043.4	TCF7L2			AC087277.2	UNC5C
CORO2B	N4BP3	C5orf42			LY9	ANKRD20A7P
AL451069.1	AL132711.1	LPAR3			LINC00431	EFNA5
SERPINB2	AC004865.2	PALM			HOXA3	AL356133.1
SH3PXD2A	LINC00467	AC098934.1			NTRK1	MIR618
FRK	HOXB7	BX537318.2			DACT3	FRG1CP
GPNMB	AC000093.1	MAFB			LINC01215	SHOX2
MAMLD1	NRP2	TFAP2A-AS1			FCGR2B	CES4A
AMOT	ZBTB8A	MAGI2			AC243960.3	ZYG11A
B4GALNT1	FOXP2	CERKL			TNR	TRDJ3
PRR16	YAP1	TMOD2			MATK	AP000439.3
ANTXRL	SLC29A4	ADAMTS9			KRT18	LIX1L
ST6GALNAC3	KIRREL2	LPCAT1			AIM2	ARHGAP44
PRTFDC1	DNAH14	RNU1-120P			SMOX	ADGRL3
SCUBE3	ANKFN1	AL160408.3			AC004918.1	IL2RA
C10orf99	SOX5	CCNB3			MCUB	LINC01229
OLFML3	BAIAP2L1	KIF5C			AC130304.1	MGMT
HYI	KIF13A	WDFY3-AS2			TMEM71	ALOX12
TMEM25	ANKRD6	AL159169.3			NCR3	ISL2
KCNH2	RTKN2	PCGF2			TOX	OR6A2
OAS2	NHLRC1	KANK2			TPSD1	CCDC144B
AC087821.1	RNU6-1003P	ARHGAP5			EAF1-AS1	ENPP2
AP001267.3	LINC01534	C11orf45			NR3C2	OR2AG2
ZNF284	AL390728.3	RAP1GAP			CEP164P1	RF02204
SNX9	ACTRT3	MYH10			HTR2A-AS1	CLUHP3
TANC1	KRT8	LINC01347			AC005324.3	AL359922.3
NDUFS5P5	FBP1	PBX4			ARL4C	LAMP5-AS1
ZIC4	MT1DP	RGS3			SOCS2-AS1	AC107983.2
Z98885.2	NYNRIN	ARHGEF17			SPRED1	ACSS3
AL359504.1	TCEAL1	KIF17			FAM109B	AC016205.1
AC234772.2	SDC1	AL139125.2			SARDH	NLRP14
NXN	TGFA	ADAMTS13			AL354872.2	MAN1A1
MROH7	ZNF366	RHOH			MPO	MOB3B
TCF24	SULT1B1	AC008105.2			AC090152.1	LDHAL6A
ANXA6	SMAGP	CAMK2B			CFH	CBS
HMSD	SEPTIN4	HAPLN3			CSRP3	ZFP37
AC093151.3	CLEC4A	NOS3			MIR6719	PRG3
AP001065.2	RYR3	AL450468.2			AC007406.2	IGLL1
ZNF385D	PIMREG	MLXIPL			AL118505.1	AC008163.1
MCC	CCDC40	LINC01664			CMAHP	ZNF887P
GATA6	EYA1	CLIP4			VWCE	DLX1
SAMD12	FAM135B	FZD7			AL442067.2	CNTN4
PHC1P1	SIGLEC12	SDC1			AC005838.2	SNX18P7
DLL4	CD52	RHBDF1			FBXL13	EBF3
EXO5	AC022568.1	AK5			AC005280.2	LIN7A
CRIP2	AC093151.3	S100B			TMEM156	INTU
ATP6V0E2	SERPINB10	DLG2			UTF1	CDKN2B-AS1
C12orf56	C22orf24	AL137186.2			LHFPL6	AGAP1
LRP2	AC005005.4	AKT3-IT1			LINC01783	PAK3
SESN3	PNMA3	OPRL1			HLA-DOB	DPY19L2P2
ALKAL1	DDAH1	LRRC37A9P			HIST1H1A	KLHL9
SPIRE1	FXYD6	AP003108.1			TP53	CYP4F26P
BACE1	BHLHB9	ADAM11			FLT3	ZC4H2
AL138999.1	AL390036.1	LINC01796			PLA2G2C	C9orf72
SMAD9	WWC2-AS2	ELOVL2			TPSB2	ZNF493
CEP112	DLC1	APLF			PTPN13	ZNF717
SPSB1	ELL2	WDR45P1			GRAP2	APOL4
PNMA6A	C9orf106	KCNH2			TSPOAP1	FOCAD
AC006372.3	COPZ2	RAB36			AC106875.1	PURPL
AL590705.5	ESAM	STK33			AP001107.6	CAAP1
CD209	FRMD3	CAV1			AC087672.2	ZNF675
KIAA0408	CCNJL	DUXAP2			ZRANB2-AS1	AC079466.1
ZNF567	IRF4	AC006460.2			FEZ1	HACD4
CYP19A1	CHST13	HLA-DPA1			OLFML2A	IFT74
SERPINB9	RPS20P20	AL451069.1			PTGDR2	PLAA
ZNF469	AC008514.2	SIPA1L1			CDRT4	ANKRD18B
RARRES1	AC012414.5	LAT			TREML2	MTAP
AC083906.5	TP73-AS1	B3GNT7			BTBD6P1
SLC16A10	AL606534.5	AC006033.1			ICAM4
TCEAL1	TMCC3	MYL9			AC007100.1
HOXB6	AP000866.2	MS4A2			EPB41L3
AC023024.2	AC027763.2	MGMT			SH3BP4
ZNF704	AC127070.1	PRKN			GOLGA2P11
TUBB2A	MST1R	LTK			CLEC2B
WWC2	SAMD11	CYP2T1P			CD69
GDF7	AC007389.5	ZNF469			WNT10B
MIR1299	ZNF358	TTLL7			AC097637.2
NPY	ZNF843	TEAD2			AC009495.3
COLEC12	FGR	FABP7P1			AP005671.1
ELOVL4	ASAP3	ZNF117			AC093525.10
ROS1	TSPAN13	C10orf105			RNFT2
GJC1	AC004706.3	AC109466.1			AL691447.2
PAX8-AS1	MFSD6	AC093151.3			AP000355.1
RENBP	ADRA2C	AC040160.2			CYP4F3
NAALADL2	LRRK2	NLRP11			AC027250.1
LMO1	PADI2	SPTBN2			AC110921.1
ZNF695	KCNN3	TMEM229B			CYTIP
ADAM12	HLA-DMA	AC124947.1			SLC2A3
HCG23	AC053503.2	AC015849.5			CDKL4
AMIGO2	TJP3	AC009275.1			SLC7A2
PTPN21	NPTX2	ERV3-1			ATP2B2
CARMN	SHANK3	RBFOX2			NLRP14
PCBP3	SELL	ADGB			ZFYVE28
SIGLEC15	PLAG1	JAZF1-AS1			PLA2G16
CDH23	CRYBG2	AF127577.4			PTGER2
ERICH5	AL450992.2	PCDHGA7			TMEM221
SPATA20P1	SESTD1	CFP			AC138649.4
TREML1	AP003774.4	FCER1A			LINC00599
CAND2	NOXA1	CAND2			MXRA8
SH3BGRL2	FFAR2	FZD9			DPRXP2
AP000282.1	KLHL30	MED12L			TRIM22
AC083805.1	AC005796.1	SRC			AKR7A3
KCNIP3	LINC01426	NR1H3			IL32
AC099518.1	RAB32	CRISPLD1			EPHB2
AC079336.5	ZMYND12	AL844908.1			CASK
CACNA2D1	SLC9A3	CBSL			AL356414.1
IFI44L	AL512329.2	DOK3			AKAP3
PCDHGA2	AC079336.5	RENBP			AC126323.1
APLP1	MAP3K9	HMCN1			PRR29
PRAC2	LINC02212	SEMA4G			TFCP2L1
TMEM63C	RPH3AL	FAM85B			AP006248.3
APOBEC3F	SCN5A	LINC01948			KCNH7
PFN2	C16orf96	ZNF320			AC005796.1
AL390036.1	AP000365.1	GPRIN3			VENTX
TMEM215	RIPOR2	NCOA1			CHRNA6
A2M	IMPDH1P5	AL353150.1			UPK3A
CCDC188	ABCC6P2	TTC23			SLC26A8
ARMC2-AS1	MRPL42P4	FGL1			Z98884.1
HAND2	NHSL2	CLU			GABBR1
SFTPD	CTNNA2	AC020928.2			AP006248.4
DSC2	BX537318.1	TNFRSF14-AS1			HRH4
PBX1	AL590705.5	EYS			AC020656.1
PELI2	SHROOM1	TMEM132B			AC015911.3
P3H2	GCNT2	GRIN2D			AP006248.5
ZNF614	OPRL1	MAGED1			CCDC182
MSC-AS1	CCDC180	KRBA1			COLQ
EBF1	FAM20A	AC132807.1			CDRT1
ZNF880	KCNG2	CASC20			TNFRSF11B
XACT	TP53INP2	AL359532.1			RNU1-85P
ABCC13	MFSD4A	AP3B2			RNA5SP350
LINC01426	AC098487.1	MYO1B			AC004080.4
ABCC6P1	BEX1	ID1			KCNK17
NPDC1	ACBD7	OPTN			SLC29A2
AP001636.1	KSR2	ATP8B2			MIR181A1
LRP6	GRIN2D	ZNF483			UBXN10
SLC26A9	ANXA8	PARD6G			LINC01399
AP000943.2	BMPR1A	OTOF			FGL2
MAGI1	AC019257.1	DYNC2H1			TOMM20P2
AC092332.1	SFTPD	IL12B			RNU5A-8P
RPS20P20	SLC41A2	LINC00638			ABLIM1
PTGFR	AC079630.1	AC090260.1			LINC01775
GRIN3A	NHS	SPATA17			LINC02577
TMEM54	AC125611.4	MPP7			GCSAML
PCDHGA9	F8	LINC01252			TNF
TRGJP2	CARD9	BCAR3			LINC01480
DLX3	SLC47A2	AC091564.6			CD28
ZFP3	NPTX1	SEMA4F			ABHD12B
AL022344.2	CCDC92	ZNF530			TPSAB1
AC109826.1	TBC1D10C	ZBTB8A			BMP10
CARD9	CCR5	AP000943.3			SEZ6L
LBH	LILRB3	NT5C1A			AC002540.1
NFATC4	CYFIP2	CASTOR1			DYNC1I1
ETV7	AC079760.2	CYP2B7P			MCF2L-AS1
GPR137C	ZFP92	IRS1			MAOA
PITX1	PPP1R26-AS1	PHC1			TRAJ23
FIRRE	DDR1	TRPV3			CSPG4P13
DHDH	AC007342.3	PAQR5			TRIM72
ZDHHC1	MT1L	MAP3K15			LILRA5
CTNNA3	LINC01301	PLAG1			BTBD7P1
EOMES	KLHDC7B	MAST4			L3MBTL4-AS1
LINC01124	SLC1A3	FAM13A			SLC6A12
RPL6P8	IFIT5	ADAMTS1			IL23R
AL645504.1	HTRA1	HERC5			UPB1
CCDC92	CCDC149	AC020915.5			TRAJ14
COPZ2	DUSP4	AC093642.2			STON1
ZNF366	ACOX2	LAMA3			NOG
VEGFC	AL031593.1	SERPINF1			CELA1
SPATA18	AKR1C2	MYCBPAP			TRAJ53
CLIC6	MYRFL	TNS2			FAM222A-AS1
ELL2P1	ZNF385C	SLC35E4			AC243960.1
AC026801.2	FCER1G	HPD			KRT86
TTC39A	CRISPLD1	WHRN			COL5A1
BATF2	PDGFRL	SMARCD3			ZNF185
AC119677.1	AC006460.2	CBR3			LY6K
KIF7	SLC46A1	C1orf53			GLB1L2
ZEB1	IGSF6	SMIM25			TRAJ20
CERS1	GPR34	KRT8P36			TRAJ3
P4HA2	FUZ	SIGLEC1			CDK15
IL17RB	AKT3-IT1	AP001189.5			DLX2
NUTM2B	CCDC155	NBPF4			CFAP99
CTSW	SMIM1	APOBEC3G			TRAJ21
VASH2	SMARCA1	CCR5			TIAM1
AL683807.1	C2CD2	LINC01841			TRAJ22
KIF21A	FKBP9P1	SPIN3			FLNA
ZNF320	TNFRSF11A	P3H4			TRAJ4
AC096537.1	MMP11	SCML2P2			SOCS2
TLE1P1	ANTXR1	KREMEN2			AC244502.1
CYR61	SARM1	TP53I3			LPAL2
AC016245.1	AP000526.1	AC092656.1			TNFRSF8
ZNF829	DNAJC6	LINC00996			LAMP5-AS1
TEK	CLEC7A	AC025283.3			CCL4L2
AP001636.3	CACNA1A	STXBP1			LINC01949
ANKRD26P3	MXRA8	SEZ6L2			CYCSP23
HLA-F	CASK	PHLDB1			RPS11P1
AC137932.3	RANBP17	DENND4C			HLA-V
ACVR1C	TAL2	AC116050.1			TRAJ5
NRXN1	SCGB3A1	PLEKHG5			ADGRF5P1
SPTBN2	CYBB	NHS			MCCD1P2
CCNI2	LAMP3	TSGA10IP			AC136601.1
AL358975.1	LINC01451	FERMT3			TRAJ38
SERPING1	KIAA1549	NAV3			MIR6859-4
ATP1B1	RSAD2	PTGIS			MIR4473
ERICH2	AC016747.3	AP000255.1			HDC
MYRF	CAND2	AC092378.1			HDX
PPIAP23	TLE6	AC006213.2			LINC01679
EXPH5	AC137932.3	ARHGEF11			CSMD1
ADGRB2	AC106772.1	SGPP1			FAM50B
NECTIN3-AS1	LILRA5	CKM			SPINK2
ANXA8L1	AP002884.1	PCDHGA9			CHST4
ACE	GFRA2	GAS6-AS1			YPEL4
RTL8B	NPPC	AVPR1B			MSLN
C1GALT1C1L	ATP5PBP5	MAP3K7CL			MIR181A1HG
ZNF600	ABHD8	LHX2			KLRC2
TUBB7P	ZNF287	CCDC3			CD86
EFEMP2	HAR1A	AC005520.2			AL442067.1
ZBTB7C	DDO	MXRA7			TRAJ19
PALD1	AP001056.2	AL683807.1			ACAP1
LINC01534	RIMS2	FAM86MP			TRAJ12
FILIP1	ABI3	KCNQ4			TRAJ45
FPGT-TNNI3K	VCAN	TNFRSF14			HOXA-AS3
STARD13-IT1	EPHX4	RHOC			AL157834.1
RHBDL1	CLIP2	SEMA3B			KCNA5
AP002761.3	BPI	HOXA13			PDCD6IPP1
PCAT7	PCDHGA10	ATP13A4			TRAJ52
PTPN14	BATF2	IQSEC1			IGF2BP3
LINC02204	CD163L1	TSPAN9			TRAJ54
EFR3B	CEBPE	GJA3			URAD
LINC02139	MIR100HG	OBSCN			TRAJ51
LINC01122	RDH16	ABCA17P			PMP22
SPOCD1	OLFML3	CEACAM4			TRAJ50
AC124067.2	AC108210.1	KRCC1			DDN
ZDHHC19	ORM1	KLKB1			SCARA5
AC006460.2	KIAA0513	AL138756.1			IGLV2-8
LONRF2	AGAP12P	SERPINH1			ZNF483
AC020915.2	SCD5	SLPI			MIR181B1
CHI3L1	WWC2	HLA-DRB1			EDA2R
SPTBN5	DNAH10	SCNN1D			RPSAP47
CLDN1	AC138207.6	CSRP2			TRAJ55
GALR2	ARHGAP31	MX2			FOXA1
ZNF141	LSP1	CBS			TMEM204
SEC16B	RNF157	CDH15			TRAJ57
FZD9	GPRC5B	AC103810.1			TRIM7
EVPLL	ADAMTS13	DKKL1			IGSF9B
AL355303.1	MORC2-AS1	DLG5			LINC01798
ARHGAP22	FMNL2	EGOT			HS3ST4
KIAA1324	LINC02026	LINC01786			IGKJ4
TREML3P	PTAFR	HSD11B1			TRAJ59
LINC01322	ZNF772	SYNE1			LINC00533
AL049552.1	AL136382.1	PTCHD4			SCN9A
AL603839.2	AC010894.5	PTPRN2			AC079466.2
AC008972.2	SPINT2	SLC9A3-AS1			AQP4-AS1
DMRTA1	ACP6	ALDH1A3			KRT81
EN2	ETV7	TREML1			IGLL5
CAMK2B	SLC22A20P	AP000802.1			AC007922.1
LIPN	PTPRF	SLC24A3			IGKJ3
AL590560.1	AC010643.1	GNB3			AL356804.1
AC018462.1	HID1	RUNDC3A-AS1			ERVFRD-3
SNPH	PTPN20	DZIP1L			HSH2D
SZT2-AS1	TMEM220	TFAP2E			TRAJ56
SDC1	GGT1	ACE			TRAJ58
SCN5A	ST8SIA6	AL355852.1			AC103796.1
GLCCI1	FAM180B	AL117328.2			TRAJ61
AC010615.1	DKKL1	LINC00346			SLITRK6
ZNF528-AS1	MYOM2	TLCD2			IER3
AC148476.1	MST1	MST1			SLC6A13
SMPDL3B	ZMAT1	NEDD4L			AC138649.5
ARHGEF10L	PAX8	ZEB1			IGHM
ZMYND12	AGGF1P2	CD79B			AC017076.1
ZIC2	TMEM236	LPAR4			CD3D
KY	SFRP1	CSPG5			IL1RL1
NPNT	SDSL	ARHGAP44			GGT5
AL603839.1	WNT3	DNM3			TRAJ60
ATP1A2	MCF2L	MYO7A			GZMH
DMTN	SPATC1	AC017104.1			RAP2A
C1QTNF2	KREMEN2	KLHDC8B			CLC
LINC02432	MSC-AS1	NRXN2			CST7
KLHL23	SLC6A16	ELAVL4			TPTE2P6
LINC02465	GAPT	NRIP1			BNIP3P41
ANKRD20A1	ABCA3	AL118558.4			AL008721.1
SOX5	TSHZ3	AC026770.1			RF00003
DNAJC6	CLEC12A	AL049552.1			FBXO17
AP003774.3	AUTS2	KRT8			IGKJ5
RPL23AP49	AP002748.2	ARSE			BDNF
INPP4B	ZEB1-AS1	FRMD4A			ATP8A2
ALS2CL	PHC1	FBP1			JAML
C1QL4	CDS1	BX537318.1			INHBA
ID2-AS1	RN7SL93P	TRGV5P			LINC01825
DNAH10OS	AC099524.1	MFSD6			GJA1
AL450992.2	AL590652.1	AC103810.2			PEG3
AC008514.2	PTH2R	FBXO44			TRAC
AP000892.2	TPST1	MS4A3			TDRD9
HK3	DLG1-AS1	SP140			LUM
ZNF585B	AC099508.1	CYP4A22-AS1			PRG2
AL136018.1	JUP	RN7SL569P			CT45A1
AL512329.2	CNFN	TTC36			IL2RA
QPRT	SCN8A	AC008957.3			IGKJ1
NUPR1	NUTM2B	AP001056.2			AL135901.1
SEC14L2	SYNE2	MAPRE3			AL359538.1
FAM69A	SMPD5	AC018553.1			CCND2
LTBP2	ASCL2	HIVEP2			FCMR
NOS3	AMOTL2	CD1D			MBNL2
HMCN1	KLHL23	AGBL2			KIR3DX1
LRRC75B	ABHD17AP5	PNMA3			CT45A5
WNK2	TM6SF1	HS3ST4			MRPL42P6
PCDH9	SESN3	CDS1			PROK2
CD40	NMRAL2P	CYP2E1			WASIR2
AC073115.1	KCNN1	H1F0			LINC01954
TRGJ2	AC087482.1	DMPK			ANO9
AC023043.4	MIR7853	ZNF721			TRDJ3
NR2F2-AS1	EDDM13	AL354719.2			DYSF
FOXO6	COL6A4P2	SMIM1			MEIS1-AS2
MSC	DLEU7	DPF3			NFE4
PSD3	TRGC2	GATM			AC020656.2
SRGAP1	F8A1	AC244131.2			AC243965.1
RSL24D1P8	PLD3	DENND2D			PTGIS
AC008840.1	GPR141	LINC02246			IGSF10
AL355472.3	TP53I11	AC079910.1			BPI
NT5C3B	A2M	BAHCC1			AL359922.3
PKIB	LMNTD2	OCLN			KDM6A
SORCS1	MEIS3	MPP2			AC016205.1
TMEM132A	AC108865.1	AC087482.1			CLECL1
LINC01961	LINC00677	RNU1-85P			ANGPT1
LYG2	APOBEC3G	AC068790.5			AC005524.1
ADRA2B	TPTE2	FZD6			IGKC
CDYL2	SMARCD3	LPP-AS2			PRSS57
LINC01285	ARHGEF16	BCL9			CALB2
ROBO2	CACNA2D1	CTBP2P8			ZFP37
TNFAIP6	C5AR1	LINC02175			ALOX12
JCAD	AL355472.3	RTN4R			PRG3
ZNF568	DUXAP8	ZNF585A			GNG2
AL136164.3	USP51	AC100803.2			AC008163.1
PALM	AL606491.1	CDC42BPB			MGAT3
NBEA	RN7SL623P	KAZALD1			AC011893.1
DBNDD1	CYP51A1P1	NFIX			PAK3
NGEF	ONECUT2	BICDL1			ITPRIPL1
FCHO2	GADD45G	PTK6			MT1H
ZSWIM5	GPC3	ATP6AP1L			MEIS1
NMNAT2	LINC02323	NPHP1			AC005833.3
AC006372.2	DCLRE1CP1	TCF7			HS3ST1
CYP2T3P	ZNF853	LINC01703			WDR17
SLC46A1	AC108718.1	TTC7B			HIST1H3E
HIST1H1T	AL138995.1	TSHZ3			OCSTAMP
CELF2-AS1	GALR2	VWDE			ICAM5
AL645608.1	LPP-AS2	KCNS1			ELOVL6
AL122017.1	KLHDC8B	IGLC2			LINC01012
KRT17P2	UNC5B	PLEKHO1			RNF144A-AS1
LINC02298	SMIM33	C17orf113			CD48
CCDC144NL	SCML2P2	AP001432.1			S1PR4
AC107926.1	CC2D2B	GPR83			IFNLR1
BARX1	AGT	PROX1			CNR2
AC012313.5	P2RY1	AP001043.1			TRDC
ZNF582-AS1	RGS9	EPB41L5			CDKN2B-AS1
C3orf67	MAML2	SNX9			IGLL1
AC103996.2	PPM1H	AC100786.1			MTAP
FKBP10	LINC00638	AC004080.2			APOL4
NKX3-1	INPP4B	CAMK2N2			RAB34
AC092667.1	TMEM8B	FAM114A1			KLHL9
SHROOM3	AC005342.2	ZXDA			FUNDC1
C1orf116	OR52K1	STYK1			EPX
WDR63	TLR5	AC004846.1			SHISA2
SLC44A4	ZNF253	CCDC155			PCAT18
LINC01694	TIAM1	AC022182.1			EMD
HLA-DRB1	DYNC1I1	ZNF404			ENPP2
ACSM5	HSPA1A	ITPKA			PURPL
NR2F2	SPIN3	RHBDL3			ZFP57
LRRC37A9P	THSD4	ZNF8
PLCD4	MGAT4A	DZIP3
AC100801.1	AL590094.1	AC003682.1
SULT1B1	AC026748.1	GPC3
COL4A1	AC011379.2	THBD
F8A1	PPP1R26	PTPRK
HOTTIP	ZNF608	SPIRE2
AP003774.4	PPP1R13B	BTBD11
PCDHB11	ISYNA1	ZBTB47
SPATA17	AL158070.2	PKD2
AC072062.1	LINC02193	BAIAP3
SLC1A7	VSIG4	ACTL8
MIR571	AC005077.4	EBF3
ZNF610	AC010463.3	GIMAP5
MAST4	TNNT1	SLC12A5-AS1
PLCB1-IT1	KY	AL596325.1
NPAS4	GABBR1	ERFE
NLRP2	SLC25A24P1	AC243772.3
RGS22	AREG	AC004585.1
AL162726.3	ARMCX4	NPIPA5
ASB9	ZDHHC1	CLGN
SLC25A48	OTX1	CATSPER1
UNC5C	AC011450.1	AC012313.5
AC135983.3	AC009948.3	SFTPD
PPM1H	GRPR	NEO1
ANXA8	NLRP1	TPPP
RAPGEF4	TDRD5	MUC12
AL451069.3	AL592494.3	KIT
MYH10	STKLD1	GLB1L2
MAP3K15	CCDC113	MPZL2
AC067750.1	ITGA6	NATD1
ZNF117	AL354793.1	BASP1
AC009078.3	PRDM11	DDR2
ZNF287	SLC35E4	IGFBP4
CDA	CR1	SNTA1
AC104211.2	CIB2	STAB1
BMPR1APS2	DOK3	APOBEC3H
TCF7	LINC02055	DOCK6
AC006042.3	AC005077.2	WNK2
KLHL30	ITGA1	TMEM220
AC026904.2	WHRN	DDX10P1
RPSAP36	APOL1	KRBA2
CCNB3	RENBP	JHY
TRGJ1	SH3TC1	NRBP2
ZNF350	CYP2T1P	AC007614.1
OBSCN	ARHGAP22	ZNF132
ECHDC3	KIF5C	GABBR1
PTK7	SPINT1-AS1	HEG1
NUAK2	RN7SL37P	MAP4K1
ZIK1	DNAH10OS	RFPL1S
SRRM3	CD68	FGFR1
ERG	XKR7	KMO
CACNA1A	KHDRBS3	PKIB
OSBPL6	RF00322	HIST1H2BE
RN7SL93P	OLFML2A	CEP170B
AC135983.4	AC008750.2	AC068790.3
MYO5B	ARPP21	AC008659.1
ANKRD31	TUBA3FP	C5
MYLK	LYNX1	MYLK
CGN	MEI1	AL645608.3
SLC35G2	MGAT5B	ASGR1
HIVEP2	ALDH8A1	AKT3
AC010894.4	C11orf45	ARAP3
EMP2	CLTRN	CD72
EDARADD	AC007952.4	EPDR1
SMIM10L2A	SHF	CRIM1
NT5C1A	A4GALT	ZBTB42
PRKN	AC092902.2	RAB32
AC027763.1	PANX2	MNDA
KIAA1549	CDKN1C	AL391988.1
RAB36	ANKRD22	FAM225B
MID1	SERINC2	ZCCHC24
SMARCD3	CYP51A1	PLD2
PANX2	CAMK1D	IFI27
AL137847.1	FCGBP	AC239798.4
FAM163A	AIG1	AC005005.4
OSBP2	PPP1R36	VN1R1
PCGF2	AC244669.1	PODXL
PPT1	EBI3	GNAL
AC239798.2	LINC02014	SIPA1L2
ZNF721	ACP5	CCDC171
ZNF253	PRAM1	NBL1
TCHH	CFAP69	ZNF586
ANK3	GPR35	HCST
AC093567.1	ADAM8	RGL1
F8	ST6GALNAC3	IBA57-AS1
MIR30C1	AC068790.4	ARHGAP31-AS1
CHCHD3P2	AC116562.4	PTPRU
AC012368.1	ZNF132	AC005165.1
AL354809.1	GRIP1	HDAC11
AC006372.1	EML5	AC020915.3
PRSS36	C15orf48	AC145343.1
AC005618.1	SCNN1A	AL662889.1
ATP5PBP5	FAM66C	SCIMP
ZNF541	AC018638.6	LRRC29
MAP1LC3A	PDE9A	DIRC3-AS1
HHIP-AS1	AKAP12	AC060766.4
MYOZ1	PDE1B	ZNF426
PLCB1	NPM2	SCN11A
AC073530.2	CNGA4	MARVELD2
EVA1C	MYLK4	AC016747.1
ART3	PPEF1	PPP1R3F
MAGI2	PPIAP70	ACACB
FAP	APLF	NTRK3
AC092809.2	IQCN	CXCL8
AC008040.2	STARD13	AC124319.4
ERV3-1	ADORA1	FCRL1
RN7SL623P	KCNQ4	ALS2CL
HNF4G	SYT17	CKB
C8orf31	SLC8A1	OTX1
SLC45A1	SRD5A1	PLTP
SNED1	AC091153.3	AP002358.2
C1S	AC002540.1	TMEM145
GNAL	CMTM7	MAPK8IP1
SETBP1	AKR1C3	SLC35D2
NBPF17P	MSRB3	AC068790.2
NFAM1	AC007993.3	CARD10
VSNL1	AC138123.1	PCDHGA6
ZBTB8A	TSPAN32	PCDHGA5
LRRC17	NCOA1	SHC4
AL138902.1	BASP1-AS1	PDE4DIP
SERPINE2	CALHM2	NBPF1
C9orf106	SV2A	NALT1
TMEM229B	ACY3	CYP7B1
BCAR3	DHX58	PRAF2
PAPPA2	LKAAEAR1	AL592494.3
AC015849.5	IFITM1	EFEMP2
TRPC2	MSX2	SNX25P1
ANKRD6	CRYL1	TNFSF4
SLC51A	NAGPA-AS1	RNF215
CD8A	B3GNT7	IFIT5
AP000866.2	STMN3	ZC3H6
MEIOB	AGAP10P	HEPH
TRGC2	CCL22	OSCAR
GRIP1	EPGN	LINC01301
ABCA17P	TRGC1	IFI6
AP002851.1	AC100818.1	SMAD5
RANBP17	APBA2	C1QTNF6
PPP1R3C	LIPN	OTUD7A
AL445189.2	FERMT3	TUBB4A
CLDN10	AC124248.1	PCDHGB3
SLITRK5	FILIP1	LINC00665
BCL11B	KLHL35	CCDC85C
AC083906.3	SH3PXD2A	PAK6
MGAT4A	FPR3	ARHGEF10L
LINC01684	AC004816.1	RASL10A
AC022819.1	CX3CR1	AC000403.1
FGF2	HSPA8P14	KANSL1-AS1
AC098934.1	FAM109B	FAM57B
DAPK2	ITGA2B	AC147651.1
NFYC	TCF15	AC091153.3
AC010463.3	FMN1	HIVEP3
ABHD8	CFAP47	SCARF2
AL159169.3	AC106779.1	AL034550.2
AC006026.3	AC092803.2	FAM171B
TSKU	TRPC5OS	AGGF1P2
ARPP21	MCOLN3	MKL2
GLIS2-AS1	NRXN1	IL2RB
AL353150.1	C6orf52	AC098934.2
PAK6	KIAA1211L	AC060766.7
CAMK1D	BAALC-AS1	TDRKH
WDFY3-AS2	FAM13A	PDGFA
MMP15	PTGER3	CLEC4G
SEZ6L2	AC005332.3	MGAT4A
C2CD2	HSD17B14	FARP1
LAMA5	AC067930.4	RAB26
CATSPER1	ITPKA	SLFN12
WNT7B	WBP2NL	RFPL3S
AC008814.1	CRYZL2P-SEC16B	AC008894.2
AC098829.1	PEAR1	ISYNA1
KLHL35	CXCL16	HTR7
PHLDB2	SLC14A2	CLCN4
RSAD2	GRAMD1C	RF00191
ACACB	CYP2B7P	AL590617.2
ZNF385C	VN1R1	ZNF862
TDRD5	KLKB1	CYFIP2
UNC79	SAMD9L	ZNF611
ZNF684	AC083809.1	PLEKHH2
ZNF382	PKD1L3	DMXL2
SLC30A3	AC005920.1	MYOF
AC090673.1	AL160272.1	ABCB11
CDC14B	DMTN	BEX1
TMEM176A	CTSO	PLPP1
TTC23	AP000320.1	PCDHGB2
LINC01907	AC012555.1	AP001029.1
AC242426.1	FHDC1	OGDHL
HSD17B14	RASD1	GPBAR1
FCER1G	STPG3-AS1	FGF14-AS2
MFAP3L	AC009948.4	EXOC6B
FGL1	EPB41L5	GRHL1
ZNF132	UBE2L6	ZIC2
FHOD3	AC008814.1	TEX19
FBXL2	MNDA	P2RY1
LINC00654	MYCBPAP	CACFD1
PLA2R1	CDK18	LINC02100
AC004865.2	TMED10P2	CXADR
FMN1	NT5C3B	TRIM3
SLC9A9	CCL25	AP000894.4
DPP4	MFAP3L	BCDIN3D-AS1
SHC4	GTF2IP7	RN7SL587P
TRGV3	CLCN4	AP000941.1
AC026877.1	PM20D1	KCNJ2
MAP4K1	GPNMB	TMEM263
MTND2P28	LINC00477	KLF15
BCAR1	TRIB2	IL17RC
INTS4P2	LINC02218	METTL27
RPS4XP9	SPTBN5	AC138969.2
TMEM31	AL096828.3	AL158835.1
AF127577.4	AC009275.1	PTPRVP
PTPRU	COL5A1	AC022107.1
AIG1	CHSY3	LINC00853
IFITM1	CTSV	PNPLA3
LINC01943	ROBO3	CTXN1
BEGAIN	FCRLA	CCDC87
VAV3-AS1	ATP6AP1L	AC026904.2
AC106881.1	AC020658.2	ZNF233
PCLO	SHISA3	LINC00240
KCNAB1	CARMIL2	INTS4P1
AL033527.2	MAGED1	AL390957.1
OLIG1	IFT57	NLRP2
DPYSL4	HSPA12A	SV2B
LINC01625	AL023693.1	LIMD2
FGFR1	GIMAP8	NXPE3
LINC01270	PRRT3-AS1	AC110771.1
HTR4	JAZF1	C3orf80
AC254562.3	CCNB3	PFN4
CYP4A22-AS1	THSD7A	AC015936.1
MIR550A3	LINC02175	FRG1-DT
SERPINB6	COL6A3	NAV1
CKAP4	AZIN2	TMEM187
SLC8A1	AC005076.1	ERRFI1
FAM157C	AC018553.1	PPM1N
ZNF853	PRKCZ	RHOU
AC022497.1	CYP4A22-AS1	PTMS
MESP2	AC145343.1	PCDHGB9P
AL589993.1	GRASP	AC021087.1
PIFO	MB21D2	SPTLC2
KRT17P6	AC107952.2	SEC14L2
AL118508.1	MRPS31P2	DLX4
CNFN	ASB2	IL17D
CDH15	MROH7	CEBPB-AS1
KLRF1	MAPK8IP2	CES3
AL603839.4	REM2	CDK18
WDR45P1	RAB15	ARHGEF37
CITED4	RARRES3	AL358781.1
AC020658.2	TMCC2	EVI5L
SH3PXD2B	ALG1L3P	RPL17P10
AC105265.2	WNK4	AC133552.2
ERFE	AC090260.1	IAH1
SPIN3	ZC3H12C	DOCK9
FAM184B	MESP2	AC006213.4
AC098934.2	COL18A1	TBC1D29
FPR2	FAM111B	IKZF2
DNAJC5B	PLXNA4	B3GNT9
AL136116.3	ZNF467	CTSV
NAV2	HPCAL4	HIST3H2BB
CLSTN2	AC104129.1	RTL8B
LINC00467	VWA5A	CAMK2D
CAP1	PCGF2	FAXDC2
SGMS2	SCGB2B2	LAMC1
RASGRF1	RNASE1	AP001057.1
MYCBPAP	DLGAP3	SMPD1
[truncated: 2,050 more rows]

## Sheet: NOMO-1 comparisons
Decreasing in NOMO-1 rel MOLM13	Decreasing NOMO-1 rel MV4.11	Decreasing in NOMO-1 rel THP-1	OVERLAP : Decreasing in NOMO-1 in all comparisons		Increasing in NOMO-1 rel MOLM13	Increasing NOMO-1 rel MV4.11	Increasing in NOMO-1 rel THP-1	OVERLAP : Increasing in NOMO-1 in all comparisons	Table S5. Differentially expressed genes in pairwise comparisons between cell lines. Cut-offs for calling differentially expression were fold change > 2.5 and padj < 0.01. Overlaps of genes showing increased or decreased expression in a given cell line, relative to the other three cell lines are also indicated.
MTAP	UNC5C	TBX18	ANKRD18B		BST2	AC006116.8	RASSF2	HSD17B8
ANKRD18B	MTAP	HIST1H4F	PLAA		GTSE1-AS1	AC020910.5	RPL26P19	MIR570
PLAA	CDC42BPA	MYEF2	IFT74		HSD17B8	COG4	ANKRD13A	EPHA1
IFT74	MKX	ADGRL3	HACD4		RORA-AS1	AC090912.1	SLC1A1	IRAK2
HACD4	PLAA	BX322639.1	AC079466.1		FLOT2	ZBTB38	AL512791.2	PRDM8
AC079466.1	PITX1	PGR	ZNF675		MIR570	AC008957.1	AL008729.1	ANTXR2
ZNF675	HACD4	AP003900.1	CAAP1		IMPA2	EEFSEC	TLNRD1	AP1G2
CAAP1	HIST1H4F	IGFBPL1	FOCAD		AC241952.1	AC104794.2	DUSP16	TOLLIP-AS1
PURPL	PREX2	PLS3	ZNF717		GNA11	LINC00106	TMEM120A	SLC25A40
FOCAD	ZNF675	SP9	ZNF493		IL20RB	NIPSNAP3B	LINC01226	GTF2IP4
APOL4	ZNF85	ZNF730	C9orf72		PSMB9	SLC31A2	HEATR5A	PMS2P3
ZNF717	CSMD3	LINC02008	CYP4F26P		FBXO24	DEPTOR	SIGLEC15	TIPARP-AS1
ZNF493	TMEM233	PARVA	DPY19L2P2		CD226	QSOX1	ARL6IP5	LRIT3
C9orf72	SLC12A3	HACD4	INTU		CHCHD6	AC009075.1	IGF2BP3	MT1F
ZC4H2	IFT74	ZNF675	EBF3		SLC12A7	TKT	GHRL	TSKS
CYP4F26P	UNCX	PLAA	SNX18P7		CCDC74A	AGPAT4	CYSRT1	RN7SKP26
KLHL9	EBF3	ZNF43	CNTN4		SYT3	EGLN1	PTPRH	PLIN5
DPY19L2P2	FOCAD	CDH2	DLX1		MBD5	KIAA1522	PMS2P1	AC006116.8
PAK3	INTU	ZNF737	ZNF887P		LPP	ZP3	BAZ2B	SMPDL3A
AGAP1	ANKRD18B	DCAF12L1	CBS		STPG2	RCC1L	SRGN	CATSPER2P1
CDKN2B-AS1	CDH6	ZNF85	MOB3B		SLC4A8	SLC9A9	GPR132	RHBDD2
INTU	C9orf72	ZNF98	MAN1A1		SKP2	AC107884.1	GYG1	GHRL
LIN7A	AC006329.1	POU4F2	AC107983.2		AL021068.1	MSRB1	CD226	TNFRSF9
EBF3	TOM1L1	ZNF14	LAMP5-AS1		DZIP1L	HSBP1L1	FHL3	FAM185BP
SNX18P7	KLHL9	BEND4	CLUHP3		EPHA1	GAB1	SCO1	ATP2A1
CNTN4	IL2RA	FAM230C	RF02204		AL669831.1	OBSL1	PAIP2B	NXF3
DLX1	CBS	TSPAN5	CCDC144B		MTARC1	NEIL1	ZKSCAN8	SLAMF7
ZNF887P	OSR2	ZNF257	ISL2		IRAK2	AC091057.2	TLR1	GPRC5C
AC008163.1	ZNF43	ZNF492	MGMT		PRDM8	PRKAG2-AS1	IFIT1P1	AL162586.1
IGLL1	MKRN3	PCDHB5	LINC01229		ITGB2-AS1	PPP1R13L	GAPDHP1	BX571818.1
PRG3	KCND2	DSC3	ADGRL3		ANTXR2	AP001056.2	UBE2D1	SLC26A8
ZFP37	LIFR	SYNM	ARHGAP44		AP1G2	URB1-AS1	CEL	UNC5CL
CBS	MYEF2	FOCAD	LIX1L		PRPF40B	PLAG1	CHD3	BCO2
LDHAL6A	TMEM47	INTU	ZYG11A		DDX60L	ZNF789	SMIM12	AC019257.2
MOB3B	ZNF14	EBF3	CES4A		CFP	HERC2P2	SQLE	MYLPF
MAN1A1	CAAP1	ZNF717	SHOX2		AP002748.3	TTN-AS1	GATB	CREB3
NLRP14	CDKN2A	UNC5C	FRG1CP		ITM2C	ETFBKMT	RETSAT	CMAHP
AC016205.1	AC104211.2	CHIC1	AL356133.1		OTUB2	PLXNC1	RPL37P23	TP53TG1
ACSS3	APOL4	LINC00960	ANKRD20A7P		AL603839.3	GEMIN8	GALC	TNNI2
AC107983.2	MGMT	ANKRD18B	UNC5C		POMGNT2	LRP5L	PCSK4	AK7
LAMP5-AS1	ZFP30	MYH14	AJ003147.2		USP40	CDR2L	HRH2	AP000688.1
AL359922.3	HMX2	NKX2-4	RNU1-92P		TRIM3	AC026362.2	DDIT4	RASGEF1B
CLUHP3	ZNF595	MOXD1	AC004381.2		HTR7P1	FTCDNL1	ZSCAN9	GPAM
RF02204	NPY1R	GLDC	RF00432		TOLLIP-AS1	RBBP7	NHLRC3	GGT7
OR2AG2	ZNF717	IFT74	WT1-AS		SLFN12L	AC055876.3	PARD6G-AS1	COL23A1
ENPP2	CDKN2B-AS1	TRIM58	ASS1		HEXIM2	C1QTNF3	AC138028.6	OLR1
CCDC144B	ZNF285	OSR2	AC008543.1		AC008074.3	MAPK7	CYP2D8P	ADHFE1
OR6A2	NPY5R	NEXMIF	LRRC34		GPSM2	AC018521.5	EIF5AP4	STX18-AS1
ISL2	ZNF254	LRRC4	ZNF205		RN7SL141P	LDLRAP1	CASTOR3	SVILP1
ALOX12	TSPAN5	GRIA3	AC074050.4		EMID1	AC074194.2	AC099494.1	MSANTD1
MGMT	LINC00960	TUSC1	PRSS16		SLC25A40	AL162586.1	GDPD3	ACTR3C
LINC01229	NKX6-1	PCDHB2	AC027243.2		GTF2IP4	MAGED2	GLIPR2	AC009495.3
IL2RA	NT5E	LINC01446	FZD3		PMS2P3	AC002454.1	TRIM38	IFI30
ADGRL3	XKR6	PLOD2	WT1		TIPARP-AS1	OSER1-AS1	AL138781.2	RCC1L
ARHGAP44	ARHGAP44	ZNF682	DCBLD2		WDR31	ETHE1	GOLPH3	IFNLR1
LIX1L	BCL2L10	FAM95C	FLT4		LIMK1	ENTPD3-AS1	SDCBP2-AS1	DMC1
AP000439.3	AC092279.1	MGMT	DDX11L2		ATP8A1	AL513365.2	CD109	KCNC4-AS1
TRDJ3	PDPN	AC011447.7	ANKRD7		AC007249.2	CFL1P5	B9D1	AC010247.2
ZYG11A	ZNF486	EVC	CSPG4		LRIT3	NIPSNAP3A	NT5M	GLTP
CES4A	IPO5P1	TBX4	ZNF85		CTSD	DMRT3	KLHL5	OSER1-AS1
SHOX2	ZNF726	ZNF726	SLC7A2		RGS12	ID2-AS1	AC005840.4	CELA1
FRG1CP	HMX3	ZIC5	MIR491		ARHGAP32	GOLGA8R	AC008750.2	LY86-AS1
MIR618	ZNF788	PDLIM4	VN1R84P		PGBD5	GVINP1	PCDHGB2	USP27X
AL356133.1	ZNF442	ZNF385D-AS1	MS4A2		NCF1	C8G	NHLRC4	STAMBPL1
EFNA5	ZNF229	ZNF442	AQP3		AC060766.1	GNAI1	ARHGEF6	KCNC4
ANKRD20A7P	DPYSL4	TOM1L1	ZNF215		LTBP3	HGSNAT	PKIG	SYNGR1
UNC5C	ZNF542P	ZC4H2	HMX2		CDK2AP1	TRAF1	CAMK2G	PMS2P6
AJ003147.2	TUB	ZNF329	BCAT1		EPHB6	C1orf220	FAM131A	LILRB2
RNU1-92P	PTGIS	ANKRD18A	ZNF804A		Z93930.3	AC074194.1	TRAPPC9	AC017104.4
OR2D2	ZNF331	AFAP1	ROS1		SPATA1	AC008074.3	SUN1	TNFRSF12A
AC090515.4	SOWAHC	DCAF12L2	AP001341.1		LGALS12	MAP3K5	MIR1285-1	VWA2
ADGRF5P1	ZNF829	GAPDHP75	ADAMTS6		C3	SEMA3A	POR	AC118344.2
LINC01783	PCDH18	CBS	DUSP5P1		FGD6	ASLP1	AC091390.4	OFD1
AC087280.2	TMC3	EPHA7	AC125807.2		C11orf80	TMEM266	LYG1	PLEKHA1
AC004381.2	ZNF571	ZFP30	HMX3		SEMA3F	PAPLN	SPRED1	RN7SL434P
TRAC	AC079466.1	CAAP1	RAB6B		NUDT14	STK17A	C6orf136	HMGCS1
AC078886.1	ISL2	MKRN3	PAK5		ADCY4	GGT7	RAP1GAP2	LINC00449
AL359538.1	MKX-AS1	PCDHAC2	BARX1		ST3GAL5	AC068473.3	EVI2B	HLA-A
PTGIS	MOB3B	SHC2	RTL5		ETFBKMT	SLC15A4	AC107982.3	PLAC8
RF00432	TUSC1	AL449043.1	RXFP1		C2orf92	DNAJC3-AS1	LILRP1	AVIL
WT1-AS	C5orf66-AS1	PCDHB6	SLITRK4		NPW	AL132639.2	AL035563.1	CES1P2
AGAP1-IT1	OSMR	ERVMER34-1	DYRK3		SCARB2	TIPARP-AS1	NAGK	AGAP14P
ASS1	AC098850.3	ELAVL2	SNORD116-17		MT1F	MST1P2	AC006378.2	C10orf128
AC008543.1	LINC01929	GSTM1	AL117339.5		H2AFJ	STARD4	PSAP	CD86
LRRC34	GPRC5D-AS1	ALX1	TP53I3		SPATA20	C1GALT1C1L	AP003064.2	RAB11FIP4
CALB2	AC092279.2	ROS1	GOLGA8DP		SMURF1	SLFNL1	AMZ2	PMS2P10
TRDC	AC106881.1	USH1C	COLGALT2		AC244090.1	TNFAIP8L3	PDIK1L	MISP3
IGKJ5	HOXB-AS3	ZNF99	IQGAP2		HS1BP3	PMS2P3	FTCDNL1	GDPD3
CCND2	ZNF493	ZNF711	ZNF571		RTP4	COL9A3	ARID5B	AC015712.1
ZNF205	AF131215.2	FAM205C	AL157832.3		LINC01547	LAT2	AC007114.1	ADAMTS10
CT45A5	AL359922.3	XKR6	TEX15		AC067930.3	NEU1	RRAGB	AC025164.1
AC074050.4	ZNF257	IGSF1	SLC12A3		L3MBTL1	ULBP1	RNVU1-4	TET2
EDA2R	LINC01748	AC092279.1	WASF1		S100A13	TSPAN33	ZNHIT1	ZP3
MIR617	AC079363.1	DMRT2	LAMP5		C21orf62-AS1	CASP6	RNU1-2	CYSTM1
TPTE2P6	PDLIM4	ALX4	PCDHGC4		BCL2L15	TMEM255B	BRCA2	AC007000.2
AL591441.1	NDN	AL162413.1	ZNF829		SLC37A3	PITPNM2	PLA2G4A	APTR
PRSS16	PURPL	ZNF254	GSG1		STIM1	MIR29B2CHG	LINC01001	MIR580
AL158071.3	AC092329.4	CCDC27	SNHG14		STRADB	KCNC3	AC092070.2	EIF4HP2
DIP2C	AC103702.1	ZFP28	AL356417.3		TSKS	PLAC8	SELPLG	AC020910.5
TRIM72	DLX1	PABPC4L	AC008894.2		TIGD4	ARL6IP5	PRRT3-AS1	NFIA
TRAJ60	TMEM246	PAX5	AC090241.2		TSC22D2	AC007556.1	ADAMTS5	MOK
AC099062.1	PPFIA2	CAV2	APOC2		PCDHGA6	AP003068.2	TMSB4XP4	MAFA
AC027243.2	NDST3	AC011447.6	SRPK3		AC015468.1	LRRFIP1P1	BLOC1S5	MS4A4E
IGHM	FIGN	GJA3	PCDHGC3		PHF19	MORF4L2-AS1	KCTD15	CD9
MIR4473	ZNF30	GPC6	CBSL		AC138696.2	JMJD1C	DRICH1	MN1
ZNF185	ZNF329	AC074135.1	AL022722.1		RN7SKP26	CACNA1E	RHBDD2	SNORA47
FZD3	MS4A2	PDPN	LMLN-AS1		AC023024.1	LINC00630	CATSPER2P1	SEM1
IL12RB2	ZNF682	ZNF285	PDZD7		AC025178.1	CNN2P9	B4GALT4	AC126755.1
WT1	GNG12	RPL17P19	HSD17B7P2		DRC7	EBP	EEFSEC	URB1-AS1
DDN	AF131215.4	AC011625.1	AC125603.2		PLIN5	B3GNTL1	PAK1IP1	JADE3
DCBLD2	ZFP37	GLRB	MYO10		MYO5C	ISYNA1	AC022167.1	RASL11A
EPX	FAM69C	ADGRG6	ANKRD18A		BCL7B	GADD45A	GCAT	NKG7
Z98884.1	ZNF433	AC006329.1	PPP1R14C		CEP295NL	PERP	ITGB7	UBASH3B
FLT4	ADGRL3	TMSB15A	PHKA1		CLCN2	F12	FKBP1A	SPINT1
DDX11L2	ZNF563	MIR2052HG	AL354892.2		PLEKHA2	GK5	CYP2D7	MT-TE
TRAJ61	AF131215.5	ZNF878	NPAS1		ZNF382	PLB1	TNFAIP8	AC005632.2
ANKRD7	ZNF887P	CAV1	PLCB4		AC122718.2	ZNF252P-AS1	TPT1-AS1	SLC25A4
CYCSP23	AFAP1	ERVMER61-1	CHRNA5		NUDT16	KDM5C-IT1	MSMO1	F12
TRAJ58	CDKN2B	PTPRK	AC239800.1		AL138762.1	ARL2	GTF2IRD2B	MFSD6L
AP006248.3	HOXB8	NKX6-1	C2orf27A		IFITM3	AC104472.3	MED10	AC002454.1
TRAJ56	TRGV10	ZNF433	AC023906.5		TMEM269	RN7SL141P	TAPBPL	AC137894.1
ERVFRD-3	ZNF878	PCDHB8	SLC43A1		AC006116.8	SYT3	TFRC	PARD6G-AS1
CSPG4	CYP4F26P	NELL2	ANKRD18DP		RNU1-1	LRRC1	DERA	JHDM1D-AS1
IGLL5	ZNF462	SLC16A2	RGS16		MATN1-AS1	PPM1L	AP000346.2	AC123777.1
SLC6A13	HS3ST4	AGAP1	TEAD4		SMPDL3A	GSEC	ANXA2	PQLC3
CDK15	PRKG1	NAP1L3	AC016588.2		AL162424.1	AC027559.1	AVPI1	TMEM243
TRAJ59	AC097652.1	ZNF205	CABLES1		XKR8	HIST1H3G	RETREG1	LINC01001
ZNF85	HOXB2	GABRG2	CHST2		FSTL3	SLC16A7	AL162377.1	NSUN5P2
HS3ST4	LMCD1	HFM1	CDRT15P2		IL17RC	RAB11FIP5	RARRES3	SSC4D
STC2	PLS3	ZNF493	FIBCD1		AC138951.2	PLCL2	ACRBP	MIR17HG
TRAJ57	GJC1	ZNF716	RHOBTB1		CATSPER2P1	HTATSF1P2	CAPN3	SLC8B1
HINT2P1	FAM95C	PARD3	C8orf88		TKFC	AC008771.1	APOBEC3B	PGM1
SLC7A2	AC096631.1	ZNF788	CTTN		BUD23	LRMP	GMDS-AS1	MIR6503
SPATA31C1	C12orf56	PCDH7	SLAMF8		IQCH	CTSB	USP27X-AS1	AC083973.1
TRAJ55	CCDC144A	MMP16	RNU6-821P		MYO1A	MALINC1	AC015712.6	PLXDC1
RPSAP47	TBX4	ZNF829	RPL17P19		PCDHGA5	SLC22A15	BAIAP3	AL691447.2
MIR491	LINC00939	PRDM6	AC125603.1		SCARNA7	MGAT4A	BTN3A2	PKIG
LUM	DPY19L2P2	BARX1	AC007608.4		SDCBP2-AS1	TLN2	TMEM175	SYTL3
VN1R84P	USP32P1	PYGO1	ADAMTS7		NNT-AS1	LDLRAD4	AC099804.1	RPL39L
AL513128.2	ANKRD18A	DCLK2	ALDH1L2		PIR	AC079331.1	NECAP1	RFC2
MS4A2	FRG1CP	ACSS3	PPP1R27		AL669831.3	GALNT10	TNFRSF9	SLC22A13
TRAJ50	DOCK1	PCDHB3	MS4A3		CTSZ	DDX11-AS1	ZNF608	YPEL4
TRAJ51	LINC00581	CNTN4	LINC01388		RHBDD2	PKD1P5	KDM1B	MORN3
LHFPL3-AS2	AC129507.1	CES4A	GAS6		GHRL	EXO5	MAGI2	PSD
TRAJ54	CES4A	AC092279.2	ST8SIA5		TNFRSF9	KHDC1	C10orf128	LYZ
AQP3	SLAIN1	AC092535.1	AC132807.2		ARID3B	MAP3K13	POMZP3	AC138466.2
GCSAML	IGLL1	FAM201A	AC084033.3		HERC6	SLC15A3	ANXA2R	CES1
ZNF215	AC093763.2	LEF1	CXCR3		FAM185BP	PRRT3-AS1	RTN1	PSTPIP2
PRG2	LDHC	ZNF662	BAG2		ATP2A1	AC005332.5	HIST1H2AG	AC017104.5
TRAJ45	ISM1	LIN7A	ADAM22		QRICH2	AC055876.1	AC004982.2	KCNH7
TRAJ12	SNX18P7	RNF182	SNX18P3		CLSTN3	GLRX	GTF2IP1	TBC1D1
TRAJ19	AL713998.1	DPY19L2P2	LINC01222		MYO5A	DICER1-AS1	OSER1-AS1	AC015712.6
BNIP3P41	GYPE	LINC01266	RASA4		DNAH1	SLC39A10	LIMD2	AC090774.3
HMX2	PAX8-AS1	AC009501.1	LINC00484		FBXO4	NAP1L4P1	RPL7L1P3	LINC01825
SNX18P5	AC027243.2	LINC01229	CCDC144A		BTN3A3	TCP11L2	AC097534.2	AL590428.1
GDPD4	AF131215.6	LINC01388	SRGAP2D		NXF3	KCNE5	AL162586.1	AC022916.1
AC243965.1	AC004381.2	POPDC3	MPP6		RHPN1-AS1	EIF4H	PSMF1	NOTUM
BCAT1	AL137005.1	SNX18P3	RN7SL68P		LINC01002	NIPA1	SMG6	SH2D3C
AC007406.2	MAN1A1	ZNF30	CPNE5		FAM21FP	ZNF28	BORCS5	AC004080.4
HDC	HOXB-AS1	PAWR	EPB41L2		SLAMF7	ACTA2	CASP6	LRRC37B
ZNF804A	ZNF66	ZNF887P	SNRPN		NEIL1	TRERF1	AC020910.4	CADM1
ROS1	KLF12	AF131215.5	GAS6-AS2		ITGA10	GTF2IP5	ST5	NOMO2
AC017076.1	ZFP28	NR2F1	FBXO43		GPRC5C	RAD51B	LAT2	LINC00630
AP001341.1	AC011503.2	EMILIN3	FAM72C		PATL2	LEPR	GSAP	RAB40AL
NTRK1	LRRC4	ZNF723	MAK		AL139246.5	AC006330.1	KLHL25	HOXA7
TRAJ38	LAMP5-AS1	GPX8	AC092723.1		ZNF83	COL24A1	BAZ1B	SERPINB1
ADAMTS6	TP53I3	LINC00472	NDFIP2		LUCAT1	MMP15	STAG3L3	CAT
BX088651.4	IGFBP5	IPO5P1	NAV3		AL162586.1	FAM212A	AC004801.6	SEPT7-AS1
BTBD7P1	SEPTIN10	AL713998.1	PCDHGC5		BX571818.1	FCGR1CP	AC007298.2	HCG4B
TRAJ5	SYT2	SPATA31C1	DKK2		LINC02100	HIST1H2BI	CEP72	ADPRHL1
AL449043.1	PARD3	FOXL2NB	INHBA-AS1		ZNF32	S100A6	AHR	CCDC114
DUSP5P1	DCLK2	AC007608.1	PROS1		AC053527.1	SNX24	APBA2	SH3GL1P1
RPS11P1	LIX1L	CDC42BPA	MAPK15		GPR157	ZNF501	NGEF	CD109
AOX3P	AL356133.1	SIX2	DIXDC1		PPFIA4	GDPD3	Z82243.1	FZD2
ST3GAL6-AS1	MAPK8IP1P2	AF131215.2	AC067838.1		SLC26A8	ST20-AS1	KBTBD11	HOXA5
ZNF214	ZNF540	CLIC5	ASPHD1		PLB1	IQCN	PLA2G6	ELFN1
AC125807.2	FAM189A1	AC113133.1	AL645933.2		ANXA5	BTN3A1	TKFC	CA5BP1
HMX3	AC002070.1	TBX2	MEX3A		NPTN-IT1	FAM213A	UBAP1L	Z68871.1
IGKJ3	POU3F3	POMC	DGKH		MIR22HG	C16orf74	EPOR	SLC18B1
TRAJ4	EDA2R	CNR1	F2R		MAP3K8	FAM66C	SYT11	PKD1L1
RAB6B	GCOM1	SLITRK2	KANK1		KLHL6	OAS3	LBX2	ACTA2-AS1
PAK5	CBSL	MAN1A1	AL139161.2		PCDH12	AC119396.1	EIF4A1P4	CDK6
TRAJ22	ALKAL1	PCDH8	PLAU		EVA1B	FAM69B	SNTB1	FCER2
MB	PRSS51	LINC01224	HSD11B1		TMEM60	AP001992.1	PRDX5	TNNC2
MGAT3	TRGVB	ZIK1	CGREF1		AL157893.1	C17orf100	GALM	TRIM71
TRAJ21	IFI44L	ZNF354C	AL139125.2		KLF2	CTSD	FER	ARC
BARX1	F2RL3	ZNF280A	LINC-PINT		MAPK13	ASMTL-AS1	FASTKD3	SLFN5
TRAJ3	NPY	MAGI2-AS3	FBXO16		MUC20-OT1	NPTN-IT1	LPIN1	LGALS9B
TRAJ20	TAL1	ZNF331	AC022092.1		NIPSNAP1	EVI2B	AL022341.1	METTL7A
SLC25A24P2	DCBLD2	AF131215.4	POU4F1		PKD1P5	ZNF703	EVA1B	ADAM28
RTL5	ZNF205	MEOX2	TMEM246		BIVM	LINC01002	AC141557.1	GET4
RXFP1	MMP2	LINC01701	AC016831.5		UNC5CL	AC090616.6	AC007546.1	HOXA6
USP32P2	RPS24P17	FAM83B	AC009318.1		ANXA2P2	AC022167.1	TVP23B	FOXH1
PTPN3	AC007336.3	ZNF462	ADAMTS9		CD27-AS1	CRYBB1	CBLB	WDR11-AS1
AC079466.2	RSL24D1P8	C9orf72	DMPK		SOBP	PLD1	CERS4	AC104232.1
TRAJ53	FAM201A	KCND2	TMEM64		KCNMB3	FRY	PQLC3	TNK2
SLITRK4	CXorf57	PCDHB12	STARD9		CNIH3	OMG	HBEGF	NOG
DYRK3	DDX11L2	TCEAL2	TREM2		CD58	AC005072.1	CD101	SGK1
SNORD116-17	KLRC2	LURAP1L	PPM1E		GLCCI1	TMEM220	TNFRSF10A	PELI3
NCR3	PAX5	INA	TRHDE-AS1		AC073389.3	SMIM1	AC005840.2	CD300LB
ZNF556	C3orf52	RASSF9	AL035404.1		BCO2	WFS1	ZCWPW1	LMTK3
TRAJ14	LXN	ARHGEF34P	RNVU1-18		TEX14	PTGS1	EMC6	PRUNE2
IGSF9B	ERVMER61-1	HTR1B	NDUFA4L2		RIBC2	PSD	HTRA3	NSUN5
AL512625.3	AC132807.2	MAP1B	LINC01169		AC019257.2	MROH8	DDX12P	STEAP1
PPP1R3A	RNU1-92P	LINC01436	IKZF2		AC138627.1	AC017104.5	DNAJC28	DNAH11
AL117339.5	PITX2	CADPS2	FUT7		AC104472.3	MAN1B1-AS1	TNPO1P1	AC129492.1
CHRM3-AS2	TMEM215	LINC01202	KLF12		KCNE3	ICAM4	GNB1L	LINC00884
PROK2	LINC00540	AC092535.3	AC078795.1		TMEM134	ZFHX3	ELP5	TBL2
L3MBTL4-AS1	RHOBTB1	AC120036.4	KCP		CERCAM	TMEM62	AL357033.4	ZC2HC1C
PEG3	AC020928.1	TMEM246	AC091144.2		AL035681.1	SERTAD2	MPDU1	AC009908.1
CCDC144NL-AS1	SLC6A11	AC004889.1	RHOV		ATP2B1-AS1	AF111167.2	RAB3D	LDLRAD4
ENPP3	ZNF737	AC006974.2	AL035446.1		MIR8075	GOLGA2P11	PCNX1	MACC1
TP53I3	DPP4	SULT4A1	HMGN5		AL136162.1	ELANE	AL590428.1	MEGF9
TRAJ23	PRKN	AC109779.1	POLR2J2		LINC01625	MTMR11	COPS3	SYCE1L
GOLGA8DP	AL449423.1	CSMD3	MTSS1L		MYLPF	EIF4HP1	LINC00630	C3orf20
COLGALT2	PCDH20	ZNF849P	AL513165.1		AIF1	AC090796.1	PEX5	MPPED1
IQGAP2	AC074138.1	LINC01305	U52111.1		CREB3	LITAF	AMY2B	ZNF334
CSMD1	AL138899.1	SNAP91	IL15RA		TNN	EPB41L3	AF111167.2	TBC1D2
ZNF571	AL589843.1	SLC4A4	AC007731.3		VEGFB	APPL1	GSTP1	AC020656.2
TNFRSF11B	AC008543.1	DMRTA2	USP2-AS1		KCNQ1OT1	AC009779.3	CTC1	TMEM238
AL157832.3	SH3GL1P2	AC092484.1	KIFC3		GNB2	MIR3142HG	CDKN1C	RASGRP3
TEX15	ZNF677	AC111006.1	SLC9B2		ARFGAP3	TCEANC	AP1G2	PSAP
PTGDR2	AL589843.2	NECTIN3	EXOSC3P1		CCDC18-AS1	ZNF436-AS1	AC002310.1	LINC01619
SLC12A3	AC107980.1	ZNF66	GPR63		BAZ1B	B4GALNT1	GADD45B	DICER1-AS1
CFH	PCDH9	CNTNAP3B	PSAT1		MSRA	GKAP1	ST20-MTHFS	AC004982.2
PRDM13	SPATA20P1	SLC6A11	MIR155HG		AC015468.4	SLC25A25-AS1	MVD	AC009133.3
ZIK1	CXCL1	AL137005.1	AC010973.2		FAM49A	AC093627.4	MORN3	OMG
WASF1	AC008894.2	AF131215.6	MEGF10		AC080080.1	FAM71F2	FOXO1	AP003064.2
ICAM5	GLB1L3	AC016877.3	PUS7		CMAHP	DNAJC4	ONECUT2	GALE
TRAJ52	BLK	AR	TRHDE		TP53TG1	TMEM191C	JDP2	LY6K
LAMP5	AC007663.2	SAMD5	FAM171B		RPLP1P6	B2M	AC007000.1	HAVCR2
PCDHGC4	ERVFRD-3	PCDHB4	PLA2G4C		PLXDC2	COL8A2	CORO2A	IL23R
ZNF829	WLS	TMEM47	POLR2J3		CUEDC1	C10orf25	AL391069.3	AKAP3
AC087277.2	HIST1H2APS5	IL12RB2	IMPA1		AL451085.2	GALNT4	ZNRD1	PITPNM2
OR1F1	PRSS16	ITM2A	TREML1		CCRL2	CTPS2	FGFR3	TMEM175
TMEM200A	HOXC11	LRIG3	SLITRK5		AIFM3	NT5DC1	PHB2	PAK1
HLA-DOB	RF00432	FAM171B	AC084033.1		MIF4GD	C19orf81	AL353622.1	LY86
GSG1	AL121929.2	ZNF471	NKD1		SUCO	TOX2	OR52K1	CLDN15
IL32	SNX18P3	SHISAL1	PHGDH		C3orf58	MVK	PKM	DYSF
SNHG14	SDK2	PLSCR4	OSM		TOR4A	ADORA1	YPEL3	RHCE
AL356417.3	DMRTA1	AL138686.1	C10orf55		TNNI2	GASAL1	C5orf51	SERPINI1
AC008894.2	FOXD3-AS1	AC011503.2	AC005280.1		COL7A1	AL354696.2	CPD	MCF2L-AS1
CD3D	FAM218A	GABBR2	NCS1		DIRC2	MDH2	MIR590	GABRA4
AL135901.1	ZNF91	AC124856.1	SYNC		ZSCAN30	AC092755.2	AC132008.2	RGCC
AP006248.5	AP001341.1	PCDH11X	ABCD2		S1PR3	CASC4P1	NSFL1C	ERP27
AC090241.2	ITGA2	LINC02005	SNURF		AK7	GM2A	OXCT1	DNAJC30
APOC2	SHISAL1	ADAMTS2	STON2		AP000688.1	GYG1	TSPAN32	LRRC75A
AC089983.1	ZNF502	TMEM136	KDM5B		RASGEF1B	AC068631.1	AC010680.2	FAM71F2
SRPK3	APBA1	MS4A2	FUT10		GPAM	RAB36	AL353194.1	LINC00173
IGF2BP3	PEG3	CYP4F26P	F3		GALT	MIR580	RALGPS1	PXYLP1
PCDHGC3	HPD	ZNF571	ATP9A		GGT7	SCARNA21	CIB2	AC080013.5
UBXN10	OR1G1	LINC01035	PRRG1		COL23A1	AC138466.2	FYTTD1	FLNB
CBSL	AC025271.4	AL158013.1	PRELID3A		GAMT	BCAM	ZNF660	AC002456.1
AL022722.1	AC004485.1	AL451062.1	AL606834.1		AL132800.1	RP1L1	AC009118.2	AC026362.2
AC103796.1	ADAMTS2	FOXL2	BATF3		FAM46A	AC006449.6	HIST1H3G	APOBEC3B
ABHD12B	MIR491	PCDHB16	USP41		TMEM141	B4GALT4	SDCBP2	NPIPB6
LMLN-AS1	HOXB9	CNTNAP3	PLEKHO1		AC087741.3	RPN1	SNN	GOLGA7B
CDRT1	AC005089.1	STXBP5L	SEMA3G		BLVRA	AC025048.6	XYLT1	ALG1L2
CTXN1	PRTG	SNX18P7	GAS1		CELSR2	GLTP	SIRPA	TMTC2
KRT17	LRAT	LDHAL6A	MAP1A		TTC12	TMEM106C	MED31	AL133410.1
PDZD7	ZNF185	WNT9A	RAB23		ADGRL1	STX11	HGF	AC007114.1
AC087280.1	AL034550.2	AC107926.1	AC016831.1		OLR1	SIGLEC5	AC012464.2	LILRP1
AC106875.1	PIK3CD-AS2	AC092329.4	GDF11		JDP2	RAB2A	SORCS2	TRAV36DV7
AC005524.1	CTXN1	RPE65	AC012676.1		AC024257.3	PRSS12	CABYR	AC007566.1
AC007922.1	ZNF599	AC083902.2	AP003117.1		ADHFE1	MT1F	ACTG1P3	PLEKHA5
HSD17B7P2	FAP	OSBPL10	HILPDA		STX18-AS1	FAM185BP	VARS2	AC005593.1
HS3ST1	AC022415.1	ZNF542P	RAB3A		AC016542.3	VCL	SLC4A5	MGAM
AC125603.2	IGLC2	GNG12	MMP14		MTA3	PDE3A	NRROS	ICAM3
IL7R	GALNT18	AC010894.3	P2RY11		HEG1	BX640514.2	CCDC127	ZNF703
AP006248.4	Z98884.1	AL646090.1	DUSP14		CRYBB1	PHKB	ATG16L2	NPR2
BDNF	VASN	LINC01230	WDR63		SVILP1	PPT2	NPW	ZNF219
TBXA2R	AC027243.1	PRKN	ISCA1		AL512408.1	AC127070.4	ABCC2	IL22RA2
FST	CCDC144B	LINC02377	TEX41		MSANTD1	AC092944.1	SLC12A8	IGF1R
USP32P1	AL158071.3	FOLH1	ADM2		ZNF75A	CLCC1	AC010186.3	LGALS9C
MYO10	AC104073.4	MAGEA4	EXT1		TMEM237	PMS2P7	SWSAP1	MT-TQ
ANKRD18A	PPP1R3A	CCDC85A	AC105206.1		SKIDA1	H2AFJ	ANKDD1A	AC092828.1
LINC02456	RAB6B	NPTX1	IFIT1		RTL8C	SCARNA7	AC092692.1	GLIPR2
PPP1R14C	AP000790.1	AC008543.1	MLXIPL		AC008568.1	AC104129.1	ACAT2	SMAD1
RNF144A-AS1	ZNF883	AC244517.1	TRNP1		AP5B1	AP003469.4	AC121761.1	IL1A
AL008721.1	GRM1	KLF12	AJUBA		CU638689.4	LINC01971	CHP1	AC022144.1
LINC00533	L3MBTL4-AS1	BICC1	C5orf66		NOTCH2	PDE8A	RAB24	SEMA6B
VENTX	AL157832.3	ZYG11A	AC096667.1		CD70	AC092803.2	RAB20	SLCO4C1
AC040160.1	STRA6	AL121929.2	SEMA6C		PAPD7	LPCAT2	SEPTIN1	LINC01569
AC005324.3	AC073534.1	GABRE	AC126474.1		SRPX	GPAM	SLC22A4	HOMER3-AS1
FEZ1	TMEM163	AC011447.3	SAV1		IFI6	PLAGL1	PSD	HOXA3
PHKA1	ANO4	ZNF91	TPK1		ZNF704	P2RY1	SAT2	CDC42EP4
KCNMB2-AS1	AL359195.2	FRG1CP	TRIP6		PCDHGB3	GOLGA8N	CRYBG1	PDE1C
BARX1-AS1	CFAP221	FOXD1	AC037459.2		MYO15B	SWAP70	ANXA8L1	LY96
AL354892.2	MYBPH	DPY19L2P1	CPEB2		CEP170B	GTPBP10	AC008443.5	MT2A
GABRB2	INA	UGT3A2	ARHGEF12		AC015871.4	DBP	ARAP2	TDRD9
KIRREL3	LRRC34	IFI44L	DMWD		SLC16A5	PIP4P2	TBC1D10A	TMEM92
NPAS1	TRIM61	LINC02315	TCF4		ACTR3C	CNIH4	FGFBP3	DLL1
PLCB4	PCDH7	CCNO	AC079600.3		HIST1H2BE	HLA-B	CCDC69	RNU2-22P
CHRNA5	CD1C	LINC01632	UHRF2		AC009495.3	VEGFA	SYT6	AF111167.2
AC239800.1	PTCHD4	EPHA6	HECW1		SLC22A15	CCNA1	MFSD6	NLRC4
C2orf27A	AF131215.7	STUM	POLR1E		SPAG8	DDIT4	ZNF311	NUP62CL
IGKC	SLITRK5	AC104057.1	P2RY6		IFI30	AC018695.6	AL031777.3	TMC4
AC023906.5	ADORA2BP1	AL691515.2	C9orf153		LINC01088	ZNF853	ERP27	SLC4A5
AC116348.3	MS4A3	WIPF3	IFFO1		AC007556.1	SLC11A1	CDK18	AC239803.3
BMP10	LMCD1-AS1	AL390860.1	KLF9		RCC1L	AC005154.3	CHPF	STARD10
SLC43A1	AL138899.2	MID2	PTK2		POC1B-AS1	ERP27	JAZF1	MELTF
ANKRD18DP	AC093890.1	SCIN	SLC16A1		DENND5B	CRADD	DOC2GP	TTN-AS1
AC022784.8	GDF10	MNX1	DYNC2H1		C5	IL12A-AS1	NFATC1	RASGRP4
RGS16	CD1A	DCBLD2	IFI44		AC146944.2	IL20RB	AC234772.3	BEND5
AC015911.3	ADAM29	AC006372.3	ABCB10		C17orf107	ME1	AL117335.1	CDHR2
TEAD4	RPSAP47	AC106786.1	LPAR5		AC021086.1	GOLGA8H	CD14	COL25A1
AC016588.2	AC005186.1	MAGEB2	PRICKLE1		SPSB2	RORA-AS1	PNKD	C11orf21
LRRIQ4	AL139125.2	LIX1L	AC093909.6		IFNLR1	POMGNT2	KCND1	PTPRH
KCNS3	CLUHP3	AC007663.2	MYBPH		RAPGEF3	RASL11A	SCD5	BX284668.5
CABLES1	ESR1	AL162411.1	LGR4		AC243829.1	LINC00526	AL121944.1	TNFSF10
CSPG4P13	PBX1	ARHGEF5	AR		ARHGEF40	TMEM38B	AC024575.1	CDC42BPG
CHST2	ARMC4	ANKRD20A7P	CBARP		CMPK2	ACVR1	HCK	STYXL1
CDRT15P2	ADAMTS9	RNF212	MIR589		NOMO1	LYL1	TRAPPC1	SEZ6L
FIBCD1	CALB2	LRRC34	AC016831.7		ARHGEF17	AK4	AL391684.1	FOXO1
AC007100.1	NAV3	PCDHB9	ASIC1		DMC1	TLR1	LINC02356	ZCWPW1
RHOBTB1	MYZAP	AL691515.1	TLE1		AL136040.1	STOX2	VSIG10L	LINC02577
C8orf88	LHFPL6	CCDC144NL-AS1	AC080038.1		MCEMP1	AC243829.1	FAM109A	AC021205.3
HIC1	CSPG4	ZNF214	CASKIN2		NUDT6	AC090152.1	AC025178.1	AC004408.2
LHFPL5	LINC02377	ALKAL1	MIR4477B		NALT1	GTF2IP1	AC006033.1	SLC16A6
AL158071.2	SLITRK4	AC116049.2	C17orf97		S100A4	SNORA14A	ACPP	LHPP
CTTN	AC004870.2	AL713998.2	POP1		AC008763.1	AC073335.2	RBM48	CA11
AL158071.4	GJA3	OR2W3	LRWD1		KCNC4-AS1	STX18-AS1	STON1	HTRA4
PRR5L	CCDC85A	AC209154.2	AL161457.2		AC010247.2	C19orf57	FHOD3	JPH1
SPRY1	RTL5	AC079466.1	SFXN3		PIGR	NDST1	ATXN1	DRAM1
B3GAT2	ZNF880	BARX1-AS1	PEA15		AL158835.1	NXF3	ASAP1-IT2	GRAP2
TMEM204	TUBB2B	AC090503.2	AC092868.1		GATAD1	PRRG4	CREB3	ACTA2
HPD	SLC16A9	MSX1	RCL1		AC091729.3	TMEM65	AURKB	RNF5P1
CYP2C8	BOC	LONRF2	VIT		MAGEH1	MYLPF	CARD11	AC025181.2
SLAMF8	AC025283.3	LINC01667	CARNMT1		AL109809.2	AL732372.2	DAP	TUBA4B
PSAT1P3	LINC00472	AC104211.2	AGRN		AC091982.3	SLC25A41	TP53RK	CES1P1
AC005041.3	AC008632.1	PGM5P3-AS1	SLC9C2		NPTN	TMSB4XP8	AC027644.1	SMIM24
RNU6-821P	MBL1P	RHOBTB1	SLC25A19		HINT2	KLF4	ARHGEF40	AL109615.3
AC011893.1	AL713998.2	FAM155B	USP31		AF274858.1	HAL	LINC01569	LYPD3
STON1	AL359504.2	LINC02508	ABHD17B		CASS4	HEXA	HIST1H1PS1	ZBED3-AS1
RPL17P19	VN1R84P	MEI4	CUL1		CHKB-AS1	AP1G2	GCA	LBX2
AC125603.1	MIR2052HG	LEF1-AS1	GNAQ		PDE4B	AC141557.1	MELTF	CD74
OCSTAMP	SLC4A4	FAM124B	TRPC2		CASC4P1	RNLS	NAA38	GTF2IRD2B
AC007608.4	AL132655.3	APBA1	GPR3		NEDD4	ZBTB8A	SLC35E4	AL732372.2
LHFPL2	KIAA0408	TP53I3	AC010442.3		CHSY1	BAIAP2-AS1	LINC02245	GTF2IRD2
ADAMTS7	HOXB6	DPEP1	APBA1		GLTP	MESP2	PTPN6	SIRPB3P
ALDH1L2	SLC25A48	PITX2	AP001029.2		RP9P	MCUB	RPS3AP34	THEMIS2
PPP1R27	TTPA	LOX	DZIP1		AC090527.3	CACHD1	FOXO6	DCDC1
MS4A3	DUSP5P1	GUCY1B1	FAM227A		CTNND1	FAM24B	SIRT5	AIM2
GPR84	EDNRB-AS1	SHOX2	AL845472.2		DEF8	TSGA10	AC012313.6	ATP6V1G2
LINC01388	HSD11B1	SLAIN1	LINC02561		OSER1-AS1	S1PR5	PPP1R16B	LINC02367
AC244502.1	CLEC10A	GPR37	HAUS6P3		ZRANB2-AS2	ABCA13	TNFRSF10C	SUCNR1
GAS6	EGFR	WLS	AC008738.5		AL118558.3	TRAF3IP2	GET4	MSR1
ST8SIA5	LIFR-AS1	LRRC3B	PUM3		AC040169.1	HNF4G	HK2	SGO1-AS1
AC132807.2	HORMAD1	TRAM1L1	ZC3HC1		IL6ST	GPSM2	EIF4A1P7	AC021127.1
AC084033.3	ATP1A2	PCDHB10	RPS2P35		FBXO44	AP000808.1	AL138885.3	AGAP7P
AC008696.2	AC007608.1	LINC01681	MMP2		EGOT	GET4	AC131235.3	PIK3R6
HLA-V	CAMK2N2	RGS8	SLC39A14		AC004834.1	RUSC2	KAT6B	HOXA4
CXCR3	TUB-AS1	AL356133.1	AL713998.1		EFCAB12	KIF1B	AL135791.1	AL121899.1
LINC00431	IGKJ5	ZNF92P3	AL359921.2		AC091178.1	TBL2	NFIA	CD14
LINC01123	AC079910.1	AJAP1	AL035071.1		SSBP2	HSD17B8	AC020910.5	FTCDNL1
BAG2	HIST1H2BB	AL162726.3	AKR1C7P		RAB31	PMFBP1	MIR222HG	COL24A1
CDKL4	EML1	RPS3AP54	FSBP		LINC01954	RHPN1	SEMA4F	ORAI2
ADAM22	LINC01645	DLX1	METTL2B		AL589863.1	FAM186B	TNXB	AOAH
SNX18P3	GDPD4	EML1	IGFLR1		C21orf33	MYLK4	IDI2-AS1	SAGE1
RGS9BP	VENTX	TREML1	RN7SL3		MS4A7	RNF130	MSANTD1	MAN1B1-AS1
IL5RA	AC018462.1	GJC1	ATP8B3		AC060766.7	PLXDC1	APOLD1	AC131025.1
IGLV2-8	SULT4A1	KCNK2	FRG1BP		ATP1B1	ZNF334	TMEM102	HCAR2
AC009630.3	ZNF92P3	MBL1P	PCDHGA11		AL355574.1	RIMKLB	MDH2	LNX1
LINC01222	LINC02204	KRT17P3	RNY1		SLC22A5	CLIC2	AC145343.1	HACD1
TBC1D4	AC132807.1	LINC00452	RTL3		SLC12A5-AS1	P2RX4	AC009119.1	HSBP1L1
TNFRSF8	ALDH1A1	SUSD5	LINC00996		OVGP1	CCDC155	MTMR12	AC107884.1
RASA4	AC008406.3	AC078886.1	HAUS6		PPDPF	LINC01146	ATP2B1-AS1	MYO1D
LINC00484	GOLGA8DP	LINC01748	EZH2		AC108062.1	RNF135	ZNF582-AS1	CLEC17A
CCDC144A	AL109659.2	PRSS16	AC145098.2		AC026412.1	TBL1X	TFAP2C	GAS2
ZFPM2-AS1	HTR4	TTPA	TOMM5		CELA1	ERG28	AP003068.2	MT1H
SRGAP2D	DLL3	FAT4	TANGO6		C16orf58	AGAP14P	TNFRSF1B	FYB1
HRH4	AC022075.1	PRSS51	IQCE		AC080112.1	MORN3	AC004890.2	ANKH
TMEM255A	RF02204	ZNF599	PMAIP1		KANK2	FDFT1	GPR162	IRF6
TPSAB1	AL450468.2	AC104073.4	CNTLN		ABCC6	IL12A	CFP	CACNA1C-AS1
AKR7A3	DMPK	SIX3	AGAP3		DNASE1	SERPINF2	TMSB4XP8	AC079848.1
MPP6	KIRREL1	AC003986.3	CDC37L1		MAGEF1	AL357054.4	RNF24	AP000866.1
FAM46C	ZNF607	PITX1	COG5		PCP2	MT-TE	TMSB4XP6	CXCR1
ARTN	DYRK3	DOK6	EID2B		NAP1L4P1	AC011472.2	PXYLP1	SORCS2
RN7SL68P	AC016877.3	RF00554	KCTD12		LY86-AS1	BX537318.1	AP5S1	RNF208
CPNE5	AL355303.1	PCDH10	IFIT3		OXER1	MSRA	FKBP11	ANKRD33B
EPB41L2	LHX6	NDST3	UBE3C		PLD1	AL592437.2	SUB1	GABRB1
SNRPN	AC074050.4	AC010595.1	ZC3HAV1L		LINC02352	DAPK2	HLA-B	ARL5C
AC090510.3	ENPP6	PGR-AS1	ZNF528		AC016542.2	ZNF488	FAM71F2	ACSF2
GAS6-AS2	CNTN4	NT5E	IRS1		AC069224.1	FAM107B	PCBP3	PLA2G4F
NRXN3	AC093772.1	FGF20	FAM27E3		AL136379.1	HTRA3	NDUFA9	RUFY4
FBXO43	AC016573.1	AL445623.2	KDM4A-AS1		RNU6-4P	CD79A	EIF5A	CHCHD7
CNKSR2	LEF1	DPP10	AL161645.1		FAM212A	IRAK2	C11orf74	APOBEC3A
AC005280.2	ZIC4	ABCB1	AL391834.1		USP27X	DNAJC30	MYO1G	TNXB
FAM72C	ZYG11A	SH3GL1P2	NOMO3		CTBP1-AS2	IL6ST	Z68871.1	ZBTB16
MAK	AC006974.2	CHCHD3P2	NOM1		STAMBPL1	MAB21L3	RASA4CP	GBP2
TNF	AC092685.1	SEMG1	TEF		GSDMD	MEGF9	MDK	AL365436.2
AC092723.1	MLXIPL	KCTD8	C9orf85		AC016542.1	NCOA4P4	AC239803.3	RAPH1
TCAF2	PAK3	CCT4P2	AC073857.1		MS4A4A	ADAMTS10	CBR3-AS1	AC122710.2
SIGLEC6	HMCN1	AC107983.2	AL139125.1		C10orf91	LRP10	TBL1X	RIN3
DLX2	SCG3	PCDHB17P	ATXN7L1		TBX1	KLK1	DND1P1	BAMBI
NDFIP2	SLC30A3	NECTIN3-AS1	PVR		KCNC4	AL358473.1	TAMM41	LINC02356
NAV3	NEURL1	RN7SL689P	CDHR3		HMGA1P4	LMTK3	AL354793.1	TXK
STAR	RPL17P19	LINC01645	AP002807.1		CES3	SELPLG	AC026412.1	HOMER3
TP53	ARPP21	RF00432	TUBB6		ASTN2	TMCC2	SMPD3	AC004771.1
PCDHGC5	B3GALT1	HIST1H2BB	ZCCHC7		AC112484.3	PARD6G-AS1	RPL7P18	KRT86
SMCO2	CYP1A1	FIGN	ZNF800		ATL1	RAB9A	IDI1	GLUD1P2
DKK2	RASSF9	AC020928.1	ATP2A1-AS1		AC073585.1	FANCF	EXPH5	LINC00526
INHBA-AS1	POU4F2	FGF2	AC009137.2		NXPE3	ATP6V0A1	PCDHGB3	AL138781.2
ATP6V1C2	BOLA2P3	TFPI	AC096642.1		SYNGR1	KCNC4-AS1	SASH3	AC004584.3
FBXW10	AL022722.1	SEMA3D	ITGA5		AC110285.7	SOX13	TET2	BSPRY
ARNTL2	HLF	ISL2	ZNF225		PMS2P6	EVI2A	MLF2	TLR3
PROS1	SCHIP1	AC091980.2	SCARNA8		AC126544.1	FCMR	STARD10	AOAH-IT1
MYL6P4	TREML1	IL20RA	VDAC1P3		LILRB2	RNASE3	WBP2NL	LGALS3
AL137002.1	TSPAN12	CNTNAP3P2	ZNF775		SERTAD2	SLC22A4	BX537318.1	AC026954.1
AC136601.1	SLC28A3	AL359195.2	AL118508.3		DNAH7	PLEKHM3	NCOA3	KCND1
MAPK15	TENM3	ITGA2	NBPF20		AC017104.4	CDK6	NIPSNAP3B	MEIG1
DIXDC1	LAMB2	AC011840.2	CEP170P1		RGS3	PLXNA2	GPR27	AL357054.4
LINC01949	FIBCD1	MIR617	AC096586.1		TNFRSF12A	NOS1AP	EIF4HP1	ADA2
AC067838.1	EPB41L2	LINC01322	MAPK6PS4		ZNF736	ARG2	TIPARP-AS1	GOLGA5P1
AC025918.1	FSTL4	AF131215.7	PRKCE		C8G	TESK2	FAM107B	LINC01232
CEP164P1	COL11A1	COL4A5	HAUS6P1		VWA2	Z98749.2	RF00493	MYH15
INHBE	PTGER3	LAMB2	BMS1P2		AC118344.2	TMSB4XP4	ZNF436-AS1	Z84485.1
AF230666.1	LINC01229	CADM2	SPR		C1RL	SNX25	EFNA3	SMIM5
ASPHD1	AC125807.2	GSDMC	THBD		CRIP1	TMC4	AC092902.2	AC126177.7
GGT5	SNORD116-17	TRO	ZNF398		SLFN12	RND1	SLC16A13	NMNAT3
AL645933.2	AC008696.2	HMX2	AL354977.2		STS	AL021578.1	MPEG1	ADAMDEC1
IL1RL1	PYGO1	TMEM171	SLC4A2		AC104109.2	LRMDA	FCGR2C	MTSS1
AL133415.1	DPP10	LHX2	STX2		OFD1	MARCHF9	HLA-A	CIITA
MEX3A	RN7SKP283	ZC3H12B	AC000123.2		DHRS12	CX3CR1	SPAG7	WFS1
DGKH	FLT4	MNX1-AS1	RHOH		ZNF362	PKIG	BDH1	CPSF4L
F2R	ZNF568	MIR618	TBX3		CEBPB	AL080250.1	CD68	KLF4
KANK1	C14orf132	TAL1	SATB1		TCEAL8	MSANTD1	LRFN1	DPEP2
AL139161.2	LINC01230	AC137761.1	SYPL1		LILRA2	MAGEH1	TTYH2	AOC3
PLA2G2C	TRPC1	HORMAD2-AS1	GRAMD2B		PAOX	RGS20	MRPL51	SLC9A7P1
PLAU	AJ003147.2	MIR3666	MYO7A		PLEKHA1	LINC00847	SMIM1	KRT81
AL132657.1	SP9	AC011447.4	AC144521.1		B3GALNT1	EOMES	MAP4K2	VIL1
HSD11B1	PCDHGC4	AL138749.1	FAM3C2		TVP23CP1	PRDX5	MCTP1	AL137058.1
AC005523.2	PAK5	LINC01833	CNOT4		AC092755.2	DPRXP4	PLEKHF2	YBX2
CGREF1	MYO10	AC090515.4	IRF8		FAM234A	RCN1P2	ANXA2P1	ALDH3A2
ZRANB2-AS1	TYRP1	CLUHP3	FAM3C		AC022364.1	MCAM	AP001160.1	BCL2A1
AL139125.2	HOTTIP	RSL24D1P8	ABCB4		TDRD7	SBF2	KBTBD12	HP
ADRB1	AL354892.2	MOB3B	LINC01963		TBC1D10A	ADCY4	CHST12	CPAMD8
LTA	STC1	PCDHB13	AC021092.1		RN7SL434P	SEL1L3	RPL39L	FAM186B
LINC-PINT	ADAMTSL2	PNCK			LRMDA	USP27X	RN7SL368P	CACNB1
JPH2	AC124319.2	AL033527.2			ST5	CRISPLD2	PENK	SCPEP1
HHIPL2	ENPP2	TSPAN12			NBPF14	AC079848.1	TRIB2	AL138781.1
FBXO16	SRGAP2D	ARHGAP44			KIAA0040	AMMECR1	TRIM39	PLXND1
AB015752.1	CHRM4	LINC01085			PFKFB2	AC107952.2	TAS1R3	AC006378.2
AC022092.1	TMEM204	CCDC144B			SMAD5	ME3	SH3KBP1	MYH7B
AL356804.1	GLIS3	DPYSL4			AP001107.9	TMEM120A	PABPC1L	LINC02021
PER3	EFNB3	AC105383.1			HMGCS1	SEM1	ZBED3-AS1	SYCE2
POU4F1	PGBD5	AC116565.2			POMZP3	JHDM1D-AS1	ANXA2P2	TAS1R3
IGKJ1	ROBO2	TEK			AL159169.2	RARRES3	MED9	PLXNA2
AC130304.1	CYGB	RTL5			AC022211.2	PQLC3	Z98257.1	GLB1L
KLRC2	SYNM	IRX6			USP46-AS1	KCNMB3	LRMP	GTF2IRD2P1
SIT1	AC008060.4	SVEP1			LINC00449	UBAC1	AC091153.3	MYBPHL
DEPDC7	IKZF2	AC105265.2			FYTTD1	STX1B	CAT	CYP51A1P2
TMEM246	CCNO	UNCX			COTL1	ATP2A1	RNU6-10P	SIGLEC9
DDN-AS1	DYNC2H1	AP001341.1			TUBA4A	AC090587.2	H1FX-AS1	HGF
AC016831.5	AC008840.1	VASN			RNASE6	PMS2P6	AC012651.1	DLGAP3
AC009318.1	SPIRE1	NR2F1-AS1			ZNF532	SLA	ZDHHC2	VWA5A
ADAMTS9	AC073109.1	CATSPERB			HLA-A	BTN3A3	DHRS7	ALG1L3P
AP003352.1	VASH2	HMCN1			TMEM191C	AGGF1P2	RPS3AP2	RARRES3
AC015922.1	PCDHGC3	LMX1B			AKR1C1	COL9A2	RN7SL434P	REM2
AC106038.1	RTN4RL1	PRTG			SMIM2-AS1	COCH	SNORA47	MAPK8IP2
CT45A1	TRGV3	CDO1			ENDOV	SVIL	ABHD11	ASB2
LTB	ASS1	BNIP3P16			AC005288.1	ORAI2	ZNRF1	AC107952.2
DMPK	AL353150.1	PCDHB11			ZNF415P1	AL355001.2	AC026362.2	MB21D2
TMEM64	PCDHB12	TWIST1			SCIMP	RNU1-120P	LINC01301	GRASP
STARD9	RTL3	NCKAP1			AL022341.1	PMS2P10	LRRC10B	AC005076.1
VWCE	ITGA1	ADAMTS15			SLC2A9	CHST7	RCC1L	AZIN2
TREM2	PKDCC	HIST1H2APS5			PLAC8	HEATR5A	MIS12	COL6A3
AP003396.2	HIC1	MPDZ			CLIC2	LKAAEAR1	PARP3	JAZF1
MAP2	RGL3	AL355303.1			AC090587.2	C1orf127	NDRG1	PRRT3-AS1
PPM1E	BARX1	LDOC1			AVIL	GCNT1	NDRG2	IFT57
TRHDE-AS1	CFH	C7orf77			AL078599.2	FLRT1	PLXNB3	CARMIL2
AL035404.1	LHFPL3-AS2	GRM1			TRAM2-AS1	ITPR3	USP27X	FCRLA
RNVU1-18	GABRE	AL159152.1			ALDH3B1	SMIM10	DTX2P1-UPK3BP1-PMS2P11	COL5A1
GJA1	C8orf88	AC092809.2			CES1P2	C1orf228	EPB41L4B	AL096828.3
TMEM221	PLEKHO1	AP000525.1			CRLF2	VPS9D1	BCO2	PM20D1
NDUFA4L2	SPATA6	RGS22			LINC02019	PLEKHG4	AGAP13P	GTF2IP7
LINC01169	KLRC3	AC119677.1			AC018521.5	CDC14B	DTNBP1	CCL25
AC025031.3	DLX3	COLCA2			AC092368.3	LINC01970	APBB3	TMED10P2
IKZF2	WT1-AS	HORMAD2			AGAP14P	CD58	PKMP1	UBE2L6
IGLV3-9	FAM171B	C1orf229			C10orf128	AC008750.1	BAIAP2L2	AC009948.4
PRTN3	MLPH	AC096721.1			DNAH17-AS1	EHHADH	MIR570	RASD1
AC243960.3	IL7R	AC243756.1			NEURL2	ZNF544	KL	FHDC1
LINC01679	ANKRD7	HS6ST3			CD86	AP001160.1	AL354809.1	AL160272.1
FUT7	LRRC52	HTR4			SGMS1-AS1	POU2F2	THEM4	AC005920.1
KLF12	NPDC1	FBLL1			BRI3	AL022069.1	SLC39A10	AC083809.1
RNA5SP304	OSBPL10	AC092634.3			SPEF2	PLXND1	CALN1	GRAMD1C
AC092723.4	IGF2BP3	ISL1			GSTP1	PCMT1	CADM4	SLC14A2
UBR5-AS1	HECW1-IT1	ARHGAP39			RAB11FIP4	TRIM69	ZNRD1ASP	CXCL16
AC078795.1	CGNL1	HSD11B1			SPATA41	SMAD9	MTRR	PEAR1
AC139099.2	AP003390.1	KIAA0408			ATG16L2	TNNT1	MT1F	WBP2NL
TAS2R6P	HOXC-AS3	AC025283.3			TANC2	AC004982.2	C12orf76	AC067930.4
MCF2	MIR3666	ADAM12			ZBTB20	AC022784.1	AC074194.2	AC005332.3
AL354733.3	COL15A1	SNAI2			PMS2P10	MB21D2	ARL4C	C6orf52
KCP	GABBR2	EIF4A2P1			LINC00339	GPRC5C	COL24A1	AC106779.1
AC091144.2	KLRC4	SYDE1			MISP3	NAIP	SCML2P2	AC004816.1
RHOV	BICC1	AC025594.1			GDPD3	TNFRSF12A	ACTG1P17	FPR3
ADGRE2	AL162726.3	AL034550.2			AL391069.2	PKMP1	NKX3-1	AGAP10P
LILRB1	CNR1	AC244517.5			SIPA1L1	JAZF1-AS1	AC084036.1	CRYL1
AL035446.1	ZNF483	VGLL3			CCDC88B	DHRS12	LMBR1L	LKAAEAR1
SLC38A1	THSD7A	KIAA1324L			BRSK1	COMTD1	HCG11	ACY3
SLAMF1	IGLV3-9	AL137026.1			ADAMTSL5	EPHA1-AS1	PIP5K1A	TSPAN32
AC008738.3	HSPD1P11	AL590399.4			NID1	SBF2-AS1	EIF4A1P10	AC007993.3
AC087672.2	AC007608.4	MYO10			ABAT	ALCAM	IRAK2	AC002540.1
HMGN5	NMNAT2	LINC01961			AL022069.1	LINC00051	GNAI1	SRD5A1
RNA5SP350	SNHG14	PRAME			AL136304.1	AC079331.2	GTF2IRD2P1	SYT17
NMUR1	PTPN21	ADORA2BP1			TACC2	GOLGA8K	DSTNP2	ADORA1
POLR2J2	AC092378.1	SLITRK5			AC015712.1	ADORA2A	KLF4	IQCN
MTSS1L	FGL1	AC092535.2			TTC23	EDEM2	SRPX	PPEF1
AL513165.1	FBLL1	AP000439.3			ADAMTS10	NLGN3	AL645608.3	PDE1B
AC092111.1	CCND2	TNFSF11			NR1H3	TESMIN	AC068587.4	SCNN1A
DUXAP9	WASF1	SALL1			MYL5	LINC01140	DNMBP	AC116562.4
RUNDC3B	ANKRD20A7P	OR3D1P			ABHD11	STIM1	AL157400.2	ADAM8
LINC00563	AL356417.3	LINC01257			SUMO2P17	CLCNKA	ZBED9	CFAP69
U52111.1	CAV1	WDR63			AC025164.1	AC017104.4	CCDC28B	PRAM1
IL15RA	APLP1	AC239798.2			TET2	S100A4	AC026801.2	LINC02014
AL031847.1	AL136018.1	PPIC			SDS	ARNTL	AC099489.1	FCGBP
AC007731.3	AC023906.5	THSD7A			SMAD7	LINC02340	KIAA0355	CYP51A1
FOXA1	NGFR	DDX11L2			PSTPIP1	P3H4	HOXB7	SERINC2
USP2-AS1	TWIST1	AL022722.1			ZBTB47	SLC24A4	AC004771.1	ANKRD22
DACT3	AL096803.1	AGGF1P3			FMO4	CTSO	RAC3	CDKN1C
KIFC3	LAMP5	SFRP1			DLEC1	MFSD6L	ADGRL2	AC092902.2
SLC9B2	PCDHB10	AL022344.2			ARSD	ANPEP	KLRG1	SHF
ETV4	ROS1	IZUMO2			AC245452.1	AL390066.1	EIF4H	CLTRN
EXOSC3P1	LIF	CORO2B			ZP3	IL31RA	ARF3	AC008750.2
LINC01046	DPY19L2P1	CNN2P1			CYSTM1	MYLK3	CUX2	OLFML2A
GPR63	WT1	AC073626.1			HSPB1P1	PFKFB3	NCAPGP1	RF00322
AKR7L	PID1	EGFR			SENCR	LINC01569	FAM157C	KHDRBS3
AC132807.1	LGALS3BP	FOXE1			TESMIN	MFSD6	OLIG2	SPINT1-AS1
RDH10	KALRN	FAM181B			PNPLA7	MST1L	ATPAF2	SH3TC1
AC087276.2	ASPHD1	MIR137HG			ATP8B4	PLEKHA3P1	NOMO2	AC005077.2
AC084782.1	CHRNA5	GSG1L			BSN	GALR2	CYP2R1	LINC02055
AC106864.1	AC090241.2	NLGN1			AC007000.2	CAMK4	LINC00694	CR1
LINC01480	MSL3P1	OVOL2			LINC02153	ANXA9	SEC23B	PRDM11
TAS2R5	TSPAN9	NEURL1			APTR	PLD3	LINC02465	STKLD1
PSAT1	ARHGAP5	KCNG3			HLA-DQB1	ANKRD22	SMPDL3A	GRPR
MIR155HG	SERPINA1	PDE11A			GIMAP1	CSF2RA	AMACR	AC009948.3
BEND6	PPP1R8P1	RAB6B			AC117382.2	SCOC-AS1	TMEM52	AREG
AC009318.4	PTPN14	CXCL12			MIR580	POU6F1	AL162424.1	AC005077.4
AC010973.2	PRAF2	TBXA2R			IL11RA	AC106047.1	CPB2-AS1	LINC02193
FAM27B	TREM2	TREM2			PAXIP1-AS2	CHCHD7	PPP4R1L	AL158070.2
AC005833.3	IL2RB	ARHGEF35			EIF4HP2	WNT5A	TMX4	ISYNA1
MEGF10	LINC00996	PIEZO2			CYP27A1	TSKS	CDKL5	PPP1R13B
SHISA2	AL109659.3	MIR491			AC139495.3	PLEKHA4	MT1X	ZNF608
SHANK1	ZNF804A	AC090409.1			TCEANC	GMDS	TMSB4X	PPP1R26
WDR17	RHOH	NRN1			AL731568.1	CDKN1C	B3GNT8	AC011379.2
IGKJ4	HAND2	SEMA3E			AC020910.5	NEIL3	EMP3	DYNC1I1
AL357060.1	TMIGD3	AC016245.1			LINC00205	FZD2	AL450326.1	TIAM1
PUS7	BEND4	RGS7BP			NFIA	ZNF606	NFKBID	OR52K1
TRHDE	IRF4	LINC01666			MOK	BCAR3	HINT2	TMEM8B
FAM171B	IRS1	AC093909.2			AC022150.4	GPX1P1	NIPA1	CC2D2B
PLA2G4C	CHCHD3P2	DPY19L2P4			DENND1A	CPD	BNIP3L	SMIM33
RPSAP55	AC146944.4	GXYLT1P3			TET1	IL18	MT-TS1	LINC02323
POLR2J3	AC091564.4	RF02204			OASL	GSN	EIF4HP2	GADD45G
ANKLE1	LMLN-AS1	ZNF540			KAZALD1	TMEM144	AC012640.2	CYP51A1P1
IMPA1	AQP3	MARK1			MIR1285-1	CREB3	LRIT3	AL606491.1
TREML1	RFTN2	NPY1R			Z97634.1	COL5A2	CBWD4P	C5AR1
AC010235.1	TCF23	AC090502.4			JMJD1C-AS1	HEXB	CAMSAP3	MEIS3
SLITRK5	NEUROG3	AC097515.1			NINL	ALG1L3P	AC078817.1	GPR141
RRM2B	MEX3A	FLT4			MAFA	ANXA1	KIF16B	DLEU7
AC084033.1	LOX	AC073109.1			LINC01521	CFL1P1	AC073335.2	COL6A4P2
NBPF3	CFAP46	AC233263.6			SHISAL2A	CPB2-AS1	ADAMTSL5	EDDM13
NKD1	ABCD2	OR2A20P			MS4A4E	PARP12	SLFN5	MIR7853
PHGDH	SLC1A7	FAM58DP			RNF213	PLEKHA2	STX18-AS1	ASCL2
AC005726.2	LINC01123	DUSP5P1			AC007318.2	PDCD6IPP2	AC006116.8	SMPD5
MDGA2	COLGALT2	AC025062.1			AC007786.1	ARSD	AC005593.1	SYNE2
AC017007.2	KIFC3	HCG23			TMEM263	AC138207.4	EFCAB13	JUP
GPR68	SULT1B1	AL445072.1			GAA	MT-TQ	SNRNP48	DLG1-AS1
LINC00565	MTCL1	CHST3			AL137779.2	SH2D2A	CRLF3	TPST1
OSM	PPM1E	AC106786.2			AC022107.1	AL512506.1	ALS2CR12	PTH2R
LY9	UNC5A	CHRM3			CD9	TAPT1-AS1	AC009093.10	AC099524.1
C10orf55	AC011893.1	PDE7B			MN1	SFTPD	MPZL1	CLEC12A
CHRNA6	RGS8	AL390726.6			TSPAN4	LINC01023	ITFG2	SPATC1
STXBP5L	AC104135.1	PCDHGB4			SLC14A1	LINC00888	PPP1R26	MCF2L
NOP56P1	AL158071.2	AASS			BVES	AP001148.1	ACSS2	TMEM236
SYNPO2	C2orf27A	TCHH			ANXA1	JADE3	TFR2	MYOM2
KLRG2	ZSCAN23	GCOM1			SLC16A13	ALAS1	LDHD	FAM180B
TRIM16	AC003992.1	ARHGEF26-AS1			BPHL	CAPN3	RNASEK	TMEM220
AC005280.1	CTTN	AC092685.1			CDK14	CD37	PRRT4	PTPN20
AC007384.1	PTH1R	RNU1-92P			GSN	PRNCR1	RAET1K	HID1
NCS1	GJA1	AC099062.1			TRIM2	STPG3-AS1	HTRA4	SLC22A20P
SYNC	RHPN2	PCDHGC4			LOXL3	SLC12A8	S100A10	SPINT2
SPRED1	KIF25	AL591441.1			CCDC183-AS1	DHRS7	AC010680.3	PTAFR
ABCD2	FAM72C	CBSL			AC005618.1	AP1S2	AC231981.1	LSP1
AL118496.1	AC011933.3	EPB41L2			KANSL1-AS1	SLC7A11	HNRNPA1P16	AC138207.6
SNURF	AL121835.1	AC079610.2			NTNG2	LINC02367	SLC51A	SCD5
AP000781.1	DDN	BTNL2			AC090559.1	RAI14	ANKEF1	AGAP12P
TRIM13	ITGB3	SOWAHC			SNORA47	AC063950.1	TMOD2	KIAA0513
E2F5	CDYL2	FLRT2			AC130650.2	AC110079.1	FZD2	ORM1
STON2	AC016710.1	AC007743.1			MAGED2	ZNF395	STYXL1	AC108210.1
HECW2	TRPV3	AL772337.1			PROX2	RTP4	CD300A	RDH16
AC233992.2	STON2	AL157832.3			AC026124.1	TMEM51	GPR19	MIR100HG
KDM5B	INHBA-AS1	LINC01060			ITGB4	SRI	AC009948.5	CEBPE
FUT10	BATF3	AC120036.3			AC104051.2	AL033527.5	LYRM9	BPI
AC093909.1	TCN1	AC027243.2			C1orf220	PLCL1	AP000763.2	CLIP2
SLC2A4	MAP1LC3A	C8orf88			ZNF850	LINC01001	PRR7	VCAN
F3	TCF4	FGD1			SEM1	ZNF165	RBM44	AP001056.2
ASAH2B	MIR137HG	COL26A1			IFFO2	WWC3	CCRL2	DDO
AC007314.1	CNTNAP2	AC106881.1			GALC	AL024498.1	AC022144.1	AP002884.1
ATP9A	WDR17	LYG2			CERKL	GGACT	AC034231.1	LILRA5
PRRG1	SERPING1	PCDHB19P			AL138885.3	C4A	PIK3R5	LINC01451
FLVCR2	HES2	MCOLN3			C1orf127	ICA1	KLHL24	SCGB3A1
RNF219-AS1	IQGAP2	C3orf70			VCL	OTUB2	SEPTIN6	TAL2
AL662797.1	PDE7B	ZNF880			RHOU	TRAM2-AS1	GRHL1	MXRA8
PRELID3A	HCN2	MLPH			AC126755.1	OLFML2A	AL662889.1	CLEC7A
AC125611.3	OSCAR	AL359504.2			M1AP	CCDC50	AC009948.4	SARM1
MGAM2	IGKJ3	BX255923.2			ASGR1	DTX2	SCDP1	SMIM1
PMP22	SPARC	ZNF804A			AC073957.3	TIAM1	AP002851.1	GPR34
EPHB4	CSMD1	GRIK2			ZNF789	OGFRP1	CDIP1	IGSF6
KYAT1	ANKRD18DP	GABRB2			AL391988.1	CEL	FRMD3	ACOX2
AL606834.1	RNU6-821P	SIX3-AS1			MICALL2	AC096887.2	TYW1B	HTRA1
AC105052.4	SLC16A10	HECW1-IT1			RAB7B	GLB1L	FBP1	SLC1A3
BATF3	TNFSF12	SHROOM2			URB1-AS1	TSPAN32	MAFA	KLHDC7B
USP41	CD40	AP003390.1			MTMR12	FAM66D	C16orf74	LINC01301
AL359397.1	ANKRD2	ZNF568			ZNF611	GOLGA7B	MBOAT7	AC007342.3
PLEKHO1	BTBD7P1	PTCHD4			AC021087.3	RFC2	INPP5K	DDR1
CTH	CREB5	AC004381.2			COL9A2	ZNF876P	AC009120.5	AC079760.2
ETV5	GREB1L	AL136164.3			JADE3	PXYLP1	THEM6	CYFIP2
RNFT2	DLL4	LMCD1			UAP1L1	AC000093.1	ING4	LILRB3
STAP2	AP000943.2	PTPRF			RASL11A	ALS2CR12	GPRASP2	TBC1D10C
SEMA3G	ICAM5	CCDC177			AC010997.6	AL022069.2	JPH1	SLC47A2
GAS1	GPR84	FOXF2			PCDHGA7	TPD52	HIST1H4J	AC079630.1
AC079209.1	CCND1	ANTXRL			FAM131A	AC138904.1	RUFY4	AC019257.1
AC073346.2	NAALAD2	HINT2P1			LEPR	EML5	SBF2	KSR2
JAG2	NKD1	LINC00461			AC137630.4	TM4SF19-AS1	NHSL2	ACBD7
SYCP2L	CBARP	SRGAP2D			AC010654.1	PLEKHA5	BASP1-AS1	BEX1
MAP1A	AL160290.2	AJ003147.2			SIGLEC14	CYP2R1	AL645608.1	MFSD4A
ZNF491	CHST2	AC017002.3			AC064836.3	EHD4	MEF2C-AS1	FAM20A
RAB23	SCARA3	AL353150.1			NKG7	ZCWPW1	AC008957.1	GCNT2
AC016831.1	SHOX2	NLRP2			KRBA1	AL049597.2	FAHD1	BX537318.1
AL355075.3	GAD1	KHDRBS2			AC120114.1	ANTXR2	CC2D2B	NHSL2
GDF11	U52111.1	VN1R84P			C2orf74	C10orf91	SLC9A3R1	MRPL42P4
POLR3G	SYNC	PROS1			UBASH3B	TIAF1	SGMS1	RIPOR2
CCL20	CSRP2	PTPN21			LINC00888	MPP1	RAB40AL	AP000365.1
SLC6A12	KLRC4-KLRK1	PCDHB18P			NFKBIZ	SLC27A2	ADAMTS3	C16orf96
SLC9A5	ALOX12	RPL23AP49			TMIGD3	MEF2C-AS1	AC010247.1	LINC02212
CDKN1A	AC092809.2	OR6A2			DENND4C	TLR4	FJX1	MAP3K9
AC012676.1	LZTS1	MAGEE1			ASGR2	ABHD4	Z85996.1	SLC9A3
AP003117.1	WASF3	LRRC4B			AC012640.2	AL513365.1	TNF	AC005796.1
CR769775.4	UGCG	AC010894.4			CEBPB-AS1	TIRAP	MIR580	FFAR2
S1PR5	SSTR2	FGF13			SYCP2	RNF7P1	AL096828.3	NOXA1
FAM222A-AS1	HOXA13	TRPC2			JCAD	BIK	BORCS6	CRYBG2
FBXO10	FOXP2	ASS1			SPINT1	DIRC3	ARHGDIB	PLAG1
HILPDA	MYO7A	SLITRK4			FZD8	LRRK1	MST1	SELL
RAB3A	GFPT2	FAM189A2			PLD4	IFFO2	ABCB11	TJP3
MMP14	WNT9A	TRHDE			TRIM73	TNK2	RASAL3	AC053503.2
PCOTH	MPP6	CMYA5			AC097376.1	KIF16B	THEMIS2	HLA-DMA
P2RY11	HS3ST3A1	SLPI			AC135506.1	HOXC6	ZNF487	KCNN3
AC243960.1	PHKA1	SSPN			AL450326.1	CHP1	LINC01451	PADI2
AL354872.2	MMP14	STK25P1			AC068282.1	RHBDD2	MYOF	LRRK2
AC091180.3	CHSY3	SCARA3			RAB43	SRGN	LDLRAD4	ADRA2C
DUSP14	NLRP11	OR2A1-AS1			MT-TE	MLF1	PHLDA1	MFSD6
TNFAIP3	AC125603.2	BX284668.2			AC005632.2	AC069224.1	AP001267.3	AC004706.3
AL359643.2	ANKRD35	PCDHB14			SLC25A4	PNMA3	NAV1	TSPAN13
RASA4B	GRID1	NKX6-3			F12	MYO15B	LINC00471	FGR
HELLPAR	LINC00461	AC074050.4			PMEL	AC100810.1	SYNE4	SAMD11
GPR85	PAPOLB	CXorf57			MFSD6L	PPP4R1L	ERG28	MST1R
WDR63	AC109826.1	PTCHD3P2			ZNF8	TMEM238	TLR4	AC012414.5
INPP5J	NLRP2	EDNRB-AS1			RPS3AP2	LINC00449	ST6GAL1	FRMD3
ISCA1	AC106738.1	AQP3			ANXA9	AC090579.1	RF00494	ELL2
AL354694.1	CNTNAP3	GOLGA8DP			GPR19	TYROBP	GPM6B	BHLHB9
EPS8	PCDHGC5	BX088651.4			UBAC1	CUEDC1	AP001056.2	FXYD6
NECTIN4	PDZD7	MDGA2			PKD2	AC008443.5	DBP	AC005005.4
TEX41	KDM5B	COL12A1			DSE	DOPEY1	AL133410.1	SERPINB10
ADM2	AC011840.6	ASPHD1			AC007389.1	CPAMD8	URB1-AS1	CD52
ZNF286A	RN7SL68P	KIF17			AC002454.1	TLR10	SLC2A8	RYR3
SASH1	PIEZO2	SIX4			AC026304.1	LHPP	FDXR	CLEC4A
MARCKSL1	ABHD12B	GUCY1A2			TNS1	SLC6A12	AC069222.1	SMAGP
EXT1	WSCD1	FGL1			ACVR1	OPLAH	C1orf162	MT1DP
ARL4C	NMUR1	LINC02466			LPCAT1	AC069503.1	SLC9A7	FBP1
AC092198.1	AC008060.1	SLC12A3			BST1	SEMA4F	TRIM9	KRT8
AC105206.1	NCS1	NUPR1			AC137894.1	APOBEC3B	MAP7	KIF13A
IFIT1	LINC01679	TMEM56			STXBP5-AS1	BCO2	STOX2	BAIAP2L1
FBXO15	CCDC170	MYOZ1			IDH1-AS1	DNHD1	RABAC1	SLC29A4
LOXHD1	SEMA6C	CSPG4			PRNCR1	CCDC114	BOLA3-AS1	NRP2
AC009686.2	AC125603.1	ANKRD35			TRABD2A	TMEM60	TUBA4B	AL132711.1
AL031733.2	FNBP1L	TCF23			AL445472.1	OTUD1	SLC8B1	N4BP3
MLXIPL	F2R	PHLDB2			WNT7B	KRT8	PLP2	AC009119.1
TRNP1	AC105235.1	AL603839.4			GABRR2	FBP1	DLEU7	CELSR3
AJUBA	THBD	AC239798.4			SULT1A1	PRRT4	SEPT7-AS1	AC004233.3
LINC01585	NDNF	TUB			TNFSF15	LILRA2	NPIPB15	GPRASP2
C5orf66	ARHGEF12	AL162414.1			AP005131.7	AC009948.4	FMNL1	TMEM254-AS1
COLQ	ATP6V0E2-AS1	TLX1			SNORA14A	SIL1	SLC25A13	AC005622.1
AC096667.1	RGS9BP	PKDCC			SNX24	CD244	PRAC2	LINC00511
SEMA6C	TEAD4	OR2AG2			PARD6G-AS1	MS4A4A	PXN	PCSK5
LDHAP3	RNF150	DSC2			AC006330.1	TBC1D9	MTND1P32	CMBL
AL121985.1	MAK	AC127070.2			PTTG2	APOBEC3A	OLIG1	AC099789.1
KAZN	BMP2	AP000790.1			JHDM1D-AS1	LRIT3	ADA	FBXL16
AC126474.1	RHOBTB3	CLGN			AC123777.1	ANGPT1	PDE1B	CLEC4C
MIR6719	RIMKLA	SLC25A48			SP2-AS1	AC080013.5	MIR221	REPS2
AL138963.3	HERC5	MLNR			AC073508.3	ACVR1C	GALNT10	LINC00539
LAPTM4B	NOTCH3	SLC10A4			VPS9D1	AC004825.2	PCLO	CACNA1C-IT3
SAV1	WWTR1	AC003992.1			PQLC3	ZBED3	ADARB1	RAB27B
NFE4	DNER	PCDH9			TMEM243	SDHAP1	HOMER3-AS1	ZDBF2
TPK1	TBC1D4	WASF1			KRT8P36	AC122710.2	ASRGL1	LYRM9
ULBP3	CAMSAP2	TMEM200A			GPRIN1	IFI30	GPS2	IL2RG
TRIP6	CACNA1D	FOXP2			LINC01001	CLIC6	FUK	AC007614.1
GATA2	APOC2	LINC00504			PROC	AC025171.2	OGDHL	SEL1L2
AC037459.2	AC100771.2	AL445647.1			ERBB2	LBX2	TRIM5	MYH16
TCHH	SPATA9	ALPK3			AC108471.2	FUK	TRAF1	EML6
CPEB2	DZIP1	CAVIN2			NSUN5P2	APOBEC3F	ABCC6P1	GFI1B
ARHGEF12	FZD3	LINC01915			C10orf143	AC025171.3	LONRF1	FAM157A
DMWD	AC116348.3	BBOX1-AS1			ZBED3	AC242376.2	RGS20	JAZF1-AS1
GAL	MAPK15	PLA2G4C			AL109811.2	ATP8A1	HSBP1L1	CDCP1
PLD6	RHBDL3	AC089983.1			DAP	BEGAIN	GTF2IRD2	AC108002.1
TCF4	NT5C1A	FXYD6P2			AL355816.2	RCC2P6	PID1	MDK
AC079600.3	SLC7A2	AC239798.1			FZD7	AL353743.4	AL671883.2	TENM4
AC015674.1	AP001057.1	ISM1			RGL1	IFIT5	AC021087.3	CCDC141
AC107959.1	KREMEN1	DPY19L2			SSC4D	AC126323.1	FOSL2	KRT18
TMEM67	UNC5B	PTPRB			MIR17HG	CLDN15	NRM	EBF4
UHRF2	AL139161.2	ZIC2			LINC01359	TMEM175	AC008897.3	UPK3B
ILDR2	LPIN3	AARD			SLC8B1	RNU6-5P	AC026304.1	GPM6B
WDR19	PTGDR2	PCDHGC3			PGM1	SH3TC2	CAMP	PXN
HECW1	BCAT1	PPM1E			AP000704.1	AC009119.1	NMNAT3	FAR2
RAPSN	NECTIN4	AP001342.1			MIR6503	ZNF843	PITPNM2	SEMA4F
LMO4	TP53	AC073534.1			MYL9	DLGAP3	SLC24A3	CAMP
POLR1E	AP001029.1	DMRTA1			C1orf198	DLG5	HDAC7	TGM2
P2RY6	LINC01796	IL2RB			B3GALT4	PDK4	STAG3L2	ARAP3
AC010761.1	PSAT1P3	WT1			AC104462.1	ENHO	CEACAM4	IGKV1OR2-108
ASAH2	AC092332.1	ZSWIM5			AC083973.1	AC008105.3	ZMIZ1-AS1	ARAP2
NKAPP1	C3orf70	AOX3P			PLXDC1	AC100861.1	RN7SL724P	EHD2
PLCL2	FAM167A	AL807742.1			SLC25A34	SLC23A3	PHLDA3	MFGE8
HIST1H1A	AL359504.1	CNTN5			AL691447.2	LINC01301	AC074141.1	HNF4A
KCNH4	NFATC4	ANKRD7			PKIG	CTSH	AC006449.6	ABCA13
TRG-AS1	ERICH4	AL162456.1			AP001437.1	NAGK	ABCC5	HCP5
AC010616.1	AGGF1P3	KIFC3			AP000769.1	ZNF577	AXIN2	LINC00426
TRIB1	ADAMTS7	CDC20P1			PCOLCE	CCDC153	ADAM19	LIPG
C9orf153	SRPK3	NUDT10			SYTL3	ASAP1	CLEC2D	RNU1-120P
RNF125	RNASE1	MCIDAS			SPOCK1	CCDC68	GDF7	PILRA
IFFO1	DDR2	RNF150			RPL39L	SHH	HAL	MUC20P1
IFIT2	DMWD	BTC			RALGPS1	MTMR1	MRPL36	TSLP
KLF9	AC110285.5	SLC1A7			TMOD2	AP006222.1	BET1	C19orf38
AC027031.2	PLA2G4C	BX005266.2			CNIH2	CATSPER2P1	MEIS3	BIRC3
PTK2	VEGFC	IKZF2			RFC2	SYCE1L	BMS1P1	LINC01146
SOX4	PRRG1	SHROOM4			LINC00672	PRSS30P	TMEM65	ATP6V0D2
AC112187.3	DBN1	ANK3			SLC22A13	Z84492.1	DPYSL3	SGPP1
SLC16A1	LINC01388	MS4A3			LINC01503	AC008763.1	HLA-K	ST6GALNAC2
HS3ST3B1	ADGRG6	OR9H1P			YPEL4	SLC25A34	AC104695.4	FPR1
DYNC2H1	AP002358.2	DUSP26			BMP4	AC007114.1	DICER1-AS1	CLCN1
TGFB2	SLAMF8	SLC16A9			NMT2	GZMA	CBR1	LILRA6
IFI44	LINC01222	ATP9A			ADORA3	AC008875.1	TBX6	LINC00954
ABCB10	AC090510.3	REXO1L1P			USP27X-AS1	RHPN1-AS1	SAMD11	APCDD1L-AS1
LPAR5	PRL	ZAR1			AC079322.1	SCN8A	ATP2A3	ADGRE1
IZUMO4	FLRT2	KALRN			AL353795.3	SLC38A1	ADRB2	AC116096.1
NTSR1	AMOT	WT1-AS			IRS2	AL451069.1	MTND5P26	REELD1
DPYSL2	BICDL1	AL603839.1			MORN3	CCDC122	AL732372.2	CYP51A1-AS1
IER3	ZNF571-AS1	TENM3			PSD	VWA5A	TMC4	CLEC5A
SLC2A3	PROS1	ZNF732			NLGN2	ELMO1	SLC25A40	VSTM2L
POLR1C	AKR1C3	CCDC144NL			DLGAP1-AS3	EXD3	S100P	AC018634.1
PRICKLE1	PLA2G5	SCG3			NBPF1	TP53TG1	AL031775.1	FAM157B
PRAL	AJUBA	AC129507.1			AL391069.3	SCNN1A	STX10	AC083865.1
C20orf197	MEGF10	NPY5R			SLA2	AL096828.3	AL138966.2	LINC02550
AP003396.3	NEGR1	AGAP1-IT1			POU5F1P6	AC009226.1	C20orf196	AL136418.1
KCNRG	FRG1BP	AC006924.1			FADS3	AP003469.2	ILF3-AS1	HLA-DMB
MYC	KIR3DX1	ADAMTS9			S100B	MYCL	ITGA2B	FUT6
AC093909.6	GAS1	AC107419.1			CD37	AC007611.1	ORAI2	ADGRE3
BX323046.1	ALDH1L2	NPDC1			MROH8	AC005593.1	RAB3IP	TTN
AC005224.3	SLC2A4	PCDHGA12			TTC8	ZNF701	PEPD	CCDC3
MYBPH	AL133371.1	AC026904.2			LYZ	GBP3	LCMT1-AS1	CBR3
LGR4	DGAT2L7P	AC146944.3			AC138466.2	SUSD3	DNAJC30	CARD11
LRRC63	AC015911.3	PCDHGA9			AC068669.1	AC009950.1	SYCE2	AC004034.1
SLC4A11	UNC79	AL603839.2			LINC00299	LRRC37A17P	STXBP1	AL627309.1
AR	PPIAL4C	AGAP2-AS1			CES1	MIR570	TBC1D7	AC092070.2
AL139094.1	ELAVL4	AC005089.1			TMEM198	ADD3	SIGLEC17P	IL31RA
NCALD	BDNF	CA3			AC092944.1	DHX58	AC016876.1	DIRC3
DEPP1	HSPA8P4	TRGV3			PSTPIP2	ILDR2	UBASH3B	ORM2
CBARP	TRGV9	AL049637.2			PEX11G	AC025181.2	P3H2	ALDH3A1
ZNF114	RASL10B	NUDT11			CRACR2B	TRPS1	KIRREL2	RAP1GAP
EEF1A1P10	PCDHGA12	MTCL1			SORL1	LAMA3	AL023653.1	GPAT3
EEF1A1P30	NBEA	AC087280.2			AP001372.2	TMSB4X	STEAP1	KRT80
MIR589	IL1B	TRPC3			HS6ST1	KLHL6	MAP2K3	LINC02580
FAM81A	AC004817.3	ST3GAL6-AS1			AC017104.5	COTL1	RALGAPA2	AC105402.1
AC016831.7	AKR1C8P	DNAH8			KCNH7	PAM	PIM1	CLU
MESP1	TGFB1I1	DOC2B			ZEB1	RPARP-AS1	ATP10A	CYB5R2
BOP1	SRGAP3	GYPE			TBC1D1	AC092828.1	ELL2	TLR10
EAF1-AS1	SNRPN	ZNF610			AC015712.6	AP000688.1	SLC22A13	LTK
SLC10A5	GNAZ	SNX18P5			DRAXIN	SDSL	HS6ST1	BACH2
AL161911.1	AL158071.4	ELOVL2			AC090774.3	GPR156	AP006222.1	DOCK9
ASIC1	DUSP4	ZNF528			LINC01825	CCDC69	LDLR	AC009950.1
UBE3D	CCDC188	LINC02516			AL590428.1	MYO6	LRRC25	CMKLR1
TLE1	PTPRG	AC007608.4			AC022916.1	ZNF772	SLC1A3	LINC00345
AC080038.1	AP001029.2	ADRB1			NOTUM	APTR	TMEM14C	AL158209.1
GOLGA6L9	NBL1	AL117339.5			ZBTB42	RNF24	AC090774.3	TCEA3
CASKIN2	WDR45P1	AC125603.2			GSAP	STYXL1	SCARNA21	SLC7A8
MIR4477B	URAD	MYL9			RNU6-10P	NMNAT3	PMS2P3	CARMIL1
AC034102.4	GABRD	KDM4A-AS1			CD19	PITPNC1	RHOF	TCN2
RASA4DP	GPR161	SNHG14			AL139260.1	TRIM46	TNK2	AC097493.2
OSCAR	FSD1	CNTN1			AC036176.1	TMEM243	LINC01347	ZG16B
C17orf97	DNM3	MIR4500HG			SH2D3C	DHRS1	PARP11	AC105935.1
CLEC10A	GPC2	SERPINF1			AC060766.4	RAB32	SNX22	GPR20
POP1	SHISA8	PTPRG			AC004080.4	CMTM4	CA11	LDHD
N4BP2L1	KCNK10	GAS6-AS2			LRRC37B	GOLGA5P1	RPP21	NME8
TREM1	NDFIP2	NMNAT2			AC010680.2	TET2	AC011379.2	LPAR3
LRWD1	SLC45A1	SYNC			ENTPD3-AS1	TPT1-AS1	AL133330.1	LINC02391
WDR35	SLC43A1	OR2D2			CADM1	AC018755.4	AC007566.1	CXCL10
AC084782.2	MAP1B	DIP2C			PBX4	ANKH	BACH2	AC008957.3
MIR4518	RNU1-85P	AC136628.3			LINC01347	AC068282.1	SMIM14	AC243830.1
IL9R	CGREF1	LINC02432			C19orf57	RPL39L	HVCN1	MARVELD2
AL161457.2	AC109466.1	AC125603.1			AL355001.2	AC004241.1	AC241520.1	OCLN
SFXN3	SLC25A24P1	AP000943.2			CCDC182	FLT1	HLA-DRB5	TFCP2L1
DEGS2	PALD1	PCDHGA8			MTMR7	GRASP	HAPLN3	CNTNAP1
AP003465.1	AL354719.2	NPY			OPLAH	AL136116.3	AC104232.1	ABCB11
MLLT11	TRIP6	TNNI3K			PGF	AC104232.1	DIRC3	HOXC6
PEA15	POLR2J2	ANKRD45			NOMO2	AC022916.1	AC017104.4	CAMSAP3
ATP8A2	RPSAP55	GFPT2			LINC00630	TRABD2A	FKBP4	LGMN
TAS2R4	AL137186.2	ADGRB3			AMIGO2	AL109918.1	NXF3	BIRC7
CYP51A1P3	GGT5	PTGDS			RPS2P5	AZIN2	IRF4	LINC00346
MIR5690	ZNF385D	MYLK			SIPA1L2	Z68871.1	AC006064.2	NAV1
AP001206.1	EYS	AC005481.1			METTL27	ASAP1-IT2	AC112484.1	F13A1
AC092868.1	NTRK3	SPATA20P1			RAB40AL	METRNL	RNF208	FCAR
MIR181A2HG	PTPRK	KCNIP3			BCAS4	RN7SL434P	HSPA1A	FAM84B
CD6	LINC-PINT	AL390729.1			C3orf80	FZD9	STAT5A	AC091814.1
TAF4B	IRX5	TMEM150C			ALOX12-AS1	GALE	DCP1B	AC104581.3
TRIM9	TMEM132A	NT5C1A			HOXA7	AP5B1	GLRX	FHOD3
RCL1	GHR	BOK			TCEA2	LARGE2	SLC2A10	SP140
RPL13AP7	ADGRE2	TMEM215			CYB5A	CYFIP2	IGSF6	RPL32P1
SLC27A2	KCP	GREB1L			TIGD3	AC099550.1	GRPR	ARMCX2
TRMT11	GUSBP3	PCDHGA2			AL022069.2	TRPC5OS	RNF165	HAPLN3
AL136311.1	AC016831.5	CCDC188			THAP7-AS1	CSGALNACT1	TNFSF9	FAM157C
VIT	UTF1	MAEL			SLC9B1	SGK2	AC016700.1	POU3F1
GPT2	AC091564.6	TRHDE-AS1			GNG7	AGGF1P1	ZSWIM7	P2RY10
NETO2	AC026904.2	RSPO1			SERPINB1	C1orf226	MRPL37P1	TMEM132B
CARNMT1	LINC00504	CD6			MYOF	BCORL1	FIS1	CCDC68
TMEM249	FBXL2	TBC1D3D			CAT	IFNGR1	C3AR1	LINC00051
SPAG6	AC022973.4	NPAS2			AC097103.2	AC012150.2	NOXA1	DLG3
SNORD37	AP000569.1	PCDHGC5			STAG3	MRPS31P2	CD72	SPP1
RNU6-302P	AC051619.5	LGALS3BP			SLC23A3	HDAC9	AC244502.1	LCN12
HPDL	TMEM255A	CSRP2			RIBC1	FAM180B	SLC40A1	SMIM25
AGRN	SOBP	MSL3P1			U73166.1	C11orf80	AC004069.1	MAGI2
SLC9C2	PDGFA	RXFP1			ANXA2P1	GAS7	CARMN	RASD2
RPS19P1	GPR83	FAM184A			SEPT7-AS1	SLFN5	KLRF1	AL137058.3
ZNF483	APBB1	DNAJC5B			HCG4B	AC127502.2	ZNF219	HTR1F
ANKRD34A	EPDR1	LINC02204			AC004825.2	AL138781.1	DPF1	TIMD4
IL3RA	AL118508.3	ARMC4			DMXL2	MT1G	CRYZ	ANGPT4
SLC25A19	ATP9A	FIBCD1			ZNF550	STAMBPL1	PIGL	LINC01971
RPL13AP6	CCDC80	PRDM13			ADPRHL1	WDR11-AS1	MAP3K10	AC136475.5
TEAD3	MYLK	KRT17			LTC4S	CFAP69	FAM13A	ZNF831
C17orf51	P2RX6	PDZD7			SULT1A2	C1orf54	GVINP1	NANOS3
AC006064.4	TBX3	BOC			ZFHX3	HLA-K	CCL3L1	AC005696.4
USP31	CXCL8	AC007637.1			CCDC114	AC008750.2	TOM1L2	ITGAM
AC004148.2	AC092723.1	SNX7			SH3GL1P1	CAPN12	PPP1R18	OLIG1
SNORD126	HYDIN2	PCDHGB5			SOX13	NSUN5P2	LINC00672	SLC52A1
ABCF2	FRMD6	TMCO2			AC022413.1	ATP6V1G2	AC021678.2	AC100803.2
RNU4-21P	P3H3	PPP1R3C			CD109	ELOVL3	LPCAT3	PCLO
ABHD17B	AC103718.1	AC146944.4			FZD2	AMN	TMEM176A	AC138904.1
AC241377.4	MARCKSL1	CARMIL3			ACVR1C	TNIK	AC068446.1	AC004870.3
DNAJC2	AC084033.3	MMP2			RN7SL138P	AC067930.4	AL606491.1	CADM3-AS1
C19orf44	AL133415.1	RPS4XP9			PPIC	AC010997.5	LLGL1	KLRF1
DNLZ	PCDHGA9	SNCAIP			HOXA5	MELTF-AS1	CCDC68	RGMB
CUL1	AK5	GPR63			TDRKH	TAS2R60	TMEM25	SLC51A
AL031714.1	AC004080.2	TLX3			ELFN1	RHCE	PORCN	SPINK2
GNAQ	AC092868.1	KRT33A			CA5BP1	PRDM8	C1RL	LINC01097
IRAK1BP1	SV2A	HCN2			SH3PXD2B	GHRL	ITGAL	KCNJ2
TRPC2	LINC01684	FZD3			Z68871.1	ARMCX5-GPRASP2	AIF1	AP002851.1
GPR3	EXT1	COLGALT2			SORBS1	AL365361.1	SMPD5	TSIX
NAMPTP1	NOS3	A4GALT			EPB41L1	PPP1R13B	ZNF232	S100A3
AC010442.3	ZIC2	CNRIP1			ACTN2	AC025171.4	PAQR7	RNF112
AC112777.1	PTK2	AC008894.2			SLC18B1	NKILA	LINC00884	SLC35F1
IPO4	LINC01046	GPR161			RNU6-36P	RAP1GAP	AL022324.2	RASGRF2
CISH	SLC6A8	C9orf170			EXD3	SULT1A1	IDH3B	TC2N
APBA1	KCNMB4	MYO3B			SLC49A3	CLECL1	DACH1	HOMER2
CFAP36	NPIPB8	ZSCAN23			KLHL5	PLEKHF2	AC093462.1	PHKA2-AS1
FKBP1B	LINC00484	HMGB1P41			TSPAN14	CLIP2	FAM84B	PPL
AP001029.2	AC234772.2	DYNC2H1			CABLES2	LBX2-AS1	DBIL5P	CLMN
AC090204.1	COL4A2	AC135983.3			MX1	LINC01678	BCL3	AC100793.2
DZIP1	FAM50B	AC010235.1			ARRDC3-AS1	HLA-A	Z84485.1	VNN2
AP002907.1	AGRN	AL450468.2			ATP7B	MYRF	PLXND1	TMEM176A
AC055811.2	KIF17	TKTL1			IDNK	MIR941-1	ZNF165	TFAP2A
AC009133.2	FERMT2	F2R			PKD1L1	RNF144B	NUDT8	NGEF
ZNF286B	LHX2	TEX41			ACTA2-AS1	ECHDC3	EEPD1	AL357632.1
FAM227A	AL139125.1	KLRG2			GALNT2	AJ011931.1	GGT7	TRMT9B
SORD	LINC01122	RN7SL68P			CDK6	PCP2	ALAS1	SNAP25
AC104581.4	AC078795.1	PBX1			TMC3-AS1	AL356056.2	SDHAP1	SLC5A5
UNC13B	AC007497.1	FOXD4			SDHAP3	NAALADL2	GLTP	ENTPD1
AGPAT5	MYEOV	TGFB1I1			FCER2	ST6GAL1	GLDN	FAM160A1-DT
RPL5P24	ADAMTS14	AL031722.1			EXOC3-AS1	SYNE4	MAP3K12	TINAGL1
AL845472.2	GAS6-AS2	LINC00506			TNNC2	TUBA4A	MAGED1	AL158840.1
NAMPT	NTN1	ANKRD26P3			TRIM71	RPL36AP33	PLPPR2	PHF24
AP001642.1	SPRED1	ZDHHC11B			ARC	BEX1	ARSG	PTPN13
ADAT2	AL035446.1	B3GAT2			AC105446.1	SYCE2	ZNF558	AL161785.1
PLS1	LINC02181	AL139327.2			LINC01909	SDHAF3	ZDHHC19	LINC01605
AL359397.2	PHLDB1	LINC02223			ZNF862	PARP9	GNPTAB	NANOG
LINC02561	ARHGEF25	CASKIN2			AC096887.2	NDRG2	AC026150.1	KIAA1217
HAUS6P3	AC007731.3	HS6ST2			SLFN5	TOP1MT	CAPN12	GLT1D1
AZU1	AL590094.1	TBX2-AS1			WASF3	LVRN	DNHD1	ARHGAP24
CD3EAP	CASKIN2	LRRIQ4			SRC	MYO1D	PMS2P10	AL109809.1
CCDC73	AC087821.1	ANTXR1			DNM1P47	AMMECR1-IT1	VWA5A	CD8A
SNORD100	CSPG5	DGCR5			C3orf18	ARID5B	AC087163.3	MIR3142HG
SLC38A5	NPR3	U2AF1L5			LGALS9B	KLF1	SLC16A14	KIF26B
NOP56	DSEL	PDZD4			IAH1	PHKA2	RASGRP3	FOXO6
AC008738.5	PDYN	AACSP1			SYNPO	AC012651.1	AMMECR1-IT1	MPO
SNORD101	AC007637.1	TRPC7-AS1			SHTN1	RNU2-22P	TBC1D2	BACE2
PUM3	PRELID3A	FNBP1L			ARRB2	LINC01504	AC023024.2	CLEC12B
ADAM20P1	ANKRD29	ATP8B1			METTL7A	MPPED1	SREBF1	MCF2L2
ZC3HC1	PATE2	ARHGEF12			AP004609.3	DBNDD2	LRRC46	KIAA1257
RPS2P35	PUS7	PCDHGA3			ADAM28	GPX7	GTF2IP23	TFAP2A-AS1
PRR7-AS1	TNIP3	AC023906.5			AC003682.1	PLIN5	SNORD91A	AC135352.1
MMP2	NECAB2	ARMC2-AS1			ZNF438	SPNS3	AC022916.1	MAFB
AC126696.3	FRMD4A	EDARADD			GET4	SPTB	HK2P1	BRSK2
TUBE1	LINC01226	ECEL1			HOXA6	CA5BP1	ROPN1L	LINC02102
SACS	TTC28	AC008972.2			MST1L	OBSCN	LINC02218	AC064805.1
SLC39A14	FAM86MP	ARX			SLC35D2	KCNE1	DHRS1	AL391425.1
REP15	HOXB3	AHNAK2			SPATA6	CXCR2	APLF	AC009292.1
AL713998.1	AC124947.1	AC103996.2			SEPT4-AS1	TNFSF10	TSHZ3	SNORA59B
RNF144A	AC037459.2	HIST1H1T			SNX25P1	AC138207.8	AC104958.2	AP003108.1
HOMER1	LINC01664	KCNS3			EMP2	SMIM14	ITGA3	AL645608.1
DOCK4	VWA1	STAB2			AC020915.1	AC118344.2	TBL2	KCNJ2-AS1
AL359921.2	AC016588.2	ESRP1			FOXH1	AL451069.3	CLU	TRIO
PPAN	KMO	LMO7-AS1			CTSG	AC005005.4	FYB1	MYO1B
RPF2	ARSE	FRG1BP			FAM114A1	LMNB1-DT	AC010186.2	C1QB
NANOS1	GIMAP8	CDC42EP1			MAP3K15	CD14	TP53TG1	MRC1
RPP25	RPS3AP29	WWTR1			AL365295.1	KCNA3	RAD52	AEBP1
LGALS9	AL023775.1	FAM72C			AC100810.1	ZNF704	PTPN22	FOLR3
Z75746.1	AL358975.1	F2RL3			WDR11-AS1	MCF2L2	AL024498.1	TLE2
AL354696.1	TMEM2	NBPF5P			CHFR	C19orf18	CYP2D6	SLC47A1P1
BPGM	SNURF	MEIOB			RAB37	AC090559.1	CD8A	AL138720.1
AL157834.2	AL138756.1	SLC25A24P1			NCF1C	ST6GALNAC3	ETV2	TTC22
AL035071.1	BEX3	SLC9C2			PLXNC1	BLVRA	DCHS1	FCGR3A
AKR1C7P	PRR16	APOC2			AC104232.1	CETP	ST6GALNAC2	MT1M
PCED1B	POLR2J3	ESPN			GTF2IRD1P1	DHRS9	AC073115.2	ANXA8L1
FSBP	AC005280.2	ZNF528-AS1			LINC00237	MAST4	SH3TC1	SELENOP
QRFP	GSG1	KCNJ5			GPC1	AGAP10P	LINC02175	GUCY1B2
IKBIP	AC079600.3	AL356417.3			TNK2	AL139174.1	TMEM254-AS1	IVL
CCNE2	STAR	TRIM36-IT1			AC139495.1	ACOT2	TUBB2A	AC083805.2
METTL2B	TBC1D29	AL035446.1			CDIP1	SIGLEC14	FIGNL2	KIAA1755
ADAMTS14	KIF1A	BATF3			AC021016.3	TBC1D8B	TNFRSF10B	AC053503.6
VSIG10	SOX4	SIM1			RIN2	TMEM8B	BLVRB	EXPH5
RF01210	AC020928.2	TLE1P1			NOG	AL109809.2	SGO1-AS1	FGF9
IGFLR1	AL035404.1	AL451062.2			SGK1	AL137003.2	CLDN12	PRLR
RN7SL3	ZAR1	BCAT1			LRRC29	RIN3	SLC25A4	AC079325.2
ATP8B3	GSTT2B	NKD1			PELI3	ACSS2	ADORA1	ATP13A4
AC096921.2	MIR4668	AL139161.2			FBXO36	ACSS1	SGK1	GRIK1
FRG1BP	EEF1A1P30	HOXC-AS3			CD300LB	TLR5	AC100786.1	SH2D1A
VIM	AC016831.1	ATP1A2			AC133552.5	SIRPAP1	ASAP3	SIGLEC15
PCDHGA11	AL606834.1	COL4A2			KCNJ11	CABYR	AC015712.2	AC068492.1
RBBP8	AC005280.1	NOS3			WAC-AS1	LOXL3	SPOCK1	STK33
MAK16	AL117339.5	SNRPN			LMTK3	BHLHB9	SNRPB2	BTBD11
GZMH	AC093525.7	ATG9B			ZNF594	AADAT	AP001636.3	SH3BP4
AC012640.4	GNG11	PATE2			DOCK6	CNIH2	ADORA2A	AL109809.4
SNHG4	PRDM6	MAP2			ANKDD1A	STKLD1	SH3GL1P1	LINC00654
JUND	SPATA17	AC087273.2			RNU6-1079P	SLC25A40	C17orf107	JAKMIP2
RNY1	AC067838.1	ADCY1			TMEM229B	MITF	S1PR3	AC010148.1
SNORD3B-2	KCTD12	HSD17B7P2			PRUNE2	AL596244.1	AC087289.2	KCNE5
RTL3	RADIL	KCNMB2-AS1			NAIP	SNORA63D	TTC39A	AC027237.4
AL365205.2	MTSS1L	AL445673.1			PTGS1	ANKRD20A5P	DUSP1	KLF1
PLIN2	ADM2	NEUROG3			AC145285.2	PELI3	MRPS18B	NR2F2
LINC00996	ITGA9	CASC9			AC012150.1	AP000866.1	UCKL1-AS1	RSPO2
HAUS6	SLC10A4	DGKH			NSUN5	SHE	APTR	FBLN5
CSPP1	GUCY1A2	CHRNA5			AC069439.1	FZD5	TAS2R41	CCR7
ATF3	KAZN	LRRC17			FRG1-DT	TVP23CP1	PTENP1	BX539320.1
EZH2	FUT8-AS1	ZNF385D			TMPRSS13	LPAR3	SNX21	CRISPLD2
AC145098.2	TRHDE	RUNDC3B			BAIAP2-AS1	DCST2	C12orf75	AC005539.1
BMP2	ANKRD20A1	AC008840.1			STEAP1	RAPGEF3	MIR17HG	GPX3
RN7SKP97	RNU6-446P	FOLR2			ZNF28	CLDN12	AC004466.2	AC026801.2
TPD52	LHFPL1	PAK5			AL157400.2	CSF3R	FCRLB	MPL
TOMM5	AR	OR1F1			ANKRD24	ACTN2	MT-ND6	EHD3
CA2	PCDHB13	NKAIN1			ETS1	MYH7B	LINC01635	SIGLEC5
AL137244.1	AC007100.1	ZNF556			DNAH11	MUC20-OT1	PAK1	ITGAD
CCNA1	AL355512.1	SPIRE1			FAM53A	AC012150.1	NWD1	CHST15
TANGO6	HTR7	LZTS1			LINC02223	TMEM217	AC107884.1	AC105402.3
SNORA26	TEX41	DUSP27			AC129492.1	CDHR1	AC015712.1	AC025280.1
UBE2Q2P2	RILPL1	CCDC158			LINC00884	TNRC18P1	FDFT1	SHROOM3
TAS2R3	FBXO43	STXBP6			CDON	MEIG1	AC138466.2	NLRP9P1
AKAP5	EIF5A2	FSIP2-AS1			MED12L	MYH15	SPRY4	ACOD1
IQCE	HTR2B	AL603839.3			CCT6B	CMTM7	AC080013.5	NFAM1
PC	STXBP6	PCDHGB6			RF00191	TMSB4XP6	BTN3A1	CR1L
NFIL3	LIX1L-AS1	MYZAP			ITGA11	ZNF137P	AC010680.4	AC105411.1
PRR22	IFFO1	RNU6-1237P			PDCD4-AS1	SHF	TBC1D3L	ZDHHC19
ORC5	AC137630.3	THSD7B			NRIR	TVP23C	ACSF2	CCR10
PMAIP1	FAXDC2	GNG4			TBL2	MAS1	SNX25	AC080023.1
SUGT1P1	NRG1	AC246785.2			RCN1P2	SEPT7-AS1	MN1	CD79B
ABCB10P4	CPLX1	AC243836.1			C1RL-AS1	CYSTM1	ITGAE	FAM66D
DFFB	ERG	TGFB2			MTND1P32	RAP2B	HTR7	PCBP3
PDP1	GNB3	ALDH1A1			PPP1R32	LILRB2	HLA-L	RPS3AP33
GSTA4	TRNP1	SGCG			ZC2HC1C	LRRC6	CD53	SNORA70J
RBMS1P1	LPAR4	EFNA5			AC002470.1	DMD	SNORD104	THBS1
AC084125.4	AGXT	AC125807.2			ZBTB46	KCNJ2-AS1	COL23A1	EPHB2
CNTLN	ATP8B2	MRAP2			TRGV9	PTPN22	EEF1E1	OR4C6
AGAP3	C5orf66	TTLL7			ZC3H6	RORB	LGALS3	UCA1
ARHGAP18	PLCB4	CES3			AC009908.1	ADHFE1	TMEM38A	AC004947.2
LINC01215	AKR1C7P	PKIB			HSF2BP	AL391684.1	TBC1D1	FKBP10
CDC37L1	RAB3A	BVES-AS1			MVP	SGPP1	PLEKHA5	AP003119.2
COG5	CIRBP-AS1	KRT17P6			VIPR1	IGF1R	BPHL	CDA
AL133375.1	OSM	AL450327.1			COL5A2	AC007566.1	CDK6	JPH4
NKD2	FAM78B	ZNF563			PTGER4	RSAD2	SRGAP1	AL627309.6
EID2B	FAM81A	ARHGEF26			LDLRAD4	OFD1	WNT5B	BEX2
CPQ	PTPRF	DUSP9			AC010894.2	AC073585.1	PIK3IP1	ATP2B2
RPL22L1	GPR3	SERPINC1			PLTP	NHLRC3	TMSB4XP2	ABCC6P1
TPM2	AC010973.2	KCP			AC145207.8	CACNB2	AL132639.2	CEACAM1
APOC1	AL450311.2	GNAZ			MACC1	FAM131B	LRRC37B	FABP7
GRWD1	TMEM64	AL078645.1			MEGF9	APLP2	RNFT2	PLPP4
RBM28	TCAF2	BCL11B			AL359762.1	AC108718.1	AL035458.2	PRDM16
CISD1	CYP2E1	USP32P2			AC124319.4	AKAP12	PKD1L1	AC024224.2
ZNF783	AC098934.1	SPATA17			AC019117.1	RIBC2	AC005696.3	AP001636.3
AL590705.3	AP003117.1	KCNH2			SYCE1L	NSUN5	SMIM5	AL357033.4
AC073111.5	IFITM1	FERMT2			C3orf20	DDX60	PRMT5-AS1	WFDC2
LINC01410	ST8SIA5	AC010524.1			MPPED1	SLC22A13	MAN1B1-AS1	P3H2
KCTD12	CD36	LIMS2			ANKRD20A5P	SH2D3A	CDC25B	PALM
PMPCB	INHBA	GAS1			PICK1	LINC00173	ESRRB	AC110995.1
RNF207	DLG2	QRFPR			ZNF334	THSD1	TKT	HDGFL3
AC099328.1	RXFP1	BVES			AL031282.1	AL137003.1	CLSTN3	TUBBP5
RPL18P10	NOS2	PTCRA			TBC1D2	SLC22A20P	CHRNE	RGS4
CHAC1	SYPL1P2	LINC01154			CCDC194	RAPH1	THNSL1	CEMIP
SNORA33	AC106865.1	SLC16A10			SIRPB2	TFEC	HOMER3	TTC39A
IFIT3	PCDHGA8	TANC1			IFT46	NR2F2-AS1	AL450998.1	TTC9
UBE3C	PDZD4	LPIN3			KCNQ1	FUCA1	SMC1B	AC022021.1
DTNA	NKAPP1	SNORD116-17			SHH	AP003119.2	AC021205.3	MAPK10
SPIB	AL161645.1	MEGF10			FCGRT	STAT5A	SERPINB10	AL138799.1
TNPO2	SEMA4G	COL15A1			TMEM266	LTK	KCNE1	MYRF
SLC26A4	SYT5	AL354892.2			RHOB	ST3GAL6	RAB43	LINC01694
CYB5D1	RAB26	CTTN			CAPRIN2	BTG1	BASP1	CXCR2P1
RIDA	KLF15	AL359504.1			ALOX5	F8	SLC35F1	MPZL2
ZC3HAV1L	IGKC	HOTTIP			BAIAP2	CLDN23	MYLIP	GALNT14
PDCD2L	DNAAF3	IFI44			AC046185.3	ZNF649	SHF	SPEG
AC073073.2	EMP2	RTKN2			BAIAP2L2	NPC2	IL16	AC092821.1
ZNF528	AC080038.1	FRMD4A			OSCP1	USP51	TP53INP1	AC005392.2
TRIB3	CCDC40	AC022784.8			AC020656.2	SLC8B1	AC138696.2	GDF7
XBP1	C20orf197	TYRP1			ZFP14	AC025569.1	AC010980.1	RN7SL301P
DBN1	LINC01225	TSPAN6			TMEM238	FAM129A	CYB5R2	CBLN1
KCNQ3	NPAS1	KIAA1211			CA5B	AL354928.1	MMP9	KCNIP1
AL135818.1	RGS16	ACTG2			AMACR	HSPB1P1	MFNG	MGLL
FAM27E4	NEK7	LINC01122			BAIAP3	FYB1	TNKS2-AS1	TLR8
IRS1	FAM85B	FPGT-TNNI3K			LARGE2	TXNRD3	LSS	AP001267.3
FAM27E3	NKAPL	PGBD5			MYH10	GNA14	RIMKLB	CACNA1F
KDM4A-AS1	CCDC78	U52111.1			ZNF837	RBKS	AL357033.3	ST13P20
KPNA3	AC016831.7	WSCD1			TRPA1	DNM1P46	AC100861.1	ZNF341-AS1
VPS13A	GTF2H2B	ZNF684			KLHL22	AC138655.1	UFSP1	RPGRIP1
RHEBL1	KCNK17	P3H1			SNTA1	MBNL2	SGPP1	AC245041.2
SNORA74D	LINC02128	PHKA1			ABHD1	DGKG	AC107959.4	CD300E
ESF1	LINC00240	THY1			TMEM255B	BAMBI	HCG4P5	FAM163A
GNRH2	ANK3	WDR45P1			KCNS1	AVIL	IZUMO1	FLRT3
AC090152.1	TRGC2	FZD4			MAP1LC3A	CCL3L1	OCLN	RHOD
RNA5SP268	POU4F1	COL4A1			AC104794.2	SCG2	BSPRY	SHOX
AL161645.1	AGAP3	LINC00421			RASGRP3	FAM110B	RNF227	AADACP1
ITGB5	DGKH	EXO5			PTPRU	AL450998.1	CALCB	USP44
PRMT1P1	IFI44	TCF24			GDPD5	ANXA5	P2RX7	NTM
STXBP4	ZCCHC24	HLF			PARP12	ZMAT1	OFD1	RASGRP1
HNRNPA1P48	AC005532.2	RAPGEF4			ZNF586	SERPINB1	AL033528.2	AC090236.2
AL391834.1	IGKJ1	EPHB1			TIMP2	DPY19L2P3	DISP3	AC023024.2
LINC00562	ZNF528	DMPK			CARD10	DMC1	LRP2BP	HHLA2
STK17B	AC139713.2	DKK2			PSAP	DHCR7	CYSTM1	HLA-DRA
NOMO3	NUTM2E	CACTIN-AS1			LINC00853	LINC01800	RPL13P5	NUAK2
AC092723.5	C10orf55	ZFP69			ATP2C2-AS1	SEMA6B	CCDC88C	SRMS
NOM1	FZD4	CD274			LINC01619	DNM1P47	AL353743.4	AC243967.2
RNY4	STARD9	CAMK2B			AC010615.1	AC105233.5	AC145285.2	AP000251.1
BMP1	TANC1	CCNI2			FILIP1L	AC131025.1	TNFRSF8	ANKRD55
ANKRD27	RN7SL471P	HMX3			DICER1-AS1	IMPDH1P5	STAG3L1	STAC2
BMF	CASKIN1	AL445189.2			TNR	FAM209A	CDHR2	SMPDL3B
HSPA7	AC005165.1	AC072062.1			KLHDC1	PDLIM1P4	C16orf45	KCNK13
ACSM3	SELENOM	AC091564.4			AC098934.2	CST7	LILRB5	AL022316.1
NUDT3	AP000941.1	CLIP4			AC004982.2	VCAN	BX293535.1	LINC00865
CNKSR3	LINC02561	SCAMP5			SH3BGRL2	NUDT16P1	AL139123.1	CHRDL1
KBTBD6	AC022182.1	KCNQ4			TNFRSF14-AS1	CCDC88B	DMRT3	SNED1
EBPL	BAHCC1	AL031985.3			FAM105A	C11orf21	MIR22HG	AC004870.4
RHEX	CASC15	IL17RD			AC091769.2	SYT17	STMN3	PLPP3
SLC7A5	GPR63	DLL4			FER	NPIPB15	MYRF	CLEC4F
WDCP	SLC9C2	SGIP1			ZNF117	AC011379.2	PAN3-AS1	AC083805.1
AC009005.1	DSC2	VLDLR			AC009133.3	ERAP1	AL031963.3	CALD1
DGUOK-AS1	DPYSL2	RHOXF1P3			THBS3	RNF208	AP000704.1	RTN1
CPS1	TIFAB	ARNTL2			ITPRIPL2	ZBED3-AS1	ST8SIA4	C4BPA
FLT3	F3	TLE1			OMG	SLC22A16	DLGAP1-AS1	AC022706.1
TEF	AC011511.5	SMAP2			RHOC	AC127502.1	TRIM71	CD22
SNORD92	ID1	AL683807.1			AP003064.2	DTNB	AL359513.1	RIC3
C9orf85	CDHR3	DGAT2L7P			UGDH-AS1	NFATC2	SNX15	CLMP
FBXL13	AC243772.3	NBL1			CASZ1	AL359762.1	PDCD4-AS1	CALN1
PPP1R16B	PER3	TMEM37			TNFAIP8L3	SMIM5	LRG1	FGF19
FBL	LINC01719	LINC01943			AC008750.7	Z85996.1	TLE6	KBTBD12
NDUFA5	MAPRE3	ALDH1L2			AC106782.6	SLC1A3	PLIN5	KL
ZNF277	AP002414.2	AC092723.5			C16orf71	AK7	RFC2	GPRIN3
AC005224.4	DKK2	HECW1			ATOH8	ST18	ACSS1	AP001636.1
INSIG1	SH3PXD2B	TEPP			CPNE9	KCNN1	PGF	AL009178.3
PIBF1	CU634019.6	RFTN2			TTC39B	C16orf96	AC053503.5	AC105101.1
AC073857.1	AL354733.3	MIR30C1			B4GALNT3	RASGRP4	DTX4	LRRTM4
PGM2L1	PCDHGB7	AC003681.1			SH2D4A	NR6A1	FXYD5	MFAP4
AUH	PCDHGB5	SLC27A6			PCOLCE-AS1	LINC01503	PLAC8	JAK3
RPL7P15	AC234582.1	DLL3			ZNF426	CBR3	ZNF774	RN7SKP32
CCDC169	ATP2A1-AS1	NFYC-AS1			AP002986.1	RRAGB	AC073115.1	GAPDHP36
AL139125.1	AC239800.1	SLC30A3			PARD6G	AKAP3	RN7SL130P	ADAM33
RINT1	UNC13D	CFAP47			AC015911.8	MELTF	ADPRHL1	PLCB1
DHFR2	AC092723.4	SEC14L2			GALE	SLC22A5	EHD2	RXRG
CLNS1A	RTKN2	AC239800.1			LINC00499	CLU	RAPGEF2	PLA2G4D
ATXN7L1	HS3ST1	LINC00996			LIPT2	PICK1	KREMEN2	SYNE1
NBN	DACT3	TBC1D8B			SLC15A3	ZMYND12	MVK	CLDN9
LINC00327	DNAH7	MEIS3P2			LY6K	AP000346.2	AC025181.2	S100A8
PAG1	AC022092.1	APLP1			AVPR1B	DISP1	GTPBP10	AL354707.1
FKBP5	MIR181B1	ZNF347			FAM131B	AC106779.1	AP000320.1	SLC10A2
AC092069.1	CR769775.4	C1orf21			FAM174B	KNOP1P4	LINC02580	AFAP1L2
JAML	PCDHGB9P	RIMKLA			HAVCR2	LGALS9C	WHAMMP3	DOCK9-AS2
MDN1	TMEM121B	SIX1			NCF1B	SNX9	AP000769.1	RGL4
KLHL21	PLD6	RIMS3			GJD3	GTF2IP4	MCAM	HK3
C9orf40	LINC02207	PTGER3			IL23R	TLE2	NPR2	CEP112
SMARCA2	CPNE7	LINC01169			FAM57A	ACP6	CXCL16	AP000688.2
AC022868.1	WDFY3-AS2	PTPN3			AKAP3	LINC00957	TSNARE1	NR2F2-AS1
MRI1	HLA-DOB	ITGA9			PITPNM2	ACVR2A	AL365436.2	CLNK
ZNF587B	CCDC151	HERC5			TMEM175	MOK	RNU2-63P	AC105233.1
EEF2	AC091144.2	TMC5			PAK1	SLC26A7	ZP3	SH3RF2
AP001505.1	AL391834.1	ECM1			GATA2-AS1	HLA-H	PLAUR	FAM9B
SH3D19	AC106820.2	BX842568.3			MPP2	PIP5K1B	LMTK3	PLCB1-IT1
ADGRE5	TSGA10IP	AC026877.1			CLCNKA	AL445472.1	SYCE1L	AC009237.14
FAM229B	CDRT15P2	NPAS1			AC104825.1	NEDD4L	HLA-E	AC135626.1
HES6	FAM227A	RHBDL1			SLC4A3	HSPB1	MIR3143	AC097493.4
PM20D2	LINC01977	AC104248.1			LINC00634	SNTB2	Z97192.2	MYO5B
AC067930.6	OSBPL6	PTPN14			LY86	PDGFRB	MIR646HG	AL357033.3
RPL34P20	RHBDL1	AC006967.3			TP73	AC123768.4	SYT17	CEACAM3
HSH2D	AC093567.1	ATP2B3			AC010491.1	THEMIS2	NR2F2	HLA-DPB1
CR786580.1	LTA	PHLDB1			MOV10	PDE9A	MOV10L1	AC003958.2
RNF38	CAMK2B	AC092723.1			AGGF1P1	CCDC149	MAGEF1	AL050344.1
IMMP2L	AL845472.2	PDE5A			CLDN15	SLC17A5	LPAR6	MCC
TRMT61A	AC243772.2	AC023157.1			DYSF	ZC2HC1C	FANK1	AK8
NEXN	AC242842.1	LMLN-AS1			PRR29	ZNF219	CHST13	GRIK5
GOLGA2P10	IFIT3	AMOT			RHCE	NR1I2	AC002454.1	CACNA1I
EXOSC5	AC145098.2	CALCRL			SERPINI1	AC015712.2	DLX2	CDHR1
AL009176.1	PSAT1	AL118508.1			GASAL1	AC025857.2	TTN-AS1	WNT5B
UBA2	RASA4	PRSS36			LINC01225	SLC7A7	ABTB1	CD69
GCSHP5	CTSF	PCDHGA4			MCF2L-AS1	AC004771.1	NCOA4P4	CD200R1
EEF1A1P8	AC096667.1	CRB1			NRGN	KCNQ5-IT1	AL136162.1	SERPINE2
PVR	SVEP1	AC093535.2			DPY19L2P3	LINC01088	GNG7	SAMD12
RCC1	TAS2R6P	RN7SL3			GABRA4	ZNF572	KCNF1	LOXL4
AC087752.3	LGALS12	PAPOLB			RTN4R	AC009948.3	EXOC3-AS1	AC096751.2
OTUD6B	IL15RA	FAM184B			PCSK4	FCGR1B	TRIM26	LRRC10B
HNRNPA1P54	FCER1A	VLDLR-AS1			RGCC	ELL2	AOAH-IT1	PRKG2
CDHR3	ADAM22	CAP1P2			TG	SLC41A2	AC005736.1	DEFA9P
NAPSB	LGR4	CA7			ERP27	HLA-C	ZNF703	AC141928.1
AP002807.1	OTUD7A	AC005041.3			AL359532.1	ELFN1	CFAP57	ENPP7P11
CTU1	MIR181A1HG	ANKRD18DP			H1FX	FAM46A	ALOX12-AS1	AP3B2
RPL7P8	GPR153	HOXA13			DNAJC30	SSPO	SMAD1	AC010980.1
RAB30	VWCE	CTNNA3			RCN1	HLA-F	LINC01237	NUDT16P1
WDR38	AC107983.2	NFYC			ADAP2	AC105402.3	CYP2T1P	DGKK
TUBB6	GPBAR1	TEAD2			C1orf162	TMSB4XP2	ABCA13	XDH
AP001267.1	REEP2	AC078795.1			LRRC75A	FXYD5	ZNF714	FPR2
PITRM1-AS1	ATP6V0E2	OTUD7A			SMYD3	QPRT	APOBEC3A	ETNK2
ZCCHC7	MYO3B	WDR78			RUFY3	SNED1	CES1	LINC01124
ZNF800	PRICKLE1	CDYL2			FAM71F2	AC007614.1	MEGF9	AC074389.2
RRM2	ABCF2	ZMPSTE24			CYB5D2	PDCL3P4	CES1P2	C3orf67
RPL12P17	MAP1A	C1QL1			LINC00173	GATM	DHX32	S100A9
REV3L	NPIPA5	RAB3B			AL117328.2	AC087741.1	OSBPL11	CYS1
DIS3	MORC1	PPP1R14C			JUN	PAIP2B	ATP2A1	AC087741.1
AC121320.1	MIR155HG	IRAK1BP1			KLF3	CEACAM1	AC017104.5	AF233439.2
KCNK6	ABHD17B	AC018529.2			AC133552.2	COL5A1	SPAG16	RASSF6
ATP2A1-AS1	SHISA7	VSTM4			UBA7	EMP1	UPK3BP1	AC074141.1
TIMM13	LINC00920	CRIP2			FOXN3-AS1	TLR6	PHKA2	SGMS2
AC022784.1	BCL6B	PCDHGB9P			ACVR2A	NIPAL4	TAS2R62P	CERS4
ITGAL	PLAU	LINC01655			PXYLP1	DLGAP1-AS1	AC044836.1	VNN1
TOX	IGFLR1	RASA4			PODNL1	AL021392.1	CD9	KCNF1
AC009137.2	ABCB4	AC012103.1			LINC02035	CRYBG1	AC133552.5	FCRL5
RRS1	SLC22A31	MLXIPL			AC080013.5	KCNC4	AC110285.7	SLC2A10
MIPEP	PROX1	PDZD3			AC010680.3	DNAH10	PPP1R13B	ESRRG
C8orf37	SIGLEC6	TSPYL5			FLNB	AC026801.2	CD44	SIGLEC20P
CCDC144CP	AC020909.2	GRIN3B			PNMA6A	EIF4HP2	MYLPF	DSP
DST	NRN1	SLC43A1			AC002456.1	MAFA	AC118344.2	KPNA7
AC096642.1	C9orf153	CHI3L1			AC107241.1	AC092919.2	LMNB1-DT	BTLA
AL662795.1	LINC01305	HDAC2-AS2			HHAT	CCDC3	KIAA1671	NOS1
RPS10	LINC01169	CD40			AC026362.2	CFAP99	TESC	AC087477.2
LINC01140	HEPH	AC016710.1			CCDC153	TNNI2	AC007952.4	PPP1R1B
AC147651.4	KDM4A-AS1	C4orf19			APOBEC3B	GFRA3	C16orf96	AC007278.1
CEBPA	RPL12P25	EIF5A2			NPIPB6	GLIPR2	MXD1	AF228730.6
ING3	AC009318.1	PLA2R1			GOLGA7B	C17orf82	GOLGA5P1	ITGA3
ELOVL6	AC021092.1	KDM5B			ACTG1P1	GTF2IRD2	VWA1	AP000547.3
RPS6	AL450405.1	ERFE			ALG1L2	AC127502.3	FAM66B	C1QL4
DPH2	ZNF775	CR382285.1			PLD2	FGD2	AC025857.2	ABLIM3
RPL13A	LILRB1	DNM3			DHRS9	C10orf128	LCN12	ABLIM1
ALOX5AP	SYP	AC109826.1			LINC01136	KCNG1	SEM1	LBH
RPL7P47	IFIT1	ZNF704			AC008568.2	ZSCAN12P1	JADE3	MAS1
ITGA5	RHBDF1	AC073349.1			RASL10B	HRH4	RNU6-1003P	SPAG16
AC027097.1	AL603839.4	MAK			RPS6KA2	COMMD3	CARMIL1	PCAT1
FSCN1	CC2D2A	C3orf52			TMTC2	PPP1R26	FNBP1	AL162254.1
PIH1D2	CPXM1	ZNF215			DNAH12	GOLGA8B	RASL11A	FAM66B
AC011978.2	SEZ6L2	PCDHGB7			AL133410.1	LINC02575	GLB1L	NRCAM
PPAT	PHYHIP	GAS6			AC011899.2	H1F0	ZNF37A	MEP1A
CCDC25	AC110285.1	RF00026			DBIL5P	FBXO27	CHCHD6	TUNAR
AC096920.1	INTS4P1	CAP1			AC007114.1	KCNJ11	RGCC	SMC1B
CCDC138	PFN2	KCNMB1			MYO6	TMSB15B	CD79A	COLEC12
AC016405.1	AL513165.1	MTND2P28			AC009226.1	AL158801.2	U91328.1	TREML4
DSCC1	JCAD	AC084033.3			IRX3	EDDM13	AC007786.1	STEAP4
BCL7A	ZNF215	COL9A2			ZNF695	ROBO3	ZDHHC11	SLC47A1
CHAC2	BRSK1	GPR137C			SMAD3	CCDC144NL-AS1	GOT1	DMD
ZNF225	FUT7	STARD13			LILRP1	RBM47	NCOA4	PKNOX2
FAM216A	LINC00656	ZFPM2-AS1			ERV3-1	RAB40AL	AKR1C1	RPL10P8
RPSAP6	USP41	MED12L			DDX60	ARHGEF10L	AC099524.1	LINC02139
MIR7111	UBE3C	LINC00942			PTK6	KCNQ1	SULF2	AC104809.2
SNHG5	FAM198B-AS1	SIGLEC1			TRAV36DV7	SCD5	AC002091.1	LINC00958
AC145207.3	ENAH	AC245595.1			MST1P2	ITGA3	RF00012	KANK4
PYGB	HSD17B7P2	OTOA			APOE	AL160272.1	SHROOM3	AC007278.2
AGAP9	AC055811.2	SPTBN2			GPR82	ALG1L2	EPHA1-AS1	MERTK
BNIP3	WDR63	PALD1			AC007566.1	ARHGAP42	AC021028.1	MCTP2
LEPROTL1	ESPN	IKZF3			AC133552.1	AGAP12P	KIF5C	AC009237.3
RRP9	MIR181A1	MGAM2			PLEKHA5	AC105411.1	TBXAS1	MSLN
SMYD2	CASC20	FCHO2			MALINC1	C6orf52	MIR3190	VSTM1
CDK20	DPF3	INTS4P2			ASAP2	CPVL	PMS2P2	GPAT2P1
ARL6	ACSM3	AC100801.1			MTND2P2	AL121759.2	AC010173.1	MPP7
USP32P3	SNORD3B-1	CELF2-AS1			HGSNAT	LINC01096	MRPL33	IL18R1
TIFAB	FUT10	TRPC1			ROGDI	THBS1	AL354928.1	C21orf62
CCNB1IP1	ZNF382	OTX1			AC005593.1	FGF17	FAAH	TP63
SCARNA8	TRIB2	PLEKHA7			MGAM	TNFAIP8	NUDT16P1	FBLN1
RANBP9	AC239798.4	AC098934.1			KIF1B	LINC00886	VSIR	AL138799.2
STARD4-AS1	SFXN3	AP001057.1			ICAM3	HAPLN3	PRNP	HOXC4
RN7SL471P	LINC01585	CRISPLD1			AL359510.2	ECHDC2	PLPP1	C1QC
CHST10	SLC25A19	C2orf27A			ZNF703	CAT	RHCE	C18orf15
AL035461.2	GNG4	PKP3			PNPLA4	ACBD7	ELL2P1	PATJ
ANKRD13B	KANK1	IQCD			GYPC	MIR17HG	TNFRSF10D	DENND2A
PAXIP1	HHIPL2	PLPP2			TRAPPC6A	OVCH1	AC069185.1	GRIN2B
FABP5P11	TDRD12	AL137186.2			NPR2	LINC00598	AC083805.1	CD177
AC009118.3	EXOSC3P1	NDFIP2			ARMC12	RF01946	P2RX1	MAMDC2
KIAA1024	NOMO3	SEZ6L2			HERC2P3	AC044802.2	DTX2	FIGNL2
TASP1	AC126474.1	AC084782.1			KCNMB1	AC023024.2	MST1R	HNRNPA3P14
WSB2	PNMA6A	SRRM3			DCST2	FOXO1	ETS2	TMEM63C
AL136380.1	C1orf21	NYNRIN			LINC02150	CELA1	SPATC1	PPARGC1A
DOCK8	BAG2	AC020909.2			ZNF219	SCX	UBE2L6	AF228730.5
AC130324.3	PHGDH	ARFGEF3			AC005520.2	MAGI2	MDH1B	KIT
AC016957.2	GDF11	ASAP2			OGFRP1	DLEC1	CDC42BPG	GLDN
VDAC1P3	PDE4DIP	KIAA1211L			DDX10P1	PAK1	AC010247.2	CLEC2B
AC010999.3	NEFH	RAB3IL1			IL22RA2	FJX1	AC087392.3	CHMP4C
RPSAP58	RNVU1-18	RIMS4			AF127577.4	SLC8A1	PLXDC1	S100A12
C9orf64	SPRY4-AS1	ILDR2			IGF1R	CIITA	CHRNA6	HRASLS
ZNF775	OPTN	VASH2			MELTF-AS1	AL161729.1	SCD	IGSF3
AC010536.1	TRGJP2	PCDHGA1			LGALS9C	RBMS3	AC009292.1	HLA-DRB5
EOGT	ZNF461	DCLK3			MT-TQ	TET1	SIRPB2	P2RY13
COQ3	PCDHGB4	AL078645.2			IGSF9	TRIM73	LILRA1	SLCO2B1
MIR6797	ANTXR1	LTBP1			TFAP2E	CR1	CRYL1	HOPX
MTHFD2	CXCR3	AC040160.1			AC092828.1	ANKRD31	RASGRP4	ADAM19
ARHGAP5	CTBP2P8	TRIM36			C5orf42	ARAP3	CRADD	GUCY2D
AC011816.2	TEX15	AC092198.1			AC010997.5	ACTA2-AS1	PPM1M	URAHP
FRG1HP	SATB2	AC006026.3			AL133523.1	CUZD1	AKT3-IT1	SYT6
TPSB2	ERFE	LINC01719			ERICH6-AS1	AC108471.2	COL6A3	AC245164.1
SLC44A2	TRGJP	ELFN2			AL589993.1	AC002456.1	AC019257.2	FBLN2
GLUL	NT5C3B	LINC00484			AC020663.2	C7orf61	C1RL-AS1	HLA-DQA1
EFCAB8	AL160408.2	SIT1			MIR3936HG	SRD5A1	GABARAP	TPTEP1
AL160408.2	ISCA1	RLF			GLIPR2	MAP3K8	EPS8L2	AC215522.2
AL118508.3	SEMA3G	PPT1			PLXNB3	SLC25A27	AC025279.1	OTOF
ABRAXAS1	SFR1P1	SLC17A7			SMAD1	MST1R	AC096772.1	AC084121.4
GOLGA8O	DNAJC12	AC104135.1			BLVRB	MIR3936HG	SLC37A2	CLEC9A
AC073912.2	DDN-AS1	CYP46A1			SPIRE2	ULK4P2	C2orf50	HLA-DPA1
DOHH	SYNPO	DNAJC22			IL1A	BACE2	TIGD4	EPCAM
ECE1	EID2B	SPON1			GMPR	HYI	TGFA	FRK
CAB39L	SAV1	ADAMTS6			AC022144.1	PTPN13	HLA-C	DACT1
NUDCD1	ERRFI1	AL118508.4			ADGRA2	TRIO	AL731574.1	AL354936.1
NBPF20	VIM	AC020928.2			SEMA6B	CRACR2B	PTPN20	SCML1
LILRB4	LYPLAL1-AS1	NPIPA5			SLCO4C1	CKM	ADHFE1	TRIM6
BMT2	ZC3HC1	GNAL			S100A6	AC026954.1	MTHFS	DLX5
NR3C2	PKIB	THBD			AP001043.1	PLS1	CACNA2D4	RPS3AP30
XRCC2	IZUMO4	NPAS4			HYAL3	HDHD3	NFKBIZ	RBP4
CEP170P1	LINC02218	LINC02207			LINC01569	FAM171A1	TMEM150A	FOXC1
AC068522.1	PPP1R27	DPF3			HOMER3-AS1	CYP51A1P1	CHST7	RIMKLB
AC096586.1	TNFRSF14	SYPL1P2			HOXA3	AC108210.1	HACD1	PAQR5
AL031777.3	SERPINF1	LINC01222			RTL8B	KLHL35	RPS6KA5	ZNF660
WDR97	GIMAP5	CHSY3			CDC42EP4	GLUD1P2	CC2D2A	CCKBR
RPL23AP53	ZC3HAV1L	MAPK15			ITGA9	SLC9A7P1	GLIPR1	KRT31
FABP5P1	TRGC1	AC245407.1			PDE1C	AC009908.1	TOP1MT	PDE3A
FNDC3A	B4GALNT3	C1S			IBA57-AS1	STAP1	LINC01018	CACHD1
FABP5	PCDHGA11	RAB15			AC009948.5	TBXAS1	PPARGC1A	SLC16A14
MAPK6PS4	AC241952.1	FLNC			AL121601.1	SPDYE18	SPDYE18	HLA-DQB2
METTL7B	AC046185.3	AC132807.2			BBX	DLGAP1-AS3	TPPP	MDFI
RNU5A-8P	ASIC1	ZFP69B			LY96	HIP1R	AC104581.3	IL1RAPL2
EEF1A1P12	AC012313.8	CTTNBP2			CLDN23	FOXH1	TLR10	HCN4
GOLGA8Q	NKD2	AC067838.1			LINC02217	AC008013.1	TGM5	LINC01500
AC246817.1	PLEKHG5	LINC02344			MT2A	ACE	RAP1GAP	SFRP5
AC005831.1	AP000943.3	AL138999.1			ZNF585A	CDC42EP4	DTX2P1	SLC40A1
ZSCAN31	TUBB4A	LINC02169			MMP9	AP001065.2	GRASP	WNT5A
PRKCE	NDUFB2-AS1	EYS			PAXBP1-AS1	NRGN	LRP5L	DEFA6
SPIN4	AL355852.1	UNC13C			TDRD9	FRRS1	PCAT1	TSHZ2
GCSH	CNRIP1	ADAMTS7			AC068446.1	FAM198B	SPNS3	AC124067.2
CBWD5	TREM1	B3GNT9			TMEM92	CD28	GPA33	AC084121.3
RAD54B	LINC01366	AC093890.1			DLL1	AC087477.2	NCOA4P3	PLA2G7
SHQ1	PCDHGB6	PLEKHO1			AL031686.1	MEI1	ERICH2	BDKRB2
HAUS6P1	AL158166.1	ADAMTS4			B4GALNT1	PDGFRL	ZC2HC1C	NIPAL4
EGFL8	IRF8	PFN2			RNU2-22P	HOMER3-AS1	FXYD6	LOXL1-AS1
SIDT1	BX537318.2	RGS16			PIGZ	ACSF2	SLC22A1	NSG1
PRAG1	WNT7B	ATP6V0E2-AS1			AF111167.2	TMEM45A	RFLNB	FAM160A1
ZNF552	RHOV	EDA			AC018755.2	BST1	RNU6-522P	HTRA3
BMS1P2	IGFBP4	AC087821.1			TMEM169	LMNTD2	AL357632.1	WFDC1
AC127024.2	ACSL1	CCDC144A			NLRC4	AC005076.1	TFAP2A	DLGAP1
AC079601.1	PXDC1	POT1-AS1			AC010719.1	PGM1	GPAM	PADI4
SNHG3	ADGRA3	AC093567.1			NUP62CL	AC092821.1	SLA2	RAVER2
AP001020.2	AL606763.1	ANKRD20A1			ALPK3	A2M	RAB7B	C10orf99
AP001628.1	LRWD1	TENM1			AC006033.1	GRPR	AC005841.1	GNAI1
SLC25A51	AL357060.1	AC009501.3			TMC4	LILRP1	MOK	DEFA8P
RNF6	ALDH1A3	SLC7A10			RN7SKP124	LGALS9B	HLA-J	PPIAP23
SPR	CBX2	GSTM3			EVI5L	RN7SL130P	PAIP1P1	XKR5
THBD	AC022211.3	EPDR1			GNA14	AP003774.4	FKBP10	CLDN1
HSD11B2	KCNH2	CDHR3			H1FX-AS1	WFIKKN1	ZSWIM4	RPSAP71
SLC35B4	TTC36	SCUBE3			NBEA	C3orf58	AC007552.1	LINC00379
ZNF398	CPEB2	DST			DNAH8	Z98257.1	LOXL1-AS1	ADAMTS3
SAMD10	DIRC3-AS1	AC013470.2			PRR36	CD80	RNU6-196P	NPHS2
EEF1A1P7	SLC4A2	DZIP1			HABP4	DRC7	NSUN5	PLBD1
AL354977.2	CAMKK1	SPATA32			AC012629.3	CHN2	CXCR4	COL1A2
SLC4A2	AC144521.1	WDFY3-AS2			SLC4A5	PIGZ	EVI2A	IL18RAP
PDCD2	LDLRAD2	PRRG1			AC020915.3	ZEB1-AS1	C10orf143	AC128689.1
MLLT3	NBPF20	AC100771.2			AC239803.3	AC215522.2	TRGV9	CACNA1C
RPL12P12	AP000842.3	AC242426.1			CHPF	TMTC2	EMID1	PENK
AC011939.3	ETV4	GIMAP8			AL451069.3	DLG1-AS1	TCP10L	ARNT2
KIAA1551	AL645933.2	ADAMTS8			STARD10	NUDT12	FAM110A	OVOL1
WNK1	SHC3	STON2			GPR162	ADA2	STEAP4	CLEC2A
NME7	C17orf51	AL136018.1			AC104211.1	HTRA1	LINC00957	LMO1
STX2	PAX8	SNURF			MELTF	PHACTR1	METTL9	RNF165
GDPD1	MAPT	SHC3			AL136116.3	UBE2L6	YPEL1	RETN
TWNK	WDR35	BTNL9			ADAM11	FKBP10	RBKS	HMSD
OSTM1	TNF	AC017007.2			MTND5P26	TXK	XKR7	ZBTB7C
AC000123.2	ZNF724	UNC5A			EIF5A2	HCG4B	PMS2P7	GIMAP4
RHOH	TTC26	GUSBP3			TTN-AS1	CDRT4	AC126755.1	SNCA
TPSD1	USP53	TTLL7-IT1			CLGN	ZNF69	DLGAP4-AS1	GLYATL1
DDX21	CSF1	LAMA2			PTPRN2	GTSF1	ZSCAN12P1	DDIT4L
PTP4A3	HAUS6P3	LINC01684			CBR3-AS1	PEAR1	PROK2	SLC30A4
POLRMTP1	LAMB3	KRT17P2			AC068790.2	COL23A1	ATP1A3	ASIC2
AC091429.1	TRIP10	CAMSAP2			SERPINH1	CLCF1	DOCK9	DCHS2
TBX3	AC131392.1	PRR18			AC090114.2	MUC20P1	AC127502.2	ADCY2
C19orf48	AGBL2	EGF			LINC01238	PLCD4	PALM	ANKRD34B
SATB1	SOGA1	MIR30E			TBC1D3L	CEP112	SLFN13	GJB2
SNHG26	YES1	AMOTL2			SYNGR3	AC098614.4	MT-TA	AGR2
SNORD93	TBCAP3	ATP1B1			CYSRT1	SYNGR1	KRT8	AC120036.1
ADAM32	ABCB10	SIGLEC11			RNF215	CMBL	AC005077.2	TWIST2
SYPL1	HIST2H2BA	AL356583.3			RASGRP4	AC025164.1	JAG1	FAM198B
INTS6P1	PRR7-AS1	DUSP4			ADAMTS1	CD300A	AP003557.1	HPGD
TEX30	FAM213B	RASA4B			C5AR2	HMGCS1	NSUN5P2	NKAIN2
GRAMD2B	KLF9	UNC79			DISP1	TDRD7	SARM1	FCN1
RNF8	HSPA12A	RF01992			SHROOM4	AC156455.1	OXCT1-AS1	DLX6
NR2C2AP	AL831711.1	KRT17P1			LINC02321	LINC01422	IQCN	DEFA4
QTRT1	P2RY6	CDS1			GAS6-AS1	TBC1D1	AC002456.1	DLX6-AS1
XPO5	STAB1	MMP14			TNFSF4	TUSC8	GAS7	DMRT3
ZFAND1	KIR2DL4	RNU6-821P			P3H3	KCNK13	EXTL3-AS1	GPA33
MYO7A	ASGR2	SPATA9			RAB3IL1	CHRNA7	AC007000.2	CA8
SNORD105B	FOXD1	ANKRD18CP			VSIR	NOMO2	FBLN1	HLA-DOA
AC144521.1	CNOT4	KCNMB4			ZC2HC1A	PSAP	ADAMDEC1	PRSS21
USP45	ZDHHC11	FBXO43			PSMG3-AS1	TMOD1	KCNAB3	MMP8
CBLL1	AC104581.4	ANKRD29			BEND5	TUBA4B	CEP112	SKAP1
SNORD46	AC005224.3	LRRC2			GPR156	SLAMF6	AC116351.2	GPAT2
SNAPC1	CTDSPL	ZNF607			DNM1P46	AC012414.5	VEGFA	GZMA
PUS1	FAM69A	UNC5B			NFIX	FCER2	RAPH1	OLIG2
CPT1A	ANKLE1	BAG2			CDHR2	SVILP1	CLDN15	LINC02470
NFKBIB	CCDC74A	AC008632.1			GSTO2	ARHGEF10	LY6E	SLC1A1
NAPEPLD	ABCA1	LYPLAL1-AS1			OR52K3P	IGFBP7	EBI3	CEACAM6
COL27A1	AP001000.1	AC037459.2			THSD1	GTF2IRD2B	ARHGAP24	C1orf115
RIOK1	GBGT1	ELOVL4			LINC02246	ARRDC3	RASL10B	GPC4
SNHG16	TNFRSF11A	AL355482.2			EPSTI1	DSE	AL162274.3	DES
HGH1	KMT2A	TMEM158			INPP1	CDC42BPG	LTK	GPR158
ELOC	HILPDA	GLCCI1			AL513534.1	AC005838.2	LDLRAD3	HLA-DRB6
RPL12P33	WDR60	MCF2			AC096636.1	AJ239328.1	AL049634.2	GBP1
SNORD91B	PEA15	MMP24			KIAA0895	KBTBD11	TOX	HLA-DQA2
CFAP44	SPRY2	IL17RB			MAP3K12	ASB2	RNF5P1	MUC13
AC134772.1	TRIM36	AL845472.1			PINLYP	TNFSF13B	AP001636.1	GLI2
AC017083.2	CD1D	AMIGO2			CATSPER1	NRTN	NLRC4	GJB6
AC009404.1	CCDC74B	NPNT			PLEKHG4	MGAT5B	P2RX5-TAX1BP3	GDA
TSTA3	ORC5	INTS4P1			RDM1	AP002851.1	CD80	SEMA3C
AL354740.1	CPNE5	ADAM22			MYH6	GPRASP1	AL034397.3	THNSL2
ANO5	LINC02569	DPP4			ZNF738	GPR150	BTG1	ADGRL2
SNORD88A	SRPK2	AL845472.2			GLIS2-AS1	MEIS3	CPSF4L	PARM1
AC093827.3	PIK3C2B	BMP8A			COL25A1	TLR3	OMG	NHLRC3
FBXL3	AC006207.1	CSF1			NAT8L	METTL7A	METRNL	DEFB1
SCLY	AL512625.2	CIART			C11orf21	AC079760.2	AC079630.1	AC022730.4
TMEM70	MIR4477B	BHLHE22			DAPK1	PTTG2	ACBD7	EFEMP1
RNF175	KCNJ15	GTF2H2B			HMOX1	GATA2	HCG4B	DPEP3
ZNF714	GPR68	LINC01977			PTPRH	TCTEX1D1	GPC4	TSPAN2
TMEM161A	SLPI	LHFPL2			C1orf53	GJD3	RAB11FIP4	BMX
RPL7L1P8	ITGA2B	AL050341.2			FLRT1	AP001962.1	ZNF395	XIST
AL158825.2	AC000403.1	PCDHGB8P			DNAJC27-AS1	ABTB2	TAS2R60	HIST1H3G
SNORA72	AC009123.1	AC096642.1			AC010542.5	CES1	BIRC3
HACL1	STX2	IL6R-AS1			BX284668.5	GRAMD1C	AC011481.1
AC093157.2	AC004846.1	MORC1			FZD1	AC093582.1	CYB5D2
ZDHHC14	LAT	RADIL			SNX21	SALL4	S100B
SOX12	TRHDE-AS1	TRPV3			CACFD1	UNC80	LINC01389
PIK3AP1	MIR454	KMO			IFI16	MYO7B	AC136601.1
FAM3C2	CCNJL	AC093458.2			TNFSF10	LCN12	BX571818.1
IPO5	FAM27E3	CPEB1-AS1			SMPD1	ZBTB20	SSC4D
SLC1A5	VPS9D1-AS1	SLC8A1-AS1			AP001830.1	GAREM1	MYH15
CNOT4	HAUS6	SLC6A8			C2orf50	SPAG17	EPHA10
LINC01138	AC010442.3	AP002358.2			TMEM74	HOXA1	PLEKHM3
NUP205	ADGRE5	SERPINE3			KRBA2	TMEM71	NRCAM
EEF1A1P13	BVES	PAPPA2			CDC42BPG	PPP1R26-AS1	KCNC4-AS1
ACSL1	IMMP2L	LINC01182			SNAI3-AS1	ADGRD1	DMD
FXN	GPT2	FBXO16			RPS26P21	BTF3P7	NDST1
PNPT1	ETV1	RNF217-AS1			ESYT3	CD70	AL160272.1
IRF8	C1orf216	P4HA3			STYXL1	SIRPB3P	TNFRSF12A
RECQL4	PIK3CG	EPAS1			AL358975.1	TMEM132B	LIPG
PKN3	RBM28	AL160290.2			SEZ6L	SLC9A7	FOXH1
ARL11	CR769775.1	SLC44A4			FOXO1	AL356804.1	AOC3
THAP1	OGFRL1	TPBG			SLC22A18	ZNF665	ANO8
SEMA3A	MAPK6PS4	MDGA1			MLF1	PKD1L1	LGALS9C
POLR2K	AC083880.1	AC145098.2			AC010627.1	AC105402.1	FAM185BP
TIGAR	HCST	TPM2			ZCWPW1	ZNF608	ASGR1
SGIP1	SPR	KCNQ3			NKILA	IL1R1	AC063950.1
PINX1	TEAD3	AL138828.1			PTPRVP	TOLLIP-AS1	TCF7L2
MTUS1	USP18	LINC01374			AL513365.2	AC025280.1	CDA
AHRR	CORO6	HSPA8P4			LINC02577	DDX60L	NRP2
AL359643.3	USP2-AS1	AC092667.1			AC021205.3	TMC7	LINC01480
UTP23	AL604028.1	KRT8P45			AL049552.1	FAM174B	KCNJ2-AS1
EEF1A1P9	UHRF2	CD247			AP002992.1	F11R	LFNG
TFB2M	ASAP2	AC091144.2			AC004408.2	PRAME	AMDHD1
WDR46	YAP1	SHISA3			SLC16A6	FSCN1	BDNF
AP001324.1	SNHG16	CA2			DDX4	AC025171.5	AL161785.1
TTC26	AC073073.2	DYRK3			LHPP	STARD10	SLC2A3
ELOCP2	PAXIP1	TOGARAM2			ZNF630	PNPLA4	ANTXR2
FAM124A	LTBP1	INHBE			CA11	UNC5CL	MTCO1P19
SRPK1	MINDY4	TEX15			CD209	PLEKHA1	CD83
CRACR2A	AHNAK2	RPL12P25			HTRA4	MAPK8IP2	DENND2A
CCDC77	GTF2H2	BX664727.3			AC109460.1	RAB3IP	RNU6-1005P
PCNA	AC078846.1	AC000403.1			JPH1	SIGLEC9	LINC01678
PRMT1	Z92544.2	AC021092.1			DRAM1	CYP51A1P2	SOHLH2
AC027307.3	NANOS1	AB015752.1			SLC9A3-AS1	FGR	SERPINI1
ZBTB5	NBPF4	KANK1			ADSSL1	ASRGL1	HCP5
MIR181A1HG	ING3	STC2			GRAP2	PGAM1P10	PGAM1P7
MZT1	RPS2P35	AC141586.4			AC131097.4	GOLGA8S	NAGPA-AS1
FABP5P2	FSBP	MTSS1L			LVRN	LINC01124	FBLN5
CD320	STYK1	STEAP2			PECAM1	DHRS4L1	AOAH
TMEM209	AC012513.3	PRAF2			ACTA2	C11orf74	MCC
ZBTB33	RUNDC3A-AS1	CXCR3			SCNN1D	ADGRL1	DLGAP1-AS2
FAM3C	TRGJ2	DAB2IP			AP000787.1	RAB40A	AC090152.1
NBPF6	EFHB	AGT			HDX	ZFPM2-AS1	NPIPB6
EEF1A1	THAP10	RNVU1-18			TLCD2	SSC4D	FLOT1
TIMM44	GATA6	BEX3			CCL2	SERPINI1	LINC01694
AC021106.1	RBFOX2	CYP19A1			RNF5P1	KIAA0040	AL138724.1
MORN2	FLG-AS1	AL354719.2			AC025181.2	SPINT1-AS1	STX1B
EEF1A1P24	CTNND1	CGREF1			AC009120.5	CDK14	DSEL
AL139339.2	TMEM209	ZEB1			TUBA4B	COL6A3	AC083900.1
AC090114.1	ATP2B3	AC092115.3			CES1P1	CYP51A1	NOTUM
ABCB4	AC009145.1	AC022568.1			SMIM24	AL138781.2	NFAM1
CBX8	PCDHGB8P	AL031289.1			AL109615.3	AC007879.3	GAS2
AC007996.1	RINT1	RGS17			LYPD3	ADAMTS12	ERAP2
EXOSC3	PLEKHN1	RNF175			MTND4P32	AC100801.1	FGR
AC245100.2	MIR301A	EXOC3L4			CCDC171	MN1	AC009121.2
RASA3	MRC2	STARD9			AC021087.1	SNORA47	SMPDL3B
MTHFD1L	AL117339.4	ABCA3			CROCCP3	APOL1	KDM7A
PER1	TRGJ1	EPB41L4A			ZNF320	UST	TLR7
PLCXD2	IMPA1	AC010999.3			CKB	NOX5	MIR320A
PTDSS2	CEP170P1	ARPIN			IQSEC1	SLC16A6	GPR35
CA3-AS1	RCL1	CTPS1			TMEM150B	TGM2	RDH16
FASTKD5	MYO1A	TMTC1			CCDC24	EPHB1	Z83847.1
UTP20	AC079781.5	AL137847.1			PAQR8	RNU6-8	AC092828.1
CKS2	CRIM1	NECAB2			MEIOC	P2RY10	AL359198.1
SLC25A32	ZNF800	SH3BGRL2			ZBED3-AS1	LY86	AMN
RPS2P45	SLC9B2	AL450311.2			CSGALNACT1	MOCOS	SVILP1
PRKAG2	HECW1	MESP1			LBX2	AC015712.1	LINC00654
RAP2A	PNPLA3	BMP8B			LRRC8E	SYCP3	NR3C2
AL034397.2	MIR589	CAPN6			AP003557.1	Z84485.1	ETNK2
CLN5	AC000123.3	AC016588.2			TUFT1	TAS1R3	KDM6B
SLC5A6	LAMC1	PNMA6A			AL390957.1	CMTM8	MIR3142HG
LINC01963	AL442067.2	AC015922.1			CD74	ALDH8A1	GPR82
SLC27A1	SPTLC2	PCDHGA10			PPP1R3F	PGAM1P7	CFL1P1
CR769775.1	TAS2R5	AC021231.1			AC007879.3	METTL7B	FADS2
AC021092.1	DNAJC2	AC005165.1			MSRB2	SMIM10L2A	MAFF
AC107075.1	RND3	PSPC1P1			TCTEX1D2	SLC10A2	IL12A
RPL7L1	CPS1	CSPG5			AC018809.2	NRXN1	TPSD1
	FAM46C	ABCB4			GTF2IRD2B	HLA-DRB1	AC128689.1
	NATD1	IFIT1			RFPL1S	SCML1	SERINC2
	AC011899.2	AC006042.3			ZXDA	AL137145.1	PPT2
	AC004492.1	CNKSR2			LYPD5	HES1	LINC00526
	AC138392.1	B4GALNT1			TPBG	PCBP3	AC138969.1
	HAUS6P1	PKN2-AS1			RN7SL724P	AC074141.1	AC009948.3
	DNAJB6	PRSS23			ZNF141	ZNRF2P2	LRP1-AS
	AC103810.1	AP006623.1			AL049597.2	SMIM25	ESRRG
	AC007098.1	GSG1			AL732372.2	SUCLG2-AS1	AL021407.3
	AL049796.1	AC010999.1			GTF2IRD2	MEST	MACROD1
	EZH2	ACVR1C			EPAS1	AC004584.3	LRP1
	ARL13B	OXCT2			SV2B	RF00322	ABHD4
	PUM3	PIP5KL1			SIRPB3P	AC239803.3	THNSL2
	AC006213.4	AC119044.1			KIR2DL4	LRG1	STAB1
	NDUFA4L2	CNTLN			DZIP3	PIK3R6	IL17B
	PCDHGA10	LAMP5-AS1			THEMIS2	CCL22	SLC9A7P1
	FAM78A	TCN1			CTSH	AC126755.1	JARID2
	PROCR	MPP6			AC022532.1	B3GNT5	RPH3AL
	COL6A2	AC004080.2			LINC00649	CDA	GTF2IP4
	CTF1	RASGRF1			DCDC1	AL590652.1	SLC25A6P5
	TNS2	OVCH1			ACACB	HLA-L	SLC22A20P
	OPN3	AC096667.1			ATP6V0E2	AC005332.3	AC008443.6
	REP15	CCND1			STX17-AS1	RUFY4	AL160408.3
	METRN	NEURL1B			CCDC85C	RAB27B	RNASE3
	KLHL29	ERICH4			FN3K	AC008957.3	PWP2
	AL035071.1	FSCN1			STAC	AL590428.1	APOL3
	GPRIN1	RAB23			AC018553.2	B3GNT8	SCNN1A
	CABLES1	LPAR5			RFPL3S	SH3GL1P1	SLC12A5
	GAS6	AC008743.1			AIM2	LINC01097	SAMD12
	B3GNT9	ZNF695			ATP6V1G2	IGFBP7-AS1	ENO2
	XRCC2	AP003396.2			ZNRF2P2	AC053503.2	TSPAN13
	RNU1-122P	KCNJ15			LINC02367	ZNF366	PMS2P6
	LINC01963	AL355312.1			AC138969.2	LYPD3	LZTS3
	AL158825.2	AL353708.1			SUCNR1	CPSF4L	CXCL3
	SCARNA8	AP000941.1			AC015849.5	AL390036.1	ICAM1
	HOXB7	ARSJ			MSR1	CD74	MIR7848
	AMOTL2	RHBDF1			SGO1-AS1	GRAMD1B	CA5B
	KIF3A	TGM4			ACOT4	CBLN1	CA5BP1
	SLC35B4	PCDHGA11			ENHO	ZC3H12C	AC122710.3
	AC007952.4	ACTRT3			SLC25A45	AC010247.1	AC010186.1
	AC096642.1	GPC5			MIR345	LINC01505	LPAR3
	RILP	CPEB1			EEF1A2	AC007000.2	AVIL
	PMPCB	AL391832.2			PCDHGB7	FBXL16	DNAH11
	IPO4	PLEKHH1			RASL10A	ARMC12	POU3F1
	CUL1	GPR176			SLC7A7	NEURL1B	SLC4A3
	AC105206.1	PNPLA3			CBLN3	AC136475.5	FGD6
	CDC20P1	AL831711.1			PAM	RGS1	AC026471.3
	ATXN7L1	AP001029.2			ZNF137P	ARMCX5	TLR3
	TGFBR1	POU4F1			AC021127.1	CYP1B1-AS1	HLA-H
	AP003774.3	AKAP12			AGAP7P	AC020765.5	REELD1
	FAM3C	ZNF670-ZNF695			QPCT	AL391425.1	ADAMTS10
	SATB1	LGR4			AC116366.1	LINC02021	MUC20P1
	ABRAXAS1	TTC7B			AC008040.2	MARCKS	KLHDC7B
	SPTBN2	CUL1			QPRT	DLL1	C18orf15
	VIT	AC022007.1			PIK3R6	ADPRHL1	LRRK2
	DNAJC5B	AC016573.1			C12orf75	GABRR2	CAVIN3
	RAB15	AC026150.2			OR51R1P	KCNK12	ARAP3
	TAX1BP3	ARHGAP20			HOXA4	ARL5C	LINC01097
	CNTLN	AL391807.1			AC100786.1	AL137145.2	AC090236.2
	AL031847.1	AP002957.1			OGDHL	NLRC4	ELOVL3
	AC013472.3	TCF7			AL121899.1	GTF2IRD2P1	HERC2P3
	LINC00869	TEAD4			CD14	STXBP5-AS1	PKD1P1
	EPAS1	HMGN5			PTMS	ALDH3A2	FBXL13
	LZTS2	MYBPH			FTCDNL1	GOLGA8A	BX284668.5
	CIB3	MIR181A2HG			BACE1	ZBTB16	STKLD1
	AL359921.2	KIAA1324			BX255925.2	GTF2IP7	RGMB
	TMEM67	RGPD2			HYI	JAK3	MIR4639
	POLR1E	GPR61			COL24A1	NKG7	PADI2
	PTK7	JAG2			ORAI2	LINC00346	CLCF1
	TERT	POLR2J2			AOAH	SPINT1	RN7SKP26
	CBLL1	CPEB2			CGN	KCNQ5	AC106772.1
	SNORD92	PROCR			SAGE1	DAPP1	ABLIM3
	AC073111.5	TSGA10IP			ALS2CL	MDK	RBBP9
	PRKCE	AL122017.1			MAN1B1-AS1	BX539320.1	P2RX5
	AC010834.3	RIMS2			AC131025.1	FLNB	AC009950.1
	TRGJP1	AP000790.3			ARHGEF11	SULT1A2	MEIG1
	PPP1R16B	IFFO1			CDC42BPB	CLTRN	TMEM132B
	RPSAP46	NCS1			MAP3K7CL	AP003064.2	SYNE2
	RAB23	CITED4			TAPT1-AS1	SOCS2	AC129502.1
	CCDC87	GLO1			AC010306.1	DEPP1	LINC01238
	AC073415.1	EFHD1			ID2-AS1	SH2D3C	ASB2
	PRR5	C9orf153			PLPP1	STXBP5	HID1
	CEP170	HHIPL1			HCAR2	CEMIP	TNFSF10
	COG5	ANKRD36BP2			LNX1	IGSF9	MAP3K9
	TRPC2	FAP			TIGD7	TPST1	ACTR3C
	CARNMT1	DLX3			HIVEP2	UGT8	TMEM238
	ZNF225	AC092332.1			FNDC10	PDE1B	FLT3
	ZNF398	KLF15			MMP15	AC005077.2	GMDS
	AC073857.1	GIMAP5			SPACA6	ABCC13	KCNA3
	AP001020.2	ADM2			ABCC13	PLD4	LINC02193
	AC096921.2	SLC22A31			SEMA3B	PLXNA4	AC009908.1
	PIK3AP1	STARD13-IT1			ANKS6	DCLRE1CP1	CCDC146
	RRM2B	FBXL2			ITGAX	VSTM2L	SELENOP
	RF00012	PLAU			HACD1	AC008568.2	ZNF358
	AC112777.1	AC092535.4			HSBP1L1	EPHA2	AL669818.1
	AIF1L	AC025031.3			C1R	OCLN	URAHP
	Z69733.1	AL354718.1			SAMHD1	AC010173.1	APBB2
	ZNF783	NEGR1			GRHL1	MGLL	ADD3
	STON1	AC091305.1			AC107884.1	TRIM72	PHF24
	NOM1	CHDH			EXOC6B	AL359697.1	PFKM
	AC096586.1	AC243772.3			LAMA5	CNR2	C21orf33
	IL17D	AC092574.1			TMEM86A	PARP15	AL365361.1
	PNMA1	TMEM64			LINC02028	AC123777.1	TMTC2
	VDAC1P3	HECW2			MYO1D	RBP4	SLAMF7
	ZEB2-AS1	AL023693.1			CLEC17A	RPS26P21	GPRC5C
	SMKR1	NBPF4			MARCO	PAPSS1	AC026748.1
	IL12RB1	P2RY6			PITPNM3	C3orf20	MYH7B
	AL451062.2	LPAR4			GAS2	TSC22D1-AS1	PELI3
	IPP	YAP1			ZNF721	AC084036.1	AC106779.1
	P3H1	ABHD11-AS1			IL4I1	NR2F2	BX539320.1
	GBP4	TCF4			AC138207.2	WNK4	AC005332.3
	ABHD15	AC073578.2			MT1H	ACAP1	CUTALP
	BMS1P2	LINC00563			FYB1	AC010980.1	ELFN1
	EHBP1	SPTA1			ANKH	ICAM2	AP000866.1
	CCDC121	JCAD			CAMKV	CES1P2	DLG1-AS1
	CTGF	SYN2			C2	C3	RASGEF1B
	TSPAN4	FBXO10			HTATSF1P2	CFAP57	PATJ
	RNU4-21P	CD209			AC010210.1	PTPRH	RBM47
	LYSMD1	CCL22			AC068790.3	TNFSF15	TMC8
	ITGA5	RGL3			IRF6	IL18R1	FUCA1
	RCN3	KIAA2012			RIMS3	SYNE2	LINC01468
	PLPP7	AC137630.3			AC127070.4	DNAH11	ASS1P1
	RNY1	EVPLL			CACNA1C-AS1	KANK4	TC2N
	SLC6A9	HIST2H2BA			MCPH1-AS1	ST14	APOBEC3H
	MIR6774	VAV3-AS1			KRCC1	TFAP2A-AS1	DLG3
	AC009133.2	AGRN			AC079848.1	GBP2	C8orf31
	MAD1L1	AL513165.1			AP000866.1	LINC02391	MUC20
	MXRA7	SRPK3			CEACAM4	MAFB	LINC01602
	RHEBL1	FBXO15			PDGFRB	MIR9-3HG	ADAM28
	FAM3C2	AC093330.2			FABP7P1	AC010306.1	CYFIP2
	METTL2B	KLHL33			CXCR1	KLHL30	GALE
	NUMBL	TMIE			SORCS2	SAT1	LINC02217
	ASAP3	BMPR2			RNF208	NHSL2	EDDM13
	SLC39A14	TRPC5OS			PFN4	LYRM9	AC007342.3
	HUNK	FHL1			EFEMP2	OCIAD2	AC104825.1
	AC005070.3	C1orf50			TRGJP1	AIG1	XKR5
	FOXD4	AC090241.2			RF01946	AC125611.4	LCT
	NUP205	CEP126			ANKRD33B	LRRC37B	CFAP69
	TCAF1	TTBK1			AL596244.1	ATL1	ACOX2
	AC000123.2	OXCT2P1			MAP4K2	AL022326.2	PDE1C
	CFP	AC025918.1			CACNB2	SLC4A5	IGSF3
	HOXA11-AS	PAX8-AS1			DAPK2	REM2	SOCS1
	RNVU1-3	AC099550.1			FGFR1	NPM2	TXK
	AC005829.1	PRELID2P1			RNU6-1017P	SP140	COLQ
	RN7SL3	PTGES3L			AKT3	ADRB1	ENTPD1
	AC116366.2	C10orf55			MPV17L	KCND1	UNC5CL
	PPM1N	AP000569.1			ZNF701	SAMD12	AL138781.1
	LINC01715	HAUS6P3			TRANK1	ID3	C6orf52
	AL365203.2	TGFBR3			LINC01624	CD200R1	HSD17B8
	IL6R-AS1	IRS1			GABRB1	AIM2	JAZF1-AS1
	MRAS	AL023284.2			ARL5C	ZNF467	SIRPG
	BATF	PRELID3A			BASP1	CHDH	SIGLEC5
	RHEX	FILNC1			ACSF2	AOC3	PACSIN3
	AC009118.3	AL022067.1			CDH23	SEMA6D	RN7SKP32
	TPK1	AC010643.1			PCDHA1	F8A1	RAVER2
	MAPK6PS3	AC007731.3			AC009163.5	NMRAL2P	CASTOR2
	DNAH8	YBX1P10			PLA2G4F	CHST12	CMBL
	TTC7B	DDAH1			AC025048.6	FRMD4B	AL592494.3
	SKA2	MYBL1			NR1I2	LINC01268	FLNB
	AC022007.1	ZNF382			C1QTNF6	SMG1P4	KIAA1147
	OXCT2P1	SLAMF1			UST	AL033527.4	LRRC75A
	RARA	HYI			RUFY4	GXYLT2	ALG1L
	RNU5E-4P	AC084033.1			CHCHD7	AC006378.2	AC019257.1
	RAB30	RN7SL617P			LINC01133	WNT5B	PEMT
	CD3EAP	SLAMF8			APOBEC3A	FYN	AC233723.1
	GNB5	SETP12			TNXB	AP000365.1	ABHD17AP6
	RMND1	AP001107.5			LINC01252	LINC02256	AP000547.3
	HSPA8P15	GLIS3			ZBTB16	TCEAL4	AC004918.1
	AC110771.1	TSSC2			PTK7	YPEL4	FAR2
	SPOCK1	PLEKHG5			LRRC3	SARM1	AC007780.1
	AC084033.1	LINC01948			GBP2	AC092902.2	RND1
	AL844908.1	AL354718.3			ZNF670-ZNF695	GOT1	MSR1
	PPP2R3A	ADAMTS17			ZNF530	DNAJC6	AC079174.2
	PTGIR	ATP6V0E2			AP1S2	PPM1M	AC009152.1
	AK1	SLC22A16			MKL2	KIAA0513	AC110285.1
	CREB3L2	TRIP6			AL365436.2	TPTE2	SH2D3C
	SATB2-AS1	SMARCA2			AL928654.1	CARMIL2	AC079848.1
	ARHGEF17	C2CD6			RAPH1	SAMD4A	TMEM243
	TAS2R4	RBFOX2			MTMR9LP	C3AR1	KCNC4
	TUBB6	AL354740.1			AC122710.2	DLG5-AS1	FAM163A
	FASTK	DPYD			RIN3	GPC5	TMEM8B
	FEZ1	AL035404.1			BAMBI	NPIPB6	AC018445.4
	AC093227.1	AC009318.1			LRRC37A9P	HGF	MTSS1
	AC024909.2	CORO6			LINC02356	CPNE9	SLCO2B1
	ARTN	AC002464.1			TXK	GSPT2	TPSB2
	ADAMTS5	SHISA4			HOMER3	HSPE1P26	AC105402.3
	AC008691.1	CTBP2P8			TOX2	CDHR2	AKR1C2
	TIGAR	ASB12			AL162231.2	SMIM2-AS1	MACC1
	MIR4518	AC063979.2			PLEKHA4	CA11	LINC00449
	PPP1R14C	ZNF658			HGD	SLC6A16	NUAK2
	BAGE2	TEX9			DNASE2	AP003108.1	BBX
	C19orf44	AC002519.1			MYLK3	AC015712.6	FAM180B
	FP565260.1	LAMB3			AC079921.2	TACC2	AC009093.6
	MRVI1	ABCD2			AC004771.1	LINC01619	AREG
	UNC13A	NBPF20			MTCO2P19	REPS2	AC137894.1
	PLEKHA7	RPL21P99			CASTOR1	DHRS3	AC116096.1
	RF01233	IFIT3			TMOD1	JAZF1	AC002091.2
	DNAH17-AS1	AL359265.1			AL118558.4	RAVER2	TGM2
	FUT8	AL451060.1			MSC	JMJD1C-AS1	LILRB2
	MSTO2P	MAP1A			KRT86	PECAM1	AC083809.1
	SLC9A3R2	SYNPO2			EOMES	LINC00865	AC005076.1
	SLC16A1	ADGB			RAPGEF2	XK	CHRFAM7A
	KANK2	AP003117.1			GLUD1P2	TP53I11	CCDC114
	AC091133.4	AL391834.1			TNFRSF10C	NLRC3	SYNGR1
	CD101	CIRBP-AS1			LCT	EYA1	MAS1
	TRIM22	AL139289.2			LINC00526	TLR7	ARMCX2
	AL031733.2	AC010615.1			AC040160.2	ABCC3	ZNF19
	ZCCHC7	CPNE5			C1orf21	SGK1	FSD1
	AC007405.1	Z98885.2			TRGJP	SERINC2	EPHA1
	CDC37L1	LINC02561			AL138781.2	AC023469.1	PEAR1
	CHML	AL391832.3			AC008105.2	YBX2	GLUD1P2
	AL139099.1	AXL			AC008750.1	MARVELD2	AL451085.1
	ALDH1B1	ZNF709			WNK2	ANXA2R	HOXB13
	AL354718.1	AC135983.4			AC004584.3	AC107959.3	TPTEP1
	CSPG4P13	CEP170P1			BSPRY	AL031123.2	AC009133.3
	ITGB5	CNKSR3			AC106047.1	SIM1	AC012146.1
	MC1R	BACE1			RET	NANOG	KCNJ2
	RN7SL81P	DEGS2			PLEKHH1	CRYL1	PGM1
	SHANK1	RRAGD			C7orf61	MATN2	ARHGEF3
	AC011466.4	AC084782.2			HNF4G	CC2D2B	AC007405.3
	LINC01134	ASIC1			VWA1	ACOX2	AC005696.1
	AC006033.2	AP003774.3			ZNF469	MANSC1	ADA2
	IFI27	YBX1			SUCLG2-AS1	EPHA1	REPS2
	ART3	AL390728.2			PSD3	MAPK13	MTND4P32
	RPS27AP12	AC103718.1			TLR3	MS4A4E	AC027763.1
	TMEM158	FOXD4L3			FAM47E	SERINC5	LRRC61
	NDUFA5P11	AC239799.2			AOAH-IT1	SCPEP1	HAND2-AS1
	TOMM5	MAP3K6			TCP10L	PAQR8	C11orf21
	ATP8B3	PPCS			AL513365.1	AC004816.1	FPR3
	RAB39A	ZNF670			PAK6	RDH16	JHDM1D-AS1
	C9orf85	SZT2-AS1			FAM69A	PTAFR	AC004585.1
	RGS3	MAGI3			LGALS3	SMIM24	SPINT1
	HES6	ARHGEF25			CAPN5	CD300E	SLA
	AL391832.2	YBX1P1			AC026954.1	HID1	GRAMD1C
	NME4	PAQR9			PIP5K1B	APCDD1L-AS1	THBS1
	CDH24	MYEOV			ARHGAP31-AS1	SRGAP2-AS1	TP53INP2
	MYBL1	SCRN1			OR52K2	MIR6503	NRG4
	SCARF1	AP002414.2			AC068790.5	LINC02193	AC008957.3
	IKBIP	NBPF3			AL590617.2	B4GALT6	CES1P1
	ARMT1	IPCEF1			AC007405.1	FN3K	TEKT4P2
	AL645568.1	MCOLN2			HDAC11	C2orf15	CYP51A1P1
	BX322650.1	CA3-AS1			AC005220.1	MAN1C1	AL137003.2
	TROVE2	RHOBTB3			FAM110B	GALNT3	EMILIN1
	PRKAR2B	TMPRSS9			DUSP9	Z73965.1	RIN3
	AC008738.5	LINC02257			AC026471.3	SYT6	ARRB2
	AC007906.2	RTL8B			KCND1	TC2N	LY86
	CCDC138	SLC9A2			AC092978.1	BEND7	KLF2
	IGF2BP1	STRA8			ANO10	DOCK9	BHLHB9
	AL358472.1	ARHGEF33			MEIG1	AP000251.1	AC008105.3
	AC245014.3	AC242426.2			AL357054.4	DND1P1	CACNB1
	EML2-AS1	FUT10			ZNF91	NID1	SYTL3
	SYPL1	WNT11			IL12A-AS1	CAMKV	NTNG2
	FAM225B	FUT8-AS1			LINC02169	HIST1H3E	GPR158
	EPHX1	TCEAL3			ADA2	EML6	HAVCR2
	CHURC1	RTL3			NAALADL2	AL359513.1	REM2
	JPT1	AL139384.2			TM4SF19-AS1	TUBA1A	C17orf100
	AP002807.1	DDR2			GOLGA5P1	SETBP1	SNAP25
	TLE1	AC090515.1			LINC01232	TBC1D2	CD79B
	C17orf64	SORCS1			MX2	AL365436.2	MUC12
	RN7SL587P	FAM225B			MYH15	AC083906.5	P2RY10
	AL158206.1	AL928921.2			Z84485.1	HAVCR2	HK3
	ZFP92	AC012676.1			EGF	LINC01625	FHIT
	POP1	PTGER4P2			SMIM5	EXPH5	LINC01124
	TARBP1	LINC01140			RPL5P13	JPH4	PCOLCE
	KIAA1024	HSPD1P11			AC126177.7	C2	AC131025.1
	HYDIN	ARHGEF16			ABCA17P	AC008443.6	LINC00051
	GRAMD2B	SLAMF6			NMNAT3	HTRA4	PRDM11
	ZNF746	NOMO3			ADAMDEC1	AL354707.1	SLC6A12
	SCLY	COL6A2			MTSS1	ASS1P1	SLC12A5-AS1
	AL391832.3	CACNA1E			CIITA	KRT80	WDR11-AS1
	RPGRIP1L	LINC01625			WFS1	SGO1-AS1	ADAM33
	AC012313.4	AC005618.1			AC104164.1	SLC2A10	AL358473.1
	CEP164	IFIT2			CPSF4L	NANOGP4	DYRK4
	TBC1D16	GPC3			KLF4	CHRFAM7A	AC027763.2
	FGFRL1	GHR			AC116050.1	LINC01451	LRRTM2
	TPRG1L	NKX3-2			DPEP2	SAMD9L	FUZ
	FAM86FP	LINC01515			AOC3	EMILIN1	TENM4
	ACTR3B	AC026254.2			SLC9A7P1	AC137894.1	ABI3
	WDR19	POLR2J3			KRT81	CACNB1	FIRRE
	GMPR	APLN			AC241520.1	GRAP2	SORT1
	PRR5L	GRAMD2B			VIL1	SLAMF7	EGLN3
	LPAR5	DUXAP8			AL137058.1	NRIR	AC135352.1
	P2RY11	AC007370.2			AC122710.3	LRRC37A4P	OLR1
	TNPO3	SLC38A1			AC011416.3	AC100803.2	CCL25
	MKLN1	AC079600.3			NCF2	RET	PCSK5
	USP3-AS1	HMGN3-AS1			C17orf113	BTBD6P1	FAM186B
	AC006213.5	KLHL29			YBX2	RAG1	MCF2L2
	ACADSB	FCGR1CP			ALDH3A2	CES1P1	AF001548.2
	EPHB4	ZNF827			BCL2A1	BCL2A1	AC131097.4
	URB2	LINC01814			HP	HOMER3	ADGRG3
	RN7SKP97	TPK1			DENND2D	AC068987.3	MAPK8IP2
	AC012676.1	PHGDH			GSTM2	MT2A	MS4A4E
	BPGM	SEMA6D			HIPK2	SPTA1	JPH4
	GCC1	SV2A			CPAMD8	TSC22D1	RNU2-22P
	AC018413.1	ZNF658B			AC112484.1	REELD1	AC005332.5
	SNORD3B-2	ZNF233			AL662889.1	LOXHD1	MATK
	PVR	AL391832.1			CLIP4	FCGBP	SLC9A3-AS1
	ZNF573	ZNF491			LINC00937	HESX1	AL158070.1
	AC093909.6	AC092868.1			LRP1-AS	APBB2	MAPK10
	ZNF222	GPR55			AP003469.2	CD9	SIGLEC12
	UBR5-AS1	GALNTL6			FAM186B	BIRC7	MMEL1
	GRIP1	CDRT15P2			CACNB1	NRP2	NR2F2-AS1
	SLC7A5	PCED1B			SCPEP1	TMEM236	TRIM6
	C15orf65	AL603750.1			AC012313.5	AC008568.1	PLA2G7
	LUC7L2	AC099328.1			AL138781.1	NPTXR	LINC02210
	ZNF670-ZNF695	AC124319.2			OSBPL6	CACNA1F	AC004918.3
	ARHGEF16	AL359921.2			PLXND1	CYB5R2	C19orf38
	ZNF282	AL512353.1			BLNK	SOCS2-AS1	BEX2
	AC009137.2	CCDC87			AC006378.2	PRSS57	PSTPIP2
	GNAQ	PLPP7			MYH7B	ETNK2	NANOG
	PRMT7	AC007016.1			AC004540.1	P2RX7	ADRA2C
	COX6CP17	DUSP19			LINC02021	AC007278.1	RN7SL301P
	NAA35	GPR153			SYCE2	UPK3B	MYO1B
	TRIM65	SPTLC1P1			TAS1R3	AC083973.1	AC120036.1
	FOSL1	TMEM51			CACNA1E	PCAT7	ERMN
	MLLT11	AL356118.1			PLCL1	PSTPIP2	DLGAP3
	C17orf97	ERICH5			GFRA3	PCED1B-AS1	SNED1
	RNVU1-15	H2AFY2			BEGAIN	PNMA2	NLRC3
	AC012181.1	ZNF691			FBXO27	AC124248.1	AC004771.4
	AL662795.1	AC091564.6			MAP4K1	ABCB11	LPXN
	C2orf72	PAX8			PLXNA2	PCED1B	PLIN4
	SNHG4	MIR571			LIPE	PTP4A1P3	TNFSF13
	AL161457.2	VSNL1			STXBP1	SEC16B	HSPA12A
	PMAIP1	ABCC3			GLB1L	LINC00694	LINC01971
	FHL1	RIMBP3C			GTF2IRD2P1	RAB11FIP4	AC012414.5
	IQCE	AL358975.1			MYBPHL	HGD	AC015468.2
	C1R	AL365203.2			AOC1	TENM4	AL158209.1
	PDP1	LZTS2			CYP51A1P2	LINC01232	PIGR
	OTUD7B	IRX5			SIGLEC9	MAP3K9	LKAAEAR1
	USP31	AL390728.3			HGF	AC017100.1	AK7
	BRAF	SAV1			RAET1K	SGMS2	GADD45G
	ANKRD13B	SLC2A1			DLGAP3	BAALC-AS1	DNAJC12
	AP003352.1	TRNP1			RNASE1	MYO1B	PPEF1
	H2AFY2	ZNF320			SCGB2B2	AC006372.2	HDGFL3
	A4GALT	DNAH14			PCGF2	OR52K1	NCF1
	GABPB1-AS1	KCNJ1			VWA5A	LINC01277	TMEM236
	AP001505.1	AL512625.3			AC104129.1	CXCL10	MISP3
	ZNF777	NCAM2			HPCAL4	RAMP1	FAM222A-AS1
	AGAP9	RPL6P8			ZNF467	AC007673.1	SAGE1
	CACNB3	LINC01096			PLXNA4	FXYD6	LINC02150
	TBX20	WWC2-AS2			FAM111B	LYZ	CR1L
	TGFBR2	PIPOX			COL18A1	RGMA	LINC01619
	CALU	CD24			MESP2	OR52K3P	SEMA6B
	SLC10A5	SPATA6L			ZC3H12C	PPM1H	DMC1
	AC017104.1	MFSD2A			AC090260.1	IGSF3	BRSK2
	ZNF497	ANK1			WNK4	RASD1	RBP4
	LSM8	CYP2J2			ALG1L3P	DRC1	ZSCAN16
	C8orf37-AS1	AC079328.1			TMCC2	RNF5P1	FAM135B
	AL596325.2	KLF9			RARRES3	HSPA8P14	SLC29A4
	AHCTF1	COL14A1			RAB15	ABHD17AP5	AC243960.1
	CENPF	AC022819.1			REM2	HRC	AL121899.1
	RAB3IL1	ABCC13			MAPK8IP2	RPS3AP34	TCEA3
	CD4	AC112187.3			MROH7	HSD17B14	C1QA
	UBE2H	TTC23			ASB2	LINC02102	HIP1
	SLC25A10	AC114781.1			MRPS31P2	LINC02026	ALDH3A1
	AL592148.3	EPHX4			AC107952.2	CELSR3	AL158840.1
	BMPR2	DOCK8			MB21D2	MCF2L	COLEC12
	FIRRE	ENOX1			GRASP	IL18RAP	ASCL2
	OSBPL5	LAMC1			AC145343.1	TRIM71	SMIM33
	LINC02223	TRPS1			CYP4A22-AS1	ANKRD26P3	MFSD4A
	PLEKHH2	CDH23			PRKCZ	AGAP7P	TFAP2A-AS1
	AC073578.1	PLIN2			AC018553.1	LRRC75A	KIT
	PGGHG	ZNF239			AC005076.1	NAV1	MAFB
	GEMIN5	DZIP1L			AZIN2	LRRC10B	PITPNM3
	MAK16	KCTD12			COL6A3	ADORA3	IL4I1
	ATAD3B	COL4A4			LINC02175	SPTBN1	ULK4P3
	UBN2	AC116651.1			THSD7A	RNU6-196P	AZIN2
	NAB2	DPYD-IT1			CCNB3	LPL	CYP51A1P2
	AMOTL1	YES1			JAZF1	METTL9	TWIST2
	TTLL7	FOXJ3			PRRT3-AS1	FAM111B	MT-TE
	HSD17B6	AL513477.1			GIMAP8	SLC18B1	SLC14A2
	AL513477.1	LINC02541			AL023693.1	SLC29A4	LBH
	HMGN5	LAMP5			HSPA12A	OR51R1P	RIN2
	ETV5	HIVEP3			IFT57	PLPP3	TNNC2
	AC025594.2	KDM4A			MAGED1	STK33	AC015468.1
	MEFV	TBX15			CARMIL2	MIR4802	APCDD1L-AS1
	LINC02169	LINC01285			SHISA3	EFCAB12	MPPED1
	BOP1	MAP3K15			AC020658.2	AC092070.2	DISC1FP1
	RNF207	AC023469.1			ATP6AP1L	MISP3	DACT1
	SNAPC1	ZNF469			FCRLA	NOTUM	FRMPD4
	CERKL	AC005495.1			ROBO3	SPOCD1	DHCR7
	TNPO2	TNS2			CTSV	IRGM	GCNT2
	IFT81	AC073410.1			CHSY3	AC021127.1	PCOLCE-AS1
	SMAD6	DZANK1			COL5A1	NFE2	PRDM8
	ZNF391	AP000842.3			AC009275.1	C1QB	FLT1
	MELK	DAGLA			AL096828.3	GPR20	PLCB1-IT1
	WNT3	DEGS1			SPTBN5	AP002884.1	AC105233.1
	AL390067.1	AC022182.1			LINC02218	RN7SKP26	BIRC7
	ZIC1	AQP1			TRIB2	AC021205.3	PLCB1
	SNPH	IFITM3			LINC00477	NCAM2	RARG
	PPIC	APOC1			GPNMB	C15orf48	LGALS9B
	LTC4S	FAM19A3			PM20D1	ADAM28	TCN2
	GPX1P2	LINC00552			CLCN4	PCSK6	CCDC3
	ALKBH4	ADAMTSL2			GTF2IP7	CHI3L1	HMGCS1
	ATP1A3	RNU4-38P			MFAP3L	CRTAM	HOXA5
	NLGN2	EXOSC3P1			CCL25	DLGAP1-AS2	NR6A1
	AIDA	INHBB			NT5C3B	AC243960.1	PRAM1
	GPR155	PTGR1			TMED10P2	SLC9A3	TIMD4
	AC084018.2	ERMAP			CDK18	ADAM8	DDIT4L
	TEF	ITGA1			MYCBPAP	ADAM19	IFT57
	CYB5D1	SYDE2			MNDA	UBASH3B	CPAMD8
	NCAPG2	YBX1P6			AC008814.1	SRSF12	AC083973.1
	CPED1	YBX1P2			UBE2L6	AOAH-IT1	COL1A1
	AC147651.1	CR786580.1			EPB41L5	LINC01762	TRMT9B
	POT1	FAM57B			AC009948.4	RASGEF1B	SYTL1
	IGF1	HIST3H2BA			STPG3-AS1	DMTN	AFDN
	TTC25	TUBB6			RASD1	AL009178.3	AP003119.3
	PLA2G2C	BCYRN1			FHDC1	TRANK1	HIVEP1
	TNRC6C	ARMCX4			AC012555.1	IL22RA2	CXCR1
	ADAMTS6	AKR1C7P			AP000320.1	CACNA2D1	EML6
	AC005840.2	AL355922.3			CTSO	LINC02577	CARMIL2
	AC073115.2	FRMD4B			DMTN	LYPD5	SAT1
	SIPA1L1	RHOH			AL160272.1	CYP51A1-AS1	ESPNL
	B3GALNT2	SLIT1			AC005920.1	AC007278.2	AC015468.4
	IRX3	FFAR4			PKD1L3	LINC00477	KIAA0513
	CCNT2-AS1	ABCA1			AC083809.1	ZDHHC2	SAMSN1
	WDCP	RHEBP2			SAMD9L	LINC00500	TNFSF13B
	ORAI3	EMP2			KLKB1	WHAMMP3	MYO5B
	AC017083.2	AL512625.2			VN1R1	TMEM254-AS1	ATP6V0D2
	SETD6	AL606834.1			CYP2B7P	CHIT1	AC004816.1
	SLC39A6	LINC01410			GRAMD1C	TFAP2A	AC107952.2
	ACVRL1	AC010973.2			SLC14A2	SMAGP	KIF5A
	NCKAP5L	ID1			CXCL16	GRK1	STAP1
	PRKCB	ACKR2			PEAR1	FFAR2	FLRT3
	TASP1	AC106820.2			CRYZL2P-SEC16B	CLEC4A	PLBD1
	MFAP3L	SERPINA1			WBP2NL	LINC02356	C3orf20
	PIPOX	SLC26A7			ITPKA	AC044836.1	TSIX
	CHCHD3	AC027031.2			AC067930.4	AC004233.3	CCL2
	KLHDC10	AC243964.2			HSD17B14	IL9R	SGSH
	AL606534.5	ATP8B2			AC005332.3	RAB3C	AC020911.2
	TANGO6	CD38			PTGER3	CRLF2	AC025164.1
	ZNF587B	MYH10			FAM13A	RNF165	AEBP1
	AC109326.1	CBARP			BAALC-AS1	TNNI3	FGD4
	LINC01602	GLUD2			KIAA1211L	ABLIM2	PNOC
	AL354977.2	MIR4477B			C6orf52	TUFT1	IRF6
	DUSP14	AC007384.1			NRXN1	CRYZL2P-SEC16B	TPST1
	TIMP3	WNT7B			MCOLN3	SEPT4-AS1	TTC9
	SNORD14E	TPM3P6			TRPC5OS	ABHD8	AP000802.1
	PCYOX1	PABPC4			AC092803.2	NCF2	AC005077.4
	AC009704.2	LINC01686			AC106779.1	CTNNA2	LINC02128
	UCK2	FUT7			CFAP47	PLA2G16	TOLLIP-AS1
	CASZ1	LINC01191			FMN1	SLC25A4	ALDH3A2
	MTCO1P40	AP002761.3			TCF15	FAM157C	HOXA2
	FBXO16	NDUFA4L2			ITGA2B	KRT18	TSPAN2
	N6AMT1	AL049552.1			FAM109B	TOX	TMED10P2
	CDH23	AC027601.5			HSPA8P14	ANKRD33B	ANKRD55
	CDC42SE1	KCNAB1			CX3CR1	PRDM11	FAM157B
	DYRK1B	NAV3			AC004816.1	ACOT4	AC053503.2
	ZNF25	SATB2			FPR3	PTH2R	HUNK
	RMI1	STARD4-AS1			SH3PXD2A	CD8A	KLF1
	DIXDC1	AL118508.3			KLHL35	COLEC12	AL137145.1
	SORD	AC090825.1			FILIP1	AL109615.3	NR4A1
	ZNF212	AC093107.1			AC124248.1	AC010463.3	FOXA1
	NRIP1	AC073578.1			FERMT3	AC007342.3	AC107294.2
	LILRB4	C5orf66			LIPN	CORO2A	FAS
	ZNF786	AC099795.2			APBA2	AL627309.7	MFGE8
	ZNF141	CPE			AC100818.1	CNKSR2	GGT5
	UAP1	SGTB			TRGC1	ANXA8	GTF2IP7
	AL662797.1	MAP10			EPGN	TSPAN13	SNORA59B
	CD38	PGM5			CCL22	EPB41L4B	AC004491.1
	FBXL19-AS1	SETBP1			AGAP10P	CLEC17A	AC011472.2
	LPCAT1	CTNNA2			STMN3	KY	CYP51A1
	TWNK	NAALADL2			B3GNT7	FLRT3	STAMBPL1
	MAPK12	IQGAP2			NAGPA-AS1	AL158211.4	AL356804.1
	FAM92A	AGAP3			CRYL1	ADRA2C	AC116562.4
	HS3ST3B1	AL445423.1			MSX2	CXCL16	CEBPE
	HOXB4	VAV3			IFITM1	AL391427.1	GPAT3
	RRP9	AC016708.1			LKAAEAR1	ABCC6	CKAP4
	LZTS3	AC097717.1			DHX58	PALM	HP
	FAM72D	PPP1R27			ACY3	KRT81	AC105402.1
	LNP1	CYR61			SV2A	KCNJ2	LINC02021
	KCTD11	AP000892.2			CALHM2	SNX10	AL137003.1
	AL390728.2	B3GALNT2			BASP1-AS1	PTPRO	AC063977.1
	AC009487.2	LANCL3			NCOA1	LGALS3	NTM
	PHLDA1	ABCA11P			TSPAN32	KHDRBS3	AC027104.1
	AC136475.1	HEYL			AC138123.1	FAM169A	SERPINB1
	ESF1	GNAQP1			AC007993.3	MT1L	MGAM
	NLRP6	AJUBA			MSRB3	BMI1	C3orf67
		CD5L			AKR1C3	ATP6V0D2	UPK3B
		CDC20			CMTM7	NUP62CL	KIF26B
		ZNF117			AC002540.1	AL513534.1	CLEC4M
		CCDC30			AC091153.3	MYH16	LINC02153
		SLC2A5			SRD5A1	AC129492.1	HOMER2
		CDK20			SLC8A1	MORC4	CELSR3
		SCN1B			SYT17	LAMP3	TVP23C
		AC093909.6			KCNQ4	STEAP1	AC105411.1
		CEP170			ADORA1	CARD11	BACE2
		FHL2			STARD13	AP002748.2	AC105935.1
		AC104390.1			IQCN	AC011450.1	SIRPB3P
		UHRF2			APLF	SIGLEC20P	AC126177.7
		IL17RE			PPIAP70	AL031593.1	DCDC1
		MRPS30-DT			PPEF1	DNAJC1	SMOX
		BICDL1			MYLK4	TMCC3	AC136475.5
		GCLM			CNGA4	FAM157B	CDC42EP4
		STX2			NPM2	AC025678.3	MT-TQ
		PRICKLE1			PDE1B	IGKV1OR2-108	CYP51A1-AS1
		ZNF141			AKAP12	AL645608.1	AC004706.3
		PPP2R3A			PDE9A	BANK1	CLMP
		ALDH2			AC018638.6	AOAH	CACHD1
		AC034102.1			FAM66C	HCAR3	AC123777.1
		AL356356.1			SCNN1A	ANO3	CLEC4F
		AL359885.1			C15orf48	C10orf99	NFE2
		SLC9B2			EML5	PTX3	AP000355.1
		MT-TT			GRIP1	TSPOAP1	AC091814.1
		ITGAV			ZNF132	MAMLD1	SLC12A7
		GPNMB			AC116562.4	RASA4CP	MIR6503
		SIGLEC16			AC068790.4	ATP13A4	CLIP2
		GALNT18			ST6GALNAC3	CNFN	LINC02285
		IFI6			ADAM8	MTND5P5	C1QL4
		C11orf45			GPR35	FAAHP1	SIGLEC7
		SRGAP3			CFAP69	LNX1	C5AR1
		AC110769.1			PRAM1	TDRD10	MT2A
		USP41			ACP5	CDKN2C	TMEM220
		MROH7			LINC02014	AC021678.2	CLEC12A
		ADGRB2			EBI3	M1AP	ANKFN1
		EPHX1			AC244669.1	AC022144.1	AC005632.2
		USP2-AS1			PPP1R36	MCC	PRICKLE2
		RHOV			AIG1	PRUNE2	AL022326.2
		SLC11A1			FCGBP	SMPDL3A	CLTRN
		DCAF10			CAMK1D	AC104232.2	SERPINE2
		AP003396.3			CYP51A1	SIX1	VWA2
		AF165147.1			SERINC2	ALOX5	AC020765.5
		MRVI1			ANKRD22	SYNJ2BP	ACY3
		CHST6			CDKN1C	OR52K2	LINC00346
		C10orf91			PANX2	LINC00539	BAMBI
		NBEA			AC092902.2	COL4A1	IL1A
		LINC-PINT			A4GALT	TUBB7P	SYCP3
		AL353898.1			SHF	AC108002.1	GAPDHP35
		TCF7L1			AC007952.4	GPRASP2	TMEM63C
		SCARF1			CLTRN	LINC01399	AL133371.2
		HS3ST3A1			C11orf45	SH3TC1	AP000688.1
		ZNF678			ALDH8A1	HACD1	SPINT1-AS1
		MED8			MGAT5B	ASCL2	TRIM22
		AC148476.1			MEI1	HSH2D	RAB27B
		AL356258.1			LYNX1	APP	AL356414.1
		TMEM229B			TUBA3FP	MERTK	PRR36
		ANPEP			ARPP21	TRIM2	CR1
		AL033527.5			AC008750.2	VWDE	PMP22
		VIT			OLFML2A	DRAM1	FAM157A
		RCL1			RF00322	BEND5	EPHB3
		AC234582.1			KHDRBS3	PCLO	FHDC1
		EOMES			XKR7	NBEAP1	LINC02139
		HAUS6			CD68	CCL25	AC004847.1
		ARRDC4			DNAH10OS	IFT57	SCIMP
		SDC3			RN7SL37P	LINC00499	BAIAP2L1
		RNF217			SPINT1-AS1	CLMN	TCP11L2
		PVR			KIF5C	TMEM74	ITGAM
		ARHGEF10			ARHGAP22	SDS	GALNT3
		MAPK6PS4			CYP2T1P	LINC01133	CEACAM6
		AC234781.1			SH3TC1	HK3	ALG1L2
		MGAT4C			RENBP	AC083809.1	GPR65
		SHC4			APOL1	SPATC1	AL357054.4
		AK1			WHRN	FAAH	ATP6V1G2
		FOXD4L1			ITGA1	SPINT2	GPR141
		FLG-AS1			AC005077.2	COL6A4P2	SCART1
		SH3PXD2A			LINC02055	ANGPT4	FCGR2B
		DEPDC7			DOK3	OLIG1	PRLR
		RGS5			CIB2	AL138902.1	NKG7
		RN7SKP160			CR1	MT1M	SP140
		GSTA4			SLC35E4	AC083805.1	AGAP14P
[truncated: 1,770 more rows]

## Sheet: THP-1 comparisons
Decreasing in THP-1 rel NOMO-1	Decreasing THP-1 rel MOLM13	Decreasing in THP-1 rel MV4.11	OVERLAP : Decreasing in THP-1 in all comparisons		Increasing in THP-1 rel NOMO-1	Increasing THP-1 rel MOLM13	Increasing in THP-1 rel MV4.11	OVERLAP : Increasing in THP-1 in all comparisons	Table S5. Differentially expressed genes in pairwise comparisons between cell lines. Cut-offs for calling differentially expression were fold change > 2.5 and padj < 0.01. Overlaps of genes showing increased or decreased expression in a given cell line, relative to the other three cell lines are also indicated.
XIST	ZFP57	HOXB-AS3	FUNDC1		MEIS3P1	KRT18P5	CTSH	MEIS3P1
HPGD	PURPL	KLHL9	EMD		GFI1	OPTN	ZNF69	AC104232.2
GPAT2	ENPP2	PREX2	ATP2B2		WWC2	AL136040.1	C8orf88	C1orf54
MSLN	EMD	CDKN2A	HIST1H3E		BTG3	OGFRP1	GSEC	DMTN
FCN1	PCAT18	MTAP	CXCR2P1		AC007569.1	AP001341.1	C10orf25	NBPF15
MUC13	SHISA2	ZNF595	RAB34		AC007541.1	MAP3K21	CCR2	AC012313.5
HLA-DOA	EPX	CDKN2B-AS1	CNR2		AC104232.2	HMOX1	TTC7A	SCARB2
ABLIM1	FUNDC1	EMD	PTPN13		RECK	ZNF536	AP003469.2	ACACB
ZFP57	KLHL9	FUNDC1	ANGPT1		C1orf54	AC008771.1	PNPLA4	RASSF8
HLA-DQA2	RAB34	PURPL	KDM6A		AL592429.1	CA2	FAM200B	TMEM269
CLEC2B	APOL4	MKX	MEIS1		REV3L	ULBP1	AL356599.1	SORBS1
PADI4	MTAP	RAB34	TDRD9		LINC01004	AL161729.4	PABPC4	SAMD14
AC022730.4	IGLL1	TMEM233	LINC01012		GNPAT	ADIRF-AS1	OPHN1	ZFHX3
GJB6	CDKN2B-AS1	WDR17	KRT81		SPRTN	SEMA4A	GYPC	RNU6-1016P
PRSS21	TRDC	APOL4	LINC01954		VDAC1P3	AC009226.1	LINC00271	CATSPERE
CD177	CNR2	PTGIS	LILRA5		AL355297.4	UBTD2	BCYRN1	AL590822.2
PCAT18	IFNLR1	CDH6	GNG2		AL137060.1	CD27-AS1	CXCR2	TMEM105
MT1H	S1PR4	KIR3DX1	TIAM1		FBN1	FTCDNL1	ABHD17C	HSPB7
IFNLR1	CD48	IL2RA	ANO9		AL353763.2	RNF11	PRELID2P1	APOE
BPI	RNF144A-AS1	PSMA8	KCNE5		MDFIC	ST3GAL5	AC003992.1	LIPN
ADCY2	LINC01012	IGLL1	CLECL1		SENP6	MAPRE3	OTUD7A	AL136116.3
CD69	ELOVL6	KLRC2	ITPRIPL1		NBPF1	RUNX3	DEGS2	SDK1
OVOL1	ICAM5	INHBA	DYNC1I1		AC098859.1	PIWIL4	LRRC6	A2M
DPEP3	OCSTAMP	ZNF229	ELOVL6		CCSAP	RNU6-1016P	CYP4A22-AS1	LGALS8-AS1
FUNDC1	HIST1H3E	MEIS1	SHISA2		AC009137.2	HSPB1P1	ZNF878	VIPR1
EMD	WDR17	FAM50B	COL5A1		DMTN	SORCS2	NT5C1A	CCDC180
PSMA8	HS3ST1	CD1A	CASK		DENND4A	CAPG	ZNF670-ZNF695	CAMK4
GZMA	AC005833.3	TRGV10	PRSS57		ZNF777	SHTN1	RBMS2	ZNF721
SPINK2	MEIS1	GZMA	HDX		LGALS9	SH3GLB1	GADD45A	CAPN2
GLI2	MT1H	HOXB2	MBNL2		AC022784.1	AC145098.2	CARD9	RAB17
EPHB2	ITPRIPL1	PCDH18	KRT18		NAPEPLD	HEXIM2	H3F3AP4	GAS5-AS1
DLX5	PAK3	TMC3	GABBR1		NBPF15	FCGR1CP	ZNF233	AL355974.2
ATP2B2	AC011893.1	AC096631.1	IGSF10		AC012313.5	PCYOX1L	CES4A	LINC01277
AC104809.2	MGAT3	MKX-AS1	MEIS1-AS2		PCBP4	FUT8	LINC01376	C3
S1PR4	AC008163.1	IGF2BP1	YPEL4		STXBP4	HMX2	P2RY8	PCDH12
AC005392.2	GNG2	C5orf66-AS1	LINC02577		KLHL42	C8G	ZNF215	AC100858.3
HIST1H3E	PRG3	LINC01929	OLFML2A		AC011939.2	DCST1-AS1	MEIS2	CACNA2D1
AGR2	ALOX12	GPRC5D-AS1	CD86		RC3H1-IT1	AC078881.1	LRP4	AC008040.2
CD48	ZFP37	AC011893.1	INHBA		SCARB2	MEIS3P1	AC245100.8	LRRC43
SH3BP4	CALB2	HDX	RF00003		PIWIL4	TEX9	ACOT11	ZDHHC1
ASIC2	PRSS57	ZNF486	KIR3DX1		CPNE7	AC068631.1	PTGR1	ZNF536
SKAP1	IGKC	AL359922.3	ACAP1		AL359265.3	WDR49	CCDC122	AC015922.4
MMP8	AC005524.1	AC079363.1	FAM109B		ACACB	LINC02062	SH3TC2	LEPR
CXCR2P1	ANGPT1	NDN	MRPL42P6		RASSF8	RWDD3	CCDC162P	FCGR1B
DLX6-AS1	CLECL1	AC103702.1	CELA1		ATP2A1-AS1	ZMYND10-AS1	HLA-DQB1	AC006042.4
GJB2	AC016205.1	ZFP37	FAM50B		C2orf81	PEX11G	AP003396.3	FILIP1
DLX6	KDM6A	KDM6A	WDR17		TMEM269	C17orf64	CDK19	ZNF879
RETN	AL359922.3	ZNF483	PRR29		KATNA1	PRKAR2A-AS1	ARHGAP22	SPATS2L
HLA-DQB2	BPI	CDKN2B	ANKRD22		RN7SL65P	OAF	AP003486.1	TBX1
SLC5A5	IGSF10	HOXB8	CCDC182		RAB3GAP2	AP000553.2	TGFB1I1	KLHL32
RAB34	PTGIS	LRRC52	MAOA		LRRC45	FAM219A	AGPAT4	HIVEP2
AC020656.2	AC243965.1	LINC01012	GLB1L2		BFSP1	FSCN1	DOCK8	LINC01303
DYSF	AC020656.2	HS3ST4	AC005833.3		FAM72A	RPS2P5	RHBDL1	ARMCX1
AL354936.1	NFE4	GLB1L3	BCL2A1		GOLGA8UP	AC025031.5	LINC01515	PDGFD
CNR2	MEIS1-AS2	PRKG1	RIPOR2		INHBA-AS1	TUFT1	AP002957.1	LINC01094
PTPN13	DYSF	AC097652.1	LINC01775		ABHD6	FBXO36	FAF1	CCDC183
ANGPT1	TRDJ3	ICAM5	FLNA		SORBS1	SPATA6L	AC078881.1	FCGR1A
BMX	ANO9	FAM189A1	PLXNA2		NECTIN1	APP	NOS1AP	LUCAT1
TFCP2L1	LINC01954	ENPP2	DPEP2		HILPDA	AL360091.2	IDNK	AC005498.3
MPO	WASIR2	GNG2	AIM2		AC114763.1	AC068669.1	AL121929.2	PLB1
DES	PROK2	LINC01954	FCMR		MAPK12	FDPSP8	SLC48A1	AL589993.1
KDM6A	MRPL42P6	PEG3	LINC01798		AC000123.3	ABCB9	FANCF	SLC7A11
KIAA1217	CT45A5	LINC00939	PLAG1		TRMT10B	MS4A14	DTNB	TCTEX1D1
MEIS1	KIR3DX1	AC002070.1	MYOM2		SAMD14	F2R	SNX24	TTC3P1
NSG1	MBNL2	DOCK1	PIK3R6		CEACAM19	GCC2-AS1	LPAR5	LRRC1
SNCA	FCMR	LINC01225	CST7		LINC01963	MAPK13	IL12A-AS1	PLLP
AC084121.3	CCND2	AC093763.2	SV2B		C6orf106	AC025031.4	ARPC5	Z73965.1
DEFA6	AL359538.1	GJA1	ZBTB16		CAMK2D	MEGF10	TMEM59	TPM1
WNT5A	AL135901.1	ZIC1	OCSTAMP		ZFHX3	GALT	PIP5K1B	CATSPER1
TDRD9	IGKJ1	WASF3	TNR		RNU6-1016P	GSDMD	MAGI3	SPTBN5
TLR8	IL2RA	HOXB-AS1	LINC00599		AL139393.2	MC1R	EPAS1	SNORA70I
LINC01012	CT45A1	CASK	NFE4		FRG1HP	MORC1	FIG4	AC104653.1
MPZL2	PRG2	ANGPT1	PTGER2		C9orf40	AL512343.2	SEL1L3	AC025423.4
KRT81	LUM	MEIS1-AS2	RAP2A		BTF3L4	SETD8P1	ZNF536	LGI2
GPX3	TDRD9	ADAM29	CMAHP		CATSPERE	AL513329.1	ACSBG2	GGACT
LINC01954	TRAC	AL589843.1	JAML		ARHGAP18	AC244033.2	AC097634.1	GLIS2-AS1
KRT31	PEG3	LHFPL6	ST8SIA6		LIMA1	TRIO	POT1-AS1	EDNRB
CLEC2A	GJA1	ZNF677	ZFYVE28		HLX	AL021068.1	HMGN5	MT3
FAM160A1	LINC01825	KLRC4-KLRK1	MFSD6L		AL121894.2	B3GALNT2	DNASE1L1	ABCA10
PKNOX2	INHBA	CALB2	SIGLEC9		KCTD3	AL592295.4	KLHL13	TXNIP
HLA-DQA1	JAML	SYT2	SOCS2		C9orf139	NT5DC3	AC242843.1	AC234782.2
LILRA5	ATP8A2	RNASE1	TREML2		CDK5R1	DIRAS1	ABHD6	MVB12B
GNG2	BDNF	IGSF10	PTAFR		URB2	MAP2	SMARCD3	NRXN1
TIAM1	IGKJ5	MAPK8IP1P2	RNASE6		BATF	RC3H1-IT1	C2orf92	NLRX1
MEP1A	FBXO17	AC005833.3	AC011893.1		AC012358.1	C19orf57	SORBS1	AC254562.3
KIAA1755	RF00003	WNT5A	LYZ		CEP164	ZNF189	FAM35DP	RIMBP3B
AC022706.1	AL008721.1	AC022182.2	SARDH		AL121845.1	C5orf56	AC025265.1	LRGUK
AC084121.4	BNIP3P41	GLB1L2	LHPP		OSM	IGFBP4	CHST12	NPIPB2
LINC01825	TPTE2P6	AL606534.5	HSH2D		ZCCHC7	MKRN5P	DLEC1	KAT2B
ANO9	CST7	OSMR	NLRP1		AL590822.2	AC010359.1	CDK14	ACCS
KCNE5	CLC	PIK3CD-AS2	RAB37		TMEM105	EFNB1	LPCAT2	NHLRC1
CLECL1	RAP2A	LINC00581	EPB41L3		SIX5	FOXD4L1	AC025569.1	E2F3P1
AC005796.1	GZMH	RF00003	FCER2		C9orf64	ABCA5	SH3D21	MSC
KPNA7	TRAJ60	TRGVB	MIR6859-4		CDC37L1-AS1	AC073389.3	AC020658.5	WNK2
FCRL5	GGT5	HIST1H3E	YBX2		LINC01715	PPP1R13B	ABCA17P	PHACTR2
ITPRIPL1	IL1RL1	PTPN13	FGL2		WNK1	DDX11-AS1	SLIT1	CSF1R
DYNC1I1	CD3D	KLRC4	ACTA2-AS1		HIST2H2BF	SNORA70I	AC027031.2	LINC01341
ELOVL6	AC017076.1	FAM109B	HS3ST1		EID2B	AC100810.1	AC096642.1	RAB13
CCR7	IGHM	LIFR	PLEKHA1		AC000123.2	DNASE1L1	HMGN3	DEUP1
SHISA2	AC138649.5	NAALAD2	ICAM4		HSPB7	FAM57A	RAPGEF3	CCR2
JAKMIP2	SLC6A13	URAD	AP001107.6		APOE	ZFYVE9	REV3L-IT1	AC025171.5
HRASLS	IER3	KCNE5	MIR181B1		IGFLR1	LINC01376	GPD2	AP000526.1
AC074389.2	SLITRK6	FAM69C	AC126323.1		LIPN	GPX1	AC239800.1	ANKRD50
COL5A1	TRAJ61	PPFIA2	UPB1		AL136116.3	LMO7	OXER1	VCX
ADGRE3	AC103796.1	ITPRIPL1	ICAM5		GPX1	TDRD7	USP44	ATP7B
ZG16B	TRAJ58	FCN1	ANKH		BLZF2P	RCN1	AC089999.2	RIMBP3
HNRNPA3P14	TRAJ56	RNU1-85P	AC020656.1		SDK1	CLSTN1	AC011416.3	AL031123.2
AC002540.1	HSH2D	MRPL42P6	RP1L1		TOE1	FBXL5	TRMT10B	CHADL
GRIN2B	ERVFRD-3	TIAM1	TNNI2		ABCB10	PCDHGC5	WHAMMP3	MET
JAK3	AL356804.1	LINC00540	AL442067.1		A2M	CHST14	ZNF91	ZNF470
CASK	IGKJ3	HS3ST1	CIITA		C9orf85	HMGB3P22	SNAP25	AC098934.2
RGL4	AC007922.1	FAM198B-AS1	ADAM8		LGALS8-AS1	MIR3939	TMEM105	MAP3K21
MXRA8	IGLL5	MIR181B1	TMEM71		SEC63	CEBPA-AS1	CTSS	RENBP
NKAIN2	KRT81	TRIM61	MIR181A1HG		SOX12	TPM2	IL6ST	SZT2
HOXC4	AQP4-AS1	TMEM204	UPK3A		BNIP3	CBX5	MEIS3P1	SLFNL1
PRSS57	AC079466.2	LDHC	GOLGA2P11		PTK7	ALDH3B1	AC032011.1	TSPEAR-AS1
AL138799.2	SCN9A	AL449423.1	MIR181A1		EIF4G3	AC060766.7	TMEM144	AC073107.1
C21orf62	LINC00533	NKAPL	IER3		VIPR1	IL6ST	PSMB9	SYTL2
GPAT2P1	TRAJ59	CNR2	IGKC		RGS10	LRRC37A3	MYO15B	AL390728.6
VSTM1	IGKJ4	AC022075.1	ACTA2		CCDC180	RN7SL812P	SH2D4A	MORC4
UCA1	HS3ST4	AC107980.1	LPAL2		AL049840.2	LIMK1	FMO5	ABLIM2
HLA-DRB6	LINC01798	AGXT	METTL7A		ELOVL1	CBX7	AQP3	CTSL
CEACAM3	IGSF9B	EDA2R	ZC2HC1A		LMNA	AC093591.3	NOS3	LINC01909
CLNK	TRIM7	AC004870.2	IGF1R		PTK2	AC010491.1	AC021205.3	AC008280.3
HDX	TRAJ57	IGKC	ZNF483		PSIP1	GLT1D1	TXNIP	ZNF439
KRT86	TMEM204	GABBR1	MT1G		CLEC4G	WAC-AS1	TTYH3	SEMA6A
AC007278.2	FOXA1	AC091133.4	CHCHD7		FP565260.1	CCDC88B	PCNX2	ATE1-AS1
MBNL2	TRAJ55	KRT23	ZNF334		CAMK4	GKAP1	CCDC73	MBNL1-AS1
KRT18	RPSAP47	BLK	F12		SLC39A1	SMAD6	ATE1-AS1	AL121834.1
DSP	EDA2R	ERVFRD-3	CHRNA7		ZNF721	AC053527.1	DPYD-IT1	SLC35D2
GABBR1	MIR181B1	KCNK17	FAM49A		ULBP3	NEK11	ST6GALNAC4	KITLG
IGSF10	ZNF483	BCL2L10	AC093525.10		EXOC8	KLF4	WDR88	MAP2K4P1
COL1A2	IGLV2-8	CLECL1	SPON2		SATB2-AS1	AL589863.1	AC073410.1	RNF32
EHD3	SCARA5	MIR181A1HG	IFI30		SPA17	ABAT	RPS4XP16	LAX1
IGF2BP1	DDN	OR1G1	TSKS		CAPN2	CD1D	CDR2L	SH3D21
TUNAR	TRAJ50	HOXB9	MCUB		RAB17	UGDH-AS1	IFI6	LINC02542
HLA-DPA1	PMP22	LRAT	MORN4		PPIL6	RNF26	GAS5-AS1	CACNB4
AL162254.1	TRAJ51	IGF1	DLL1		GAS5-AS1	MELTF-AS1	UNC80	DENND2C
RIC3	URAD	CFAP46	AC105446.1		AC131392.1	TCTN1	C19orf38	FAM221A
DEFA4	TRAJ54	AC022415.1	NCAM1		ZFP92	AC021231.1	NT5DC1	CNN3
AC108002.1	IGF2BP3	IGLC2	CD180		AL355974.2	AL031432.5	KCND1	ANKRD20A11P
MEIS1-AS2	TRAJ52	MIR181A1	EMP1		AC079781.5	SHF	CMTM7	GPR160
CLEC9A	PDCD6IPP1	ZNF883	SLC16A6		SLC35D1	PHYH	SLC23A3	FAT1
AC079325.2	KCNA5	RAP2A	MYH3		AC011466.4	IFI16	FBXO10	ZNF669
AC004870.4	AL157834.1	IGKJ1	HTR2B		CGNL1	IDUA	MAP3K15	PTPRU
WASIR2	HOXA-AS3	LXN	GOLGA7B		KLHDC10	RIBC2	PRKCA	TSPY26P
AF228730.6	TRAJ45	L3MBTL4-AS1	AC018695.6		LINC01277	OSGIN1	AC015922.4	SVBP
PPP1R1B	TRAJ12	LINC01798	AC079331.1		AL359397.2	DZIP1	AC008763.1	PLXDC2
GRIK5	ACAP1	HTR2B	AL136146.2		HYLS1	ADORA1	GALNT4	LAMA3
LINC02323	TRAJ19	AL109659.2	WNT10B		ARHGEF37	AC022211.2	CPM	CAVIN4
AC245164.1	AL442067.1	GGT5	CYTIP		C3	PCSK5	RHPN1-AS1	CR381670.1
NOS1	CD86	LINC01679	AC079331.2		PDLIM5	GPX1P2	VSIG10	PRSS30P
AC080023.1	KLRC2	AC110285.5	NCF1B		GGPS1	AC104758.1	ZNF678	AL139383.1
AC004870.3	MIR181A1HG	SDK2	ENPP2		PCDH12	SLC27A3	ACCS	PLA2G12AP1
OTOF	MSLN	GRID1	RNU5A-8P		SCCPDH	AC021086.1	TCEA3	PPIE
AP000251.1	YPEL4	LINC00599	PITPNC1		ZNF398	GCLM	CBWD1	SCMH1
SRMS	CHST4	HLA-DPB2	FOSB		HINFP	MAP10	DENND2C	CAP2
ZNF831	SPINK2	L3MBTL4	SDHAF3		AC015849.5	FAM13A	SCUBE1	AC020893.2
NIPAL4	FAM50B	COL5A1	RPL11P3		GOLGA6L9	FGFR4	RASA4B	BIN1
KRT23	CSMD1	ENPP6	SH2D3A		LINC01278	IPP	LINC01451	AC234782.4
RASSF6	LINC01679	AL138899.2	NCF1C		ABI2	AC108047.1	TG	ID2-AS1
SMIM25	HDX	ART3	AGAP14P		AC100858.3	AC234781.1	LINC01341	RNF157
GBP1	HDC	JAML	FCGR2B		OLFML3	FCGR1A	TFEB	RNA5SP82
YPEL4	MIR4473	B3GALT1	SCART1		C1orf216	KCNQ3	AP003064.2	RASAL2
HLA-DMB	MIR6859-4	LINC01775	GPR65		CACNA2D1	RNA5SP82	ELANE	QPRT
SEZ6L	TRAJ38	RPSAP47	ALG1L2		CHCHD3	SPATA1	SMCO4	ALS2CL
AC092821.1	AC136601.1	HMX3	TCP11L2		WASH4P	AC092944.1	CKB	AC131206.1
LY6K	ADGRF5P1	AL109659.3	SCIMP		CYP2S1	COL7A1	COL4A2	FKBP4P1
ENPP7P11	MCCD1P2	AC005186.1	AC004847.1		TNRC6C	RUNDC3B	PSMB8-AS1	SPRY3
SFRP5	TRAJ5	LINC01150	EPHB3		NT5DC3	C14orf37	RNF157	AL451069.3
DEFA9P	HLA-V	SLC28A3	PMP22		AC008040.2	TTLL1	MAST2	A2M-AS1
LINC02577	RPS11P1	CCDC182	AL356414.1		AC018695.7	BFSP1	GPR161	TCEAL6
IL18R1	CYCSP23	PID1	TRIM22		NBPF6	AC015922.4	RPL34P34	TGFBI
AC096751.2	LINC01949	SLC12A3	AL133371.2		LRRC43	DRP2	ERFE	AL078599.2
OLFML2A	CCL4L2	MBNL2	GAPDHP35		AC127024.2	RAB39A	FKBP4P1	SHE
LINC02212	LAMP5-AS1	RN7SKP283	PRICKLE2		RMI1	AL135905.1	ZNF701	AL663070.1
CD86	TNFRSF8	AL589843.2	SIGLEC7		SPR	SERPINI2	FLOT2	ANXA4
INHBA	LPAL2	MAOA	SLC12A7		ZDHHC1	AC096887.2	FBXL5	FKBP9P1
LINC02550	AC244502.1	IRF4	SMOX		CCNE2	RIBC1	AL445423.1	MYOSLID
VSTM2L	SOCS2	BBOX1	TVP23C		TROVE2	ARL2BP	SLC27A3	PPIH
HCN4	TRAJ4	FLNA	LINC02153		MELK	PAPOLB	AL390728.6	ALOX15
IL23R	FLNA	IGF2BP3	SERPINB1		SATB1-AS1	FAM222A	IL17RE	AURKC
CEMIP	TRAJ22	TUBB2B	AC027104.1		ZNF44	SLC17A5	WDR91	ASB9
CACNA1I	TIAM1	OCSTAMP	AC063977.1		NOM1	BMP2K	GOLM1	CACNA2D3
PRDM16	TRAJ21	FSD1	STAMBPL1		RPS2P35	AL365203.2	IL11RA	SLC2A1-AS1
AL050344.1	CFAP99	LINC02181	AC011472.2		CARNMT1	ADAMTS17	RNASE2	RBMS3
AC003958.2	DLX2	CYGB	AC004491.1		SH3D19	DEF8	FAR2	RASSF8-AS1
HLA-DRA	CDK15	SCHIP1	GGT5		AC147651.4	C2orf92	SPATA17	LRRIQ3
VNN2	TRAJ3	ZNF502	FAS		TPCN1	ACOT1	DHRS9	RF00108
EFEMP1	TRAJ20	STC1	AC107294.2		SEPTIN11	ADCY10	MR1	ST6GALNAC3
AC009237.14	GLB1L2	VENTX	FOXA1		AL390728.4	BAHCC1	NAPSB	AC098829.1
NOG	LY6K	AL645608.7	NR4A1		COG5	BCAS4	MVB12B	MBOAT2
GFI1B	ZNF185	OLFML2A	AC015468.4		AL158211.2	CAPNS2	HP	AL033527.3
MCF2L-AS1	COL5A1	AL132655.3	HIVEP1		SYPL1	APLF	DAP3P1	SUGCT
FAM9B	KRT86	LINC02128	RARG		H3F3AP4	ULBP2	CHN2	TRIT1
RF00003	AC243960.1	KLRC3	PRDM8		AP000560.1	TRAPPC6A	AL513329.1	H1F0
GPR20	FAM222A-AS1	CLEC10A	AC015468.1		TRIM72	EPHX1	SNRK-AS1	LINC01299
AC009237.3	TRAJ53	FSTL4	MT-TE		LRWD1	NRDC	IL1R1	TXLNB
ORM2	CELA1	KRT81	ULK4P3		ZNF536	TMEM232	PPM1L	SLFNL1-AS1
AFAP1L2	NOG	LIFR-AS1	HIP1		HSPB11	SRGAP2B	AL135905.1	AC006372.1
SLC10A2	STON1	LHX6	ZSCAN16		AC015922.4	ZBED8	RNF32	GEM
KIR3DX1	TRAJ14	AC027243.1	FAM222A-AS1		MIR155HG	AC244090.1	ZNF713	EFEMP2
CADM3-AS1	UPB1	TUB-AS1	NCF1		CITED2	AC010997.6	AL137060.1	PYHIN1
S100A12	IL23R	IGKJ5	AC015468.2		CERS2	AC032011.1	SMIM10	ABCC6P2
PLA2G4D	SLC6A12	AL442067.1	TNFSF13		AC016831.7	FO704657.1	LGALS8-AS1	SLC22A17
RXRG	L3MBTL4-AS1	JAK3	LPXN		LEPR	AC097634.1	FGD2	NAPRT
CDHR1	BTBD7P1	SNCA	AC004771.4		FCGR1B	ITM2C	RNF144B	AC011468.1
CCR10	LILRA5	BDNF	ERMN		ZNF569	AC012313.2	AC137932.3	AC102953.1
LRRTM4	TRIM72	PAX8-AS1	AC004918.3		AC006042.4	MYBL1	OTUD1	NOC2LP1
ACAP1	CSPG4P13	FGL2	LINC02210		AC016747.1	AC136604.3	PTCRA	AL356966.1
AL009178.3	TRAJ23	CPLX1	MATK		AC108047.1	PTPRO	MYO18A	PRDM5
HTR1F	MAOA	SPATA6	AC005332.5		SEMA3G	SPA17	DOCK4	DAP3P1
IL18RAP	MCF2L-AS1	AC098850.3	AF001548.2		FILIP1	TTC30A	ZDHHC1	GIPC3
AC018634.1	DYNC1I1	ZNF185	DYRK4		AC009318.3	TXNIP	AC108718.1	MIR1299
HLA-DPB1	AC002540.1	NFE4	KLF2		FCGR2A	AC006213.5	ZNF669	AC005229.4
FGF19	SEZ6L	RASL10B	NRG4		ERMP1	PLAGL1	SLFN11	PRSS12
FAM109B	BMP10	HORMAD1	SLA		CBX6	PROCA1	AK4P1	GOLM1
NPHS2	TPSAB1	NIPAL4	AC004585.1		CHST10	TRABD2A	TIGD7	EML5
MCTP2	ABHD12B	TRGV9	AC005696.1		MNS1	MYO1E	AOX1	SHC4
CACNA1C	CD28	ESR1	ARHGEF3		WDFY3	ZNF512B	ZNF658	MGAT4C
MRPL42P6	LINC01480	RHPN2	AC012146.1		SLC25A19	AC004846.1	BCAM	AC234781.1
L3MBTL4	TNF	IGKJ4	ZNF19		PARP1	MS4A3	MTUS1	ARHGEF10
HLA-DPB2	GCSAML	AC093772.1	AC002091.2		ZNF879	AC093330.2	AP000974.1	RNF217
TTC22	LINC02577	NPY5R	AC009152.1		SPATS2L	MAP3K9	TESK2	SDC3
LSP1	LINC01775	MGAT3	AC007780.1		TBX20	ZNF25	MAST4	ARRDC4
AC138649.5	ABLIM1	KCNG2	AC004918.1		AC012313.2	PPIH	CMTM4	EOMES
CELA1	RNU5A-8P	AUTS2	PEMT		ZNF573	SRC	CD209	AL033527.5
FBXO17	TOMM20P2	TRDC	KIAA1147		PSAT1	MIR1537	TRIM59	ANPEP
SCGB3A1	FGL2	SEPTIN10	CASTOR2		TBX1	NRBP2	TMIE	AC148476.1
ADGRE1	LINC01399	GDF10	PACSIN3		EFCAB14	LINC01521	FLNC	MED8
AC100803.2	UBXN10	C12orf56	COLQ		AC105206.1	AC060766.4	SYTL2	ZNF678
BTBD11	MIR181A1	KIAA1217	SOCS1		KLHL32	RGPD5	AC073109.1	TCF7L1
ZIC1	SLC29A2	FRMD6-AS1	LINC01602		MLC1	PSPC1P1	SORT1	C10orf91
AC243830.1	KCNK17	SV2B	APOBEC3H		HIVEP2	AC135506.1	AC113361.1	CHST6
STAC2	AC004080.4	TNR	LINC01468		AC005280.1	POT1-AS1	MBOAT2	SLC11A1
AP003108.1	RNA5SP350	AL138899.1	TMC8		INTS6P1	KLF11	GPR85	MROH7
FAM50B	RNU1-85P	IGFBP5	CUTALP		SESTD1	KCND1	PTPRS	C11orf45
AQP4-AS1	TNFRSF11B	PRR29	PFKM		DNAH17	ZNF793	RNASET2	IFI6
WDR17	CDRT1	AP001107.6	CCDC146		LINC01303	STK39	KIAA1522	SIGLEC16
AC243967.2	COLQ	UTF1	FLT3		ARMCX1	DEPDC1-AS1	TCTEX1D2	GPNMB
AC004080.4	CCDC182	DSEL	AC129502.1		COX20	ZNF425	AMOTL2	ITGAV
PRR29	AP006248.5	PLA2G5	P2RX5		CBX5P1	GAS6-AS2	RHEBP2	MT-TT
ANKRD22	AC015911.3	ARHGAP5	RBBP9		CPT1A	GRAMD1B	SCN8A	AL359885.1
AKAP3	AC020656.1	CCDC80	MIR4639		PDGFD	PDE4B	TTC39B	AC034102.1
AL391425.1	HRH4	AC092821.1	FBXL13		LINC01094	SMIM2-AS1	LINC01169	ALDH2
AC064805.1	AP006248.4	PRSS57	AC010186.1		AC134775.1	AC010538.1	SNORD89	MRPS30-DT
SHOX	GABBR1	ANO4	ICAM1		ZNF697	AL358781.1	RTP4	FHL2
SPEG	Z98884.1	MIR6859-4	LZTS3		ST6GALNAC4	AC010719.1	CR382285.1	SLC2A5
CCDC182	SLC26A8	CCDC144A	SLC12A5		DISC1-IT1	LINC00211	CSF1R	CCDC30
CD300E	UPK3A	AC103796.1	PWP2		POP1	ERBB2	FBXO27	CDC20
MAOA	CHRNA6	ANKRD22	JARID2		SLAMF9	AC010999.3	AGGF1P1	CD5L
AC245041.2	VENTX	MYH6	MACROD1		CCDC40	DCBLD2	IL6R-AS1	HEYL
RPGRIP1	AC005796.1	CDHR1	AL021407.3		STIL	MRAS	KLK1	ABCA11P
ST13P20	KCNH7	PLP1	AC138969.1		RAB3A	HHLA2	GPR176	LANCL3
GLB1L2	AP006248.3	AC243965.1	MAFF		CCDC183	PLEKHG4	ACTRT3	AP000892.2
AC022182.2	TFCP2L1	CRISPLD2	FADS2		RAD23BP1	TMEM56-RWDD3	AIFM3	CYR61
PDCD6IPP1	PRR29	OR5B21	KDM6B		COL6A1	KLHL42	CYTH4	AC016708.1
AC005833.3	AC126323.1	GAD1	NR3C2		AL359715.2	AC025423.4	ZNF114	AL445423.1
CRISPLD2	AKAP3	DNAJC12	KDM7A		GPX1P2	AC090114.2	AADAT	NAALADL2
CBLN1	AL356414.1	LAMP5-AS1	AL138724.1		FCGR1A	WDR31	AL512506.1	CTNNA2
DGKK	CASK	FOXD3-AS1	FLOT1		VWF	SLC15A3	TSPAN5	SETBP1
BTLA	EPHB2	SERPINB9	SOHLH2		AK3	AL390728.4	FZD4	PGM5
FGF9	IL32	FN1	CD83		LUCAT1	AL132656.1	HLX-AS1	CPE
KRT80	AKR7A3	IGKJ3	SLC2A3		SLC39A14	AC020915.3	AC025171.2	AC090825.1
CMKLR1	TRIM22	TRIM22	BDNF		METTL2B	RDX	SLC6A11	KCNAB1
KSR2	DPRXP2	USP32P1	LFNG		PMEPA1	AC034111.1	LINC01686	AC027601.5
HNF4A	MXRA8	SMIM25	ANO8		AP000254.1	DEGS1	AC242376.2	AL049552.1
GIMAP4	LINC00599	ARSE	AC136601.1		AL591848.4	ZNF273	SPAG1	LINC01686
CD28	AC138649.4	CCND2	AL034397.3		TNFRSF21	HSD17B6	SLC2A1	PABPC4
SLC47A2	TMEM221	AC004485.1	AL049634.2		ZNF800	RPLP1P6	CHADL	GLUD2
SEMA3C	PTGER2	EFNB3	LDLRAD3		BAHCC1	LANCL3	GABRA4	SLC26A7
GRAP2	PLA2G16	CYSLTR2	LY6E		AC005498.3	ELOVL1	ZBTB46	ACKR2
BCL2A1	ZFYVE28	SARDH	AC116351.2		MAST2	FOSL1P1	AC073585.1	FFAR4
AL132711.1	NLRP14	HOXB6	KCNAB3		PLB1	CIRBP-AS1	CCDC183	SLIT1
FAM160A1-DT	ATP2B2	CXCL1	JAG1		LINC01138	SAMHD1	DKK2	ARMCX4
RGS4	SLC7A2	RAB42	ATP1A3		PHLPP1	AC099524.1	AL359885.1	BCYRN1
TLE2	CDKL4	CREB5	PROK2		LRRC37A9P	ZNF605	MS4A14	HIST3H2BA
KCNH7	SLC2A3	CD1C	YPEL1		AL589993.1	ARHGEF39	AJ239328.1	YBX1P2
GABRB1	CYTIP	POU3F3	AC007552.1		SLC7A11	SKIL	SYNJ2	YBX1P6
AC110995.1	AC110921.1	HUNK	ZSWIM4		KIAA1614	RXRA	HGF	SYDE2
PM20D1	AC027250.1	MPZL2	HLA-J		TCTEX1D1	IFI27L2	SLC35D2	ERMAP
RIPOR2	CYP4F3	HSPA12A	AC005841.1		AL096678.1	SH3TC1	TRIM36	PTGR1
DLGAP1	AP000355.1	AC110285.1	RFLNB		CNOT4	AL035681.1	HACD1	INHBB
FABP7	AL691447.2	DNER	RPS6KA5		FAM92A	CASS4	ABCB11	RNU4-38P
CEACAM1	RNFT2	AC124947.1	TMEM150A		SLC25A10	TIRAP	TRABD2A	LINC00552
LINC01775	AC093525.10	AC007278.2	CACNA2D4		FAM222A	AC100858.3	JAZF1	FAM19A3
AC135626.1	AP005671.1	ST8SIA6	SLC37A2		TTC3P1	LINC00482	DGAT2	IFITM3
BDKRB2	AC009495.3	AC138123.1	LILRA1		OPHN1	TDRKH	IRF5	DAGLA
AC004947.2	AC097637.2	VWA1	SCD		LRRC1	MR1	ZNRF2P1	DZANK1
MFAP4	WNT10B	Z98884.1	CHRNA6		PLLP	PHACTR2	RNA5SP82	AC073410.1
SEL1L2	CD69	PLXNA2	TNFRSF10D		CGN	FAM35DP	ACTR3C	ZNF469
AL606534.5	CLEC2B	CLEC4M	PRNP		Z73965.1	AL035446.1	PTPRH	AC023469.1
FLNA	GOLGA2P11	HPD	MRPL33		NME4	SPATC1	AC007569.1	MAP3K15
AC138207.6	SH3BP4	UNCX	AC021028.1		RGPD1	ZNF358	AC245452.1	LINC01285
AC138904.1	EPB41L3	OLFML2B	RF00012		DNM1P35	MS4A7	SLC2A5	TBX15
LINC00865	AC007100.1	ALOX12	SULF2		TPM1	Z99129.3	AL158850.1	KDM4A
PLXNA2	ICAM4	LILRA5	ZNF37A		AC027601.1	PIK3CD-AS1	C11orf80	LINC02541
NLRP9P1	BTBD6P1	NLRP1	TESC		CATSPER1	ZNF137P	SEMA3A	DPYD-IT1
LINC02055	TREML2	PLAG1	DHX32		ZNF25	NENF	ANXA1	AC116651.1
AL138720.1	CDRT4	AP000251.1	ZNF714		SPTBN5	AC239803.4	PHIP	COL4A4
ITGAD	PTGDR2	IL18R1	AC005736.1		EPRS	LRRFIP1P1	TMEM254-AS1	ZNF239
AC100793.2	OLFML2A	YPEL4	TRIM26		SNORA70I	GASAL1	SDSL	TRPS1
CNTNAP1	FEZ1	KRT18	DLX2		DAB2	PICK1	GOLGA8B	ENOX1
DPEP2	ZRANB2-AS1	CD180	FANK1		ST14	NUDT12	PATE2	EPHX4
ATP13A4	AC087672.2	CEMIP	MIR646HG		SESN3	ZNF429	CAMK2B	AC114781.1
MRPL42P4	AP001107.6	MFAP2	MIR3143		FSBP	LYPLAL1-AS1	SBF2-AS1	ABCC13
CFAP99	AC106875.1	ARPP21	RNU2-63P		ZNF350-AS1	DZIP3	H3F3BP1	COL14A1
AIM2	TSPOAP1	NTRK3	TSNARE1		AC009902.3	QSOX1	AL592295.4	AC079328.1
KCNG2	GRAP2	VEGFC	DTX4		RF01233	AL158211.1	CCDC92	CYP2J2
AC005539.1	PTPN13	AC138904.1	AL031963.3		AC104653.1	C1orf54	SMIM10L2A	ANK1
GLYATL1	TPSB2	VSTM2L	PAN3-AS1		COL8A2	AGBL2	DPYD	MFSD2A
AL137058.3	PLA2G2C	CSMD1	AL139123.1		TNFRSF14	AC003102.1	NBPF6	SPATA6L
AC027237.4	FLT3	PITX1	RNF227		FBXO28	TNFSF4	AL390957.1	CD24
AC010148.1	TP53	AC068733.3	MFNG		PLCL2	INAVA	AL353708.1	WWC2-AS2
MYH6	HIST1H1A	SHISA2	TP53INP1		AC025423.4	GATA2-AS1	JMJD1C	LINC01096
TRAV36DV7	HLA-DOB	FCMR	MYLIP		LGI2	KRBA2	CYB5RL	NCAM2
AC068492.1	LINC01783	ZNF563	CDC25B		PRPF3	ATP8B4	SDC1	KCNJ1
AL691447.2	LHFPL6	CELA1	RNFT2		TBX3	AC046185.3	OBSCN	DNAH14
FCAR	UTF1	FOXA1	PIK3IP1		ARL13B	PADI2	FGFR1	ZNF320
MYH16	TMEM156	CD163	SNORD104		EPHX2	ANKRD20A18P	CAPN2	SLC2A1
FCMR	AC005280.2	GALNT18	CD53		GGACT	SLC23A3	AGMAT	AL390728.3
SLC26A8	FBXL13	FAM78B	HTR7		AL358472.1	ME1	PCSK5	RIMBP3C
CCKBR	AC005838.2	HTR7	FCRLB		GLIS2-AS1	IPO9-AS1	AL035446.1	ABCC3
AC053503.6	AL442067.2	AL139125.2	PTENP1		PAQR6	RTL5	AL136528.1	VSNL1
AC090206.1	VWCE	AP000802.1	MRPS18B		LINC01962	AL138781.2	ATP8A1	ZNF691
AC007278.1	CMAHP	IL31RA	SNRPB2		NTSR1	MIR8075	CATSPERE	ERICH5
LINC01798	AL118505.1	AL157714.2	TNFRSF10B		NEFH	ARPC5	NINL	AL356118.1
STK33	AC007406.2	TOMM20P2	AC010186.2		EDNRB	MVP	FAM71E1	TMEM51
TBC1D10C	MIR6719	AC009123.1	ROPN1L		MT3	ALCAM	AC093249.2	SPTLC1P1
IL31RA	CSRP3	AL442067.2	HK2P1		CRYBG3	ZCWPW2	EXPH5	DUSP19
IVL	CFH	PAK3	SNORD91A		TAF5L	AC093227.1	TPD52	AC007016.1
DEFB1	AC090152.1	BOLA2P3	SREBF1		ABCA10	GPAT3	DND1P1	AL512353.1
CLEC4C	MPO	ELOVL6	PLPPR2		AL031719.2	AP005131.6	TSPYL1	AL603750.1
PLAG1	AL354872.2	TLE2	NUDT8		CBX8	SNORA55	SPRY3	GALNTL6
DCHS2	SARDH	FCER1A	ITGAL		RNU2-6P	CC2D1B	LRRC34	GPR55
MCCD1P2	FAM109B	MAGI1	PPP1R18		IPP	SRRM2-AS1	AC006378.2	AL391832.1
P2RY13	SPRED1	AC051619.5	MAP3K10		TXNIP	DOCK6	ANKRD50	ZNF233
PILRA	SOCS2-AS1	CC2D2A	PIGL		CENPF	PLD4	AC104794.2	SEMA6D
CALD1	ARL4C	AC011511.5	CRYZ		AC234782.2	RPH3AL	CD37	LINC01814
FCGR3A	AC005324.3	AP001065.1	DCP1B		AL391834.2	STAG3	KIAA0040	ZNF827
MYOM2	HTR2A-AS1	IL1B	AC006064.2		RN7SL569P	CCDC7	SLC25A34	FCGR1CP
AC004034.1	CEP164P1	RPS24P17	FKBP4		DOCK4	AC009948.4	RHEBP1	HMGN3-AS1
SLC47A1P1	NR3C2	STAB1	PARP11		TBC1D32	AL365181.3	ZNF354A	DUXAP8
RAB42	EAF1-AS1	ACAP1	TMEM14C		AC234781.3	CASZ1	ABTB2	AC026254.2
SUCNR1	TPSD1	AP005060.1	ATP10A		TRIM45	AL513365.2	ULBP2	LINC01515
AC079760.2	TOX	NPY1R	PIM1		AL355512.1	LINC01341	DNAH12	NKX3-2
PIK3R6	NCR3	NPIPB8	AC016876.1		MVB12B	HEG1	DDX11-AS1	GPC3
CACNA1C-AS1	TMEM71	PPP1R3A	TBC1D7		CU634019.6	OR51R1P	SNX19	AC005618.1
GPR34	AC130304.1	AC005532.2	AL031775.1		ZNF461	MIR4737	CHFR	LINC01625
AL627309.1	MCUB	PDE3A	ADRB2		CCNT2-AS1	CEACAM19	HMCN1	CACNA1E
AL138799.1	AC004918.1	COL1A2	ATP2A3		AC127024.5	SARM1	IFI44	SLAMF6
HOXA3	SMOX	NUTM2E	DPYSL3		OAF	ZNF362	KYNU	AL928921.2
MRC1	AIM2	CEACAM1	CLEC2D		C14orf132	LOXL3	MROH6	SORCS1
CST7	KRT18	FIRRE	ABCC5		AC007390.2	PPP1R3F	ZNF665	TCEAL3
RNF144A-AS1	MATK	FAM135B	PHLDA3		ZDHHC14	LRRK2	CBX7	WNT11
TSHZ2	TNR	TUB	NRM		SCN11A	ZNF221	AC073346.2	ARHGEF33
RF00322	AC243960.3	AL121835.1	LONRF1		BEST1	ANO6	AC015712.6	SLC9A2
CLC	FCGR2B	CYBB	GPS2		AC144521.1	AC131206.1	DEF6	RTL8B
SV2B	LINC01215	AC132807.1	MIR221		ANKDD1B	KLHDC1	TEX9	LINC02257
CCDC141	DACT3	SULT1B1	ADA		NRXN1	ZNF101P2	CCDC188	TMPRSS9
AUTS2	NTRK1	IGLV3-9	TRIM9		SASH1	H1FX	PDCD6IPP2	IPCEF1
PARM1	HOXA3	AC079174.1	TNF		AC008958.1	AC104109.2	STXBP6	SCRN1
LINC01225	LINC00431	LINC02577	HIST1H4J		AC006213.4	ABCB4	MYO10	PAQR9
HOXC6	LY9	SEMA4G	ING4		ZNF273	ITGAV	QSOX1	YBX1P1
TTN	AC087277.2	ZFYVE28	PIK3R5		NLRX1	VN1R42P	LINC01410	MAGI3
RHOD	BCL2A1	APCDD1	PRR7		C5	AC026471.4	ACVR2A	SZT2-AS1
ZBTB16	CXCR2P1	WNT10B	ANKEF1		PSD3	SCCPDH	TSPAN33	ZNF670
HOPX	CHRNA7	SPRED1	ITFG2		MEGF6	AP002748.3	PARP9	PPCS
AC009495.3	TVP23C	CXCL8	MPZL1		PRRG4	SLAMF9	PCP2	AC239799.2
OCSTAMP	NCAM1	SCIMP	SNRNP48		AC254562.3	AP000808.1	MAP4K1	YBX1
FCRLA	CD180	AL133371.2	CBWD4P		RF00139	TTC25	NBPF15	RRAGD
LINC00426	IL7R	CNTNAP2	BNIP3L		ZBTB47	HIST2H2BA	LINC01191	BACE1
KCNIP1	GAPDHP35	HOXC6	KIAA0355		AC020658.5	AL591895.1	PBX3	AC135983.4
TNR	LRRC61	ABHD12B	EIF4A1P10		BMS1P2	RF00139	TCEAL1	AXL
AC087741.1	RNASE6	TP53	LMBR1L		AHRR	SULT1A1	AC073957.3	Z98885.2
PDE3A	GPR68	RNU5A-8P	ARL4C		GPR3	VANGL1	SDCCAG8	AL139289.2
LINC00379	AC116348.3	ATP2B2	NDRG1		GDPD1	TUBB4BP2	SYT6	AL451060.1
AL109809.1	MT1G	RAB37	MIS12		AP002807.1	ZNF573	CATSPER1	RPL21P99
COL6A4P2	ICAM2	DLX6-AS1	MRPL51		AC024909.2	NBPF15	ZNF772	AC002519.1
AC108210.1	TRIM9	PPP1R8P1	TTYH2		RIMBP3B	AP002986.1	ASAP2	TEX9
HOXA-AS3	CHRM3-AS2	LINC01226	LRFN1		GPR155	LINC01547	LOXL1-AS1	ZNF658
LINC01605	AC027104.1	NGFR	MPEG1		MEIS2	AP1S2	MAP3K8	AC063979.2
LINC00599	IL5RA	DPP4	EFNA3		COX20P1	TCTEX1D1	WDR49	ASB12
ZBTB7C	AL390719.1	AC093525.10	SMPD3		AF127577.4	ADGRB1	ZNF132	SHISA4
FBLN2	SAMSN1	AC004585.1	MYO1G		AL583856.2	MIR606	NAV1	AC002464.1
S100A9	MFSD6L	RNASE6	EIF5A		AC244197.2	RNF175	AC093330.2	DPYD
CHST4	AC063977.1	GPR20	AP5S1		LRGUK	AL591848.4	LTBP1	C2CD6
ZDBF2	AC079466.1	FRMD6	IDI2-AS1		NPIPB2	ERICH6-AS1	SLC25A4	SLC22A16
AC022021.1	ANKRD22	FGFR2	MIR222HG		GPRIN1	AC060766.1	AC104051.2	ADAMTS17
MAMDC2	KCNMA1	FAP	EIF4A1P7		MKRN5P	RECK	CPNE4	AL354718.3
NFE4	CDKN1A	SLC2A4	HK2		KAT2B	SLC39A1	B3GNT9	TSSC2
PTGER2	CHIT1	AC008060.4	PPP1R16B		ACCS	CCDC153	UBASH3B	AP001107.5
SIGLEC20P	FAM46C	DLX5	AC012313.6		PHKA1P1	AC007249.2	SPATC1	SETP12
TP63	KIAA1147	NAV3	PTPN6		GIMAP2	REPS2	AC073107.1	RN7SL617P
S100A8	GDPD4	ZDHHC11	LINC02245		NHLRC1	RHOB	FCGR1A	HYI
BBOX1	IQSEC3	BMP2	HIST1H1PS1		FAM69A	MAGEH1	TANC1	DDAH1
SCARA5	STAP1	CDC42BPA	AURKB		QKI	AC096642.1	BLVRA	YBX1P10
CA8	GABRA4	EPHB3	STON1		AHCTF1	ANXA1	CEP295NL	AC010643.1
AC024224.2	EMP1	AC015911.3	AC234772.3		LMO7	PABPC4	SLFNL1-AS1	FILNC1
GABRA4	SOCS1	AP003108.1	DOC2GP		DEPDC1-AS1	AC006059.1	FAAH	AL023284.2
AC021127.1	EFNA5	NCAM1	AL031777.3		CAB39L	THSD1	SMARCA2	TGFBR3
PLPP4	SUCNR1	CCL2	AC010186.3		AL161645.1	ARHGEF9	MAGEH1	PTGES3L
TRIM7	AC011511.5	AC132807.2	VARS2		E2F3P1	LGALS8-AS1	LINC01624	PRELID2P1
OLFML2B	PIK3R6	LINC01602	ACTG1P3		MSC	SLC22A5	PTPRU	AC099550.1
RPS3AP30	SPON2	LINC02218	MED31		EXOSC3	SLC25A34	NEK11	TTBK1
CYP4F3	CYP2C8	TMEM163	OXCT1		RTCA	PATL2	TM4SF19-AS1	CEP126
AP003119.2	DPEP2	LINC02569	PHB2		AC096586.1	TSPAN13	AC008280.3	C1orf50
TINAGL1	CADM1	AKR1C3	ZNRD1		WNK2	LMNA	IGFBP7	TRPC5OS
AC091133.4	PLXNA2	IL18RAP	CTC1		PHACTR2	BRD3OS	TXNRD3	TMIE
GALNT14	AF230666.1	KIRREL1	PEX5		CSF1R	AC139495.3	PICK1	AC093330.2
MIR7853	AC004918.3	UPB1	AC005840.2		MEFV	RRAGD	C1orf21	VAV3-AS1
AF228730.5	ZNF714	APOBEC3H	CD101		LINC01703	SCARF1	GOLGA8K	EVPLL
RAP2A	SV2B	CST7	SYT11		TANGO6	PDE1B	ANXA2R	CCL22
CMAHP	HIVEP1	IL7R	AHR		PLCB4	AC027575.2	ALDH8A1	CD209
GDA	AL136146.2	AC100803.2	SMG6		TBC1D8	KLF10	TMEM158	SYN2
JAML	GAD1	LINC01468	GCAT		MIR548U	B3GALNT1	ADAM19	SPTA1
FOLR3	NUTM2E	AL096803.1	PAK1IP1		SKI	ITGB4	CMPK2	ABHD11-AS1
MPL	PRR5L	COL11A1	KCTD15		SATB1	AC009041.4	SSH3	AL023693.1
SLC52A1	PGAM1P7	CD44-AS1	ADAMTS5		RPS2P45	LINC01229	ZNF721	AC092574.1
IGF1	MIR4518	KIF1A	AL035563.1		PCYOX1	ACOT11	SLCO4C1	CHDH
AC005696.4	PLEKHA1	C3orf52	SPRED1		AC012358.3	HCST	C3orf58	AC091305.1
ST8SIA6	AL133371.2	AC007952.4	NT5M		RFX3-AS1	PMEL	HIVEP2	AC092535.4
LOXL4	AC138649.1	LZTS3	TRIM38		LINC01341	S100A8	CPVL	STARD13-IT1
CLMN	AC139099.2	SLC26A11	EIF5AP4		SOBP	AC002519.1	FOXP2	ANKRD36BP2
EPCAM	AC010616.1	CFH	RETSAT		KIAA2026	ENDOV	ZNF572	HHIPL1
CCL4L2	PWP2	FAM222A-AS1	GAPDHP1		CABLES1	FLOT2	PLAGL1	EFHD1
HHLA2	STC2	RF00012	SCO1		RAB13	TRIB2	ZNF606	GLO1
DEFA8P	EMILIN1	LPAL2	IGF2BP3		AC025594.2	PDGFRB	SLC2A1-AS1	CITED4
LINC01150	ITGAL	AL118505.1			MC1R	ARHGEF9-IT1	MST1L	RIMS2
MT1M	LSP1	IER3			UNC13B	GPC1	AL365181.2	AL122017.1
AL136418.1	JAG1	MYBPH			DEUP1	CD59	GDPD1	GPR61
AC110921.1	LYZ	AL596087.2			CCR2	ACVR2A	AC021231.1	RGPD2
MCF2L	AL133415.1	DDN			AC005070.3	OTUD7B	MRPS31P2	KIAA1324
LINC00954	AMN	LRRC37A6P			AC089999.2	AC022498.2	LGALS3	TCF7
HTRA1	MORN4	TNFRSF13C			NEK7	AL049796.1	ARMCX4	AP002957.1
HCAR3	LILRA1	BTBD7P1			EFNB1	SLC25A24	AC098934.2	AL391807.1
ZFYVE28	PER3	FAM167A			ZNF713	KYNU	ERMP1	ARHGAP20
KIAA1257	CCL3L1	EEF1A1P30			AC025171.5	DUSP10	LPAR1	AC026150.2
ORM1	SLC2A4	MFSD6L			AP000526.1	SYNGR3	CA13	ZNF670-ZNF695
LINC00958	AC004847.1	HMX2			ANKRD50	AL359644.1	RTKN2	AKAP12
LINC02014	NRG4	SLC12A5-AS1			AL139125.1	B3GALT4	GLO1	GPR176
LY96	GPR84	ZC2HC1A			TRIP10	YBX1P6	MYO7B	PLEKHH1
MFSD6L	SPRY1	TRIB2			AC068491.4	YBX1	PRAM1	CPEB1
SPP1	AL662797.1	DLX6			AC005225.4	ACBD7	C1orf226	GPC5
SIGLEC9	MARCHF1	AC116351.2			ADAM32	SLFNL1-AS1	RNF165	ACTRT3
AL109809.4	AC004771.4	AC074138.1			AIDA	HGF	SLC8A1-AS1	TGM4
RPL32P1	MYH3	C14orf132			RPSAP46	AC122718.2	MLC1	ARSJ
XDH	LRRC37A6P	GNG11			ACER2	EPHB6	MIR600HG	AL353708.1
PLA2G16	TNNI2	GNGT2			PIK3R3	COX20	AC006460.2	AL355312.1
PHKA2-AS1	PAPSS1	AL160408.3			THAP10	ZNF550	ANKRD26P4	ZNF695
SOCS2	PRR7-AS1	FAM218A			VSIG10	LINC00299	AL078645.1	AC008743.1
SLC7A8	MMEL1	TNF			VCX	NUCKS1	KCNG1	FSCN1
LINC01399	AC079331.1	ATP1A3			RAB39A	ACTG1P1	FAM66C	NEURL1B
TREML2	ARTN	ITGA2B			ATP7B	MARCO	HIST1H4F	OVCH1
IL1RAPL2	TMEM255A	ANO9			RIMBP3	CACNB4	AC018645.2	RASGRF1
VIL1	ST18	AC007336.3			MRC2	RAB13	MBNL1-AS1	PIP5KL1
CADM1	AC005225.2	EPB41L3			ACVRL1	TET1	PDE9A	OXCT2
HMSD	RPL11P3	AC087741.1			AC011939.3	RPL5P18	TACC2	ACVR1C
DDO	TUBA1A	AC004847.1			PLEKHH2	MARCHF3	PLA2G12AP1	AC010999.1
RASD2	AC118658.2	AL136146.2			PLEKHA8P1	IQSEC1	ENOX1	PRSS23
LINC01500	PNOC	BCL2A1			FAM92A1P1	AL451074.2	TMEM52B	PKN2-AS1
SLC47A1	RP1L1	LINC02217			FAM3C	AURKC	EIF4E3	B4GALNT1
PTAFR	DLGAP4-AS1	LINC01123			CD82	FOXN3-AS1	ESRRAP1	AC006042.3
LINC00511	AC005532.2	DYNC1I1			HIST3H2BB	CCDC116	ZNF695	PSPC1P1
NME8	AC079331.2	SOWAHC			AL031123.2	SP140	AC025171.3	AC021231.1
CLDN1	PIK3IP1	S100B			CHADL	KREMEN2	AC092978.1	CAPN6
RNASE6	LINC01602	ANKFN1			AL139125.2	DMRT1	RAB15	BMP8B
GUCY1B2	SIGLEC6	FCGR2B			FAM3C2	FOXD2	HLA-DRB1	SH3BGRL2
AC138649.4	ZBTB16	SMOX			FAM27E3	CCR2	BX255925.2	AL137847.1
FAM198B	EIF4E3	MUC12			KIRREL1	AL137779.2	ZNF879	TMTC1
TUBBP5	IQGAP2	HIC1			SNX32	TCEAL8	HIST1H2BB	CTPS1
ADM	AC008277.1	AIM2			CD36	PBLD	CASKIN2	ARPIN
AC011893.1	PRICKLE2	FLT3			TOMM5	AC133552.2	TSPAN10	AC010999.3
MARVELD2	RNF125	LINC00865			CEBPA	C6orf99	CR786580.1	EPB41L4A
MAGI1	LINC02456	ICAM4			MET	SLFN12	DNM1	ABCA3
LMO1	AL512625.3	MORN4			ZNF470	KIF1B	ITGA11	EXOC3L4
PPIAP23	FCER2	ASAP3			RHEB	TRPV3	AL512303.1	RNF175
LYZ	SLC12A5	PWP2			ZNF429	ZNF354A	SULT1A1	RGS17
IL22RA2	PPP1R3A	PCDH20			FGFRL1	HECW1	ZNF804A	AL031289.1
FGFR2	ZNF286A	ARHGAP44			PUS7	AC026124.1	PIR	AC022568.1
LILRA6	RAB37	AC108210.1			AC016831.1	AP001062.1	VAV3	AC092115.3
SARDH	AC018695.6	OSCAR			AC008738.5	CCDC183-AS1	COX17P1	ZEB1
LHPP	AC010186.1	AKR1C2			ZNF775	PPDPF	AC007556.1	CYP19A1
FCGBP	TMEM52B	AC008696.2			AC098934.2	TMEM266	ABCA10	AGT
DPRXP2	SNORD91A	AC105446.1			MAP3K21	MROH8	AC087392.1	DAB2IP
AC097493.4	HSPA7	HOXC11			AL137792.1	CNKSR1	CPNE9	STEAP2
MPP7	AL138724.1	AC103810.2			TRGV8	CMBL	MBL1P	AC141586.4
FAM198B-AS1	PPP1R16B	SPOCK1			ADGRA3	TSPAN14	CYP1B1-AS1	BX664727.3
GABRR1	SOHLH2	UPK3A			C2CD2L	PFN4	SHC4	TOGARAM2
MFAP2	ASAH2B	GPR84			RENBP	FAM174B	FRY	CA2
TREML4	EEF1A1P30	CGNL1			CA13	AC099795.2	BMP2K	SHISA3
CLEC7A	LY96	NKAPP1			TGFBR1	DLG2	RNF150	CD247
HSH2D	SLC28A3	GABRD			KANK2	TMEM187	AL096678.1	KRT8P45
GZMH	ACTA2-AS1	FAM49A			SZT2	TTC8	SIRPAP1	AC092667.1
ATP8A2	SIGLEC7	PIK3R6			GIMAP6	MYL5	HOXA1	LINC01374
NLRP1	TRIM16	RPL11P3			PEA15	NRGN	ID3	KCNQ3
RAB37	AL450998.1	LPXN			SLFNL1	AL033527.3	ZBTB38	TPM2
KCNN3	ZSCAN12P1	LHPP			TSPEAR-AS1	CELSR2	ARNTL	TPBG
EPB41L3	INPP5J	VWCE			TMEM45A	JAZF1	FZD9	SLC44A4
FCER2	NR4A1	GPR82			AC138392.1	C19orf38	MIR181A2HG	EPAS1
MIR6859-4	HOXA2	PRR7-AS1			CHST2	EEF1A2	DRC7	P4HA3
ALG1L3P	NKAPP1	ALG1L3P			SEMA6C	BX664727.3	FAM24B	RNF217-AS1
YBX2	LINC01123	GDPD4			IFI27	CCDC24	AL451060.1	LINC01182
RASGRF2	RGS9BP	UGCG			ISPD	AL359885.1	TAP1	PAPPA2
FGL2	AL118496.1	AC005280.2			AC073107.1	GIMAP1	NEK10	SERPINE3
CLCN1	AC005841.1	DISC1FP1			EPS8	AC005495.1	AC008771.1	SLC8A1-AS1
CD163	DPYSL3	PROK2			DUSP14	LRRC42	ZNF853	CPEB1-AS1
ACTA2-AS1	LY86-AS1	AC026770.1			PRRT3	AC000078.1	BACE1	IL6R-AS1
CHMP4C	DDN-AS1	AC025271.4			CBWD1	CLHC1	LINC01645	AC096642.1
HS3ST1	ZNF844	RHBDL3			SLC4A2	AC034102.1	ACACB	AL050341.2
S100A3	SORT1	DACT3			ZNF225	SYNJ2	HSPB1P1	BHLHE22
DDR1	AL157834.2	AC106881.1			RBM17P4	AC006378.2	PANX2	CIART
AC124067.2	AC009093.6	EBF1			OSTM1	DHRS9	RNF217	BMP8A
TSLP	LTB	FAXDC2			MEX3A	AK1	AC100858.3	NPNT
PLEKHA1	CCNA1	HIVEP1			SYTL2	OAS1	FBXO16	AMIGO2
ICAM4	IZUMO4	MIR646HG			AL390728.6	AL390728.2	UAP1L1	AL845472.1
CXCL10	CHRFAM7A	HOXB7			Z98742.3	CA7	AC079296.1	IL17RB
NUP62CL	GALNT3	TESC			AL158206.1	PAXIP1-AS2	AC008906.1	GLCCI1
GAPDHP36	ADGRE2	TMIGD3			SLC9A3R2	AC243964.2	PDGFRL	TMEM158
AP005060.1	AC009831.3	SPARC			MORC4	MIR659	ATP6V1C2	ELOVL4
AP001107.6	FAM78B	CKAP4			AL645933.2	GNG10	UST	LRRC2
MIR181B1	CD80	CYP1A1			AL049796.1	SMAD3	ATOH8	CDS1
ANGPT4	SYCP3	LINC01796			ABLIM2	FGR	SCARB2	KRT17P1
ART3	LILRB1	FOSB			AC097662.1	SELENON	CXXC5	SIGLEC11
FUT6	EPHB3	KCNK10			IRF8	AC073107.1	RASAL2-AS1	ATP1B1
AL158070.2	JUND	AC063977.1			CTSL	CEBPB-AS1	WASH4P	AMOTL2
AC083865.1	AL512791.1	RP1L1			AMOTL1	GABRB2	ME1	MIR30E
PLPP3	PIM1	LINC02285			LINC01909	ARRDC4	DSE	EGF
CD200R1	LAMP5	DHRS2			AC008280.3	RGL1	AC104462.1	PRR18
AC126323.1	AL158071.2	AC004771.4			ARHGEF17	ANXA4	ZFP2	KRT17P2
AP002884.1	SCART1	TRGJ2			PPFIA2	AC021092.1	ITPKB	LAMA2
MT1DP	AC092723.4	CASC20			SLC7A2	WBP2NL	AC092115.3	TTLL7-IT1
LINC00539	RHEBL1	AC129507.1			CTDSPL	AC012150.2	KIAA1211	BTNL9
AC138123.1	RPL7P48	CYTIP			LRRC63	PDGFC	TMC7	ADAMTS8
KCNMA1	FAS	ZNF19			SNORA55	IDS	ZNF649	AC242426.1
AL157714.2	AL135818.1	AC073115.2			NME7	HSPA1A	CEP126	SPATA32
EPX	TNFSF13B	SCART1			RFX3	BMP4	LRRC37A17P	AC013470.2
AL627309.6	PITPNC1	SYT5			GTF2H2	AC005005.3	ANXA5	DST
KANK4	FGD4	DTX4			AC107959.1	AL354718.1	AC007389.1	SCUBE3
RASD1	SLC9A7	ZBTB16			PMAIP1	NKILA	SUGCT	GSTM3
AC215522.2	IL22RA2	SIGLEC7			ZNF439	AC087273.2	ZBTB20	SLC7A10
CHIT1	AC006064.4	LINC01146			HSF4	YBX1P2	IPCEF1	AC009501.3
AC099789.1	HLA-DMB	CCNJL			SRPK2	MIR4420	MAP3K21	TENM1
CD22	AL031777.3	AC104211.2			LPO	AC005042.1	AC009248.2	POT1-AS1
MGLL	TNFRSF10B	CXCL3			SEMA6A	FMO4	AC098484.2	B3GNT9
UPB1	CTH	GOLGA2P11			ATE1-AS1	GAREM2	TPRG1	UNC13C
ICAM5	ASAH2	PPP1R16B			MBNL1-AS1	GAS1	PTPRG	LINC02169
ANKH	HOXA7	GYPE			GDF11	AC002464.1	TIAF1	AL138999.1
SLC9A3	SH2D3A	ADGRE2			AL121834.1	NAB1	SERINC5	LINC02344
RYR3	FAM96AP2	AFDN			ZC3HC1	CDK18	AL354740.1	CTTNBP2
SYNE1	LTA	TNFSF12			RNY1	USP46-AS1	TCF7	ZFP69B
AC007614.1	PLCB4	SOX4			ZEB2-AS1	RARRES3	SHISAL1	FLNC
AC020656.1	DYRK4	SPON2			ABHD17B	ADCK2	AC068631.1	RAB15
HOXA7	N4BP2L1	SLC2A3			SLC35D2	ZNF426	CNN2P9	C1S
CYSLTR2	ZNF395	CSMD3			PPP1R3G	HSPB11	TSPAN12	AC245407.1
RP1L1	FANK1	RNVU1-3			AL161457.2	HSPB7	LGI2	NPAS4
NPPC	NOP56P1	STON1			P2RY11	NMT2	TRIT1	GNAL
RPS3AP33	P2RX5-TAX1BP3	SLC9A3-AS1			AC090204.1	AC006538.1	MUC1	AL118508.4
ANKRD33B	HIC1	AC008277.1			KITLG	SATB1-AS1	MSR1	SPON1
COL25A1	TCP11L2	RILPL1			MAP2K4P1	HLX-AS1	GXYLT2	DNAJC22
AL031686.1	AC114947.2	CFP			KRT8P36	OXER1	PDGFC	CYP46A1
LINC01146	AC004491.1	ACTA2			RNF32	YBX1P10	HAS3	PPT1
MERTK	ZNF37A	F2RL3			NBPF2P	ACVRL1	AC092667.1	RLF
TRIO	TSKS	NT5E			LAX1	AC080080.1	ADAMTS2	ELFN2
NKAPL	AC007314.1	SLC12A7			AC241377.4	C4B	CLDN23	AC006026.3
TNNI2	ABHD4	ASGR2			AL355297.3	PLOD3	GSDME	TRIM36
CYBB	RPL22L1	DLX2			DIXDC1	YBX1P1	CELSR1	LTBP1
AL442067.1	FAM49A	ROPN1L			AC078846.1	BTBD19	AP001962.1	DCLK3
CIITA	HTR2B	RNU1-120P			SH3D21	MSL3P1	CTPS1	PCDHGA1
FAM66D	KIRREL3	STRA6			LINC02542	CAMKV	SENP6	RIMS4
C10orf99	AC138207.6	AC126323.1			HYDIN2	FNDC10	AL596244.1	RAB3IL1
ADAM8	FCRLA	MYO1A			AC093227.1	LINC02328	OR52K1	KIAA1211L
ACOD1	ZNF19	GAPDHP35			ST8SIA5	GAS5-AS1	SORL1	ASAP2
AL157834.1	AL137145.2	AC136601.1			ANO6	MAP2K4P1	SPTBN2	ARFGEF3
RNU1-120P	P2RX5	AC007552.1			Z92544.2	GPX7	CCDC180	NYNRIN
AC025280.1	MIR4639	CHRM4			CACNB4	GPC2	GNAL	SRRM3
SLC29A2	CACNA2D4	AC010186.1			WNT3	AC241585.1	PAK6	PLPP2
AP000688.2	TBC1D4	SFR1P1			DENND2C	Z97634.1	WNT11	IQCD
TMEM71	TP53INP1	AC018462.1			FAM221A	C9orf66	BTBD19	CRISPLD1
GUCY2D	PAN3-AS1	AP003557.1			AC006033.2	DPY19L1P2	KCNK12	PLEKHA7
AGAP7P	TSNARE1	AL390719.1			ITPR1	SNX24	AC135983.5	OTX1
MIR181A1HG	SLC4A11	AL158071.2			GPC2	GAA	TBC1D8-AS1	CELF2-AS1
UPK3A	EGFL8	HTRA1			AC010834.3	CORO6	GAS6	AC100801.1
AC087477.2	CABLES1	AL133415.1			RAB26	GMPR	TTPA	INTS4P2
AC141928.1	AL021407.3	CAVIN3			ZC3HAV1L	LINC01962	SCARA3	FCHO2
F13A1	TLR8	AC004918.3			CNN3	HMGN3-AS1	SWAP70	IKZF3
GOLGA2P11	PEMT	LILRA1			EZH2	SRGAP2C	BAIAP2-AS1	SPTBN2
CHST15	IFI30	BTBD11			ANKRD20A11P	IRAK1BP1	TMC5	OTOA
PRKG2	ICAM1	TDRD9			AC245297.3	LCA5	PRDM1	AC245595.1
ST18	AL138963.3	TP53INP2			AC016831.5	AC104211.1	PDLIM5	SIGLEC1
ARNT2	LHPP	PFKM			GPR160	CD37	ZNF28	LINC00942
AC005920.1	AC091180.3	GNB3			LINC01134	CDHR3	ULBP1	MED12L
C1QC	AC116351.2	APBB1			PUM3	SH2D4B	DGKH	STARD13
IGKV1OR2-108	OR2AG2	AL023775.1			AL356776.1	AL162595.1	NBPF5P	GPR137C
MIR181A1	FCGR2C	AC073115.1			FAT1	AL360270.2	PARP4P2	COL9A2
LINC02470	CD83	AC093890.1			AC009487.2	PRKCA	AC012368.1	MTND2P28
IER3	PRAL	DPYSL4			ZNF669	AC006213.4	PNPLA7	KCNMB1
LY86-AS1	RIPOR2	IZUMO4			PTPRU	GSTM2	LINC02580	CAP1
TJP3	PPT2-EGFL8	LINC01347			CERKL	AC010999.1	ABCA11P	RF00026
IGKC	CHST7	PHLDA1			RIC1	GPR157	LOXL3	AC073349.1
RASGRP1	STAP2	LYPD6B			KREMEN1	S100A11	TOX2	ZNF704
PLA2G4F	AL031847.1	KIAA1147			TSPY26P	LINC02352	GPAT3	CR382285.1
CLEC4A	AC005332.5	PRL			AL035071.1	NKD1	AL845472.1	ERFE
RNASE1	AP003352.1	HAND2			AP003717.1	AC073410.1	AC026254.2	PLA2R1
RSPO2	ETV4	ZNF37A			EOGT	AL118508.4	AL354718.3	C4orf19
AC097493.2	FST	MIR4518			PLEKHB1	GPR156	SERPINI2	HDAC2-AS2
MIR100HG	MYB-AS1	NLRP11			AL604028.1	AL138976.2	AL512353.1	CHI3L1
ACTA2	AC125611.3	RGS9BP			SVBP	BX284668.2	MDGA1	GRIN3B
LPAL2	BMF	AC116348.3			C17orf64	AL354760.1	AL928921.2	TSPYL5
SH2D1A	RNVU1-3	CD72			ISCA1	TGM2	ESYT3	PDZD3
METTL7A	LZTS3	CD101			BX322234.2	LYPD6B	SH3TC1	AC012103.1
AC118658.2	CHST2	LINC02210			FAM229B	ZNF468	HIST3H2BA	LINC01655
AC105101.1	LINC01468	GPR68			RNY4	ITGAX	STEAP1	CRIP2
AGAP12P	FOSB	ADAMTSL2			ZNF441	PRRT3-AS1	LMNTD2	VSTM4
IQSEC3	NUP62CL	STK33			PLXDC2	KRT18P52	MT-TT	AC018529.2
FPR1	KCNE5	ANKH			REV3L-IT1	RIPOR1	CETP	IRAK1BP1
GLT1D1	IRGM	JAG1			MYO7A	ARRDC3	NPM2	RAB3B
MIR4802	RF00012	ASGR1			EXT1	DST	AL162231.2	C1QL1
AGAP10P	AL158071.3	ADAMTS5			ST3GAL3	AC006213.1	RNU6-1016P	ZMPSTE24
SLC26A11	AL354694.1	ISM1			LAMA3	CEP126	ZDHHC2	WDR78
EBF1	MIR326	ERG			CAVIN4	RF00191	ANXA4	OTUD7A
SOCS2-AS1	IGLV3-9	RHEBL1			CR381670.1	RPS6KA2	CACNB2	TEAD2
AC007993.3	AC092111.1	PDYN			PRKCE	BX322234.1	E2F3P1	NFYC
FBXL16	HTR7	INHBA-AS1			TSC22D1	AP000974.1	TMOD1	CTNNA3
ZC2HC1A	SULF2	F12			CBX2	AGGF1P1	ANKRD35	CA7
LINC00345	AL354733.3	TMOD2			TEF	RNF213	ERO1B	CAP1P2
AP3B2	AC107294.2	SGSH			PRSS30P	SMPD1	HIP1R	VLDLR-AS1
WASF3	LY6E	AC007100.1			ZCCHC18	ZFP14	GSPT2	FAM184B
WFDC1	SDHAF3	FAM198B			AL592148.3	SPACA6	THSD7A	RN7SL3
N4BP3	ZNRD1	NMUR1			USP18	MST1P2	NRGN	AC093535.2
KHDRBS3	AC129502.1	ADAM23			UBE3C	AL360181.1	C1orf220	CRB1
IGF1R	ENPP3	MYH3			LIX1L-AS1	TSHZ3	SEMA6A	PCDHGA4
APCDD1	PCOTH	ARL4C			OTUD7B	BEST1	LHFPL2	PRSS36
TNFRSF13C	AL358473.1	NOTCH3			RPL5P18	PHLPP1	TBX1	CALCRL
AP005671.1	FLVCR2	AC107294.2			ZNF124	AC012358.1	PHACTR1	AC023157.1
ICAM3	MAFF	GPR83			IRF5	RPL30P13	AL121759.2	PDE5A
SERPINB9	DHCR7	AC008632.1			AL139383.1	AC108866.1	CCDC88B	ATP2B3
MARCHF1	C3AR1	DISP3			PLA2G12AP1	C7orf61	TCN2	AC006967.3
ZNF483	EEF1E1	HLA-J			PPIE	KREMEN1	AL139289.2	RHBDL1
HCAR2	OR2D2	NR4A1			AC098484.2	AL390728.6	AF165147.1	AC026877.1
C6orf223	METTL7A	PRR16			ERV3-1	SPIRE2	LINC02432	BX842568.3
FN1	TIGAR	AC008060.1			AC073857.1	CABLES2	MYO6	ECM1
MT1G	SCD	AC020656.1			PRDM1	SLC8A1-AS1	ROBO3	TMC5
HLA-DMA	PPT2	WFS1			SCMH1	AL355816.2	TP53I11	RIMS3
CHCHD7	PRR7	GPRC5B			CAP2	ENHO	CACNA2D3	SIX1
DRAM1	AC127502.2	ABI3			AC020893.2	AC004540.1	PLEKHH1	C1orf21
CDCP1	PAIP1P1	PRICKLE2			DTNA	ETS1	NAPRT	ZNF347
LINC02391	SOX4	LGALS12			BIN1	SDCCAG8	LRRFIP1P1	MEIS3P2
CHRDL1	TBXAS1	SIGLEC9			FAM227A	AL133325.3	AC000078.1	TBC1D8B
ZNF334	LINC01585	LHFPL1			EGLN1	AP002358.2	AC127502.1	SEC14L2
HOXA4	AL133412.1	ANKRD2			AC234782.4	CD2AP	MGAT4A	CFAP47
LOXL1	RAMP1	AC015468.1			RNF11	DRAXIN	TNFSF14	NFYC-AS1
F12	RARG	MMP9			VN1R42P	SNAI3-AS1	IFIT2	SLC27A6
CHRNA7	F12	SLC12A5			USP31	BST1	SNORA70I	AC003681.1
C1QB	LHFPL3-AS2	ITGA1			PARP4P2	AL160314.2	SLC22A18	MIR30C1
LILRB3	RN7SL789P	AC016573.1			ID2-AS1	C1orf53	POLN	TEPP
AC067930.4	SNORD3B-2	AC124319.2			ATXN7L1	SYPL1P2	CFAP97D1	HECW1
CLDN9	MRPL37P1	AC006207.1			ZDHHC21	ZNF134	MYLK	AC092723.5
SLC30A4	AC044836.1	AC093642.2			PDE4DIP	ST7-AS1	AC254562.3	LINC01943
HOXA6	TNFRSF10D	DBN1			RNF157	AC008906.1	AC025171.4	TMEM37
CD52	ERMN	ATP13A4			AC073283.1	BRI3	TNFSF15	AL683807.1
VNN1	DIP2B	ZNF334			WDR88	TCN2	MIR1299	SMAP2
CYS1	WDR38	NR3C2			AL355075.5	FAM102B	RAB17	TLE1
WFS1	MYOM2	MMP2			AC126474.1	NPIPB2	ZNF154	RHOXF1P3
AC026954.1	AL137003.1	PHLDA3			RNA5SP82	AC004877.2	FOXD4L4	VLDLR
AC004233.3	STAR	TIGAR			GNAQ	TRHDE-AS1	MTSS1	SGIP1
AC027250.1	TRIM26	AC005840.2			SLC9A5	C11orf96	GLUD2	IL17RD
PPL	ZNF215	AC004918.1			RASAL2	FLG-AS1	LINC02575	AL031985.3
SLC18B1	MIPEP	EMID1			TTC7A	PDE4DIP	NR1I2	KCNQ4
OR5B21	FBXW10	HOXB13			F3	FAR2	C6orf132	SCAMP5
FAM49A	DYRK3	LMCD1			QPRT	CROCCP3	AC039056.2	CLIP4
SPINT2	ORM2	NKD2			ALS2CL	SLC2A9	LINC02551	AC072062.1
AK8	NCALD	TTYH2			CCDC121	HSF4	MFGE8	AL445189.2
HAR1A	AKR7L	MEX3A			AL049543.1	AC120114.1	GIMAP6	CCNI2
LNX1	LINC00694	NCF1B			AC131206.1	CLEC12B	AC007637.1	CAMK2B
TAL2	PFKM	UNC5C			SH3PXD2B	SSBP2	HDHD3	CD274
AL022316.1	AL137003.2	ZNF714			EEF1A1P10	GLUD2	AL590666.2	ZFP69
AC093525.10	LPXN	LAT			RPL7P50	TLE6	TLR6	CACTIN-AS1
RGS1	GPR65	AC243772.2			CTSF	DISP2	PPIH	EPHB1
RPSAP71	RPP40	CCR5			FKBP4P1	PIPOX	FAM157C	RAPGEF4
SELL	HHIPL2	TNFRSF10B			SPRY3	AC145207.8	STPG2	TCF24
SPON2	ZSCAN16	CBWD4P			AL451069.3	ARHGAP32	AP000892.2	EXO5
SMAGP	CCR7	GSTT2B			AC113361.1	RAB11FIP3	LINC01907	LINC00421
IFI30	U91328.1	CHGB			DENND4C	LINC01504	LINC01909	COL4A1
SRD5A1	HK2P1	AK5			MIR589	LINC02035	ZNF93	FZD4
OR4C6	AC079209.1	ITGAL			ST7-AS1	MPV17L	SDC3	THY1
MDFI	NLRC3	AP003119.3			AL158166.1	AC018809.2	MIR9-3HG	P3H1
CT45A1	SYTL1	AC008406.3			DMWD	ITGAM	NLRX1	ZNF684
TSKS	MYLIP	MIR4729			GNB5	SCN1B	CD70	FPGT-TNNI3K
SNORA70J	MIR3143	ACTA2-AS1			A2M-AS1	TYRO3	AL353593.2	ACTG2
AC004408.2	AC093495.1	FAM86MP			LIN9	MAP3K7CL	ATP2B3	KIAA1211
SGMS2	HLA-J	CHCHD7			SLC16A1	TRIT1	ZNF320	TSPAN6
IL2RG	RND1	RFLNB			TCEAL6	PSMG3-AS1	TEX41	RTKN2
MCUB	AC026150.1	AC046185.3			AC016405.1	ZNF821	KLHL3	IFI44
LINC01422	AL355075.3	AC242842.1			PNMA1	ZEB2-AS1	DCLK2	TANC1
SLCO4C1	AC011472.2	PPIAL4C			FUT8	AL355574.1	ACP6	PTCRA
CDRT4	TRIB1	TMEM255A			TGFBI	ZYG11B	NCOA7	BVES
LRRC52	TNFSF13	GPR35			AL078599.2	PPP1R32	PCDHGA12	QRFPR
MORN4	ULK4P3	CTXN1			CCDC170	ALDH3A1	BAIAP2L1	LIMS2
AADACP1	CLCF1	MCUB			SHE	SIX5	SAMD9L	AC010524.1
CLEC12B	RBBP9	SNORD3B-1			AL663070.1	ADORA3	PLS1	KCNH2
TMEM156	CUTALP	AC015468.4			ANXA4	PPIE	CPEB1-AS1	SPATA17
RNF112	INSIG1	PMP22			FKBP1B	SLFN12L	SDK1	BCL11B
AC138649.1	ALOX5AP	LIF			LENEP	AC008750.1	AL365181.3	AL078645.1
AC129492.1	AL138962.1	TBC1D4			ZNF724	AL358072.1	SPTLC1P1	SERPINC1
LGMN	DGUOK-AS1	CSPG4P13			FKBP9P1	ADGRD1	DNAH10	DUSP9
AL137058.1	ATP1A3	SPRY4-AS1			RBMS1P1	AC107241.1	BTF3P7	ARHGEF26
MYBPHL	AC008105.3	AC027763.1			MYOSLID	C1GALT1P1	PDZD4	AL450327.1
DLL1	NDRG1	LINC02150			PPIH	GALNT2	NANOGP4	KRT17P6
AF233439.2	AL662844.4	PER3			HAUS6P1	PPIL6	CMTM8	BVES-AS1
GPRIN3	SIGLEC9	NPY			SULT2B1	DENND5B	TMEM269	PKIB
EBF4	AC010186.2	NLGN2			AL513325.1	AC007556.1	PLEKHA7	CES3
CACNA1F	EPB41L4B	RIN2			ALDH1B1	NOC2LP1	AL512283.1	TTLL7
TMEM92	MRPS18B	AC087392.3			AC025265.1	AC091729.3	PATJ	MRAP2
AC105446.1	GNRH2	SOCS2			ALOX15	MEIS3	SLC6A16	SGCG
AP000365.1	SFR1P1	FKBP4P6			AURKC	PPP1R26	RGS17	TGFB2
BTBD6P1	LRP5L	SLC24A3			LINC01664	AC006483.1	RF00108	AC243836.1
AC083805.2	SHANK1	FAS			NDUFB2-AS1	TLE1	PIGZ	AC246785.2
SMIM24	ACSS1	FCER2			AL513477.2	RAB31	RF01950	GNG4
CD300LB	LINC02210	TUBB3			CDH15	CROCC	AC079630.1	THSD7B
MICD	AL358334.3	DYRK3			ASB9	MT-TT	LUCAT1	RNU6-1237P
VCAN	AL022324.2	SHISA7			CACNA2D3	AL513365.1	MAP2K4P1	PCDHGB6
NCAM1	AC090241.2	AC079331.1			CCDC78	ZNF155	CSGALNACT1	AL603839.3
CRYBG2	PRTN3	RTL3			SLC2A1-AS1	DISC1	AC005498.3	FSIP2-AS1
MYO1D	SPNS3	AC011933.3			DNAH7	AC010210.1	DBNDD2	STXBP6
CD180	SCG2	CCR3			RBMS3	HDAC11	IFFO2	CCDC158
FAM96AP2	HIP1	CNDP2			FOXD2	AC097717.1	AC127070.4	DUSP27
CLEC17A	ADAMTS6	LINC02153			LMO4	INPP1	TGFBR3	NKAIN1
PAPSS1	NKD2	AC138969.1			ATP8B3	RPS3AP22	AC092070.2	FOLR2
EMP1	MYCBP2-AS1	MPZL1			RNF38	AC022150.4	LINC01091	RUNDC3B
FOXC1	MRPS26	CACNA2D4			SCARNA8	ADCY4	HES1	LRRC17
FPR2	AL513128.2	C10orf105			RASSF8-AS1	CAPRIN2	CA7	CASC9
PRUNE2	ATP6V1C2	GLIS3			POLR1E	PRRT3	FFAR4	AL445673.1
CBR3	LINC01678	NCF1C			LRRIQ3	RGPD8	ACKR2	ADCY1
C1orf115	UBR5-AS1	AC007614.1			RF00108	TSPAN32	RASSF8-AS1	AC087273.2
AC005005.4	PAK1IP1	C9orf72			ST6GALNAC3	BSN	AC055876.1	MAP2
FAM20A	AC006207.1	SNORD91A			SMAD6	ZCCHC18	AC146944.3	PATE2
BEX1	IDI2-AS1	TSKS			AC098829.1	AL031316.1	AC234781.1	ATG9B
SLC16A6	C17orf51	GPR65			HSD17B6	GAS6-AS1	CUZD1	NOS3
CD74	CLEC2D	FBXL13			NRSN2	LZTS2	ZNF544	COL4A2
MYH3	PCNA	DPEP2			PLCXD2	ESRRAP1	AC127502.3	AL451062.2
AC007040.2	METTL9	TMEM52			CDC37L1	SENCR	AC007785.3	TLE1P1
TMEM52B	CRACR2A	NPR3			RGS3	GEM	EPB41L4B	SIM1
HTR2B	PIGL	AC026748.1			MBOAT2	APBA2	AC091563.1	AL035446.1
GOLGA7B	NUDT8	C12orf75			AL033527.3	ARHGAP31-AS1	TBC1D8	KCNJ5
AC018695.6	NOP56	AC105235.1			SUGCT	CSF1R	MIR4500HG	ZNF528-AS1
NANOS3	NFE2	SPRY4			LOXHD1	NRP1	TUSC1	ESPN
JUP	SAT1	AGAP10P			AC080038.1	FAM110B	RN7SL752P	SLC9C2
AC079331.1	COL1A1	P3H3			AC022092.1	FZD8	PARD3	MEIOB
USP44	AC092069.1	ADRB2			TRIT1	FOXD4L4	AL645608.1	NBPF5P
CLEC5A	HOXA6	MOB3B			AC004492.1	MIF4GD	LINC02169	CDC42EP1
LINC00173	TBC1D10C	AC005841.1			CACNA1D	SLC9A3R2	AC005229.4	LMO7-AS1
EIF4E3	ARHGAP5	HOXB3			SOGA1	AC241952.1	PKN2-AS1	ESRP1
GRIK1	SRPK3	KLF2			IL15RA	WDFY3	EML1	STAB2
FRK	AC087752.3	SNPH			H1F0	PIGZ	FKBP9P1	HIST1H1T
CACNA1C-IT3	SLC12A7	AC018695.6			AC027575.2	C2orf81	KCNQ5	AC103996.2
CCR5	IL9R	TMEM215			WDR91	TTC39C-AS1	ADAMDEC1	AHNAK2
FFAR2	VEGFA	AL135818.1			ZFP2	AC079921.2	ZMAT1	ARX
TSPOAP1	ZNF165	RPSAP55			LINC01299	ZNF736	SLC9C2	AC008972.2
KIF13A	MIR222HG	CCDC146			TXLNB	KAT2B	DEPTOR	ECEL1
AC122710.2	THEM6	TPPP			SLFNL1-AS1	GBAP1	RORB	EDARADD
AL354707.1	TEAD3	TRGC1			AC006372.1	GPR63	AC012313.5	ARMC2-AS1
ARC	PLS1	AC027104.1			GEM	AL391832.1	LAMA5	PCDHGA3
AL137145.2	MFNG	CXCR2P1			AL159169.3	PSMB9	WWC2-AS2	ATP8B1
AL136146.2	NOL7	AL158071.3			C17orf97	UST	CDC20	TRPC7-AS1
ARL5C	RHEX	CCDC74A			EFEMP2	DLEU7	EPS8L2	AACSP1
WNT10B	ZNF286B	TNNI2			PKN3	AL451060.1	FAM221A	PDZD4
CYTIP	ADGRE1	TMEM47			CXCL6	TFEC	ABCA3	U2AF1L5
LYPD6B	AL031963.3	CAMK2N2			PYHIN1	MXRA7	AL355974.2	ANTXR1
AC079174.1	MIR4449	SMPD3			AL354977.2	LINC02447	MARCKS	TBX2-AS1
BEND5	HVCN1	NATD1			ABCC6P2	ZNF75A	PDLIM4	HS6ST2
PTH2R	PLEKHA3P1	CASKIN1			SLC25A51	AP001057.1	AC020893.2	CASKIN2
RPL10P8	TNFAIP3	SIGLEC12			SLC22A17	MED8	CARMIL1	LINC02223
ANKRD34B	LONRF1	PCDHGB2			NAPRT	TCEA3	SLC29A2	AL139327.2
WFDC2	OR6A2	MT1G			AL136311.1	AL109811.2	S100A2	ZDHHC11B
AC005622.1	SNORD91B	AKR1C1			KRT18P52	RTL6	BX664727.3	ANKRD26P3
LINC01232	CISH	MPEG1			AC011468.1	ZNF8	CAVIN4	LINC00506
LINC02102	AC087280.2	ZNF607			CXCL1	ADSSL1	PNOC	AL031722.1
C4BPA	AP000781.1	TGFA			PHIP	CRIP1	TEAD1	TGFB1I1
SCML1	GLI1	IFI30			AC102953.1	PIR	RIBC2	FOXD4
AC010542.5	TCAF2	LAMP5			NOC2LP1	NAPRT	LRRC37A4P	KLRG2
DOCK9-AS2	TEX15	PTH1R			AL356966.1	C3orf80	IKZF3	TEX41
AC005838.2	ZNF334	NKX3-1			PRDM5	ISPD	LINC01285	TKTL1
MB21D2	RHPN2	SIPA1L1			BX664615.1	CBX5P1	ANKRD31	AC010235.1
AC079331.2	GSG1	ISYNA1			DAP3P1	NRP2	ZNF691	AC135983.3
ADAM23	MPZL1	AL031777.3			IMPA1	DAP3P1	AL021392.1	MYO3B
NCF1B	GPR34	AC092656.1			SFXN3	GLO1	PLA2G7	C9orf170
KCNK13	ERAP2	SLC12A9-AS1			MAP1LC3A	AC090796.1	AL713998.2	GPR161
SCPEP1	AC234772.3	TRIM9			GIPC3	C1QTNF6	YBX1	CNRIP1
AC004584.3	RBM44	FUZ			AC013564.1	KLF3	ATP7B	A4GALT
PAQR5	P2RX7	SERPING1			MIR1299	BCYRN1	AC090409.1	KRT33A
AL109615.3	SLC25A24P2	AC106738.1			AC005229.4	LPP	F13A1	TLX3
ENPP2	TBC1D7	MOV10L1			PRSS12	AL139384.2	ACOT2	GPR63
ZNF341-AS1	SERF1B	PLEKHA1			ITGA5	CES4A	AC016708.1	SNCAIP
LYPD3	SERPINE1	HSPD1P11			HIST1H2BE	AC010235.1	AL589993.1	RPS4XP9
SH3RF2	POLR3G	AC215522.2			AL590094.1	EVI5L	AC007611.1	CARMIL3
ISYNA1	AL359643.3	AC015468.2			GOLM1	NAT8L	AC034102.6	PPP1R3C
RNU5A-8P	AL357060.1	KIR2DL4			AZU1	AC124319.2	ANKRD20A11P	TMCO2
PITPNC1	AC009686.2	SERPINA1			LIF	PODXL	PAQR9	PCDHGB5
ICAM2	TMC8	C17orf51			EML5	FKBP4P1	MRPS30-DT	SNX7
FOSB	DOC2GP	CHST2			CDK19	ADRB1	YBX1P2	AC007637.1
TUBA1A	DUXAP9	TNFRSF11A			AC010442.3	AL139260.1	TIRAP	DNAJC5B
SDHAF3	AC008443.6	PACSIN3			IQCE	KCNS1	LINC01303	FAM184A
GBP2	HPD	CIITA			GSTA4	ABCA10	PCLO	NPAS2
RPL11P3	PDLIM1	FAM86FP			RN7SKP160	JUN	COMMD3	TBC1D3D
LINC02367	STX1B	KAZN			RGS5	RN7SL552P	NMRAL2P	CD6
SH2D3A	SNRPB2	TRIO			DEPDC7	RHEBP1	ZNF329	RSPO1
NCF1C	ZNF558	TSPAN9			SH3PXD2A	SLC35E4	TSPEAR-AS2	TRHDE-AS1
GNGT2	POLRMTP1	AC092723.4			FLG-AS1	CDON	ANK1	MAEL
IRGM	AC005831.1	MAPT			FOXD4L1	FBXO44	ALDH3A1	CCDC188
AGAP14P	AC009630.3	MIR4639			AK1	MSANTD3	AL121983.2	PCDHGA2
SP140	TESC	AC008894.2			SHC4	HGSNAT	RAB3IL1	BOK
NKG7	RASA4DP	TP53INP1			MGAT4C	ZNF816	ZNF474	NT5C1A
PRLR	AC005696.1	TRGJ1			AC234781.1	C16orf71	HECW1	TMEM150C
FCGR2B	ANO8	LPCAT1			MAPK6PS4	SLC9B1	C19orf18	AL390729.1
SCART1	AC005540.1	AC067930.4			ARHGEF10	TBXA2R	C4B	KCNIP3
GPR141	LFNG	MDH1B			PVR	AC022532.1	ZNF92P3	AC005481.1
ATP6V1G2	ST8SIA5	CD86			RNF217	STPG3-AS1	LAMB2	MYLK
AL357054.4	DTD1	RGL3			SDC3	TMEM263	IGSF9	PTGDS
GPR65	IL3RA	AC007552.2			ARRDC4	RP9P	C1orf228	ADGRB3
ALG1L2	AC078817.1	AC131097.4			HAUS6	FOXJ3	FAM174B	ANKRD45
CEACAM6	CRNKL1	C10orf143			EOMES	SEPTIN8	ADCY4	TNNI3K
GALNT3	APBB2	SYT11			AC234582.1	ZNF630	AZU1	PCDHGA8
ITGAM	ACSBG1	AC079174.2			RCL1	ZFHX2	AC007370.2	LINC02432
TCP11L2	PIK3R5	ERMN			VIT	CDKN1C	PADI2	AC136628.3
BAIAP2L1	HMGN4	LINC01585			AL033527.5	CTPS1	ADAMTS6	GAS6-AS2
SCIMP	ZNF343	AL645608.3			ANPEP	AC013564.1	AC073957.2	PTPRG
AC004847.1	FASTKD5	IGF1R			TMEM229B	ZNF404	MED8	SERPINF1
LINC02139	RIOK1	IFI16			AL356258.1	IFI44	AC027682.5	MIR4500HG
FHDC1	WDR97	RARG			AC148476.1	ANKRD36BP2	CD52	CNTN1
EPHB3	MIR221	AL356414.1			MED8	AC018553.2	OCIAD2	KDM4A-AS1
FAM157A	METRNL	TRGJP1			ZNF678	PTMS	EFCAB12	MYL9
PMP22	AC007552.1	PCOLCE-AS1			HS3ST3A1	NAP1L5	GPRASP2	ADRB1
CR1	INHBA-AS1	C15orf65			SCARF1	NOMO1	APLP2	LINC02516
PRR36	TBC1D26	TCP11L2			TCF7L1	NUDT14	DNM1P46	ZNF528
AL356414.1	HK2	RHOH			AL353898.1	CYB5A	AL049552.1	ELOVL2
RAB27B	GCHFR	ITGB3			LINC-PINT	SLC2A4RG	PERP	ZNF610
TRIM22	PTP4A3	FKBP4			NBEA	ACSBG2	KCNN1	DNAH8
SPINT1-AS1	ATAT1	ISL2			C10orf91	RN7SL3	CAMKV	TRPC3
AP000688.1	SREBF1	AL844908.1			CHST6	S100A6	AC156455.1	NUDT11
AL133371.2	CLEC10A	SOHLH2			MRVI1	FXYD6	CAND2	AL049637.2
TMEM63C	BMP2	C3orf18			AF165147.1	LRRC41	KAT2B	CA3
GAPDHP35	AC105446.1	SERF1B			AP003396.3	TNFAIP8L3	NOXA1	AGAP2-AS1
SYCP3	AHR	OSCP1			DCAF10	FAM71E1	OLIG1	AL603839.2
IL1A	PLAUR	PTAFR			SLC11A1	LINC01977	ARMCX5-GPRASP2	PCDHGA9
BAMBI	HOMER1	VNN2			RHOV	LINC01786	B4GALT6	AC146944.3
LINC00346	PRR22	HIP1			USP2-AS1	SCML2P2	ARMCX5	AC026904.2
ACY3	AC008696.2	HK2P1			EPHX1	BATF3	DAPP1	PCDHGA12
AC020765.5	KYAT1	CFAP221			ADGRB2	ADAMTSL2	PNMA2	AC107419.1
VWA2	TOLLIP-AS1	FCRLB			MROH7	AC011899.2	PLA2G4C	AC006924.1
SERPINE2	AL121985.1	CD53			USP41	AL161935.3	F11R	CCDC144NL
CLTRN	MIR646HG	PLA2G2C			AC110769.1	LRP11	HSPB1	ZNF732
AL022326.2	AL358933.1	ARRB2			SRGAP3	KRT8	AC079610.2	AL603839.1
PRICKLE2	TMEM14C	TRGJP			C11orf45	IFFO2	TREM2	ZAR1
AC005632.2	PLAG1	LILRB1			IFI6	RADIL	STARD13-IT1	REXO1L1P
ANKFN1	STX10	LY6E			GALNT18	AC079328.1	SMPDL3A	ATP9A
CLEC12A	AGAP14P	CRIM1			SIGLEC16	AC091564.6	YBX1P10	DUSP26
TMEM220	TMEM102	AC004491.1			GPNMB	ANKRD50	PPP1R14C	OR9H1P
MT2A	CBWD4P	NLRP6			ITGAV	CLBA1	CLCNKA	ANK3
C5AR1	ZBED9	PIK3R5			MT-TT	TAPT1-AS1	PLEKHA4	SHROOM4
SIGLEC7	CXCL8	RNU5E-4P			SLC9B2	FCGR1B	RIMBP3	BTC
C1QL4	AL035461.2	AC006064.2			AL359885.1	AL365181.2	BIRC3	RNF150
LINC02285	AC006064.2	GOLGA7B			AL356356.1	ITPRIPL2	RN7SL3	MCIDAS
CLIP2	ICAM3	SLC13A3			AC034102.1	AC010883.1	CORO2A	NUDT10
MIR6503	IGF1R	AP006248.4			ALDH2	MALINC1	YBX1P6	CDC20P1
SLC12A7	AC021028.1	RNU2-63P			PPP2R3A	ZNF862	GNG4	AL162456.1
AC091814.1	ESF1	MAP1LC3A			ZNF141	ZNF532	RF00026	CNTN5
AP000355.1	RPL7P56	RHEX			PRICKLE1	MST1R	NPTXR	AL807742.1
NFE2	SLA	PLEKHN1			STX2	BRI3P1	ZNF469	ZSWIM5
CLEC4F	IDH3B	MATK			GCLM	CIB2	AC007365.1	AARD
AC123777.1	AC106872.3	MIR3143			BICDL1	KLRG2	TMLHE-AS1	ZIC2
CACHD1	DHX32	ZSWIM4			MRPS30-DT	SZT2	AL683807.1	PTPRB
CLMP	GOLGA8Q	PEMT			IL17RE	AP002992.1	SHH	DPY19L2
AC004706.3	GMNN	VIM			UHRF2	MST1L	CACNB4	AC239798.1
CYP51A1-AS1	LINC02014	AC005736.1			AC104390.1	LIX1-AS1	PPIE	FXYD6P2
MT-TQ	LYRM4	COLQ			FHL2	NPB	PHACTR2	PLA2G4C
CDC42EP4	FOXO4	MARVELD2			CEP170	MYLK3	FBLL1	BBOX1-AS1
AC136475.5	CYP4F26P	TSPAN4			AC093909.6	TCF7L2	FIGNL2	LINC01915
SMOX	PITRM1-AS1	PIGR			SCN1B	S100A9	DUSP19	CAVIN2
DCDC1	AL133520.1	UFSP1			CDK20	CR382285.1	LRRIQ3	ALPK3
AC126177.7	ANKH	TBC1D29			SLC2A5	C8orf88	ARHGEF33	AL445647.1
SIRPB3P	CASTOR2	MIR34AHG			CCDC30	SCARF2	PKIB	LINC00504
AC105935.1	SCIMP	ULK4P3			ZNF117	HIST3H2A	SETP12	FOXP2
BACE2	KDM6B	DLX3			CDC20	APLN	GABRR2	AC003992.1
AC105411.1	ADAMTS5	SPTLC2			CD5L	AC146949.1	RSAD2	SLC10A4
TVP23C	SMCO2	TEKT4P2			AJUBA	ARAP3	AL359258.3	MLNR
CELSR3	CUX2	AC021028.1			GNAQP1	FAM225A	GAS6-AS2	CLGN
HOMER2	YBX2	PLPPR2			HEYL	THBD	RIMBP3B	AC127070.2
LINC02153	GPR183	NCKAP5L			ABCA11P	TMEM255B	CD244	DSC2
CLEC4M	ADD3	LRP2BP			LANCL3	AC096564.1	MIR339	TLX1
KIF26B	CD300LB	HEPH			B3GALNT2	CTSG	AC114781.1	AL162414.1
UPK3B	NMUR1	AGAP14P			AP000892.2	LINC00649	AL080250.1	AC239798.4
C3orf67	C17orf100	MB21D2			CYR61	ZNF559-ZNF177	FAM171A1	AL603839.4
MGAM	VWA2	SOCS1			PPP1R27	BIVM	YBX1P1	PHLDB2
SERPINB1	LMBR1L	AC004381.2			AC097717.1	ZNF154	AURKC	ANKRD35
AC027104.1	ACOT13	AGAP12P			AC016708.1	MST1	RNF175	MYOZ1
NTM	RDH10	SNORD3B-2			VAV3	SLC25A2	WNK2	TMEM56
AC063977.1	NR6A1	TEAD3			AL445423.1	AL391832.3	AC026904.2	NUPR1
AL137003.1	RPSAP55	PRR7			AGAP3	AL513534.1	SPTB	LINC02466
LINC02021	RANBP9	AC245014.3			IQGAP2	STPG2	AC025423.4	GUCY1A2
AC105402.1	C1QBP	PITPNM3			NAALADL2	PIWIL2	IL18	SIX4
HP	RFLNB	KDM7A			CTNNA2	PMEPA1	CARD11	KIF17
CKAP4	EVI2A	AC079331.2			SETBP1	AC243836.1	ITGAV	COL12A1
GPAT3	MXD1	AC011840.6			PGM5	ROGDI	AC131206.1	MDGA2
CEBPE	SNRNP48	CYP2E1			MAP10	CARD10	GKAP1	PTCHD3P2
AC116562.4	ZSWIM4	MCF2L			SGTB	HLA-DQB1	MGAM	NKX6-3
AL356804.1	NUP153	RNU1-122P			CPE	AC009053.2	RENBP	PCDHB14
STAMBPL1	ARHGEF3	TMEM220			AC099795.2	TNFRSF14	KCNH2	BX284668.2
CYP51A1	PARP11	AL357054.4			C5orf66	AC092811.1	WFDC1	OR2A1-AS1
AC011472.2	AL034397.2	IL4I1			AC073578.1	PTGES3L	SVBP	SCARA3
AC004491.1	CDC25B	AC234772.2			AC093107.1	CYP2S1	RASA4CP	STK25P1
SNORA59B	AC018445.4	PCDHGB3			AC090825.1	AC022182.1	TRAF3IP2	SSPN
GTF2IP7	GFOD1	RPS6KA5			AL118508.3	FHL1	NPIPB2	SLPI
GGT5	AGAP7P	ZSCAN16			STARD4-AS1	SAMD9L	GOLGA8S	CMYA5
MFGE8	AC211433.1	FAM86B1			SATB2	AC068790.7	SPATS2L	TRHDE
FAS	GOLGA8M	RN7SL471P			NAV3	AC008750.2	ARHGAP42	FAM189A2
AC107294.2	LDLRAD3	KCND2			KCNAB1	TRIM45	AC103996.2	TRPC2
FOXA1	ITPA	AC011899.3			AC027601.5	AL663070.1	AC055876.3	FGF13
NR4A1	ZC2HC1A	AC009108.5			AL049552.1	RAD23BP1	SYNPO2	AC010894.4
AL137145.1	SNORD104	AC087289.2			NDUFA4L2	AC104129.1	C11orf96	LRRC4B
KLF1	KCNRG	ELAVL4			AP002761.3	CIART	CASC4P1	MAGEE1
HUNK	CCDC144CP	TRGC2			LINC01191	PTK6	ACE	RPL23AP49
AC053503.2	MRPL33	AC122710.2			FUT7	MAP3K6	AC239803.4	PCDHB18P
FAM157B	AC008115.3	MYO7A			LINC01686	IL6R-AS1	CCT7P1	PROS1
ANKRD55	PSMG4	SPATA20P1			PABPC4	PIP5K1B	TMPRSS9	KHDRBS2
TMED10P2	ACTA2	ARHGEF3			TPM3P6	MGLL	IL17RD	NLRP2
TSPAN2	MT-TA	CLEC2D			WNT7B	TGFA	RASGRP3	AC017002.3
HOXA2	KCNAB3	AC129502.1			AC007384.1	AC039056.2	AC092535.4	LINC00461
ALDH3A2	AL359198.1	LIMD2			MIR4477B	CTSL	AC002519.1	ANTXRL
TOLLIP-AS1	AC021678.2	TRGJP2			GLUD2	PLTP	PAM	FOXF2
LINC02128	RASSF2	AL049634.2			CBARP	CLDN23	HSD17B7P2	CCDC177
AC005077.4	SNORD105B	FANK1			MYH10	AC116651.1	HMGN3-AS1	PTPRF
AP000802.1	TMEM67	MAFF			CD38	SLC2A1	NOC2LP1	AL136164.3
TTC9	NEIL2	DARS-AS1			ATP8B2	LINC01664	CNKSR3	SHROOM2
TPST1	SLC13A3	DLC1			AC243964.2	SVBP	AC090825.1	SIX3-AS1
IRF6	AC068473.3	HLA-DRA			AC027031.2	STXBP5-AS1	CHST6	GABRB2
PNOC	XBP1	HLA-DPA1			SLC26A7	ATP2C2-AS1	AC093151.3	GRIK2
FGD4	AC008738.3	EGR1			SERPINA1	TMPRSS13	DMGDH	BX255923.2
AEBP1	AF001548.2	TAX1BP3			AC106820.2	ABHD11-AS1	TBC1D9	C3orf70
AC025164.1	AP001206.1	FADS2			ACKR2	HIPK2	SUCNR1	MCOLN3
AC020911.2	ANKRD33B	AL021407.3			ID1	AC008280.3	PARP15	PCDHB19P
SGSH	NKG7	ZNF358			AC010973.2	TEX19	AL033527.4	LYG2
CCL2	FZD3	MYO1D			LINC01410	SLC11A1	F8	COL26A1
TSIX	AC009152.1	TMEM71			AL606834.1	LINC01719	SCMH1	FGD1
C3orf20	PEX5	TUBB2A			AL512625.2	IL12RB2	NLRP2	C8orf88
PLBD1	TMEM65	AC006033.1			EMP2	CEP295NL	PARP12	AC120036.3
FLRT3	EPS8L2	AC008115.3			RHEBP2	IL11RA	PDE7B	LINC01060
STAP1	MIR34AHG	AC006064.3			ABCA1	AC097662.1	ARHGEF28	AL772337.1
KIF5A	SMIM26	AC027243.2			FFAR4	LINC00996	DEPDC7	AC007743.1
AC107952.2	MZB1	IFITM1			SLIT1	IGSF6	MESP2	FLRT2
AC004816.1	AC005736.1	P2RX6			RHOH	OR52K3P	RXFP1	BTNL2
ATP6V0D2	USP32P3	IQGAP2			FRMD4B	AL034550.2	RASSF8	AC079610.2
MYO5B	AC121761.1	TNK1			AL355922.3	FAM105A	AFAP1	ARHGEF26-AS1
TNFSF13B	FERMT1	AL139123.1			AKR1C7P	OR52K1	PCDHGA9	TCHH
SAMSN1	HCG11	AC005696.1			ARMCX4	BMPR2	UFL1-AS1	AASS
KIAA0513	CD300A	CRACR2A			BCYRN1	ZNF607	EYA1	PCDHGB4
AC015468.4	TRMT6	C16orf45			TUBB6	AL355512.1	SLC22A5	AL390726.6
ESPNL	VARS2	STMN3			HIST3H2BA	HERC6	LINC00461	PDE7B
SAT1	AC135457.1	ALDOC			FAM57B	RDM1	OR51R1P	CHRM3
CARMIL2	AC126696.3	SEMA6C			CR786580.1	ZNF608	AC104653.1	AC106786.2
EML6	AMDHD1	NCF1			YBX1P2	MEFV	PRDM5	CHST3
CXCR1	AC015468.2	MANEAL			YBX1P6	CTSH	WNK4	AL445072.1
HIVEP1	NDST1	CXCL11			SYDE2	B3GNT7	NKAIN1	HCG23
AP003119.3	AP5S1	BEX1			ITGA1	SH3D21	C1orf50	AC025062.1
AFDN	AC009404.1	ERRFI1			ERMAP	CCDC9B	CTSL	FAM58DP
SYTL1	TMX4	AC079910.1			PTGR1	ZNF879	TDRD7	OR2A20P
TRMT9B	TAS2R5	CACHD1			INHBB	AC016708.1	LINC02377	AC233263.6
COL1A1	KCTD15	AL354733.3			EXOSC3P1	KLF15	JMJD1C-AS1	AC073109.1
AC083973.1	FAAH	AC008659.1			RNU4-38P	TMEM2	BAALC-AS1	AC097515.1
CPAMD8	GAL	NRG1			ADAMTSL2	NRXN2	AP1S3	AC090502.4
IFT57	PRDM8	AC011899.2			LINC00552	AC091152.4	AL663070.1	MARK1
DDIT4L	ELOVL3	PPP1R18			FAM19A3	CHST13	ATP9A	GXYLT1P3
TIMD4	PRNP	AL450405.1			APOC1	UTS2	MESP1	DPY19L2P4
PRAM1	SNORA74D	UNC13D			IFITM3	LIPJ	TTLL7-IT1	AC093909.2
NR6A1	KIF16B	PHYHIP			AQP1	HLF	PCDHGB6	LINC01666
HOXA5	ARC	YBX2			AC022182.1	AC018695.7	PODNL1	RGS7BP
HMGCS1	CDRT15P2	GMPR			DEGS1	RAB17	TNIK	AC016245.1
CCDC3	KAZN	AL662797.1			DAGLA	AC022107.1	CEBPE	SEMA3E
TCN2	SCO1	AL138724.1			AP000842.3	BX537318.2	AL451069.1	NRN1
LGALS9B	GPS2	HYKK			DZANK1	NCAM2	SALL4	AC090409.1
RARG	CD53	AC005005.4			AC073410.1	TRGJP1	RF01946	PIEZO2
PLCB1	AL031775.1	FARP1			TNS2	FCGRT	ANKRD55	ARHGEF35
BIRC7	PTENP1	ATP10A			AC005495.1	ZNF678	AC110615.1	TREM2
AC105233.1	FHIT	TMEM121B			ZNF469	AC104051.2	ESPN	TBXA2R
PLCB1-IT1	FCHO1	TDRD12			AC023469.1	EPB41L5	ERMAP	CXCL12
FLT1	AC016876.1	AC002091.2			MAP3K15	TGFB2	GEM	PDE11A
PRDM8	FKBP4	NHLRC4			LINC01285	CLCN4	CCDC85A	KCNG3
PCOLCE-AS1	DTX4	PAN3-AS1			TBX15	AC010201.2	ZEB1	OVOL2
GCNT2	RF01210	DPYSL3			KDM4A	AP001056.2	TUFT1	NLGN1
DHCR7	AC015468.4	TMEM2			HIVEP3	MYO10	ZEB1-AS1	GSG1L
FRMPD4	LHFPL5	MGLL			LAMP5	PECAM1	FRRS1	MIR137HG
DACT1	STAMBPL1	DDN-AS1			LINC02541	ABCA1	XKR5	FAM181B
DISC1FP1	ABT1	APOLD1			AL513477.1	BAIAP2	AC110048.2	FOXE1
MPPED1	AC135048.4	AF001548.2			FOXJ3	IFT46	GPR63	AC073626.1
APCDD1L-AS1	AC093909.1	GATA6			YES1	SP2-AS1	AC098614.4	CNN2P1
AC015468.1	C13orf46	AC116618.1			DPYD-IT1	ZNF658	PLCD4	CORO2B
TNNC2	TXNDC5	LYNX1			AC116651.1	LINC00205	AC099524.1	AL022344.2
RIN2	TNFRSF10A	SLA2			COL4A4	PRKCZ	ADGRL1	IZUMO2
LBH	SLC25A23	ETS2			KCTD12	LRRIQ3	AL355472.3	SFRP1
SLC14A2	C20orf196	POLRMTP1			DZIP1L	INTU	GBP3	AGGF1P3
MT-TE	RETSAT	GLIPR1			ZNF239	DLL3	RAB11FIP5	THSD7A
TWIST2	ADARB1	ALDH1A3			PLIN2	MTUS2	SLC27A2	PPIC
CYP51A1P2	WT1-AS	DIRC3-AS1			CDH23	ZNF691	AC093535.2	AC239798.2
AZIN2	RPL13AP7	P2RX5			TRPS1	GTF2H2B	STARD4-AS1	WDR63
ULK4P3	MIR222	KANK4			LAMC1	COX20P1	FBXO15	LINC01257
IL4I1	LINC01352	AL162274.3			ENOX1	ONECUT2	TET1	OR3D1P
PITPNM3	HIST1H4J	HK2			DOCK8	PCBP4	SLC16A7	SALL1
MAFB	MRM3	AC087752.3			EPHX4	ZBTB42	PDK4	TNFSF11
KIT	AC007780.1	METTL7A			AC114781.1	LAX1	AC008040.2	AC092535.2
TFAP2A-AS1	SNRPB	TNFRSF10D			TTC23	DPYD-IT1	S1PR5	PRAME
MFSD4A	RPP21	CD44			AC112187.3	AC004080.2	SERPINE3	LINC01961
SMIM33	TRG-AS1	RN7SL587P			ABCC13	AC012358.2	CAPN6	MYO10
ASCL2	MCUR1	RAC3			AC022819.1	ADAMTS9	BVES	AL590399.4
COLEC12	HELLPAR	PTPN6			COL14A1	SLC1A3	SHROOM2	AL137026.1
AL158840.1	MCAM	OPN3			KLF9	TIMP2	AC068587.4	KIAA1324L
ALDH3A1	AC005523.2	LINC01238			AC079328.1	NRIP1	AK4	VGLL3
HIP1	RF02204	AC006064.4			CYP2J2	UBA7	DACT1	AC244517.5
C1QA	PDP2	AL138756.1			ANK1	CCDC121	AL139383.1	AC025594.1
TCEA3	TPD52	AC090241.2			MFSD2A	AC134775.1	AC096564.1	SYDE1
AL121899.1	AL441883.1	BPHL			SPATA6L	C2orf88	SLC44A3	EIF4A2P1
AC243960.1	AC015468.1	AC241520.1			CD24	DISC1-IT1	ALS2CL	SNAI2
SLC29A4	BLOC1S5	KDM6B			PIPOX	LINC01451	RBM11	ADAM12
FAM135B	AGAP1-IT1	AC009152.1			WWC2-AS2	FGF17	AL023693.1	ARHGAP39
ZSCAN16	DCUN1D3	AC090970.2			LINC01096	KIR2DL4	TTC3P1	ISL1
RBP4	KDM1B	CCDC151			RPL6P8	CACTIN-AS1	ME3	AC092634.3
BRSK2	PHLDA3	TTC28			NCAM2	LINC01503	SERPINC1	FBLL1
DMC1	SYT11	LYZ			AL512625.3	HYLS1	HDGFL3	HS6ST3
SEMA6B	NPM3	KIAA0355			KCNJ1	AL513477.1	ALOX15	AC243756.1
LINC01619	AC004148.2	NT5M			DNAH14	AC079296.1	MARCHF3	AC096721.1
CR1L	FLOT1	AC012146.1			ZNF320	SMAD7	KDM4A	C1orf229
LINC02150	VIM	MIR613			TRNP1	LOXL4	SPTBN1	HORMAD2
SAGE1	RPL26	AC011472.2			SLC2A1	AC020915.5	SPATA32	COLCA2
FAM222A-AS1	RASAL3	AC010864.1			SAV1	HOMER2	ABHD17AP6	AC119677.1
MISP3	AP002907.1	PCDHGA6			AL390728.3	ABCC6	SAMD11	RGS22
TMEM236	ST8SIA4	C1QA			IRX5	AC083805.2	SPATA6L	AP000525.1
NCF1	AC125611.2	PIP5K1A			LZTS2	CD274	HDAC2-AS2	AC092809.2
HDGFL3	GOT1	PIM1			AL365203.2	EXOC6B	DPP10	AL159152.1
PPEF1	MEX3B	RBBP9			AL358975.1	AC009163.5	AC092919.2	C7orf77
DNAJC12	ACTG1P3	LINC00869			RIMBP3C	ANKS6	AL391807.1	LDOC1
GADD45G	LDLR	ZNF286A			ABCC3	ZDHHC21	OR1F1	MPDZ
AK7	BBC3	AC010186.2			VSNL1	C2orf74	PCDHGB5	ADAMTS15
LKAAEAR1	GMDS	CBARP			MIR571	CYP2J2	LVRN	NCKAP1
PIGR	CLUH	SCO1			PAX8	MYLK4	C11orf45	TWIST1
AL158209.1	TP53RK	EML2-AS1			AC091564.6	AL354719.2	GTSF1	PCDHB11
AC015468.2	AC092128.1	MYO1G			ZNF691	NEDD4	PCSK6	BNIP3P16
AC012414.5	PLAC8L1	AL133330.1			H2AFY2	CCDC18-AS1	NFAM1	CDO1
LINC01971	RNF219-AS1	AXIN2			ERICH5	AL365295.1	CPEB1	LMX1B
HSPA12A	ANKRD27	PITPNC1			AL356118.1	NXPE3	FAM201A	HMCN1
TNFSF13	SAMD10	SIGLEC6			TMEM51	TMEM105	COL5A2	CATSPERB
PLIN4	DDRGK1	MARCKSL1			SPTLC1P1	AC093107.1	GRK1	NR2F1-AS1
LPXN	LRRC75A-AS1	VCAN			GPR153	HCP5	MIR3666	AC105265.2
AC004771.4	RN7SL368P	CASZ1			DUSP19	SMAD5	SLC26A9	SVEP1
NLRC3	P2RX1	ACSL1			AC007016.1	SIGLEC16	BCL11B	IRX6
SNED1	CCDC124	YPEL1			PLPP7	AC093535.2	VANGL1	TEK
DLGAP3	RNA5SP221	ABCD2			CCDC87	TCF15	GPR150	AC116565.2
ERMN	DHX16	FAM85B			AL512353.1	CATSPERE	ZNF682	AC105383.1
AC120036.1	AC012146.1	CD226			AL359921.2	ASB12	MYO3B	LINC01085
MYO1B	RPL7P47	KCTD15			AC124319.2	ZNF586	RNF217-AS1	TSPAN12
RN7SL301P	KDM7A	ABCA6			AC099328.1	TMOD1	AL117339.5	AL033527.2
ADRA2C	PPP1R27	CCDC170			AL603750.1	CBS	PAPPA2	PCDHB13
NANOG	CCDC77	AC055811.2			PCED1B	RHOU	AC008568.1	LINC01833
PSTPIP2	LINC02153	MIR221			CDRT15P2	SRGAP3	TEAD2	AL138749.1
BEX2	AC005632.2	PTENP1			GALNTL6	PTGR1	HEYL	AC011447.4
C19orf38	RPS6KA5	TNFRSF10C			GPR55	CDC20	TWIST1	MIR3666
AC004918.3	DPH1	PDGFA			AC092868.1	TP73	HHIPL1	HORMAD2-AS1
LINC02210	VGF	SLC7A2			ZNF491	UAP1L1	GPR141	AC137761.1
PLA2G7	AC104046.1	MT-TQ			AL391832.1	CAPN2	AL391832.1	MNX1-AS1
TRIM6	MIR7848	PLD6			ZNF233	LINC00237	FILNC1	ZC3H12B
NR2F2-AS1	GAPDHP1	MIR579			ZNF658B	SOCS6	GOLGA8A	LHX2
MMEL1	AL603766.1	AC090970.3			SV2A	SULT2B1	ANKRD34B	TMEM171
SIGLEC12	GAPDHP65	AC007780.1			SEMA6D	AC005520.2	FAM169A	TRO
MAPK10	AC126365.1	MYZAP			PHGDH	AC011450.1	C1QL1	GSDMC
AL158070.1	AL035563.1	APOL3			TPK1	MYO5C	TSPY26P	CADM2
SLC9A3-AS1	CRLF3	IRS1			LINC01814	LINC01800	KHDC1	LAMB2
MATK	SLC44A2	AC144652.1			ZNF827	TMCC2	GPX1P1	COL4A5
AC005332.5	ANKLE1	NRG4			FCGR1CP	SNRK-AS1	AEBP1	LINC01322
RNU2-22P	SLC45A3	CDC25B			KLHL29	PROCR	LPL	AC011840.2
JPH4	AC004585.1	CTF1			HMGN3-AS1	TMEM150B	KCNQ3	CNTNAP3P2
MS4A4E	ST8SIA6	ARL10			AC079600.3	MOV10	TOGARAM2	IL20RA
MAPK8IP2	FDFT1	AC116351.1			SLC38A1	BAALC-AS1	AC079328.1	AC091980.2
ADGRG3	NOP2	TNFSF13			AC007370.2	KRBA1	ATG9B	SEMA3D
AC131097.4	PHB2	MFNG			DUXAP8	AC005229.4	C4orf19	TFPI
AF001548.2	MIR503HG	CAMKK1			GRAMD2B	DOK4	PCDHGA8	FGF2
MCF2L2	SLCO4C1	CASC15			APLN	C1orf50	P3H1	HIST1H2BB
FAM186B	AC138969.1	AL031963.3			POLR2J3	AC091178.1	ZFP28	LINC01645
PCSK5	AC006030.1	KIF5C			AC026254.2	DDX10P1	MANSC1	RN7SL689P
CCL25	AC090186.1	BMF			LINC01515	SERPINB10	MIR137HG	NECTIN3-AS1
OLR1	SCX	AVPR1B			NKX3-2	CASC4P1	AL031593.1	PCDHB17P
AC135352.1	AL121871.1	AC009704.2			GHR	SOX6	COL26A1	CCT4P2
EGLN3	ANKEF1	EXOC3-AS1			GPC3	TMPRSS9	ZNF470	KCTD8
SORT1	CCDC88C	HS3ST3A1			IFIT2	CD19	VIPR1	SEMG1
FIRRE	SLFN13	PRRG2			AC005618.1	FBXO27	AC015922.1	CHCHD3P2
ABI3	LINC00926	FGF14-AS2			LINC01625	PTCHD4	AL590822.2	ABCB1
TENM4	PGAM1P10	CBR3			CACNA1E	LIPG	TGFBI	DPP10
FUZ	B9D1	ADAMTS14			COL6A2	AL359265.3	PSPC1P1	AL445623.2
LRRTM2	COG6	NECTIN4			NOMO3	RFPL3S	LINC01814	FGF20
AC027763.2	CFL1P1	AC025165.5			SLAMF6	LPAR1	LRGUK	PGR-AS1
DYRK4	AL109976.1	MYOF			ARHGEF16	POU5F1P6	AL162414.1	AC010595.1
AL358473.1	DRAM1	AP000943.3			HSPD1P11	TLCD2	ANTXR1	PCDH10
ADAM33	GATA2	RHOF			LINC01140	AC092723.5	BST1	RF00554
WDR11-AS1	EIF4A1P7	AL596325.1			PTGER4P2	PKD1L3	TLE1	DOK6
SLC12A5-AS1	KIAA1551	AC234772.3			AC012676.1	AC090825.1	AL138999.1	AC003986.3
SLC6A12	AL031733.2	AC016876.1			AL928921.2	PCDHGB8P	TPM1	SIX3
PRDM11	TAS2R6P	CDKN1A			FAM225B	TEX41	EDNRB	FAT4
LINC00051	KCNQ5-IT1	CYB5D2			SORCS1	C1orf220	AC005618.1	TTPA
AC131025.1	ABHD17AP6	ALOX12-AS1			AC090515.1	AC008957.3	KCNMB1	SUSD5
PCOLCE	HIST1H2AK	FDXR			DDR2	CEP85L	FAM131B	LINC00452
LINC01124	SYCP2L	MIR222HG			AL139384.2	SCMH1	AC092574.1	KRT17P3
FHIT	PLGLB2	SRD5A1			RTL3	AC006967.3	APOC1	MBL1P
HK3	CTU1	RPH3AL			TCEAL3	HTATSF1P2	HYAL3	KCNK2
P2RY10	TRIM38	KREMEN1			FUT8-AS1	OXCT2	IQCD	TREML1
MUC12	C20orf27	DYRK1B			WNT11	C5orf42	DST	EML1
CD79B	AC093484.3	LRFN1			AC242426.2	LRRC29	TREML1	RPS3AP54
SNAP25	SCDP1	CRYZ			FUT10	TSSC2	ARHGEF10L	AL162726.3
C17orf100	PPP1R11	EEF1A2			ARHGEF33	PNPLA7	RASGRF1	AJAP1
REM2	BTN3A1	NTNG2			STRA8	CACNA2D3	ZC3H12C	ZNF92P3
HAVCR2	TUBBP1	ICAM1			SLC9A2	TTC3P1	AL139421.1	RGS8
GPR158	DIP2C	TIFAB			RTL8B	RIMBP3	PCDHGA3	LINC01681
NTNG2	PGBD1	NDNF			LINC02257	WDR93	AC011450.1	PCDHB10
SYTL3	RNF227	AC107952.2			TMPRSS9	AL356966.1	LARGE2	TRAM1L1
CACNB1	NCF1	MLXIPL			RHOBTB3	MYO6	TNXB	LRRC3B
AC008105.3	LRFN1	ATP6V1G2			CA3-AS1	IAH1	LINC00504	GPR37
BHLHB9	FADS2	SDHAF3			MCOLN2	AIFM3	PDLIM1P4	GUCY1B1
KLF2	CLDND2	DYRK4			IPCEF1	FAM221A	CCL20	LOX
LY86	UBE2D1	AC010186.3			NBPF3	LYNX1	MATN2	DPEP1
ARRB2	PRMT1P1	PCOLCE			AP002414.2	AXL	RPL7P50	FAM124B
RIN3	TTYH2	CCDC77			SCRN1	SYTL2	SEC14L2	LEF1-AS1
EMILIN1	SNHG3	LDLRAD3			MYEOV	BRSK1	MEI1	MEI4
AL137003.2	AC026979.3	SNORD104			PAQR9	DDX60L	ZNF205	LINC02508
CYP51A1P1	MIR6503	TMEM132A			YBX1P1	NINL	GPR55	FAM155B
TEKT4P2	AL355032.1	NEDD9			ARHGEF25	ARHGEF12	SYDE2	PGM5P3-AS1
CES1P1	SNAI3	ARMT1			MAGI3	ATP8B2	SMG1P4	LINC01667
AC008957.3	MACROD1	CHRNA7			SZT2-AS1	SERPINA1	BX284668.5	LONRF2
NRG4	AC074032.1	DHX32			ZNF670	SIPA1L2	TBX15	MSX1
TP53INP2	RPL26P19	SNORD91B			PPCS	NPM2	LMO4	AC090503.2
THBS1	PPP1R18	DLL3			MAP3K6	AC092115.3	STK31	BARX1-AS1
GRAMD1C	AC010761.1	ACSM3			AC239799.2	NOXA1	PPCS	AC209154.2
SLA	TRIM39	TMC8			FOXD4L3	MX2	EHD4	OR2W3
SPINT1	AC233992.2	ETV4			AC103718.1	LINC01353	CD274	AL713998.2
AC004585.1	AC087163.3	C1QBP			AL390728.2	BLNK	ZIC2	AC116049.2
JHDM1D-AS1	NCF1C	EMP1			YBX1	SLC22A16	PDE5A	ZNF214
FPR3	CRYBG1	FNBP1			AP003774.3	PLEKHH2	AC017002.3	CCDC144NL-AS1
C11orf21	ATF1	STAR			ASIC1	AC007318.2	FYN	AL691515.1
HAND2-AS1	CIITA	LINC02100			AC084782.2	BMP8B	OAS3	PCDHB9
LRRC61	GOLGA7B	AC013472.3			RRAGD	SCD5	KL	RNF212
AC027763.1	SLC12A9-AS1	RNVU1-4			DEGS2	SLC26A7	LINC01503	ARHGEF5
MTND4P32	AL049634.2	ABCC5			BACE1	KIAA0895	SLC7A7	AL162411.1
REPS2	DLL1	BBX			CNKSR3	AP000941.1	MYOSLID	MAGEB2
ADA2	TMEM92	SLC37A2			CEP170P1	AC245407.1	AC243836.1	AC106786.1
AC005696.1	ABCC5	AL035563.1			AC135983.4	MIR4677	HYI-AS1	AC006372.3
AC007405.3	FAM83G	FIGN			ZNF709	SEMA3F	SYN2	MNX1
ARHGEF3	AC011603.2	AC084871.1			AXL	SULT1A2	SELENOP	SCIN
PGM1	SNORA26	CPXM1			AL391832.3	AL358472.4	DZANK1	MID2
KCNJ2	NDUFA9	B4GALNT3			LINC02561	AL732292.2	AC017100.1	AL390860.1
AC012146.1	TSR1	MAP2K3			Z98885.2	SERPINE3	AC008013.1	WIPF3
AC009133.3	AC087501.4	ESF1			CPNE5	APOL3	CELF2-AS1	AL691515.2
TPTEP1	ZSCAN9	GBGT1			AC010615.1	AL360091.3	RNU4-38P	AC104057.1
HOXB13	AC025165.5	AC015802.6			AL139289.2	ST3GAL3	PIP5KL1	STUM
AL451085.1	AL034397.3	AP000894.4			CIRBP-AS1	PLCL1	BIK	EPHA6
GLUD1P2	AL583805.1	AP000769.1			AL391834.1	BAIAP2-AS1	DAGLA	LINC01632
PEAR1	AL365361.1	OTOF			AP003117.1	ZNF350-AS1	PTGFR	CCNO
EPHA1	AL137244.1	LINC02465			ADGB	PLA2G12AP1	ASB12	LINC02315
FSD1	MKKS	RIPOR2			SYNPO2	NLRX1	FAAHP1	UGT3A2
ZNF19	EIF5A	EGOT			MAP1A	RASAL2-AS1	MFSD2A	DPY19L2P1
ARMCX2	AC012640.4	AL358933.1			AL451060.1	SLC2A1-AS1	LAX1	FOXD1
MAS1	MCM8	CLMN			AL359265.1	DPYD	ATL1	ZNF91
SYNGR1	AC087280.1	HSPA1A			IFIT3	AL033527.5	MOCOS	AC011447.3
CCDC114	BX323046.1	CXCL10			RPL21P99	SLC22A18AS	LBX2-AS1	GABRE
CHRFAM7A	FBL	STX1A			NBPF20	SMIM1	EFEMP2	AL121929.2
AC005076.1	HCG18	RNU1-13P			ABCD2	DNAJC27-AS1	GLIS2-AS1	BICC1
AC083809.1	PTPN6	RAB7B			LAMB3	AC026150.2	C9orf170	AC244517.1
LILRB2	KCNQ5	PCDHGA7			AC002519.1	LINC00910	SUCLG2-AS1	NPTX1
TGM2	AP006222.1	NLRP12			TEX9	ANKRD24	AC107959.3	CCDC85A
AC002091.2	PLD6	AL117339.4			ZNF658	BIRC3	ZAR1	MAGEA4
AC116096.1	AC087294.1	SIRPG			AC063979.2	SRGAP2D	PLD4	FOLH1
AC137894.1	NCAPGP1	AC012313.6			ASB12	TLR5	C1orf229	LINC02377
AREG	AC010173.1	CACNA1D			CTBP2P8	IKZF2	AL138902.1	LINC01230
AC009093.6	ADM5	AC139713.2			SHISA4	ZNF214	PCDHB11	AL646090.1
FAM180B	MYC	MYOM2			AC002464.1	AC104794.2	LINC02256	AC010894.3
BBX	AC073346.2	LINC01748			CORO6	SIGLEC11	SZT2	OSBPL10
NUAK2	TRPM4	SOCS3			AC009318.1	PCDHGB1	Z98885.2	AC083902.2
LINC00449	AC084024.3	DIP2B			AL035404.1	C1orf198	AC124248.1	RPE65
MACC1	PC	SNORD12B			DPYD	ALDH8A1	CACTIN-AS1	AC107926.1
AKR1C2	ZNRD1ASP	CACNB3			AL354740.1	CNIH3	LPO	WNT9A
AC105402.3	TPH1	NPHP1			RBFOX2	APOBEC3G	MIR3936HG	STXBP5L
TPSB2	SNHG4	EVA1B			C2CD6	AL928654.3	HOXA7	CNTNAP3
SLCO2B1	AJ003147.2	CCDC74B			SMARCA2	PCDHA1	FGF17	PCDHB16
MTSS1	PAN3	INO80B			TRIP6	CBLN3	INA	FOXL2
AC018445.4	RRM2P3	AIF1L			SLC22A16	RTN4R	PROS1	AL451062.1
TMEM8B	KCNH4	KIAA1671			ATP6V0E2	TXLNB	BEX4	AL158013.1
FAM163A	TRIM27	YPEL2			ADAMTS17	CXCL6	AC010255.3	LINC01035
KCNC4	KBTBD8	DGUOK-AS1			AL354718.3	AC234782.2	AC012150.1	TMEM136
TMEM243	AC010186.3	SLC4A3			LINC01948	NHSL2	BEGAIN	ADAMTS2
AC079848.1	B3GNT8	MYLIP			PLEKHG5	MCEMP1	PKD1P5	LINC02005
SH2D3C	PTPN3	AC079466.1			TSSC2	LINC01301	AL161785.1	PCDH11X
AC110285.1	NEXN	SULF2			GLIS3	GJD3	CLIC2	AC124856.1
AC009152.1	SSR1	TFAP2C			AP001107.5	TPM1	AP003774.4	GABBR2
AC079174.2	AC002091.2	FAM46C			SETP12	DUSP19	MYEF2	AL138686.1
MSR1	OSBPL11	JUND			SLAMF8	ZNF701	ANKRD18A	PLSCR4
RND1	ZKSCAN4	FAM171A2			RN7SL617P	RASGRP1	CRYBB1	SHISAL1
AC007780.1	SNX5	MT-TE			AC084033.1	LIPE	ST3GAL6	ZNF471
FAR2	AC073655.2	FERMT1			HYI	SMYD3	HSD11B2	FAM171B
AC004918.1	E2F5	AC010680.4			SLAMF1	IFI27	A2M-AS1	LRIG3
AP000547.3	TAS2R3	MAP3K10			ZNF382	SLC7A11	AC010643.1	ITM2A
ABHD17AP6	HMGCS1	TRPC1			MYBL1	ASPHD1	RASAL2	IL12RB2
AC233723.1	GRK5	PARP11			DDAH1	SHH	KCNMB3	PCDHB4
PEMT	NLRP1	NDRG1			YBX1P10	AKT3	MTUS2	SAMD5
AC019257.1	TDP2	ENO2			AC007731.3	BACE2	PXN	AR
ALG1L	LPAR6	SH2D3A			AC010643.1	LRRC1	TCEAL6	AC016877.3
LRRC75A	DIXDC1	RNU6-1003P			AL022067.1	EBF3	PLLP	SLC6A11
KIAA1147	RNU6-82P	FKBP11			FILNC1	AL451074.1	TNFRSF9	CNTNAP3B
FLNB	AL158071.4	AC087501.4			PRELID3A	KIF26B	RASGRF2	NECTIN3
AL592494.3	RPL7P26	MIR222			AL023284.2	AC092535.4	MLF1	AC111006.1
CMBL	DRICH1	CLIP2			IRS1	GYPC	ARHGAP24	AC092484.1
CASTOR2	TRIM13	CALHM2			TGFBR3	MKL2	PECAM1	DMRTA2
RAVER2	DHX33	ETV6			HAUS6P3	MSRB2	VEGFD	SLC4A4
RN7SKP32	AL645933.2	CYP2T1P			AP000569.1	DNM1P46	TUSC8	SNAP91
PACSIN3	FKBP1A	TLE6			C10orf55	HUNK	AP001148.1	LINC01305
SIGLEC5	PLPPR2	SIRPB2			PTGES3L	CALHM2	FRMD3	ZNF849P
SIRPG	CLNS1A	AC007405.3			PRELID2P1	HOXA13	SFTPD	AC109779.1
JAZF1-AS1	CRLS1	YBX3P1			AC099550.1	AC141586.4	ZNF528	SULT4A1
HSD17B8	S1PR5	TSR1			PAX8-AS1	RGPD2	GPRASP1	AC006974.2
C6orf52	PFAS	SLC9A3R1			AC025918.1	LINC01303	NFIA	AC004889.1
AL138781.1	PSMF1	TXNDC5			OXCT2P1	LINC00552	AC072062.1	AC120036.4
UNC5CL	HIST1H2AJ	CASTOR2			TTBK1	NDNF	AL590652.1	AC092535.3
ENTPD1	DARS-AS1	PHF23			CEP126	AC091305.1	AK4P3	LINC01202
COLQ	MEX3A	NFKBIZ			AC090241.2	SAMD11	EPSTI1	CADPS2
TXK	SMIM13	AC012313.8			C1orf50	CUEDC1	LINC02026	LINC01436
SOCS1	GAPDHP72	PTK2			FHL1	AL158850.1	SAMD14	MAP1B
IGSF3	AC027097.2	LINC01011			TRPC5OS	AP003390.1	STXBP5	HTR1B
PDE1C	AL139339.2	AC100786.1			BMPR2	AL445423.1	HSPA8P14	ARHGEF34P
ACOX2	JARID2	AC125611.3			TMIE	ARRDC3-AS1	ZMYND12	RASSF9
CFAP69	PRPF4B	CXorf57			KLHL33	KLHL29	TLN2	INA
LCT	HMX3	SNORD3A			AC093330.2	LAMC1	DHRS4L1	LURAP1L
XKR5	AC004408.2	WDR38			FBXO15	AC114781.1	AC102953.1	TCEAL2
AC104825.1	Z93930.2	TESPA1			SRPK3	AC243756.1	C3orf70	PCDHB12
AC007342.3	DANCR	ANO8			AL513165.1	MNDA	AC012150.2	FAM83B
EDDM13	NEDD9	AC005332.5			AGRN	LINC00500	ABHD17AP5	LINC01701
LINC02217	PEPD	GPBAR1			VAV3-AS1	QPCT	CNRIP1	MEOX2
GALE	RPL7P32	GAPDHP63			HIST2H2BA	SNTA1	PCDHGA1	MAGI2-AS3
CYFIP2	RPL7P59	AC005831.1			EVPLL	SLC25A45	MMP15	ZNF280A
ADAM28	MIR320A	ASNS			AC137630.3	AP001432.1	ADAMTS17	ZNF354C
LINC01602	AC004801.6	CEACAM4			KIAA2012	AL831711.1	MED12L	ZIK1
MUC20	ZKSCAN8	TMEM150A			RGL3	U73166.1	BX284668.2	LINC01224
C8orf31	RPL7P6	KCTD11			CCL22	ELL2	PCDH12	PCDH8
DLG3	ORM1	AC133552.3			CD209	LAMB3	AL603750.1	SLITRK2
APOBEC3H	SPIB	CHRNA6			FBXO10	ZNF670	HIST1H1T	CNR1
TC2N	KCNE1	PIGL			SYN2	MAEL	LINC00886	POMC
ASS1P1	INPP5K	BAIAP3			JCAD	PPM1E	ZNF488	TBX2
LINC01468	ADRB2	MEX3B			SPTA1	IKZF3	CRLF2	AC113133.1
FUCA1	APOBEC3H	HYDIN			LINC00563	LINC00665	ZNF467	CLIC5
TMC8	AC090281.1	NOP2			AC073578.2	DGAT2L7P	TBX4	SIX2
RBM47	VAMP5	DMPK			TCF4	AC087392.1	B3GNT5	AC007608.1
PATJ	CDKAL1	ZNF542P			ABHD11-AS1	LINC00051	CCDC148	FOXL2NB
RASGEF1B	ELAC2	PIK3IP1			YAP1	CAVIN4	RGCC	SPATA31C1
DLG1-AS1	SDCBP2	ZCCHC24			LPAR4	AC022007.1	SNX18P3	LINC00472
AP000866.1	RBM47	AL136531.2			P2RY6	AC006213.2	AC090796.1	GPX8
ELFN1	ANKRD37	TRIM26			NBPF4	SYNC	HNF4G	ZNF723
CUTALP	AC011462.2	SRPX			AL023693.1	SPATA32	FAM95C	EMILIN3
AC005332.3	SWT1	DMWD			HECW2	TMEM169	GSN	NR2F1
BX539320.1	AC005224.4	STAG3			TMEM64	AC009950.1	AHNAK2	PAWR
AC106779.1	AC145207.3	MIS12			AC092574.1	CCDC171	ST3GAL6-AS1	SNX18P3
PELI3	RNA5SP304	CA5B			AC243772.3	VSIG4	CD24	POPDC3
MYH7B	NCF1B	LINC00920			CHDH	ZNF28	AC138207.8	LINC01388
AC026748.1	MOB3B	SCD			AC091305.1	KCNMB3	RGPD2	LINC01229
GPRC5C	HOXA4	LCT			NEGR1	LINC01006	RHOXF1P3	AC009501.1
SLAMF7	ATF3	PGGHG			AL354718.1	EPDR1	NEB	LINC01266
TMTC2	AC016957.2	SMN2			AC025031.3	AL121845.1	CD109	RNF182
AL365361.1	SNX5P1	TIMP3			AC092535.4	LINC01686	SDS	ZNF662
C21orf33	SNTB1	MRM3			PLAU	AL136379.1	URAHP	LEF1
PFKM	PINX1	KIRREL2			FBXL2	ACP5	CUEDC1	FAM201A
PHF24	SNORD100	DOC2GP			STARD13-IT1	RF00026	NKX3-2	AC092535.1
ADD3	RAB20	ATP2A3			SLC22A31	FAM46A	ADAMTS12	CES4A
APBB2	SNHG6	PBX1			ADM2	TMC3-AS1	CLEC5A	PCDHB3
URAHP	NIPA1	AC005089.1			GIMAP5	AL512353.1	PDGFD	DCLK2
AL669818.1	ROPN1L	CMAHP			KLF15	ZNF438	GALR2	PYGO1
ZNF358	TMEM230	BRSK1			AC092332.1	TNNT1	LINC01800	BARX1
SELENOP	CTC1	EIF4A1P10			DLX3	FLNC	DDX60	PRDM6
CCDC146	RRM2B	ATAT1			FAP	HSF2BP	CCDC30	MMP16
AC009908.1	ABCF1	TMEM256			ANKRD36BP2	AC008568.2	RARRES1	PCDH7
LINC02193	TASP1	C20orf197			HHIPL1	AL354718.3	AC148476.1	PARD3
KCNA3	ARL11	SHPK			C9orf153	MFSD2A	DCLRE1CP1	ZNF716
GMDS	C9orf72	ZNF774			EFHD1	KLHL32	LINC02344	HFM1
FLT3	NRM	APLF			GLO1	AL353708.1	KCNIP3	GABRG2
TMEM238	BEND6	RNU5D-1			CITED4	MS4A2	PAQR5	ZNF205
ACTR3C	GPT2	SLC44A2			NCS1	P2RY1	DAPK2	NAP1L3
MAP3K9	AC011912.1	PABPC1L			IFFO1	PYROXD2	TSSC2	SLC16A2
TNFSF10	NSFL1C	ROBO2			AP000790.3	TP53I11	GPX7	NELL2
HID1	DMC1	TCF4			RIMS2	LAMA2	DLEU7	PCDHB8
ASB2	NFKBIB	SLC30A3			AL122017.1	AC013474.1	GJD3	PTPRK
LINC01238	C6orf136	NEIL2			TSGA10IP	KDM4A	ABHD11-AS1	ERVMER61-1
AC129502.1	HS3ST3B1	TREM1			PROCR	TMEM254-AS1	LINC02257	CAV1
SYNE2	TUBB	HLA-DOB			CPEB2	HDAC2-AS2	RTL8B	ZNF878
TMEM132B	AC138028.6	C21orf33			POLR2J2	KLHL22	AL023284.2	MIR2052HG
MEIG1	EIF4EBP1	FAM81A			JAG2	NEFH	SIGLEC16	TMSB15A
AC009950.1	NRXN3	ZNF582-AS1			GPR61	HSPD1P11	TGM4	ADGRG6
P2RX5	FABP5P2	AL139246.5			RGPD2	ZNF850	SNX10	GLRB
RBBP9	COQ3	STAMBPL1			KIAA1324	AP003469.2	ZNF491	AC011625.1
ABLIM3	FUCA1	NDST3			MIR181A2HG	AC243772.3	CRIP2	RPL17P19
AC106772.1	ETV2	PRKAG1			MYBPH	CAMK2D	AOX3P	AC074135.1
RN7SKP26	CD320	MAGED1			HMGN5	AC007541.1	ZFHX3	GPC6
CLCF1	FBXO25	CD83			TEAD4	DENND2C	JAG2	GJA3
PADI2	EIF4A1P10	HERC2P3			TCF7	PTGER4	ZNF670	AC011447.6
MIR4639	AP003465.1	RPL22L1			AP002957.1	RIMBP3B	CXCL12	CAV2
RGMB	GXYLT2	RNFT2			AL391807.1	LPAR4	KIF17	PAX5
STKLD1	ATP10A	TBX3			ARHGAP20	WNK4	AP000808.1	PABPC4L
BX284668.5	CCDC169	AL031775.1			AC026150.2	NR1I2	ZNF257	ZFP28
FBXL13	EML2-AS1	PLPP1			AC016573.1	KIAA1614	SPTBN5	CCDC27
PKD1P1	GIPR	ACOT13			AC022007.1	KMO	PIEZO2	AL162413.1
HERC2P3	TUBBP2	OPTN			CUL1	MBNL1-AS1	SMIM2-AS1	ALX4
ELOVL3	DLX1	PLEKHO1			TTC7B	B4GALNT3	LARGE1	DMRT2
AC090236.2	EEF1A1P3	MMP25			LGR4	C16orf45	SNX9	IGSF1
LINC01097	SERPINB1	AC009145.1			ZNF670-ZNF695	DENND2D	OLIG2	FAM205C
ARAP3	YPEL1	AC087294.1			AKAP12	AC138207.2	ERVMER61-1	ZNF711
CAVIN3	AC069185.1	TP63			POU4F1	ID1	TMEM37	ZNF99
LRRK2	AL139125.2	DPH1			AP001029.2	CSPG5	HESX1	USH1C
C18orf15	RPL7	IL17D			AL831711.1	ACCS	BX842568.3	ROS1
KLHDC7B	ACAT2	LINC00240			PNPLA3	MIR3936HG	KDM4A-AS1	ALX1
MUC20P1	FABP5P7	CPAMD8			GPR176	BX537318.1	AC105233.5	GSTM1
ADAMTS10	ICOSLG	TMEM14C			PLEKHH1	PKD2	TSPEAR-AS1	ELAVL2
REELD1	RPL7P8	LRRC23			AL391832.2	A2M-AS1	THNSL2	ERVMER34-1
HLA-H	SNORD3C	GPT2			CPEB1	FAM131B	BVES-AS1	PCDHB6
TLR3	KLHL31	AC104825.1			GPC5	TSPAN10	TPM2	AL449043.1
AC026471.3	MBOAT7	CTH			ACTRT3	STX17-AS1	AC068987.3	SHC2
FGD6	PTAFR	HIST1H4J			PCDHGA11	AC026254.2	RAB13	PCDHAC2
SLC4A3	RANGRF	BAMBI			TGM4	DYNC2H1	AL451062.2	EPHA7
POU3F1	GAPDH	PLAC8L1			RHBDF1	NR1H3	HCG23	GAPDHP75
DNAH11	OXTR	LY9			ARSJ	SORL1	AL078599.2	DCAF12L2
AVIL	MPV17L2	RANGRF			AP000941.1	LINC01888	ANK3	AFAP1
LPAR3	RPL13AP6	AC241952.1			AL353708.1	PROS1	SLC8A1	ANKRD18A
AC010186.1	ASNS	CTC1			AL355312.1	KIRREL2	VWF	ZNF329
AC122710.3	EIF5AP4	PRAF2			KCNJ15	TNFRSF21	DISP1	ZNF385D-AS1
CA5BP1	TIMM13	AC023449.2			AP003396.2	FRMD3	FLRT1	PDLIM4
CA5B	AC015674.1	VASH2			ZNF695	MGAT5B	SPP1	ZIC5
MIR7848	RNU6-60P	FLOT1			AC008743.1	SPTLC1P1	GPR61	TBX4
ICAM1	AC022069.1	GABARAP			LPAR5	AC010627.1	SLC10A4	EVC
CXCL3	TPMT	AKNA			RAB23	KIFC3	LEPR	AC011447.7
LZTS3	NIPSNAP3B	PCDH9			FSCN1	ZNF611	LINC02542	FAM95C
PMS2P6	MAP3K10	GPC2			ERICH4	PRLR	SEPT4-AS1	ZNF682
TSPAN13	PRMT1	BCDIN3D-AS1			NEURL1B	CASKIN2	FGD4	PLOD2
ENO2	TEAD4	AP002884.1			CCND1	ABCA13	LINC00654	LINC01446
SAMD12	RAB3D	EIF5A			AC096667.1	SLC9C2	AC006042.3	PCDHB2
SLC12A5	LRRC6	LMBR1L			OVCH1	HYDIN2	MARK1	TUSC1
SCNN1A	EIF4A1P4	DCHS1			RASGRF1	AC012150.1	ALCAM	GRIA3
APOL3	EPHA1-AS1	PFAS			AC004080.2	AL590617.2	CYP2J2	LRRC4
PWP2	AP001628.1	TTC26			MPP6	AL596244.1	SLC35F3	NEXMIF
RNASE3	C12orf60	SOBP			TCN1	AL445472.1	APOL1	TRIM58
AL160408.3	JSRP1	HIST1H1PS1			LAMP5-AS1	CACNB2	PLB1	GLDC
AC008443.6	SNORD3A	PHB2			CNTLN	GRHL3	MCIDAS	MOXD1
SLC22A20P	KSR1	RUNDC3A-AS1			AC119044.1	ATP6AP1L	SYTL3	NKX2-4
SLC25A6P5	FCRLB	TGM5			PIP5KL1	USP51	ZYG11A	MYH14
GTF2IP4	SLC38A5	BBC3			OXCT2	LINC02207	AC010306.1	CHIC1
RPH3AL	ITFG2	AC006329.1			ACVR1C	TP53I3	LRRC1	SYNM
JARID2	SNORD13	SEC23A			AC010999.1	CTSO	FLRT2	DSC3
SLC9A7P1	FAM234B	LONRF1			GSG1	KLHDC8B	TTLL7	PCDHB5
IL17B	PRMT5-AS1	AL109976.1			AP006623.1	SGIP1	MEST	ZNF492
STAB1	AC020910.4	KCNAB3			PRSS23	AC005165.1	AL033527.3	ZNF257
THNSL2	HIST1H3H	AL023653.1			PKN2-AS1	SYNE1	SLC17A5	TSPAN5
ABHD4	NFATC1	TASP1			B4GALNT1	PTCRA	PLCL2	FAM230C
LRP1	LINC00565	SREBF1			CNKSR2	IDNK	LRRC43	BEND4
MACROD1	TNFRSF1B	AL034397.3			AC006042.3	FRG1-DT	TMCC3	POU4F2
AL021407.3	SLAMF8	BNIP3L			IFIT1	DNAH12	TPTE2	ZNF98
ESRRG	DTNBP1	BASP1			ABCB4	LPAR3	SLC7A10	DCAF12L1
LRP1-AS	FABP5	NRM			CSPG5	E2F3P1	FABP3	ZNF737
AC009948.3	BNIPL	UBE2G1			PSPC1P1	IPCEF1	FAM84B	CDH2
AC138969.1	AC055811.2	MRPL36			AC005165.1	DAGLA	OR52K3P	PARVA
LINC00526	MOB3A	AP003086.1			AC021231.1	LINC01135	PLXDC2	LINC02008
PPT2	SIRT5	MOB3A			PCDHGA10	EHD2	AC022784.1	ZNF730
SERINC2	LNX1	DLX1			AC015922.1	TCF7L1	AL356966.1	SP9
AC128689.1	RNU1-13P	TRIM3			PNMA6A	PPCS	SIGLEC1	PLS3
TPSD1	PEX2	C1R			AC016588.2	ZNF658B	KLHL30	IGFBPL1
IL12A	MRPS31P4	MPDU1			CAPN6	RASAL2	ICA1	AP003900.1
MAFF	MRPL13	SLC4A11			BMP8B	COLEC11	ARRDC4	PGR
FADS2	RF00017	ACTG1P3			MESP1	CD247	PRKCZ	BX322639.1
CFL1P1	SMPD3	TVP23C			AL450311.2	CHADL	BMI1	ADGRL3
GPR82	SNORD3B-1	SYP			SH3BGRL2	DNAH17	NUAK2	MYEF2
MIR3142HG	SHPK	OXCT1			NECAB2	SUGCT	AC104248.1	HIST1H4F
KDM6B	TAF4B	CARMN			AL137847.1	AC124248.1	SEC16B	TBX18
ETNK2	ZDHHC2	AL157756.1			TMTC1	AC007016.1	AL031289.1
NR3C2	LYN	ATF1			CTPS1	AC239798.1	HMSD
LINC00654	NDUFAF2	AC007405.1			ARPIN	AC092803.2	MAPK13
SVILP1	RASA4CP	AC009533.1			AC010999.3	DHX58	SHISA3
AMN	HIST1H3I	VAMP1			EPB41L4A	AC020909.2	AC079336.5
AL359198.1	TREM1	CLUH			ABCA3	PKD1P5	GUCY2F
AC092828.1	ATP2A3	AL592494.3			STARD9	GGACT	HDAC9
Z83847.1	AC107075.1	FAM213B			EXOC3L4	AC007637.1	CERS4
RDH16	ADAM9	DTD1			RNF175	ANO10	BIN1
GPR35	EPHA1	KLHL25			RGS17	ITGA6	DLG5-AS1
MIR320A	AL662795.1	AC134349.1			AL031289.1	HSPA8P14	COL8A2
TLR7	MVK	AP003733.4			AC022568.1	RNF215	SERPINF1
KDM7A	AC073655.1	LINC01237			AC092115.3	SPRY3	WDR78
SMPDL3B	FAM110A	EIF5AP4			ZEB1	C2	AL445472.1
AC009121.2	MT1X	SMKR1			CGREF1	FBP1	GPR160
FGR	OLR1	PTGER3			AL354719.2	ZC3H6	FGD1
ERAP2	CYP2D7	SNHG25			CYP19A1	CSGALNACT1	HMGB1P41
GAS2	PLP2	SNORD105B			BEX3	AC008632.1	TRHDE-AS1
NFAM1	PACSIN3	SRC			RNVU1-18	C1R	AGT
NOTUM	KCNA3	AHR			AGT	AC091564.4	SLFN13
AC083900.1	CALCOCO1	DCUN1D3			DAB2IP	AC007389.1	B3GAT2
DSEL	RPL34-AS1	TRMT6			CXCR3	LINC01088	AC092809.2
STX1B	FMNL1	VARS2			PRAF2	PARD6G	MAN1C1
AL138724.1	SLC7A5	AL662795.1			STEAP2	CHFR	C2
LINC01694	SNORA33	LRP1			MTSS1L	CEP170B	GIPC3
FLOT1	MED31	APBA2			AC141586.4	HIST3H2BB	KCNMB2-AS1
NPIPB6	PER1	MRPL33			STC2	CRYBB1	STARD13
AC090152.1	PILRA	AC005342.2			KANK1	LINC02542	AC239799.2
DLGAP1-AS2	NDRG2	ING4			AB015752.1	LRGUK	SLC4A4
MCC	PCMTD1	IER2			AC021092.1	LARGE2	HHLA2
AOAH	RPL7P23	STXBP1			AC000403.1	GDPD5	TXLNB
FBLN5	SLC27A1	AL357060.1			BX664727.3	AC006449.5	AL162726.3
NAGPA-AS1	PLEKHN1	EEPD1			RPL12P25	SCAMP5	TTBK1
PGAM1P7	HIST1H3J	JARID2			TEX15	AP001043.1	LINC01504
HCP5	SLC6A6	THNSL1			INHBE	PLEKHB1	IGSF6
SERPINI1	C16orf74	CRNKL1			TOGARAM2	SELENOM	CAMP
SOHLH2	KLF2	BCL3			DYRK3	PARP12	RET
LINC01678	ANO5	NOP56			CA2	ADAM11	AC087273.2
RNU6-1005P	MIS12	ELAC2			SHISA3	FZD7	HCP5
DENND2A	RIPK1	TMEM67			AC091144.2	EPB41L2	EDARADD
CD83	LINC02245	C1RL-AS1			CD247	AL031593.1	AC005225.4
MTCO1P19	AC012313.6	ITGB7			KRT8P45	CLCNKA	SLFNL1
ANTXR2	IPO5	PAQR7			AC092667.1	CMTM7	GUCY1A2
SLC2A3	CHCHD7	ITFG2			HSPA8P4	AC245452.1	CAMK4
AL161785.1	AC132807.1	BOLA3-AS1			LINC01374	CMPK2	VLDLR
BDNF	RPL7P1	GBP4			AL138828.1	MTMR9LP	LINC00884
AMDHD1	PRKAG2-AS1	PAK1IP1			KCNQ3	TRIM2	VSIG4
LFNG	SLC16A6	RNU6-2			TPM2	SCARB2	STXBP5-AS1
KCNJ2-AS1	AL353622.1	CFAP45			AC145098.2	CCDC87	CRB1
LINC01480	CAGE1	GEMIN4			MDGA1	DNAH17-AS1	ARPIN
NRP2	MYBBP1A	TMEM198B			TPBG	CLIC2	GATA2
CDA	FZD5	MTCO1P40			SLC44A4	PLEKHA7	RIMBP3C
TCF7L2	IL12A	CBSL			AL160290.2	DPF1	FCHO2
AC063950.1	SBF2	DAP			EPAS1	NFIX	FOXD4
ASGR1	STAT5A	TUBB4A			P4HA3	ADGRA2	AC008568.2
FAM185BP	DACH1	AL031847.1			RNF217-AS1	IBA57-AS1	DNM1P47
LGALS9C	MIR1282	CSGALNACT2			FBXO16	PPP1R26-AS1	DNAJC22
ANO8	THEM4	AC012181.2			LINC01182	SLC6A16	TCF7L1
AOC3	DRG2	TLCD1			PAPPA2	RF01946	LINC01154
FOXH1	AL132780.4	RPL26			SERPINE3	MFSD6	ECHDC2
LIPG	GCSAM	AL355032.1			AP002358.2	TNFRSF14-AS1	PRRG4
TNFRSF12A	GAB2	SMG6			SLC6A8	TMEM269	ARRDC3
AL160272.1	CENPV	NUP153			SLC8A1-AS1	AL138828.1	BEND7
NDST1	SNORD12B	SHANK3			CPEB1-AS1	LINC01814	KLHL35
DMD	MRPL51	SENP3			AC093458.2	LTK	FOLR2
KCNC4-AS1	MRPL54	RNU4ATAC			KMO	IRX5	AC091305.1
NRCAM	EIF3E	RNF227			TRPV3	FN3K	MAP2
PLEKHM3	PTPRA	ZNF343			RADIL	AC010306.1	SH3BGRL2
EPHA10	GAPDHP63	AC012640.4			MORC1	VN1R1	AP001267.3
MYH15	MAF1	RAB24			IL6R-AS1	HIST3H2BA	PAX5
SSC4D	RPL18AP3	LINC02245			AC096642.1	BOC	LINC00552
BX571818.1	MBOAT1	ARMC4			PCDHGB8P	CCDC149	HSPE1P26
AC136601.1	AC012213.3	GPS2			AL050341.2	AC016573.1	AL359697.1
LINC01389	PLEKHM3	PTGER2			LHFPL2	TP63	CA3-AS1
S100B	AC005224.3	ADA			LINC01977	AEBP1	SLC25A27
CYB5D2	AC119396.1	SIRT4			GTF2H2B	GPRASP2	IFITM3
AC011481.1	AC073912.2	RIOK1			BHLHE22	AL590822.2	SSPO
BIRC3	ZNF232	MRPS18B			CIART	MPP2	OXCT2
TAS2R60	FXYD5	EIF4A1			CSF1	SERPINH1	KIF13A
ZNF395	EPOR	SERPINB6			BMP8A	CCDC144NL-AS1	KIAA1324
RAB11FIP4	DUSP22	TAS2R46			AL845472.2	TRANK1	AC006042.4
GPC4	SNORD12C	TCN1			DPP4	RF01992	CALN1
HCG4B	NT5M	DMXL2			ADAM22	PLLP	GAREM1
ACBD7	RPL7P9	LINC01366			INTS4P1	COL5A2	CHCHD3P2
AC079630.1	KLHL24	GAPDHP40			NPNT	SH2D4A	GATM
METRNL	EBPL	HIST1H2AK			AMIGO2	AL845472.1	AP001107.5
OMG	PTPRE	MACROD1			AL845472.1	AL139421.1	SHISA4
CPSF4L	PDP1	AURKB			IL17RB	AC016747.1	XK
BTG1	ZNF552	ALG1L2			MMP24	DLG3	SLC47A1
AL034397.3	AVPI1	GCAT			MCF2	SLC41A2	HLA-DRB5
CD80	ALG1L2	LLGL1			GLCCI1	LRRC8E	AC239798.2
P2RX5-TAX1BP3	SIGLEC22P	AL136018.1			TMEM158	NID1	MTMR7
NLRC4	AC011444.1	MPRIP			AL355482.2	AKR1C3	RIMS4
AP001636.1	ETV5	AC024575.1			ELOVL4	C3	KRT8P45
RNF5P1	HCG4P5	MAP3K12			AC037459.2	RNF32	LAMA2
TOX	AL359513.1	EXOC3			LYPLAL1-AS1	HOXB7	TMCO2
AL049634.2	AL512625.1	ALDH1A1			AC008632.1	CACFD1	TFEC
LDLRAD3	GNA15	SNRPB2			BAG2	ROBO3	EGLN1
LTK	NDUFAF5	C8orf31			UNC5B	RET	DNAJC5B
AL162274.3	COX10-AS1	GCOM1			ZNF607	CTNND1	AL109918.1
RASL10B	RPL18A	DDB2			LRRC2	SUCLG2-AS1	AC008972.2
ARHGAP24	DYRK1B	AC016831.5			ANKRD29	TRGJP	TRHDE
EBI3	RPL13A	KIF3A			FBXO43	DOCK9	TTC39A
LY6E	AC004890.2	SWT1			KCNMB4	MAFB	AC090912.2
CLDN15	RPL7P19	FAM13A			ANKRD18CP	SGPP1	LANCL3
RAPH1	COPS3	AC010168.2			SPATA9	CTBP2P8	GOLGA8IP
VEGFA	SNORD88A	IDI2-AS1			RNU6-821P	SCNN1D	GPM6B
AC116351.2	TMEM205	SNHG4			MMP14	AL391834.2	WBP2NL
CEP112	MALT1	AC110285.2			CDS1	ATP9A	AC006924.1
KCNAB3	AL139123.1	TREML2			KRT17P1	GSN	ARMC2-AS1
ADAMDEC1	TRIM5	SLC45A1			RF01992	TOGARAM2	OIT3
FBLN1	ADPRM	CUTALP			UNC79	FABP7P1	ID2-AS1
AC007000.2	NAMPTP1	AC012640.2			RASA4B	NMRAL2P	DSC2
EXTL3-AS1	FAM162A	ANKEF1			DUSP4	RAP1GAP	FSIP2-AS1
GAS7	DEK	MRPL51			AL356583.3	ZRANB2-AS2	GNA14
AC002456.1	ZNF252P-AS1	NT5DC2			SIGLEC11	RHOC	HHIP-AS1
IQCN	EIF5AL1	HIPK2			ATP1B1	CYP27A1	FN3K
OXCT1-AS1	SWSAP1	AC004923.4			AMOTL2	KCNJ2	AC092723.5
SARM1	AL031432.2	PCNA			MIR30E	AC087482.1	AGGF1P3
NSUN5P2	AP003086.1	AC018413.1			EGF	TRIM36-IT1	SLC7A11
AP003557.1	CD101	SERPINB1			PRR18	MICALL2	SLAMF1
JAG1	AL359397.1	DLG2			CAMSAP2	RUNDC3A	KIAA1211L
AC005077.2	FABP5P1	MLF2			KRT17P2	PDE5A	KIT
KRT8	EXOSC4	RETSAT			LINC01684	COL14A1	AL137847.1
MT-TA	MRPS28	SLC43A2			LAMA2	FRG1BP	ITGAX
SLFN13	ECSIT	MED10			TTLL7-IT1	PTPRVP	M1AP
PALM	AC231981.1	AC093484.2			GUSBP3	MCPH1-AS1	GALNT12
AC127502.2	VPS16	HOXB4			UNC5A	PLA2G4C	RIMS2
DOCK9	BEND5	AC004771.3			AC017007.2	TBX15	DNAH14
ATP1A3	AC079250.1	KANSL1-AS1			BTNL9	AL159169.2	METTL7B
PROK2	BTN3A2	CPS1			SHC3	PDE9A	P4HA3
ZSCAN12P1	GAPDHP40	AL139125.1			SNURF	LRRC3	GNLY
DLGAP4-AS1	RN7SL288P	FASTKD3			AL136018.1	IL12A-AS1	ADAP2
AC126755.1	KIAA0355	PRMT7			STON2	AC005342.2	SULT1A2
PMS2P7	PM20D2	AP5S1			ADAMTS8	PDZD2	NYNRIN
XKR7	BEND3	SLC7A5			GIMAP8	TMEM132B	ANKRD36BP2
RBKS	H2BFS	PTPRN2			AC242426.1	ZNF441	AC006372.2
YPEL1	KNOP1P4	MYBBP1A			AC100771.2	ZC3H12C	GLCCI1
METTL9	RNF207	CSKMT			PRRG1	TRIM36	IL9R
LINC00957	GOLGA2P5	HLF			WDFY3-AS2	DLGAP1-AS3	PCDHB10
STEAP4	E2F3	HSH2D			SPATA32	NWD1	LRRK2
FAM110A	GABARAPL1	LINC00051			DZIP1	AL031289.1	MEIS3P2
TCP10L	BORCS5	SLC16A6			AC013470.2	CCDC155	ZNRF2P2
EMID1	DDX47	PEX5			DST	AL359532.1	GGACT
TRGV9	SLC23A2	FEZ1			SCUBE3	AC068790.3	C1orf54
C10orf143	HDHD5	SLC27A1			CDHR3	LINC01841	SLC35F1
EVI2A	PRRT4	BICDL1			EPDR1	LPP-AS2	MT1L
CXCR4	POLR3F	ZNF540			GSTM3	LINC02028	LINC02223
NSUN5	COX14	MED11			SLC7A10	PCDH12	PTPN3
RNU6-196P	ING4	DLL1			AC009501.3	BRSK2	FAM46A
LOXL1-AS1	AL008729.1	FGD6			TENM1	SNAP25	LINC01257
AC007552.1	ZSCAN16-AS1	ICE1			ANKRD20A1	P4HA3	AC034102.1
ZSWIM4	GPR85	ATP2B1-AS1			AC093567.1	ARHGAP31	LINC01230
FKBP10	DDB2	AL136162.1			POT1-AS1	AC003682.1	VWDE
PAIP1P1	CD74	EFNA3			CCDC144A	KIAA1671	ZMPSTE24
HLA-J	HLA-C	AC105052.2			AC087821.1	ERMAP	AL513534.1
MOK	AC008937.3	ONECUT2			EDA	MX1	ARNTL2
AC005841.1	BCL7A	PRDM8			ATP6V0E2-AS1	ST6GALNAC2	RTN1
RAB7B	DNLZ	SIGLEC17P			RGS16	AC009119.1	PLCB1
SLA2	NAMPT	MED31			PFN2	NBL1	MCOLN2
GPAM	HSD17B8	HYDIN2			ADAMTS4	CAMP	AC003681.1
AL357632.1	SLC25A32	ZNF18			PLEKHO1	LYRM9	SULT4A1
TFAP2A	MT-TE	AC017104.1			AC093890.1	AL928654.1	AC016877.3
RNU6-522P	GVINP1	SNRNP48			B3GNT9	C17orf113	AC010980.2
RFLNB	AC141557.1	NPM3			ADAMTS7	AC087623.4	HRC
SLC22A1	PANK2	AL390067.1			UNC13C	CX3CR1	AL136116.3
FXYD6	CTNS	CR1			EYS	HSPA8P4	OR6A2
ZC2HC1C	IRGQ	AL662844.4			LINC02169	IL18RAP	KCNF1
ERICH2	WRAP53	AL137077.2			AL138999.1	OPRL1	CCNO
NCOA4P3	CAMLG	TIMM22			LINC02344	AC103718.1	AC234782.2
GPA33	RPAIN	LFNG			AC067838.1	MSRB3	SALL1
SPNS3	RPL7P15	GREB1			CTTNBP2	AL355615.1	GXYLT1P3
PCAT1	OXCT1	AC134349.2			ZFP69B	LINC01133	GPR137C
LRP5L	PDCD2L	NUDT8			AC132807.2	RHOBTB3	AL158211.4
GRASP	SNHG12	SLA			FLNC	LRP1	LAMP3
DTX2P1	APMAP	GAPDHP1			RAB15	PXN	AC116651.1
RAP1GAP	RNU5E-4P	AC005280.1			C1S	DNM1P47	DNAJC1
TGM5	EFNA3	ARSG			AC245407.1	TFAP2E	AC105265.2
TLR10	GOLGA8B	TTC33			MAPK15	MRPS31P2	CCNI2
AC104581.3	AC016588.2	AC093484.3			CHSY3	TM4SF19-AS1	TMEM200A
TPPP	BORCS6	ILF3-AS1			LINC01222	AC068790.2	ZFP69B
SPDYE18	ELP5	AZIN2			SYPL1P2	F2RL3	AL050341.2
PPARGC1A	SNORD101	TSNARE1			DPF3	ZNF467	ANXA8L1
LINC01018	HLA-E	AC007406.5			LINC02207	CCDC113	TCEAL3
TOP1MT	USP49	Z93241.1			NPAS4	DNM3	RAPGEF4
GLIPR1	SLX4IP	AL132780.4			THBD	LRRC43	PCDHGB1
CC2D2A	SHQ1	ARL17A			GNAL	LUCAT1	ALDH2
RPS6KA5	WASH6P	SIGLEC22P			NPIPA5	GIMAP5	TMSB15B
HACD1	SLC27A2	TUBBP1			AC020928.2	GPM6B	HOMER2
CHST7	HPDL	MPRIPP1			AL118508.4	AC015911.8	AC099508.1
TMEM150A	OSBPL3	CHST13			ADAMTS6	DAPK1-IT1	PCDHGA2
NFKBIZ	TMEM14B	SNORA2B			SPON1	OXCT2P1	AC092198.1
CACNA2D4	MPEG1	NBEA			DNAJC22	AP001342.1	PRSS36
MTHFS	RNF24	TBC1D7			CYP46A1	LVRN	ADORA3
ADHFE1	TMEM150A	KDM5A			AC104135.1	RN7SL569P	ADGRB3
PTPN20	NAA20	YBX3			SLC17A7	CD6	ZNF366
AL731574.1	GAPDHP62	OSM			PPT1	P3H1	ADGRD1
HLA-C	LSS	C20orf27			RLF	AL022316.1	PDCD6IPP1
TGFA	KCNC3	EIF5AL1			SIT1	SYNPO	TBXA2R
TIGD4	AC016831.5	AC055811.4			LINC00484	BMPR1A	AP001636.3
C2orf50	STK35	MRPS26			ELFN2	DNASE2	AC090515.1
SLC37A2	NAV3	PGF			LINC01719	STAC	PIFO
AC096772.1	MUC19	ITPA			AC006026.3	AC027601.1	DPY19L2P3
AC025279.1	GCAT	DCP1B			AC092198.1	HERC5	VSTM4
EPS8L2	TGDS	NAA38			TRIM36	SCN11A	NBPF3
GABARAP	ARG2	AJUBA			AC040160.1	PLB1	FHOD3
C1RL-AS1	CBR1	TERT			LTBP1	TMIGD3	DPY19L2
AC019257.2	SLC27A5	TRIM38			AL078645.2	HOPX	NPAS4
COL6A3	RNASE3	USP32P3			DCLK3	CCDC183	A4GALT
AKT3-IT1	CCDC25	CISH			PCDHGA1	SLC7A7	DLGAP1-AS3
PPM1M	CDKN1B	ZMAT3			VASH2	INTS4P1	FAM129A
CRADD	AL513548.3	EIF4A1P7			ILDR2	DDX60	COL4A4
RASGRP4	RF00404	ADAM8			RIMS4	LINC00853	SLC1A1
CRYL1	CDK8	ZNRD1			RAB3IL1	MCF2L2	ZBED6CL
LILRA1	MRPL4	AL353194.1			KIAA1211L	HPCAL4	SLC40A1
SIRPB2	SLC45A4	PGBD1			ASAP2	STK31	AC025678.3
AC009292.1	EIF4A1	TPI1			ARFGEF3	DOK3	TRANK1
SCD	ERO1A	KCNK13			AC020909.2	TRGC1	PPARGC1A
CHRNA6	DCAF13	AL035461.2			NYNRIN	PIP5KL1	PLXNA4
PLXDC1	AC112777.1	RABEP1			SRRM3	PAQR8	JPH1
AC087392.3	EXOSC5	FAM109A			AC084782.1	SLFNL1	RPS4XP9
AC010247.2	NR1H2	CDKN1B			SEZ6L2	CTSV	NBPF17P
CDC42BPG	HBEGF	PCDHGA5			NDFIP2	RGS9	AIG1
MDH1B	FGFBP3	PRNP			AL137186.2	TMEM74	LINC01088
UBE2L6	HLA-H	LTBR			PLPP2	MRPS30-DT	SRRM3
SPATC1	NAPSB	RPS2P36			IQCD	ANKRD20A11P	PDZD3
ETS2	GPR27	AC005332.1			PKP3	NCOA1	BX323043.1
MST1R	AC010168.2				C2orf27A	FILIP1L	CADM2
DTX2	RPL7P37				CRISPLD1	AL139289.2	GRAMD1B
P2RX1	MIR155HG				AP001057.1	PHC1	OR2AG2
AC083805.1	ALKBH7				AC098934.1	ESPN	RRAGD
AC069185.1	SMG6				PLEKHA7	WDR78	UGT8
TNFRSF10D	HSPBP1				OTX1	CARMIL1	TREML3P
ELL2P1	ALG5				TRPC1	PROX2	EXOC3L4
RHCE	HIST1H1PS1				CELF2-AS1	SLC47A1	AL031985.3
PLPP1	HIST1H2BN				AC100801.1	AC025171.5	AC068413.1
PRNP	HNRNPA1P48				INTS4P2	GPR160	KLHDC7B
VSIR	GNL1				FCHO2	LINC01252	ANKRD20A7P
NUDT16P1	SOCS3				MGAM2	TMSB15B	ARHGEF26
FAAH	ZNF184				IKZF3	AC108718.1	LRRC17
AL354928.1	DEPP1				PALD1	ZNF669	AATK
MRPL33	HIST1H2AG				SPTBN2	AC003681.1	ECM1
AC010173.1	AL357054.1				OTOA	AC073957.3	NUDT12
PMS2P2	BAZ2B				AC245595.1	AC105411.1	AL136361.1
MIR3190	LMNB1-DT				SIGLEC1	AC007405.1	GABRE
TBXAS1	RPL23AP53				LINC00942	MMP2	AC018529.2
KIF5C	SNORA13				MED12L	ATE1-AS1	COL14A1
AC021028.1	DCP1B				ZFPM2-AS1	PLD3	RLF
EPHA1-AS1	PSAT1				STARD13	PAM	IGLON5
SHROOM3	CSPP1				GPR137C	USP44	AL603839.4
RF00012	AC134772.1				COL9A2	P3H3	PAQR8
AC002091.1	PTPN22				AC084033.3	COL15A1	GCNT2
SULF2	AC079922.1				MTND2P28	CD163L1	PTPRF
AC099524.1	AC084871.1				KCNMB1	TC2N	SGCG
AKR1C1	AC005840.2				CAP1	AC006947.1	FGF2
NCOA4	AC246817.1				RF00026	TSGA10IP	PRSS12
GOT1	AC125807.2				GAS6	AOC1	CDKN2C
ZDHHC11	EPHB4				PCDHGB7	SAMD14	FAM111B
AC007786.1	TMEM70				ZNF215	LINC02580	CREB3L1
U91328.1	TAS2R4				C3orf52	DZANK1	RGS8
CD79A	CCDC146				MAK	FERMT3	AL121834.1
RGCC	FKBP1C				AC073349.1	NRIR	CYP46A1
CHCHD6	BCAT1				ZNF704	AL359265.1	PCAT7
ZNF37A	SNORA74A				AC109826.1	GIPC3	JHY
GLB1L	RPS20P14				DNM3	LTC4S	CIART
RASL11A	EXTL2				CR382285.1	ABHD17AP5	AC083906.3
FNBP1	AL080243.2				ERFE	IRX3	RN7SL138P
CARMIL1	IER2				KDM5B	PNPLA3	AC006372.1
RNU6-1003P	CHRAC1				PLA2R1	LDLRAD2	ARFGEF3
JADE3	IQCK				EIF5A2	LINC01412	INPP5J
SEM1	ADAM8				C4orf19	AC079610.2	ELOBP2
LCN12	FAM133DP				AC016710.1	TBX1	LOX
AC025857.2	HIST1H2BK				CD40	GPR55	SRGAP2-AS1
FAM66B	HIST1H2AL				HDAC2-AS2	ITGA11	SMAP2
VWA1	SNHG25				CHI3L1	MYO1B	PCDH7
GOLGA5P1	BTN2A1				SLC43A1	HYI-AS1	AL390036.1
MXD1	HOXA5				GRIN3B	SOBP	AL031722.1
C16orf96	TOP1MT				TSPYL5	SHC3	SYNJ2BP
AC007952.4	CHAC1				PDZD3	AL645568.2	AC006974.2
TESC	Z98048.1				MLXIPL	IMPDH1P5	NFYC-AS1
KIAA1671	GRB10				AC012103.1	AC104462.1	CKM
LMNB1-DT	MRI1				RASA4	AC099550.1	ZNF528-AS1
AC118344.2	TLR7				LINC01655	LINC00461	KBTBD11-OT1
MYLPF	PMS2P7				PCDHGB9P	VLDLR	AC239798.4
CD44	CFAP58				CRIP2	ZNF205	AC022784.8
PPP1R13B	OSCAR				VSTM4	BX005266.2	FHIT
AC110285.7	NUDT5				AC018529.2	FN1	SMAD1
AC133552.5	BNIP3L				IRAK1BP1	TMEM86A	SMARCA1
CD9	TIMM22				PPP1R14C	RN7SL617P	MROH7
AC044836.1	RPS28				RAB3B	TCTEX1D2	PTGES3L
TAS2R62P	AC138356.2				C1QL1	LMO7-AS1	AXL
PHKA2	AC107982.3				ZMPSTE24	LMNTD2	DEPP1
UPK3BP1	STRAP				CDYL2	FAM47E	HGD
SPAG16	AC004381.2				WDR78	AC068790.5	SLC2A8
AC017104.5	UBE2G1				OTUD7A	AC006042.4	EPHA2
ATP2A1	TIMM44				AC078795.1	AL391832.2	AC244021.1
OSBPL11	NDUFB9				TEAD2	C5	IRAK1BP1
DHX32	TMEM249				NFYC	PRELID2P1	SLC11A1
CES1P2	ULK4P2				CTNNA3	CLEC4G	RAG1
MEGF9	GTF2E2				HOXA13	MDK	AL590399.4
CES1	TMEM38A				ANKRD18DP	CRACR2B	TCEAL4
APOBEC3A	PIP4P2				AC005041.3	NBPF5P	RNU6-1237P
ZNF714	ZMAT3				CA7	LINC01097	SYDE1
ABCA13	SNX22				CAP1P2	EYS	ARSJ
CYP2T1P	MT-CO3				VLDLR-AS1	ATOH8	BICC1
LINC01237	PSMD5				FAM184B	FAM114A1	ZDHHC11B
SMAD1	DOHH				PAPOLB	DISP1	ELOVL2
ALOX12-AS1	AC100861.1				RN7SL3	AF228730.5	CRACR2B
CFAP57	GALM				AC093535.2	CYB5R2	BX088651.4
ZNF703	GPCPD1				CRB1	ATG9B	DDX60L
AC005736.1	GRWD1				PCDHGA4	AC116050.1	SSPN
AOAH-IT1	E2F3-IT1				PRSS36	ALOX5	CARMIL3
TRIM26	C3orf20				AL118508.1	KLKB1	C1S
EXOC3-AS1	GEMIN4				CALCRL	AC008406.3	SEMA3D
KCNF1	WDR19				AMOT	ZBTB46	FAM19A3
GNG7	ZDBF2				LMLN-AS1	ENTPD1	CA2
AL136162.1	OSM				AC023157.1	AC239799.2	LINC00472
NCOA4P4	AL008721.2				PDE5A	MIR345	LRRC4
ABTB1	RNU2-63P				AC092723.1	AL117328.2	EGLN3
TTN-AS1	NCBP3				PHLDB1	MDGA2	LINC01943
DLX2	CORO2A				ATP2B3	ARHGEF37	EOMES
AC002454.1	QTRT1				AC006967.3	LMCD1	MTARC2
CHST13	AC078883.1				PTPN14	PINLYP	PDE1C
FANK1	C6orf62				AC104248.1	SEMA4F	GSG1L
LPAR6	MYO1G				RHBDL1	IFIT5	SNAI2
MAGEF1	ADA				NPAS1	OIT3	DNAJC6
MOV10L1	CRYZ				AC026877.1	TRHDE	AC010999.3
NR2F2	OTUD6B				BX842568.3	AC099508.1	CITED4
SYT17	RPS20				ECM1	RHOXF1P3	OSBPL10
MIR646HG	AC004466.2				TMC5	SLC2A5	GPC3
Z97192.2	SLC37A2				HERC5	LINC02026	INTS4P2
MIR3143	NAGPA				ITGA9	CYP11A1	ZFP3
HLA-E	CDC42EP3				PTPN3	EPB41L4A	AF233439.1
SYCE1L	AC105052.2				LINC01169	COL18A1	VLDLR-AS1
LMTK3	PABPC1				PTGER3	FILNC1	PRSS30P
PLAUR	TRDMT1				RIMS3	HS3ST3A1	CYP19A1
ZP3	TNPO2				SIX1	IL2RB	C1QTNF2
RNU2-63P	TRAM1				RIMKLA	CCDC30	F8A1
AL365436.2	GAPDHP38				C1orf21	HGD	AC087280.2
TSNARE1	MS4A4E				ZNF347	S100A2	AP002748.2
CXCL16	RPS20P35				APLP1	AC008105.1	AL603839.1
NPR2	RAD51AP1				MEIS3P2	AGGF1P2	SCAMP5
MCAM	IL16				TBC1D8B	SLIT1	AC007743.1
AP000769.1	EXOC2				LINC00996	PBX4	AL445189.2
WHAMMP3	MT-TW				AC239800.1	AC104581.3	LAMA3
LINC02580	SNORD116-17				SEC14L2	AL355312.1	RGMB
AP000320.1	UBOX5				CFAP47	VLDLR-AS1	DNAH8
GTPBP10	MTCO3P12				SLC30A3	FAM225B	LINC01268
AC025181.2	AURKB				NFYC-AS1	PNMA3	INHBE
MVK	LYPLA1				DLL3	ZNRF2P2	SAMD4A
KREMEN2	MRPS31				SLC27A6	NRG1	AC008743.1
RAPGEF2	RBM19				AC003681.1	DPY19L2	SMPDL3B
EHD2	CMSS1				MIR30C1	AC106820.2	FPGT-TNNI3K
ADPRHL1	C21orf91-OT1				RFTN2	FAM58DP	LINC01182
RN7SL130P	AC011495.1				TEPP	GREB1	AC108206.1
AC073115.1	DDX21				HECW1	CLU	ANPEP
ZNF774	COX10				AC092723.5	GPR176	TSPAN2
PLAC8	HIST1H2BD				ALDH1L2	FGFR3	ABHD8
FXYD5	SNORD17				LINC01943	MEIS3P2	AC019257.2
DTX4					TMEM37	PLEKHG5	LINC01374
AC053503.5					NBL1	ARAP2	FCGR1B
PGF					DGAT2L7P	NCF2	BMP8B
ACSS1					AL683807.1	NBPF1	ATP1B1
RFC2					SMAP2	SIX4	ITGAM
PLIN5					TLE1	AL031123.2	GCNT4
TLE6					ARNTL2	TTC39B	AKR1E2
LRG1					RHOXF1P3	VEGFD	DPY19L2P1
PDCD4-AS1					VLDLR	DEFA4	PCDHB18P
SNX15					SGIP1	GPRIN3	MID1
AL359513.1					DLL4	ZFP69B	AFAP1L1
TRIM71					IL17RD	AL139383.1	NCF2
DLGAP1-AS1					AL031985.3	LEPR	NPAS2
ST8SIA4					KCNQ4	AC016747.3	PCDHGA4
AP000704.1					SCAMP5	PIMREG	EML5
AL031963.3					CLIP4	AP000787.1	CDC20P1
PAN3-AS1					AC091564.4	DIRC3	AL033527.5
MYRF					AC072062.1	LINC00638	ZFP69
STMN3					AL445189.2	FFAR4	AC006372.3
MIR22HG					HMX3	AL512283.1	TRPC7-AS1
DMRT3					CCNI2	PRSS12	ZBED9
AL139123.1					CAMK2B	FAM111B	RASSF9
BX293535.1					CD274	PDCD1LG2	CFAP47
LILRB5					ZFP69	TNS2	ARHGEF26-AS1
C16orf45					CACTIN-AS1	ARHGEF17	C7orf77
CDHR2					DKK2	SYN2	AC003986.3
STAG3L1					DMPK	MAGI3	NEO1
TNFRSF8					EPHB1	TOX2	CRYZL2P-SEC16B
AC145285.2					RAPGEF4	KANK2	LDHAL6A
AL353743.4					HLF	C22orf24	AC007608.1
CCDC88C					TCF24	NHS	AL031123.1
RPL13P5					EXO5	ZBTB47	ELOVL4
CYSTM1					LINC00421	PLXDC2	LDHD
LRP2BP					COL4A1	BX255925.2	SORCS1
DISP3					FZD4	PCDHGB9P	CACNA1E
AL033528.2					WDR45P1	GAPT	C10orf91
OFD1					THY1	AC000403.1	AC245407.1
P2RX7					PHKA1	ADGB	FCGR1CP
CALCB					P3H1	ADAMTS13	AC002464.1
RNF227					ZNF684	AC138969.2	CLDN10
BSPRY					WSCD1	AC234782.4	ANXA8
OCLN					U52111.1	DCHS1	MCF2
IZUMO1					PGBD5	ID3	SLC44A4
HCG4P5					FPGT-TNNI3K	ZNF540	A2M
AC107959.4					LINC01122	GRIN3B	MTND2P28
SGPP1					ACTG2	PDGFRL	SIGLEC15
UFSP1					KIAA1211	AC127070.4	ESRP1
AC100861.1					TSPAN6	PODNL1	DHRS3
AL357033.3					TYRP1	OCLN	ANTXRL
RIMKLB					AC022784.8	FAM57B	TGFB2
LSS					FRMD4A	SPATA31C1	CES3
TNKS2-AS1					RTKN2	CCT7P1	AC027601.5
MFNG					IFI44	AC011416.3	AL451069.3
MMP9					HOTTIP	AL121834.1	ROR2
CYB5R2					AL359504.1	SGSH	CUX2
AC010980.1					CTTN	BOD1L2	UNC13C
AC138696.2					AL354892.2	ZFHX3	ANO3
TP53INP1					COL15A1	SORBS1	ZNF827
IL16					MEGF10	TG	SHOX2
SHF					SNORD116-17	KRCC1	CNFN
MYLIP					LPIN3	KCNK13	SIGLEC11
SLC35F1					TANC1	BACH2	CAVIN2
BASP1					SLC16A10	AL356056.2	AC135983.3
RAB43					LINC01154	AL359510.2	LINC00477
KCNE1					PTCRA	RAB32	ZNF556
SERPINB10					BVES	AC127070.1	LINC01133
AC021205.3					QRFPR	SHROOM1	AL355312.1
SMC1B					GAS1	MGMT	S100P
AL450998.1					LIMS2	ZMPSTE24	PCDHB14
HOMER3					AC010524.1	PLEKHA4	AC004540.1
THNSL1					FERMT2	RNU6-1237P	FAM171B
CHRNE					KCNH2	PCDHGA12	BMP8A
CLSTN3					SPATA17	LINC01703	ST6GALNAC3
TKT					USP32P2	CCDC85C	ISL1
ESRRB					BCL11B	AC109460.1	ARHGAP31
CDC25B					AL078645.1	SCN8A	TNNI3
MAN1B1-AS1					GNAZ	TIGD7	SZT2-AS1
PRMT5-AS1					KCP	TMEM158	GABBR2
SMIM5					SERPINC1	ARHGEF11	CLIP4
AC005696.3					DUSP9	RNU4-38P	ANKRD6
PKD1L1					ARHGEF26	MPP7	SHE
AL035458.2					ZNF563	SERPINC1	CD84
RNFT2					AL450327.1	HABP4	AL353803.5
LRRC37B					KRT17P6	LCN12	DAB2IP
AL132639.2					BVES-AS1	AP3B2	C5AR2
TMSB4XP2					PKIB	IQCD	TMEM31
PIK3IP1					CES3	AC008105.2	CAP1
WNT5B					TTLL7	MYOSLID	STUM
SRGAP1					MRAP2	SLC22A18	PCDHB19P
CDK6					AC125807.2	PPP1R36	JPH2
BPHL					EFNA5	CAPN5	PPM1H
PLEKHA5					SGCG	TTC9	AC141586.4
TBC1D1					ALDH1A1	GPR153	KRT17P3
TMEM38A					TGFB2	LYPD5	MYL9
LGALS3					AC243836.1	SHANK3	DUSP9
EEF1E1					AC246785.2	WNT11	MTND5P5
COL23A1					GNG4	BMP8A	ADAM12
SNORD104					THSD7B	AC090260.1	STAB2
CD53					RNU6-1237P	AP001107.5	HSD17B14
HLA-L					MYZAP	MLF1	SLPI
HTR7					PCDHGB6	ZNF233	KCNG3
ITGAE					AL603839.3	AL137186.2	AL390728.3
MN1					FSIP2-AS1	SEMA3B	SLC25A14P1
SNX25					STXBP6	AC018529.2	ST6GALNAC2
ACSF2					CCDC158	ZNF571	B3GALNT1
TBC1D3L					DUSP27	DKKL1	CD5L
AC010680.4					LZTS1	RFPL1S	C22orf34
BTN3A1					SPIRE1	DPY19L2P3	CAP1P2
AC080013.5					ZNF556	LINC00499	AC098829.1
SPRY4					NKAIN1	AC018553.1	AC013470.2
AC138466.2					OR1F1	REEP2	TMEM51
FDFT1					PAK5	AC009275.1	LINC01140
AC015712.1					FOLR2	SDSL	NFYC
AC107884.1					AC008840.1	GPRIN1	NPNT
NWD1					RUNDC3B	ZNF474	KLHL32
PAK1					ZNF385D	LINC00942	TCTEX1D1
LINC01635					LRRC17	NPIPA5	EPHX4
MT-ND6					CHRNA5	AC000093.1	Z97192.2
FCRLB					DGKH	ZNF738	RUNDC3B
AC004466.2					CASC9	ZXDA	TLE1P1
MIR17HG					NEUROG3	RFTN2	AC006026.3
C12orf75					AL445673.1	AC040160.2	LINC00942
SNX21					KCNMB2-AS1	MIR3142HG	ZNF732
PTENP1					HSD17B7P2	TMCC3	AC010463.3
TAS2R41					ADCY1	VIPR1	AP000866.2
APTR					AC087273.2	AL161785.1	NAALADL2
UCKL1-AS1					MAP2	GNA14	KCNJ1
MRPS18B					PATE2	RIMBP3C	TMEM176A
DUSP1					ATG9B	AL162231.2	RN7SL751P
TTC39A					SNRPN	UBE2R2-AS1	TSC22D1-AS1
AC087289.2					NOS3	CRYZL2P-SEC16B	AC010235.1
S1PR3					COL4A2	HIVEP3	MEIOB
C17orf107					ATP1A2	AL031985.3	EPB41L4A
SH3GL1P1					HOXC-AS3	CCND1	DLG3
ADORA2A					AL139161.2	SEPTIN4	QPRT
AP001636.3					NKD1	PLEKHA6	TRPS1
SNRPB2					BCAT1	CRTAM	AL591441.1
SPOCK1					AL451062.2	ESYT3	BANK1
AC015712.2					TLE1P1	MEI1	AC026877.1
ASAP3					SIM1	AC125611.4	FOXO6
AC100786.1					BATF3	RLF	KCNJ5
SGK1					AL035446.1	TNFRSF11A	FAM184B
ADORA1					TRIM36-IT1	AC068790.4	TMEM45A
SLC25A4					AL356417.3	NTM	NRIR
CLDN12					KCNJ5	ECM1	PLCH1
SGO1-AS1					ZNF528-AS1	LINC02246	C9orf106
BLVRB					ESPN	FOLR2	SLC51A
TNFRSF10B					APOC2	SMARCA1	TRPM8
FIGNL2					SLC9C2	RGS17	OR7E115P
TUBB2A					SLC25A24P1	ITPKA	LMO7-AS1
TMEM254-AS1					MEIOB	OTUD7A	STRA8
LINC02175					NBPF5P	EYA1	KRT17
SH3TC1					F2RL3	DNAH7	ARX
AC073115.2					FAM72C	LINC01624	CAMSAP3
ST6GALNAC2					WWTR1	SMAP2	LINC00500
DCHS1					CDC42EP1	TSPY26P	AC011840.2
ETV2					FRG1BP	HYAL3	ATP5PBP5
CD8A					LMO7-AS1	AC020928.2	NPR2
CYP2D6					ESRP1	DNAH10	PI15
AL024498.1					STAB2	KDM4A-AS1	TBX2-AS1
PTPN22					KCNS3	AL050341.2	GSTM3
RAD52					HIST1H1T	LAMP3	AC006967.3
TP53TG1					AC103996.2	PCDHGA1	NID1
AC010186.2					AHNAK2	RGS3	AL122017.1
FYB1					ARX	CARD11	SLC38A1
CLU					AC008972.2	HIST1H2BE	CYP1B1
TBL2					ECEL1	GPR61	LYPD5
ITGA3					EDARADD	AC092978.1	MGAM2
AC104958.2					ARMC2-AS1	MAML2	CHRDL1
TSHZ3					AC023906.5	ZEB1-AS1	NRXN1
APLF					PCDHGA3	CERKL	PCDHB12
DHRS1					ARHGEF12	AL078599.2	AC025171.5
LINC02218					ATP8B1	ACP6	SEPTIN4
ROPN1L					FNBP1L	NEDD4L	FAM58DP
HK2P1					TRPC7-AS1	AL354707.1	RAB3C
AC022916.1					AACSP1	CSRP2	VAV3-AS1
SNORD91A					PDZD4	DCLRE1CP1	BMP4
GTF2IP23					U2AF1L5	ADAMTS1	H1F0
LRRC46					DGCR5	TREM2	ABCC6
SREBF1					ANTXR1	TCN1	AL450992.2
AC023024.2					LRRIQ4	BARX1-AS1	TRIM72
TBC1D2					TBX2-AS1	FAM84B	ZNF684
AMMECR1-IT1					HS6ST2	ZNF530	C3
RASGRP3					CASKIN2	MOV10L1	AC242426.1
SLC16A14					LINC02223	MMP11	PCDHGB4
AC087163.3					AL139327.2	LDHD	C18orf15
VWA5A					B3GAT2	ADORA2BP1	AC026150.2
PMS2P10					ZDHHC11B	AC025283.3	TRPC2
DNHD1					ANKRD26P3	ZNF772	FRMPD2B
CAPN12					LINC00506	ZNF528	RBMS3
AC026150.1					AL031722.1	P3H4	TMEM74
GNPTAB					TGFB1I1	TFAP2A	U2AF1L5
ZDHHC19					FOXD4	ARHGAP24	EN2
ZNF558					PBX1	TM6SF1	ELOVL7
ARSG					RN7SL68P	PDE3A	NRN1
PLPPR2					KLRG2	PTGDS	AC099062.1
MAGED1					TEX41	RPS20P22	XACT
MAP3K12					F2R	ECI2	LHX2
GLDN					TKTL1	KRT8P36	SLC9A2
GLTP					AL450468.2	AC100818.1	MIR30E
SDHAP1					AC010235.1	LZTS1	CRTAM
ALAS1					AC135983.3	KCNN1	PLA2R1
GGT7					DYNC2H1	NBPF4	GJA3
EEPD1					HMGB1P41	MT1L	MIR2052HG
NUDT8					ZSCAN23	IFI6	OSBP2
ZNF165					MYO3B	PLCH1	LIMS2
PLXND1					C9orf170	DZIP1L	BBOX1-AS1
Z84485.1					GPR161	TPTE2	P3H2
BCL3					AC008894.2	TYRP1	AC023157.1
DBIL5P					CNRIP1	TMC5	LINC01694
FAM84B					A4GALT	AC104653.1	PCED1B-AS1
AC093462.1					COLGALT2	AC129507.1	B4GALNT1
DACH1					FZD3	KANK4	LEF1
IDH3B					HCN2	CACNA1D	TMEM63C
AL022324.2					KRT33A	RHBDF1	FAM184A
LINC00884					TLX3	CAMSAP2	SNAP91
PAQR7					GPR63	PHLDB1	CNTN4
ZNF232					SNCAIP	TTC7B	SLC26A7
SMPD5					RPS4XP9	AL390957.1	AC005041.3
AIF1					MMP2	IFITM3	ST14
ITGAL					CARMIL3	CARMIL3	ENTPD1
C1RL					AC146944.4	ANKRD55	PLS3
PORCN					PPP1R3C	ATP7B	THY1
TMEM25					TMCO2	CCDC68	CORO2B
CCDC68					PCDHGB5	AC242426.2	LINC00237
LLGL1					SNX7	HSD11B1	ALPK3
AL606491.1					AC007637.1	MIR30E	ZNF347
AC068446.1					BOC	ABCB11	BSPRY
TMEM176A					PDZD7	DLG5	EFHD1
LPCAT3					KRT17	FMNL2	C3orf67
AC021678.2					PRDM13	FAM66C	LRP2
LINC00672					FIBCD1	AL590652.1	PTPN20
PPP1R18					ARMC4	ZMAT1	CDS1
TOM1L2					LINC02204	DAPK1	PHLDB2
CCL3L1					DNAJC5B	CC2D2A	PPT1
GVINP1					FAM184A	SELENOP	AC092111.1
FAM13A					RXFP1	TUBA3FP	RGMA
MAP3K10					MSL3P1	C10orf91	LINC00649
PIGL					CSRP2	CD79B	SLC22A17
CRYZ					LGALS3BP	HAPLN3	PCDHB13
DPF1					PCDHGC5	LINC00477	SPSB1
ZNF219					NPAS2	HDGFL3	ARHGAP20
KLRF1					TBC1D3D	AP006623.1	LINC01655
CARMN					CD6	MORC2-AS1	MDGA2
AC004069.1					RSPO1	B3GNT9	TEK
SLC40A1					TRHDE-AS1	DENND4C	AC099550.1
AC244502.1					MAEL	EPSTI1	AC107419.1
CD72					CCDC188	RBFOX2	AC007016.1
NOXA1					PCDHGA2	CKB	PROC
C3AR1					GREB1L	ACOT4	MIR550A3
FIS1					TMEM215	RPL5P13	TRPC5OS
MRPL37P1					BOK	AC092070.2	LINC01229
ZSWIM7					NT5C1A	APOL1	ARHGEF10
AC016700.1					TMEM150C	APOE	PTX3
TNFSF9					AL390729.1	AP002748.2	BX255923.2
RNF165					KCNIP3	AL928921.2	WDR63
GRPR					SPATA20P1	CD24	ADCY1
IGSF6					AC005481.1	THBS1	ERICH5
SLC2A10					MYLK	PLXNA4	MTARC1
GLRX					PTGDS	SLAMF6	RASGRP1
DCP1B					ADGRB3	PCDHGA4	CRISPLD1
STAT5A					GFPT2	GGT1	ACOT4
[truncated: 2,050 more rows]

## Sheet: MV4.11 comparisons
Decreasing in MV4.11 rel MOLM13	Decreasing MV4.11 rel NOMO-1	Decreasing in MV4.11 rel THP-1	OVERLAP : Decreasing in MV4.11 in all comparisons		Increasing in MV4.11 rel MOLM13	Increasing MV4.11 rel NOMO-1	Increasing in MV4.11 rel THP-1	OVERLAP : Increasing in MV4.11 in all comparisons	Table S5. Differentially expressed genes in pairwise comparisons between cell lines. Cut-offs for calling differentially expression were fold change > 2.5 and padj < 0.01. Overlaps of genes showing increased or decreased expression in a given cell line, relative to the other three cell lines are also indicated.
DACH1	DEFA4	TSPYL5	DACH1		NCKAP5L	NLRP6	AC005332.1	NCKAP5L
ZFP57	MUC13	TBX18	CCL28		SLC4A3	ESF1	RPS2P36	PGGHG
CCL28	CD69	IL12RB2	TES		RGPD8	AC136475.1	LTBR	PPP1R3A
TES	XIST	PGR	ZNF521		TRIM36	PHLDA1	PRNP	CPXM1
ZNF521	GJB2	ZNF730	IL12RB2		GPX1P2	AC009487.2	PCDHGA5	TERT
IL12RB2	PENK	PARVA	DUXAP9		LZTS2	AL390728.2	CDKN1B	URAD
LIN7A	GPAT2	ZNF711	GPR27		AL161756.1	KCTD11	FAM109A	AC008696.2
AGAP1	HPGD	BX322639.1	TRIM72		H1FX	LNP1	RABEP1	AC005840.2
DUXAP9	GDA	DCAF12L1	AC105114.1		AP003733.4	FAM72D	AL035461.2	RNU1-122P
EFNA5	SPINK2	ZNF98	AL158211.2		LRRC23	LZTS3	KCNK13	SEMA6C
GPR27	PRSS21	DSG2	PDCD6IPP1		UBA7	RRP9	TPI1	AL139125.1
IFNLR1	DACH1	FAM230C	SPAG6		RNF32	HOXB4	PGBD1	WDR17
RNF144A-AS1	HLA-DQA2	AP003900.1	AC246817.2		KRT18P31	HS3ST3B1	AL353194.1	AC013472.3
PCAT18	CLEC2B	IGFBPL1	AL031432.2		MIR613	FAM92A	ZNRD1	MTCO1P40
TRIM72	GPR158	ZNF492	PSPHP1		SUSD1	MAPK12	ADAM8	LINC00920
AC105114.1	OVOL1	DSC3	ORM1		DTX4	TWNK	EIF4A1P7	CD101
AL158211.2	MCTP2	CRABP1	SHISAL2A		PROCR	LPCAT1	ZMAT3	KCTD11
S1PR4	AC022730.4	CHIC1	LINC00563		ZNF850	FBXL19-AS1	CISH	FAM86FP
PDCD6IPP1	MSLN	PENK	Z97192.3		ZNF680	CD38	USP32P3	ISL2
CT45A5	DEFB1	ENPP4	RUBCNL		ARRDC3-AS1	AL662797.1	TRIM38	UNC13D
AC008163.1	CCL28	SNX7	CCDC144NL-AS1		LINC01468	UAP1	TERT	PEG3
AP000439.3	CRABP1	TES	AL589743.1		AC084018.2	ZNF141	AJUBA	AC027243.2
SPAG6	CA8	NKX2-4	AC246817.1		GAS2L1	ZNF786	NAA38	TTC28
ZC4H2	CD177	TRIM58	ZNF630		ARRB2	LILRB4	DCP1B	OPN3
CT45A1	ORM1	DDAH1	AC099328.1		LRP2BP	NRIP1	ITPA	KIF3A
AC246817.2	ZFP57	ZNF521	DANT2		RAB39A	ZNF212	PGF	MIR181A1
AL031432.2	ENPP4	NEXMIF	CD93		SPRY2	SORD	MRPS26	AL450405.1
AC016205.1	HOPX	GRIA3	CNKSR2		LINC00482	DIXDC1	AC055811.4	TBX3
AC138649.4	FAM160A1	ZNF662	SLC29A2		AC106739.1	RMI1	EIF5AL1	FAM78B
PSPHP1	PARM1	PCDHB2	LPAR6		LINC00337	ZNF25	C20orf27	IGLV3-9
ORM1	DPEP3	CDH2	SKIDA1		AL162595.1	DYRK1B	OSM	AC242842.1
AC078886.1	ZNF521	TRO	KLHL31		TMEM150B	CDC42SE1	YBX3	ABCD2
TPSAB1	TES	LINC01446	RBM43P1		TMEM256	CDH23	KDM5A	LINC01366
AL359538.1	AFF2	PLOD2	CCDC144NL		LINC01424	N6AMT1	TBC1D7	SHISA7
SHISAL2A	RETN	EVC	TRPA1		PGGHG	FBXO16	NBEA	DBN1
LINC00563	MFAP4	DACH1	INPP5J		PPM1E	MTCO1P40	SNORA2B	GAD1
FBXO17	TPTEP1	CCL28	AIMP1P1		PPP1R3A	CASZ1	CHST13	TMEM121B
TRDJ3	DSG2	ZNF385D-AS1	SORCS2		CARD11	UCK2	MPRIPP1	TAX1BP3
Z97192.3	PLBD1	DCAF12L2	ZFPM2-AS1		NDUFV2-AS1	AC009704.2	TUBBP1	GBGT1
TPTE2P6	IFNLR1	TKTL1	RNU2-6P		AL133330.1	PCYOX1	SIGLEC22P	AC009145.1
DYSF	SH3BP4	GAPDHP75	UTS2		LRRC41	SNORD14E	ARL17A	AC243772.2
MIR618	TTC9	ZNF239	ADRB1		ITGA11	TIMP3	AL132780.4	CTF1
AC138649.5	NKAIN2	ANOS1	CUX2		AC080080.1	DUSP14	Z93241.1	BMP2
CD48	CLEC2A	LIN7A	SGIP1		FTCDNL1	AL354977.2	AC007406.5	TCF4
RUBCNL	TCAM1P	FAM124B	ZBED9		SLC16A13	LINC01602	TSNARE1	C15orf65
SPINK2	ANOS1	PCDHAC2	FGD4		LINC02035	AC109326.1	AZIN2	CBARP
CD3D	GPA33	LINC02008	SUCNR1		AL513477.1	ZNF587B	ILF3-AS1	FAXDC2
AC090515.4	TWIST2	SHC2	NBPF2P		HERC6	TANGO6	AC093484.3	TBC1D29
TPSD1	FRK	PCDHB6	PRELID1P3		PRLR	AL606534.5	TTC33	IL17D
CCDC144NL-AS1	AC120036.1	PTCHD3P2	AL158211.1		ELK3	KLHDC10	ARSG	SPTLC2
AL589743.1	CLDN1	CCDC144NL	LOXHD1		OSBPL5	CHCHD3	AC005280.1	ERRFI1
AC246817.1	LINC02470	ELAVL2	AC090774.3		FER	PIPOX	GAPDHP1	LINC00240
TRIM7	SLC16A14	MAGEB2	MACROD2		UFSP1	MFAP3L	SLA	CTXN1
EPX	AGR2	BHLHE22	IL9R		TGFBR1	TASP1	NUDT8	RN7SL587P
CDK15	TSPYL5	ALX1	HOXA7		AC034229.4	PRKCB	AC134349.2	GPBAR1
ZNF630	ASIC2	ZNF99	FHIT		ZNF222	NCKAP5L	GREB1	HTR7
AL135901.1	NSG1	FAM205C	AL158211.5		AC104758.1	ACVRL1	LFNG	AC008894.2
AC099328.1	RNF180	IGSF1	MSC		TESPA1	SLC39A6	TIMM22	PDGFA
AGAP1-IT1	LOXL4	AFF2	PNOC		COX6CP17	SETD6	AL137077.2	TUBB4A
DANT2	PCAT18	NPTX1	CYP1B1		PJVK	AC017083.2	AL662844.4	OSCAR
CD93	FAM163A	LINC00923	ANOS1		HTATSF1P2	ORAI3	CR1	HEPH
ACSS3	PPP1R1B	RNF180	DDAH1		CCDC9B	WDCP	AL390067.1	PRAF2
CNKSR2	PKP2	AGAP1	GABRA4		SLC9B1	CCNT2-AS1	NPM3	CXCL8
SLC29A2	VNN1	AL162413.1	MSC-AS1		SH2D4A	IRX3	SNRNP48	NTRK3
AL008721.1	ADCY2	CCDC27	PCED1B		ZNF736	B3GALNT2	AC017104.1	DIRC3-AS1
MIR617	LMO1	DMRTA2	HSPB7		EHBP1	SIPA1L1	ZNF18	ZCCHC24
LPAR6	GLT1D1	PABPC4L	FER1L6		USP46-AS1	AC073115.2	HYDIN2	CRIM1
SKIDA1	AC128689.1	SHROOM4	DEPP1		ADGRB1	AC005840.2	MED31	STAB1
CLC	AL354936.1	ARMCX1	Z97192.2		FBF1	ADAMTS6	SIGLEC17P	NATD1
AC092111.1	ORM2	PAWR	PPP1R3G		INO80B	TNRC6C	PRDM8	RHBDL3
IL1RL1	PDCD6IPP1	PKP2	EIF4E3		GPR162	PLA2G2C	ONECUT2	CAMK2N2
KLHL31	GPR27	GPC6	GATA2		CCT6B	TTC25	AC105052.2	GPR83
AC017076.1	DYSF	AC074135.1	SLC38A1		MTA3	IGF1	EFNA3	PLEKHO1
RBM43P1	MDFI	GSTM1	SLFN13		FCHO2	POT1	AL136162.1	IGLC2
SHISA2	AC022706.1	PCDHB5	TMEM52B		WAC-AS1	AC147651.1	ATP2B1-AS1	BICDL1
PRG3	PADI4	FAM83B	PNPLA1		CYB5A	CPED1	ICE1	RNU1-85P
SLITRK6	EFEMP1	CCDC144NL-AS1	C22orf34		GLB1L	NCAPG2	FGD6	AC079910.1
CCL4L2	NPHS2	PCDHB8	FRMPD2B		ANKDD1A	CYB5D1	DLL1	DMPK
TRAJ58	ADAMTS3	NPTX2	SLC2A8		DNAJC27-AS1	TEF	MED11	CYP2E1
CCDC144NL	KIAA1755	GPR158	ROR2		B3GNT2	AC084018.2	ZNF540	HS3ST4
TRAJ56	RPSAP71	MYH14	CASC10		MIF4GD	GPR155	BICDL1	ARSE
TPSB2	PPIAP23	AC090136.3	MCTP2		MSRB2	AIDA	SLC27A1	ELAVL4
LINC01352	DEFA8P	ERVMER34-1	SORT1		ROCK2	NLGN2	FEZ1	AC017104.1
GZMH	GLI2	AL158211.2	MFAP4		VSIR	ATP1A3	PEX5	MYO7A
TRPA1	SHISAL2A	FOXE1	GLT1D1		AC004854.2	ALKBH4	SLC16A6	ARHGAP44
AC025031.3	ZNF630	CAP2	MTARC1		TTC12	GPX1P2	LINC00051	RUNDC3A-AS1
INPP5J	DLGAP1	MMP16	AC019257.2		LINC00526	LTC4S	HSH2D	GNB3
AIMP1P1	AC105114.1	RNF212	ZBED6CL		CROCCP3	PPIC	HLF	ALDH1A3
TRAJ57	MPO	USH1C	PTX3		TMEM52	SNPH	CSKMT	AL138756.1
HINT2P1	S1PR4	SEMG1	EPB41L4B		NUDT16	ZIC1	MYBBP1A	TSPAN9
SORCS2	DDIT4L	ARHGEF5	TPBG		CPXM1	AL390067.1	PTPRN2	FAM86MP
SPATA31C1	CHMP4C	TCAM1P	PLS1		HNF4G	WNT3	SLC7A5	PTGIS
NLRP14	ABLIM1	FAT1	ABHD17AP6		AC073957.3	MELK	AP5S1	NAV3
ZFPM2-AS1	AC084121.3	ALX4	AL133410.1		SRRM2-AS1	ZNF391	PRMT7	HPD
ENPP3	DEFA6	AC092535.1	FSCN1		AL022328.4	SMAD6	FASTKD3	IRS1
RNU2-6P	XDH	MSC-AS1	METTL7B		AL160314.2	IFT81	AL139125.1	AP000943.3
CD69	GALNT14	LINC01266	ILDR2		AL360091.2	TNPO2	CPS1	ZNF483
USP32P2	SFRP5	TPBG	TSC22D1		AC093227.1	CERKL	KANSL1-AS1	OPTN
UTS2	LINC00923	LRIG3	SLC49A3		PIK3C2B	SNAPC1	AC004771.3	CASC20
AC107983.2	HLA-DOA	CNTN5	PCED1B-AS1		AC105446.1	RNF207	HOXB4	AC132807.1
SLC26A8	IL1RAPL2	NKX6-3	AKR1E2		TRAPPC6A	BOP1	AC093484.2	FAM85B
AL118508.4	KRT31	MSC	FRMD4B		FAM225A	LINC02169	MED10	SEMA4G
TRAJ12	CCKBR	ZNF723	EPS8L2		TERT	MEFV	SLC43A2	CBSL
TRAJ45	GBP1	AC105114.1	SYTL3		SYNC	AC025594.2	RETSAT	AL844908.1
ADGRG3	GJB6	AC011447.6	S1PR5		ZNF321P	ETV5	MLF2	FCER1A
TRAC	ZNF660	ZIC5	PDE1C		AC136604.3	HMGN5	DLG2	CFP
ADRB1	NTM	SPATA31C1	AL158211.4		RIN2	AL513477.1	SERPINB1	AC124947.1
AC020656.2	RPS3AP30	STXBP5L	NSFP1		DCST1-AS1	HSD17B6	AC018413.1	NLRP11
OR2AG2	AC138649.4	ECEL1	NPR2		AC016590.2	TTLL7	PCNA	LAT
PRG2	AC012349.1	ZC4H2	CYP27A1		SLC2A4RG	AMOTL1	AC004923.4	SIPA1L1
ATP8A2	DDAH1	AC113133.1	TNN		AL138885.3	NAB2	HIPK2	LINC01796
HRH4	ARMCX1	LMX1B	MEST		HPSE	UBN2	NT5DC2	DLG2
HDC	BPI	SLITRK2	SLC2A14		URAD	ATAD3B	MRPL51	AK5
PRDM13	SPAG16	PCDH8	KCNQ5		NKD1	MAK16	ANKEF1	MLXIPL
CUX2	MEP1A	LINC01224	RASA4CP		SRGAP2D	GEMIN5	AC012640.2	RHOH
TRAJ38	SERPINB2	ZNF354C	SERPINB10		TOX2	PGGHG	CUTALP	AL139125.2
ADGRF5P1	SORCS2	ZNF280A	SLC27A2		TSNAXIP1	AC073578.1	SLC45A1	ARHGAP5
TRAJ5	ZNF518B	EPHA7	MEIOC		CHSY1	PLEKHH2	TREML2	LPCAT1
SGIP1	AC090136.3	DUXAP8	AL031123.1		HSBP1L1	LINC02223	AC110285.2	CASC15
AC087280.2	AC084121.4	MAGI2-AS3	APP		ZNF134	OSBPL5	SNHG4	NPR3
TRAJ61	LINC00379	LINC01915	HESX1		AC008696.2	FIRRE	IDI2-AS1	CCDC170
LINC01949	RASGRP1	MEOX2	FAM163A		CREB3L2	BMPR2	AC010168.2	INHBA
AC007922.1	BTLA	LINC01701	PLCL2		AC005840.2	AL592148.3	FAM13A	UGCG
AC243960.1	ABLIM3	GRIK2	TMEM45A		PPDPF	SLC25A10	SWT1	CASKIN1
ZBED9	ZNF239	ZNF630	FAAH		RNU1-122P	UBE2H	KIF3A	ZDHHC11
IL32	TLR8	AC020951.1	DUXAP8		SDHAP3	CD4	AC016831.5	CCDC151
FGD4	C1orf115	PRAME	FYN		CNIH3	RAB3IL1	DDB2	MYO1A
ELOVL6	NPTX2	AL451062.1	S100P		AC107884.1	CENPF	GCOM1	NLGN2
TRAJ22	SCGB3A1	CPE	NCAM2		BAIAP2	AHCTF1	C8orf31	RTL3
AL356804.1	P2RY13	TCEAL2	KBTBD11-OT1		TREM2	AL596325.2	SNRPB2	KIR3DX1
TRAJ21	MYO5B	PPP1R3C	BSPRY		ZNF425	C8orf37-AS1	ALDH1A1	CCDC74B
SUCNR1	CEACAM6	NAP1L3	SLCO4C1		CCDC106	LSM8	EXOC3	CCDC74A
TRAJ3	NME8	MNX1	CORO2A		AP001029.2	ZNF497	MAP3K12	GPC2
TRAJ20	AC104809.2	FBN2	TPD52		MIR8075	AC017104.1	AC024575.1	SLC28A3
GABRB2	AC074389.2	ARHGEF34P	COL4A1		GLCCI1	SLC10A5	MPRIP	TSPAN4
NBPF2P	HRASLS	HTR1B	GOLGA8IP		SEMA6C	CALU	AL136018.1	RHPN2
PRELID1P3	EPHB2	LINC01202	ACOT1		PEX11G	TGFBR2	LLGL1	AC005089.1
AL158211.1	ZG16B	AC092535.3	ZDHHC2		AC005837.1	TBX20	GCAT	AC241952.1
AQP4-AS1	DES	ZNF716	CD84		PLXNA1	CACNB3	ALG1L2	SPOCK1
SCN9A	MSC-AS1	AC011447.7	MGAM		DIRAS1	AGAP9	AURKB	CASZ1
TRAJ59	AL158211.2	AC109779.1	AC026124.1		BRD3OS	ZNF777	MACROD1	AC011933.3
LINC00533	LINC01500	HS6ST2	GXYLT2		RCN1	AP001505.1	HIST1H2AK	IL2RA
LOXHD1	HNRNPA3P14	ZNF849P	TNNI3		AL139125.1	GABPB1-AS1	GAPDHP40	HLF
AC090774.3	AC002540.1	SLC16A14	BMI1		RHOB	A4GALT	LINC01366	NPIPB8
LUM	MAMDC2	PCDHB3	MSRB3		WDR17	H2AFY2	DMXL2	NOTCH3
MACROD2	TRPA1	LINC01876	SMAD1		TNRC6C-AS1	AP003352.1	TCN1	LIF
IL9R	LINC01876	AC092484.1	HRC		THAP10	ANKRD13B	TAS2R46	AC132807.2
OR6A2	HLA-DQB2	C2CD6	PINLYP		QRICH2	BRAF	SERPINB6	ITGB3
TRAJ55	SLC5A5	AC111006.1	ANKRD26P3		ITGB2-AS1	USP31	EIF4A1	LINC01226
HOXA7	GPX3	MID2	ST14		STS	OTUD7B	MRPS18B	KREMEN1
TRAJ23	FBLN1	NECTIN3	GATA2-AS1		TTC8	PDP1	RIOK1	ANKRD2
HTR2A-AS1	HCN4	MLNR	RAG1		CDIP1	C1R	SIRT4	LGALS12
FHIT	C21orf62	PCDHB4	STXBP5		CNDP2	IQCE	ADA	ASGR2
TRDC	COL19A1	COL19A1	PTPRO		PLXND1	FHL1	PTGER2	GMPR
AL158211.5	GPAT2P1	AL589743.1	SMG1P4		H1FX-AS1	PMAIP1	GPS2	LINC02128
BPI	VSTM1	ZNF471	AC022784.1		AC009948.4	AL161457.2	ARMC4	CLEC10A
KCNS3	UCA1	GPA33	LINC01140		AC009948.5	SNHG4	LINC02245	PPIAL4C
MCF2L-AS1	SKIDA1	AL138686.1	SNX10		SAMHD1	C2orf72	RAB24	DNAJC12
AC002540.1	RYR1	TPTEP1	TSC22D1-AS1		SLC22A18	AL662795.1	AC012640.4	BRSK1
TRAJ50	SEL1L2	GLDC	AC156455.1		PSMG3-AS1	AC012181.1	ZNF343	HTR2B
OR2D2	HHLA2	PCDH11X	GAPT		ADSSL1	RNVU1-15	RNF227	HYDIN2
TRAJ51	AL031432.2	LINC02005	GOLGA8S		MMP14	C17orf97	RNU4ATAC	STC1
MSC	CLNK	LINC00421	LIPG		GALNT2	MLLT11	SENP3	NKAPL
TRAJ54	CHRDL1	AC078886.1	GOLGA8B		MIR1537	FOSL1	SHANK3	CPLX1
GCSAML	PSPHP1	TSPAN6	AC068587.4		ITPRIPL2	TRIM65	NUP153	DLL3
SCARA5	SLC47A1	CASC9	OCIAD2		ZNF658B	NAA35	SMG6	ZNF883
HSH2D	ZBTB7C	SHISAL2A	FAM129A		ACVRL1	COX6CP17	AL355032.1	IL1B
TRAJ52	LINC02139	AC012349.1	TRPM8		CFAP69	PRMT7	RPL26	CYP1A1
AC087277.2	PKNOX2	SIX3	AC025678.3		NOP14-AS1	GNAQ	TLCD1	LHFPL6
PPP1R3C	RPL10P8	LINC01035	LRRC6		IL12A-AS1	AC009137.2	AC012181.2	USP32P1
PNOC	BEX5	AL158013.1	MIR9-3HG		KLF3	ZNF282	CSGALNACT2	AC011899.2
CYP1B1	SUCNR1	PGR-AS1	AL136361.1		AC013472.3	ARHGEF16	AL031847.1	ENPP6
CDKL4	CAP2	PCDHB16	LINC00884		ARHGEF12	ZNF670-ZNF695	TUBB4A	FAM50B
JPH2	MRC1	BTC	CDKN2C		DHX58	LUC7L2	DAP	C1R
ORM2	STEAP4	SPON1	SYNJ2BP		LINC01521	C15orf65	CBSL	TMEM2
ANOS1	TREML4	ZNF518B	DHRS3		EML6	SLC7A5	MTCO1P40	FRMD6
AC004080.4	SKAP1	AC107926.1	DNASE2		GDPD5	GRIP1	TMEM198B	AC046185.3
CHST4	HMSD	RPE65	FAAHP1		ERICH4	UBR5-AS1	GEMIN4	KLRC3
DDAH1	MAF	GPR27	DNAJC1		AC004477.1	ZNF222	CFAP45	NDNF
SLC6A13	FAT1	AC083902.2	KIF13A		CPNE7	AC093909.6	RNU6-2	AC093890.1
SCGB3A1	TUNAR	TMSB15A	SERPINB2		ATP8B4	ZNF573	PAK1IP1	AC106738.1
TRAJ60	AC138649.5	DUSP27	C5AR2		RTL6	PVR	GBP4	B4GALNT3
GABRA4	S100A12	FOLH1	TM6SF1		MTCO1P40	SNORD3B-2	BOLA3-AS1	PHYHIP
MSC-AS1	HLA-DRB6	MAGEA4	SEMA3A		AC007249.2	AC018413.1	ITFG2	P2RX6
TOX	SPP1	DCLK3	DBNDD2		SPRY4	GCC1	PAQR7	CYGB
SH3BP4	AL162254.1	AC244517.1	ACTR3C		CHKB-AS1	BPGM	ITGB7	KLRC2
AC005524.1	EPCAM	DMRT2	GCNT2		GCC2-AS1	AC012676.1	C1RL-AS1	FAM167A
PCED1B	CLEC9A	AMIGO2	SIRPAP1		KLF4	RN7SKP97	TMEM67	SDK2
HSPB7	MSC	AC091980.2	RGCC		LINC01006	URB2	ELAC2	AC027243.1
MT1H	FBN2	ACSS3	COMMD3		SLC2A6	EPHB4	NOP56	AC008060.1
FER1L6	GIMAP4	COL4A5	XK		AC104211.1	ACADSB	BCL3	MYBPH
CHRM3-AS2	GLDN	SGIP1	BX284668.5		KDELC2	AC006213.5	CRNKL1	AC007405.1
ZNF556	AP000547.3	SYTL4	TNFRSF9		RAB40B	USP3-AS1	THNSL1	TRGJP1
AC244502.1	AC020656.2	AC246817.2	MTMR9LP		AC139495.3	MKLN1	JARID2	AC007336.3
PTPN3	AC004870.4	ZNF841	TLR6		ROPN1L	TNPO3	EEPD1	SPARC
DEPP1	AF228730.6	LINC00506	C10orf25		LINC00920	P2RY11	AL357060.1	ZNF607
Z97192.2	GPC4	UTS2	GAREM1		FUT8-AS1	LPAR5	STXBP1	DSEL
PPP1R3G	AC020951.1	LINC02315	JPH1		HSPG2	PRR5L	IER2	SOBP
ZNF214	CALD1	ADAMTS3	BMP4		RUNX3	GMPR	ING4	CCDC80
TMEM92	FBXO17	LINC01632	GPR141		CLBA1	WDR19	AC005342.2	KIR2DL4
EIF4E3	LINC02323	EPHA6	FILIP1L		TMEM176B	ACTR3B	MRPL33	ZNF540
GATA2	AC245164.1	AC104057.1	CHST12		POMZP3	FAM86FP	APBA2	SERPINA1
TRAJ4	AC005796.1	AL139327.2	TRAF3IP2		PTGER4	TPRG1L	LRP1	AC124319.2
PAK3	NOS1	AL691515.2	TCTEX1D1		AL109811.2	FGFRL1	AL662795.1	AC008060.4
MB	CXCR2P1	WIPF3	FCGR1CP		ARHGAP32	TBC1D16	VARS2	BLK
SLC25A24P2	AC080023.1	GABRG2	AOC1		AC008750.2	CEP164	TRMT6	KLRC4-KLRK1
SLC38A1	DSP	AL390860.1	NFIA		AL109914.1	AC012313.4	DCUN1D3	HMX3
SLFN13	AL627309.1	RUBCNL	WHAMMP3		INAVA	RPGRIP1L	AHR	LINC01225
TMEM52B	ESRRG	DEUP1	LINC00649		FAM83H	AL391832.3	SRC	RILPL1
AC079466.2	FOLR3	SCIN	B3GALNT1		WDR31	SCLY	SNORD105B	RPS24P17
PNPLA1	SEMA3C	AC011468.1	AC107959.3		RPS6KA2	ZNF746	SNHG25	HSPD1P11
ERBB4	SRMS	KITLG	AL033527.4		CD101	GRAMD2B	PTGER3	ADAMTSL2
AC005041.3	AL589743.1	AC004889.1	SLC22A16		USP51	HYDIN	SMKR1	KLRC4
C22orf34	TMEM63C	AC106786.1	GOLGA8A		AC104596.1	KIAA1024	EIF5AP4	TCN1
AL691447.2	AFF2-IT1	AL162411.1	PRRG4		LINC02012	TARBP1	LINC01237	AL096803.1
AC099062.1	ZNF831	AC008814.1	SPTBN1		ABAT	POP1	AP003733.4	CCDC144A
UBXN10	RGL4	AL691515.1	AC127502.1		SCD5	ZFP92	AC134349.1	HS3ST3A1
TRAJ53	BDKRB2	AC116049.2	SMPDL3A		KLHDC1	AL158206.1	KLHL25	TRGJP
FRMPD2B	CD48	OR2W3	CHI3L1		KCTD11	RN7SL587P	DTD1	LXN
LRRC61	AF233439.2	AC209154.2	BLNK		AC134682.1	C17orf64	FAM213B	HSPA12A
VWA2	SERPINB10	AC090503.2	SERINC5		PLXNA2	TLE1	AL592494.3	PRL
FAM96AP2	RASSF6	DANT2	HDHD3		PAXBP1-AS1	AP002807.1	CLUH	HMX2
TNFRSF11B	BHLHE22	MSX1	ADAP2		RXRA	JPT1	VAMP1	AC007952.4
HOXA-AS3	GLYATL1	MAF	LINC00886		DBIL5P	CHURC1	AC009533.1	ITGA2B
TRAJ14	C3orf67	SPAG6	MTMR7		FAM131A	EPHX1	AC007405.1	CHRM4
SLC2A8	DGKK	PLBD1	LINC02256		SEPTIN8	FAM225B	ATF1	NRG1
AL591441.1	ENPP7P11	AC011625.1	GRK1		FAM86FP	SYPL1	AL157756.1	FSD1
ROR2	DEFA9P	FHL2	QPCT		AL133325.3	EML2-AS1	CARMN	CACNA1D
SAMSN1	CACNA1C	FAM155B	AL359697.1		CCDC78	AC245014.3	OXCT1	AC022075.1
AL513128.2	SYTL4	FOXF2	EHD2		ISL2	AL358472.1	SYP	LINC02218
CASC10	PRKG2	AP000439.3	LRRC37A4P		ZNF669	IGF2BP1	TVP23C	COL11A1
MMEL1	FGF9	MEI4	MANSC1		PHLPP2	CCDC138	ACTG1P3	TRIB2
TMEM221	KLF8	LINC02508	AK4		REPS2	AC007906.2	SLC4A11	TRGC1
AC010999.1	AC096751.2	AC099328.1	SDS		GAMT	AC008738.5	MPDU1	AC051619.5
MCTP2	BMX	TLX3	HDAC9		CBR3-AS1	PRKAR2B	C1R	LINC01748
SORT1	LINC02212	ADRB1	LINC00237		SFXN2	TROVE2	TRIM3	TRGV9
NTRK1	Z97192.3	AL118508.4	CD52		MCPH1-AS1	BX322650.1	DLX1	ISM1
MFAP4	LINC02550	AP000525.1	SEL1L3		MB21D2	AL645568.1	MOB3A	KIF1A
CLEC2B	DENND2A	GUCY1B1	F11R		FNDC10	ARMT1	AP003086.1	SLC45A1
GLT1D1	AC246817.2	DUXAP9	CD109		PIK3CG	IKBIP	MRPL36	P3H3
MTARC1	MT1H	LINC01299	SLC16A7		SYNGR3	SCARF1	UBE2G1	B3GALT1
AC019257.2	AC090673.1	ZNF660	FRRS1		CLCN2	MYBL1	NRM	AC008632.1
STC2	PM20D1	TRAM1L1	EGLN1		MAP4K2	CDH24	BASP1	AL606534.5
ADAMTS6	CACNA1I	LINC00563	CNN2P9		CCDC24	NME4	BNIP3L	AC016573.1
TMEM156	RASGRF2	AJAP1	TRIM2		IDUA	AL391832.2	AL034397.3	SLC30A3
HLA-V	SLC26A8	RPS3AP54	PARP15		MIR4737	HES6	SREBF1	GALNT18
ZBED6CL	AL138799.2	AC120036.1	AC242376.2		PDZD8	RGS3	TASP1	RASL10B
TNFRSF8	LIPG	SERPINB2	ABCC6		KIFC3	C9orf85	AL023653.1	GRID1
PTX3	AC003958.2	ARHGAP39	DND1P1		STPG3-AS1	RAB39A	KCNAB3	NBEA
WASIR2	AC097493.4	ANKRD26P3	IGFBP7		RGS18	ATP8B3	AL109976.1	MMP2
KCNA5	AC135626.1	ABCC6P2	ARMCX5		LINC00339	TOMM5	LONRF1	AC008406.3
EPB41L4B	AC009237.14	AC124856.1	MSR1		ZNF221	NDUFA5P11	SEC23A	VWA1
AC106875.1	MCF2L-AS1	GDA	MAN1C1		FADS3	TMEM158	AC006329.1	ASAP3
RAMP1	AC105233.1	BEND4	RASGRP3		IFITM2	RPS27AP12	BBC3	LMCD1
TRAJ19	TSIX	PNCK	GPRASP1		UNC13D	ART3	TGM5	LHFPL1
ANO9	AC009237.3	TTC9	HP		USP27X-AS1	IFI27	RUNDC3A-AS1	TNFRSF11A
IGLL5	AP000688.2	TWIST2	CDR2L		AL137077.2	AC006033.2	PHB2	TUB-AS1
PROK2	SLC7A8	CD93	ECHDC2		TMEM8B	LINC01134	HIST1H1PS1	ADAM29
TPBG	RALGPS2	LINC01961	CEBPE		AC005005.3	AC011466.4	SOBP	AL136018.1
SNX18P5	CADM3-AS1	BEX5	AC105233.5		ZNF550	SHANK1	TTC26	LIFR-AS1
TDRD9	AC008814.1	RF00554	COL8A2		ID3	RN7SL81P	PFAS	CFAP46
BNIP3P41	MPL	NUDT11	GRAMD1B		B3GALT4	MC1R	DCHS1	WASF3
SLC6A12	HLA-DMB	UGT3A2	NUDT12		HELZ2	ITGB5	LMBR1L	IFITM1
PLS1	PLA2G4D	AC010595.1	PHACTR1		IPP	CSPG4P13	EIF5A	PCDH9
NOG	LPAR6	POMC	CD244		SLC25A45	AL354718.1	AP002884.1	F2RL3
MSLN	UTS2	AL049637.2	ITGAM		HOXA10	ALDH1B1	BCDIN3D-AS1	ROBO2
CADM1	GAPDHP36	SP9	AL109918.1		ZNF837	AL139099.1	GPC2	GABRD
ALOX12	AC090774.3	SORCS2	CLEC5A		ATP7B	CHML	PCDH9	ZIC1
LINC01480	RN7SKP32	COL4A1	ARAP2		AP000769.1	CDC37L1	AKNA	TNFSF12
ABHD17AP6	ITGAM	FAM163A	TLN2		ZFHX2	AC007405.1	GABARAP	SCHIP1
AL512625.3	SPEG	ZNF439	GBP3		C1orf198	ZCCHC7	FLOT1	AC004485.1
AL133410.1	ABCC6P1	FGF20	DTNB		AL365295.1	AL031733.2	VASH2	EFNB3
FSCN1	LRRTM4	AACSP1	EFCAB12		SRPX	TRIM22	AC023449.2	CCNJL
AC138649.1	AC105101.1	AC022568.1	AC127502.3		HHAT	CD101	PRAF2	HOXB7
METTL7B	HOXA7	LINC02466	MTSS1		SATB1-AS1	AC091133.4	CTC1	AC098850.3
LINC00694	HTR1F	AC128689.1	LRRC37A17P		BX322234.1	KANK2	AC241952.1	CD1A
ILDR2	EFCC1	AC010894.3	ARMCX5-GPRASP2		AC107952.2	SLC16A1	RANGRF	LINC02181
ATP6V1C2	KBTBD12	SCRN1	ANXA2R		PAPOLB	SLC9A3R2	LY9	NGFR
ZNF844	AC018634.1	CNN3	SLC25A4		WFS1	MSTO2P	PLAC8L1	TUBB2B
TSC22D1	AC007993.3	PPP1R1C	TESK2		AC012640.2	FUT8	BAMBI	PPP1R8P1
DPRXP2	FGF19	ARHGEF35	BTF3P7		SIRPB2	DNAH17-AS1	HIST1H4J	TRGC2
LDHAL6A	AC006946.2	LRRC3B	C1orf54		IFI27L2	RF01233	CTH	PTH1R
KRT17	C4BPA	KCTD8	FCGR1B		PPP1R13B	PLEKHA7	AC104825.1	TMEM132A
RPS11P1	SPAG6	CCT4P2	LBX2-AS1		RAD23BP1	UNC13A	GPT2	TMIGD3
SLC49A3	GABRA4	PCDHB17P	AC008568.1		AC099778.1	MRVI1	LRRC23	IGF1
TSPOAP1	DUXAP9	RYR1	B3GNT5		CXCL2	FP565260.1	TMEM14C	SYT2
BX571818.1	SNX7	NECTIN3-AS1	GOLGA8K		AC026471.4	C19orf44	CPAMD8	AL589843.2
INHBE	TTC22	RN7SL689P	ALOX5		TCTEX1D2	BAGE2	LINC00240	RN7SKP283
PCED1B-AS1	HLA-DPB1	SEMA3E	HES1		ACP6	PPP1R14C	IL17D	PLA2G5
AKR1E2	TMEM92	LINC01666	AC055876.3		HOXA11-AS	MIR4518	DPH1	SYT5
FRMD4B	ACP5	GLRB	LRRK2		HIST3H2A	TIGAR	TP63	MAP1LC3A
EPS8L2	RUBCNL	CNTN1	PDLIM1P4		AC130650.2	AC008691.1	AC087294.1	VASH2
AKR7A3	SAMMSON	SKIDA1	LINC00499		ZNF583	ADAMTS5	AC009145.1	AC005186.1
AC009686.2	CPE	RBM43P1	UBASH3B		ZFP14	ARTN	MMP25	AL109659.3
SYTL3	SMC1B	IL20RA	PRAM1		AL162231.2	AC024909.2	PLEKHO1	GDF10
S1PR5	DANT2	SIM1	MAPK13		FGR	AC093227.1	OPTN	AC009123.1
PDE1C	DUXAP8	SIX1	BIK		AL136379.1	FEZ1	ACOT13	AL138899.2
AL158211.4	LINC00954	MIR617	DAPP1		LNP1	FASTK	PLPP1	HORMAD1
NSFP1	AC083865.1	LINC01322	DEPTOR		HCG15	TUBB6	AL031775.1	CREB5
CNTN4	ZNF841	FXYD6P2	KHDC1		PEG3	TAS2R4	TBX3	TRGJ1
NPR2	DLX5	PSPHP1	C1orf228		AC064836.3	ARHGEF17	RNFT2	AC093772.1
AC087280.1	FSTL1	AC136628.3	AC055876.1		FAM86C2P	SATB2-AS1	RPL22L1	RNASE1
AL391427.1	HLA-DQA1	MRAP2	ZNF600		ZBTB46	CREB3L2	HERC2P3	PBX1
SPRY1	AC100793.2	SIX2	CPVL		GTF2IRD1P1	AK1	CD83	TRIM61
MPO	AL160286.1	TRPA1	RNF144B		EPB41L1	PTGIR	MAGED1	AC110285.5
SMCO2	TSPAN2	SLC16A2	HHLA2		SEMA4A	PPP2R3A	PRKAG1	CFAP221
AC021678.2	ENTPD1	CHRM3	AL080250.1		ZNF573	AL844908.1	NDST3	AL109659.2
SHOX2	AC243967.2	Z97192.3	C3		SLC2A5	AC084033.1	STAMBPL1	STRA6
CYP27A1	TCF15	VCX	ZNF69		AL031316.1	SPOCK1	AL139246.5	NAALAD2
KIRREL3	AC004080.4	TMEM171	SLC17A5		ZMAT1	AC110771.1	ZNF582-AS1	AKR1C3
TNN	CCR7	TDRD5	ST3GAL6		CTSO	HSPA8P15	FAM81A	AL121835.1
AC044836.1	KIF13A	GABRB2	PPM1L		GRAMD4	RMND1	C21orf33	DPYSL4
OCSTAMP	JAKMIP2	MOXD1	CYP1B1-AS1		AC003102.1	GNB5	HLA-DOB	AC129507.1
ZNF215	ATP2B2	AL449043.1	ADGRD1		AC010210.1	CD3EAP	TREM1	SLC12A3
SLC9A7	AC105935.1	CR381670.1	SLC11A1		SP2-AS1	RAB30	NEIL2	DNER
STAP2	AC097493.2	ZC3H12B	ARHGAP42		ATE1-AS1	RNU5E-4P	SLC30A3	AC022415.1
MGAT3	SHOX	MNX1-AS1	NID1		SENCR	RARA	TCF4	PIK3CD-AS2
IGHM	SAGE1	MIR618	NT5DC1		KDM4D	OXCT2P1	ROBO2	SPATA6
MEST	RHOD	MEIOC	AC138207.8		HYKK	AC022007.1	PABPC1L	LRAT
SLC2A14	GBP5	AC011447.3	JMJD1C		AC018695.7	SKA2	SLC44A2	HOXB9
AC022784.8	EPS8L3	AP000526.1	FRY		AL590617.1	TTC7B	RNU5D-1	UNC5C
STXBP5L	ZNF341-AS1	AC137761.1	TIAF1		BSN	DNAH8	APLF	AC025271.4
CCL20	ST13P20	AL031432.2	AL033527.5		ESYT3	MAPK6PS3	ZNF774	OR1G1
KCNQ5	KCNIP1	HORMAD2-AS1	FGD2		IL12RB1	TPK1	SHPK	ZNF502
CD86	TDRD5	MT3	BAIAP2L1		AC008966.1	AC009118.3	C20orf197	TRGJP2
RASA4CP	RN7SL301P	AC011447.4	ABTB2		TSPAN32	RHEX	TMEM256	FAM218A
SERPINB10	GP9	LAMB1	ELANE		HSF2BP	BATF	ATAT1	FOXD3-AS1
SLC27A2	LTBP2	AL138749.1	ALCAM		HMOX1	MRAS	EIF4A1P10	SNPH
MEIOC	AF228730.5	LINC01833	AC025569.1		AL157400.2	IL6R-AS1	BRSK1	ERG
LINC00431	ARMCX2	DUSP26	UNC80		SMAD3	AL365203.2	CMAHP	HOXC11
C3AR1	HNF4A	CTTNBP2			AC027243.2	LINC01715	AC005089.1	DLX3
MCCD1P2	TRIM7	AC090515.4			GTF2H2B	PPM1N	PBX1	GLB1L3
AL031123.1	ADGRG3	GPNMB			ZNF594	AC116366.2	ATP2A3	LDHC
APP	TJP3	LINC01085			FAM171A2	RN7SL3	DOC2GP	GATA6
HESX1	TPBG	AC006946.2			SLA2	AC005829.1	KIRREL2	SERPING1
FAM163A	AC022021.1	AC105383.1			CIB3	RNVU1-3	MRM3	SPATA20P1
LINC01215	C18orf15	AC116565.2			CPED1	HOXA11-AS	TIMP3	AC091133.4
PGAM1P7	AL132711.1	ZNF214			MPV17L	CFP	SMN2	AC004870.2
MCF2	FAM160A1-DT	SIX3-AS1			VPS9D1-AS1	AC000123.2	PGGHG	AC106881.1
CCL3L1	LAMB1	IRX6			USP44	TCAF1	LCT	AGXT
PRSS57	HOMER2	CATSPERB			AL121845.1	NUP205	SCD	AC107980.1
AL138962.1	NGEF	TMTC1			AC104129.1	FOXD4	LINC00920	MYZAP
NBPF3	AL035701.1	PRDM6			TTC28	AC005070.3	CA5B	AL589843.1
PMP22	FUT6	BNIP3P16			LINC02207	HUNK	MIS12	AL138899.1
PRTN3	EHD2	LINC01667			EML5	SLC39A14	STAG3	AC074138.1
SLAMF1	AREG	AL158211.1			TMEM169	ASAP3	DMWD	PCDH20
PLCL2	PCAT1	AFF2-IT1			NME3	NUMBL	SRPX	AL449423.1
TMEM45A	GABRB1	NELL2			KIAA1614	METTL2B	TRIM26	AC234772.2
FAAH	LINC01694	DYDC2			OPN3	FAM3C2	AL136531.2	FAM198B-AS1
LTB	WFDC2	SYNM			AC093425.1	RHEBL1	ZCCHC24	AC104211.2
PGAM1P10	AC024224.2	SPAG16			AC010864.1	MXRA7	PIK3IP1	LINC00540
BMP10	CD93	ASB9			NOL3	MAD1L1	ZNF542P	TMEM215
RNA5SP221	GAPT	LDOC1			EPB41L2	AC009133.2	DMPK	HUNK
EMILIN1	DLG3	AL159152.1			STON2	MIR6774	NOP2	C3orf52
CNR2	PHKA2-AS1	DPEP1			AC010627.1	SLC6A9	HYDIN	AC018462.1
NRXN3	DEUP1	FRK			AL831711.1	RNY1	MEX3B	NPY
DUXAP8	FABP7	AC119677.1			DNAH17	PLPP7	BAIAP3	TRGJ2
FYN	AK8	COLCA2			LYRM9	RCN3	PIGL	FSTL4
LINC01399	AL050344.1	HORMAD2			FAM105A	ITGA5	CHRNA6	TRGVB
S100P	DLX6	AC009501.1			MYEOV	LYSMD1	AC133552.3	ESR1
NCAM2	GCNT2	AC096721.1			FRG1BP	RNU4-21P	KCTD11	NLRP6
KBTBD11-OT1	SLC29A2	POU4F2			CYB5D2	TSPAN4	TMEM150A	POU3F3
AP006248.5	S100A9	PTPRK			ALOX12-AS1	CTGF	CEACAM4	AC002070.1
COL1A1	FCN1	AC010894.4			AC092070.2	CCDC121	ASNS	AC110285.1
BX088651.4	FAM66B	ANKRD45			C5orf56	EHBP1	AC005831.1	HAND2
BSPRY	MIR7853	RPL21P99			CASS4	BMS1P2	GAPDHP63	FAM189A1
SLCO4C1	F13A1	CHI3L1			GBAP1	ABHD15	GPBAR1	MAPK8IP1P2
CORO2A	TKTL1	AC092634.3			SNAI3-AS1	GBP4	AC005332.5	LHX6
TPD52	ARNT2	PGM5			KIF3A	P3H1	ANO8	PRR16
COL4A1	MSRB3	PTGDS			AL118508.3	IPP	TESPA1	DPP4
GOLGA8IP	AL357033.3	STK25P1			RADIL	AL451062.2	WDR38	CC2D2A
LINC01783	CLEC5A	KRT17P1			GPR176	IL12RB1	SNORD3A	GSTT2B
ACOT1	FER1L6	OR2A1-AS1			AC005618.1	SMKR1	CXorf57	IGF2BP1
ZDHHC2	AC004947.2	AC025594.1			SLC22A20P	ZEB2-AS1	AC125611.3	TRGV10
CD84	OR4C6	CNTNAP3B			TNR	VDAC1P3	AC100786.1	SPRY4-AS1
MGAM	SNORA70J	AASS			AC010491.1	PNMA1	LINC01011	ZNF677
AC026124.1	RPS3AP33	AC244517.5			VCAN	IL17D	PTK2	FAP
BTBD6P1	PTPN20	KCNK2			AC120114.1	AC096586.1	AC012313.8	BCL2L10
GXYLT2	AC005392.2	ORM1			CACNA1E	NOM1	NFKBIZ	HOXB-AS1
P2RX7	AL158211.1	NHLRC1			AC133552.3	STON1	PHF23	ITGA1
DEPDC7	TDRD9	AL137026.1			TNFRSF21	ZNF783	CASTOR2	TMEM233
TNNI3	AL022316.1	CAV2			AL355816.2	Z69733.1	TXNDC5	GYPE
BMI1	EGLN3	LURAP1L			FAM53A	AIF1L	SLC9A3R1	TMEM163
MSRB3	AC104164.1	AC073530.1			FZD8	AC112777.1	TSR1	ANO4
KLRG2	WFDC1	ADGRG6			MYO1C	RF00012	YBX3P1	PTGER3
METTL9	AC100818.1	AC092535.2			AL928654.1	RRM2B	AC007405.3	AC073115.2
SCG2	AL138799.1	AL603839.2			TMEM158	PIK3AP1	SIRPB2	AC093763.2
LY86-AS1	ACOD1	PRELID1P3			LRRC37A3	AC096921.2	TLE6	GBP4
CDRT1	LINC01352	THSD7B			ACBD7	AP001020.2	CYP2T1P	PDYN
AC073346.2	NLRP9P1	OR3D1P			CX3CR1	AC073857.1	ETV6	IRF4
SMAD1	KITLG	DOK6			TTC39B	ZNF398	CALHM2	SULT1B1
CHRFAM7A	AIMP1P1	FAT4			MCEMP1	ZNF225	CLIP2	DOCK1
HRC	AL691447.2	ZKSCAN7			CMYA5	CARNMT1	MIR222	AIF1L
IQSEC3	C2CD6	KIAA1324L			DISC1-IT1	TRPC2	AC087501.4	LINC00939
MIR4473	ITGAD	AC100818.1			PPIL6	COG5	FKBP11	GCOM1
SYTL1	PAQR5	AL390729.1			DISP3	CEP170	RNU6-1003P	ARPP21
CHRNA6	AC084290.1	MAEL			MIR181A1	PRR5	SH2D3A	AC139713.2
ENPP2	MMP8	PCDH10			CIRBP-AS1	AC073415.1	ENO2	ARMC4
PTGER2	TNFRSF25	PALLD			MOV10	CCDC87	NDRG1	AC097652.1
AL450998.1	PLCB1	AL450327.1			AL450405.1	RAB23	PARP11	PRKG1
OLR1	CCL4L2	AC090673.1			DRAXIN	RPSAP46	TRPC1	RGL3
MGAM2	MRPL42P4	CLIC5			OLFML2A	PPP1R16B	MAP3K10	GLIS3
CCNA1	PPIAP70	AL445623.2			GPR157	TRGJP1	AC010680.4	CXorf57
FBXW10	AC005539.1	AL022344.2			TBX3	AC010834.3	FERMT1	SOWAHC
PINLYP	TIMD4	IZUMO2			ACTG1P1	PRKCE	MT-TE	IGFBP5
ANKRD26P3	FHIT	EPS8L3			IL4I1	AC073111.5	FAM171A2	HOXB8
ST14	AL137058.3	CNN2P1			NAP1L5	SNORD92	JUND	CDKN2B
AC108676.1	ADM	CA8			NHSL1	CBLL1	FAM46C	TRPC1
GATA2-AS1	AC027237.4	AC105942.1			MARCO	TERT	TFAP2C	NT5E
ST3GAL6-AS1	AC010148.1	QRFPR			NFAM1	PTK7	SULF2	OSMR
RAG1	ARAP2	GPX8			LINC02062	POLR1E	AC079466.1	FIRRE
STXBP5	AL136418.1	PDE11A			EVA1B	TMEM67	MYLIP	NDST3
PTPRO	POU3F1	STEAP2			AL049796.1	AL359921.2	SLC4A3	CD1C
SMG1P4	AC073530.1	AC073349.1			AC110285.2	CIB3	DGUOK-AS1	AC103702.1
AC090152.1	SH2D1A	HSPB7			NEK7	LZTS2	YPEL2	APBB1
AC022784.1	GRIK1	AC127070.2			SMYD3	EPAS1	KIAA1671	NDN
LINC01140	AL158211.5	POPDC3			AC234582.1	LINC00869	AIF1L	CGNL1
SNX10	KLRF1	CYR61			DOK4	AC013472.3	INO80B	AC079363.1
TSC22D1-AS1	PPP1R1C	TFPI			ROGDI	AL031847.1	CCDC74B	ZNF486
NCR3	ADGRE1	AC016245.1			CDKN1C	CNTLN	EVA1B	LINC00581
OR1F1	PALLD	RGS7BP			BATF3	TAX1BP3	NPHP1	GPRC5D-AS1
AC004408.2	KIT	LINC01305			CCDC149	RAB15	CACNB3	LINC01929
SOCS2	AC011468.1	AC093909.2			FAM78B	DNAJC5B	SNORD12B	PITX1
ANKRD20A7P	AC079325.2	KLF8			ANKRD22	VIT	DIP2B	VEGFC
FZD3	BSPRY	AC012103.1			NRP1	SPTBN2	SOCS3	C5orf66-AS1
AC156455.1	CD52	EMILIN3			LINC00205	ABRAXAS1	LINC01748	AC096631.1
CYP2C8	AC124067.2	RALGPS2			ANO10	SATB1	MYOM2	TMC3
KCNMB2-AS1	AC090206.1	AC239798.1			EXOC3-AS1	FAM3C	AC139713.2	PCDH18
TEX15	AC019257.1	AC090502.4			BPHL	AP003774.3	CACNA1D	HOXB2
FST	AC053503.6	AC097515.1			CASC2	TGFBR1	AC012313.6	KCNK10
GAPT	AL133410.1	CYP27A1			OLIG1	ATXN7L1	SIRPG	LRRC52
PPP1R14C	AC138207.6	EPHB1			RAB11FIP3	CDC20P1	AL117339.4	AC006329.1
AC243965.1	TM6SF1	AC233263.6			RPS2P5	AC105206.1	NLRP12	ZNF563
HSD11B2	PDE1C	OR2A20P			AC090114.2	CUL1	PCDHGA7	GNG11
CD80	DLX6-AS1	LINC01060			SLC9A3R2	IPO4	RAB7B	HOXB6
SYCP2L	GDF7	LINC02516			TMEM198	PMPCB	RNU1-13P	FIGN
ZSCAN12P1	IVL	EFNA5			CD36	RILP	STX1A	ZNF229
RNU6-1005P	AC091814.1	RNU2-6P			CCDC116	AC096642.1	CXCL10	ART3
RPS3AP34	GUCY1B2	AL445072.1			PRELID2P1	AC007952.4	HSPA1A	C12orf56
AC090515.1	TPSD1	EFCC1			DZIP1	SLC35B4	CLMN	HOXB4
CST7	SMIM33	HFM1			LINC01238	KIF3A	AL358933.1	MKX-AS1
GOLGA8S	FCAR	AL390726.6			ANKS6	AMOTL2	EGOT	PAX8-AS1
AOX3P	FGD4	AL807742.1			ZC2HC1A	HOXB7	RIPOR2	SEPTIN10
LIPG	OTOF	AARD			DENND5B	SCARNA8	LINC02465	C14orf132
KCNMA1	RGMB	AL162456.1			RDM1	AL158825.2	OTOF	ALDH1A1
HOXA3	DDO	PYHIN1			RNF213	LINC01963	AP000769.1	NPY5R
AC009495.3	VWA2	BTNL9			PROCA1	RNU1-122P	AP000894.4	CDH6
FEZ1	MEIOC	ITM2A			C2orf74	XRCC2	AC015802.6	FAM69C
GOLGA8B	PEX5L	NUDT10			IGLV3-9	B3GNT9	GBGT1	ZNF595
AC068587.4	SLC47A1P1	LINC02541			IFT46	GAS6	ESF1	ZNF542P
AL118496.1	ANKRD34B	AL032819.2			AL589993.1	CABLES1	MAP2K3	UNCX
TREML2	AC246817.1	COL12A1			SLIT1	GPRIN1	B4GALNT3	CDKN2A
OCIAD2	NPR2	DDIT4L			PROX2	AL035071.1	CPXM1	TMEM47
FAM129A	NOG	NBPF2P			SNX21	KLHL29	AC084871.1	LIFR
KCNQ5-IT1	S100A8	OR9H1P			LCT	METRN	FIGN	PID1
NOX5	ROBO1	AIMP1P1			CHPF	REP15	AL035563.1	HOXB3
GPR85	AC105942.1	PCDHB9			AP001437.1	OPN3	SLC37A2	NPY1R
IER3	AQP4-AS1	AL445647.1			PHYH	TNS2	BBX	KIRREL1
TRPM8	SMPDL3B	ABLIM3			AC004877.2	CTF1	ABCC5	HOXB-AS3
ZNF491	ADGRL2	GBP5			ZNF816	COL6A2	RNVU1-4	CXCL1
RNFT2	RSPO2	REXO1L1P			GPR20	PROCR	AC013472.3	CSMD3
AC025678.3	GPR141	AC078906.1			SLC41A2	FAM78A	LINC02100	TIMP3
AL157834.1	HLA-DPA1	AL160286.1			PCLO	PCDHGA10	STAR	PREX2
LRRC6	Z97192.2	CNKSR2			AC006213.1	NDUFA4L2	FNBP1	TUB
RXFP1	CLC	AL772337.1			AC010201.2	AC006213.4	EMP1	CDC42BPA
MIR9-3HG	SNORA59B	DEFB1			AC015911.8	PUM3	C1QBP	PPFIA2
AC130304.1	CADM1	LINC02470			AC242842.1	ARL13B	ETV4	KCND2
LINC01229	P3H2	AGAP2-AS1			ZEB2-AS1	EZH2	TMC8	MKX
AC005838.2	ZNF600	ACTG2			MIR6813	AL049796.1	ACSM3
AL136361.1	MIR100HG	LINC01436			AL928921.2	AC007098.1	DLL3
NCALD	SEZ6L	AL035701.1			DAP	AC103810.1	SNORD91B
LINC00884	CT45A1	PEX5L			FGFR4	DNAJB6	DHX32
CDKN2C	LINC01299	CCDC158			PAXIP1-AS2	HAUS6P1	CHRNA7
COLQ	ZNF439	FOXD1			AL391832.2	AC138392.1	ARMT1
SYNJ2BP	AL357033.4	KCNAB1			THAP7-AS1	AC004492.1	NEDD9
AP006248.3	AC245041.2	GLDN			SLC1A3	AC011899.2	TMEM132A
NAPSB	AC135352.1	BOK			RIPOR1	NATD1	SNORD104
PLEKHA3P1	AL158209.1	FSTL1			ABCD2	FAM46C	LDLRAD3
DHRS3	FHL2	AC246785.2			MANEAL	CPS1	CCDC77
MARCHF1	RBM43P1	PINLYP			AC021086.1	RND3	PCOLCE
CD300A	ABCC6P2	HOPX			FAM20C	DNAJC2	AC010186.3
DNASE2	KLHL31	GAPT			RAB27B	TAS2R5	DYRK4
B3GNT8	SLC49A3	ACP5			MYLK4	SPTLC2	SDHAF3
RDH10	KLHDC7B	ENPP5			ZRANB2-AS2	AL442067.2	ATP6V1G2
LINC02456	CCR10	LINC01094			HYLS1	LAMC1	MLXIPL
LMO4	PNPLA1	ADAMTS15			ENDOD1	AC000123.3	AC107952.2
FCMR	AL109809.1	AC010999.1			AC022211.2	MIR589	NDNF
ARNTL2	DYDC2	AC063979.2			EMID1	PNPLA3	TIFAB
RF02204	CNN3	ZNF600			LINC01366	HECW1	ICAM1
FAAHP1	LINC00345	AL158211.5			AC004834.1	SLC9B2	NTNG2
CSPG4P13	LINC00958	AC246817.1			SHC3	ZNF800	EEF1A2
PLA2G16	TMEM176A	PTPRB			ANKRD24	CRIM1	CRYZ
AMN	TBC1D10C	LINC01388			MDK	AC079781.5	LRFN1
TMEM200A	ST6GALNAC2	FBLN1			RSAD2	MYO1A	DYRK1B
AC008443.6	AC019257.2	PGM5P3-AS1			U73166.1	RCL1	KREMEN1
ICAM2	TMEM176B	MSRB3			AC244021.1	CEP170P1	RPH3AL
LHFPL2	PLEKHA6	CCDC177			AC068669.1	IMPA1	SRD5A1
DNAJC1	LSP1	ROS1			KLHL22	TRGJ1	MIR222HG
TBXAS1	GUCY2D	TM6SF1			DSC2	AL117339.4	FDXR
AC136601.1	TSLP	HINT2P1			RAPGEF2	MRC2	ALOX12-AS1
AC005324.3	RIC3	ZFPM2-AS1			AC010883.1	MIR301A	CYB5D2
KIF13A	AC110995.1	CDO1			LIPE	PLEKHN1	CDKN1A
AK4P3	MYRFL	SLC27A6			KMT2A	RINT1	AC016876.1
SLC7A2	MT3	GSDMC			PCBP4	PCDHGB8P	AC234772.3
PRR5L	LILRA6	AC100801.1			TIAM1	AC009145.1	AL596325.1
SERPINB2	CECR7	AC025031.3			SHISA7	ATP2B3	RHOF
LDHAP3	GRIK5	VNN1			FAM180B	TMEM209	AP000943.3
AC243960.3	FAM96AP2	TMEM51-AS1			DBN1	CTNND1	MYOF
SOCS2-AS1	EVA1C	LINC01681			CTSF	FLG-AS1	AC025165.5
C5AR2	SYTL3	MGAT4C			FZD1	RBFOX2	NECTIN4
TM6SF1	AC004034.1	PLPPR4			GAD1	GATA6	ADAMTS14
SEMA3A	CCDC144NL	MAGEE1			COL18A1	THAP10	CBR3
CYCSP23	AEBP1	AC243756.1			KRT18P59	EFHB	FGF14-AS2
DBNDD2	VCX	SAMMSON			AL139246.5	TRGJ2	PRRG2
LINC01825	ZKSCAN7	TENM1			SCN8A	RUNDC3A-AS1	HS3ST3A1
Z69706.1	LRRK2	DPY19L2P4			TMEM121B	AC012513.3	EXOC3-AS1
AL034397.2	SLCO4C1	LTBP2			AC007541.1	STYK1	AC009704.2
TJP3	FPR1	HS6ST3			LINC01624	FSBP	AVPR1B
HIST1H1A	MTARC1	ROBO1			ZBTB4	RPS2P35	BMF
AP006248.4	BEX2	PARM1			AC008691.1	ING3	KIF5C
AC015922.1	GADD45G	EIF4A2P1			ETV1	NBPF4	AL031963.3
ACTR3C	AP000526.1	AR			AC026740.1	NANOS1	CASC15
GCNT2	CYP2T3P	DEFA4			KLHL29	Z92544.2	CAMKK1
APBB2	AL138720.1	AC245595.1			AC009053.2	AC078846.1	MFNG
CDRT4	NUAK2	STEAP4			AC020915.1	GTF2H2	TNFSF13
SIRPAP1	AC099328.1	FAM189A2			TNNT1	AHNAK2	AC116351.1
GOT1	CEBPE	TCF15			NAT8L	MINDY4	ARL10
RGCC	CAMSAP3	SUSD5			NDUFA9P1	LTBP1	CTF1
HOXA5	TUBBP5	AL121757.1			NEDD4	PAXIP1	CDC25B
COMMD3	ADRA2B	SNCAIP			INPP1	AC073073.2	NRG4
HLA-DOB	SLC51A	VGLL3			TIGD7	SNHG16	AC144652.1
XK	SH3RF2	LONRF2			SDSL	YAP1	IRS1
CD6	ANKRD55	SERPINB10			TAX1BP3	ASAP2	APOL3
AL121985.1	DNAH6	AC073530.2			ADORA1	UHRF2	MYZAP
BX284668.5	PRELID1P3	AC068299.1			AC006213.5	AL604028.1	AC007780.1
AL117339.5	AL137058.1	MDFI			TG	USP2-AS1	AC090970.3
RUNDC3B	MGAM	CA3			ZNF559-ZNF177	CORO6	MIR579
TNFRSF9	TDO2	NUPR1			AC007098.1	USP18	PLD6
MTMR9LP	TMEM52B	NTM			AP001816.1	TEAD3	MT-TQ
QRFP	RBP7	CTNNA3			TMC3-AS1	SPR	SLC7A2
SCX	BAIAP2L1	ABCB1			MIR1255A	HCST	PDGFA
TLR6	ROPN1B	FOXL2NB			SPSB2	AC083880.1	TNFRSF10C
AJ003147.2	PINLYP	TEPP			RIMS3	MAPK6PS4	PTENP1
C10orf25	CCL4	GP9			FAM43A	OGFRL1	MIR221
IGFBP7-AS1	MACROD2	RPS20P20			NLRP12	CR769775.1	AC055811.2
GAREM1	KIAA1257	RPSAP71			CBLN3	RBM28	CCDC170
CRYBG1	AC004870.3	MAP1B			MAGI3	PIK3CG	ABCA6
DLX2	EIF4E3	ELFN2			CU634019.6	C1orf216	KCTD15
JAG2	MPP7	TBC1D8B			AC009163.5	ETV1	CD226
TUBA1A	DNASE2	GLT1D1			LRRC8E	GPT2	FAM85B
CABLES1	CR381670.1	CADPS2			CLIP2	IMMP2L	ABCD2
STAP1	S100P	AC073626.1			GBGT1	BVES	YPEL1
AC138207.6	AC004408.2	NLGN1			CYB5R2	ADGRE5	ACSL1
EGFL8	LINC02055	SPTA1			AC011416.3	AC010442.3	CASZ1
IL5RA	SMAD1	LINC01736			SPTBN5	HAUS6	VCAN
AL359513.1	SLC52A1	KBTBD12			ZNF350-AS1	VPS9D1-AS1	MARCKSL1
CMAHP	AC005696.4	GPC4			GSTM2	FAM27E3	SIGLEC6
HLA-DMB	PPARGC1A	GALNTL6			CTSG	CCNJL	PITPNC1
DIP2C	FOXO6	KNOP1P1			F8	MIR454	AXIN2
JPH1	ANXA3	OVOL2			AL360270.2	TRHDE-AS1	AL133330.1
ULK4P2	FCRL5	AC008514.2			FAM57A	LAT	MYO1G
MYBPHL	LINC00511	GPC5			MRAS	AC004846.1	EML2-AS1
BMP4	MYBPHL	MCTP2			MEFV	STX2	SCO1
CSRP3	GRIN2B	DNASE2			AC018553.2	AC009123.1	CBARP
GPR141	PLBD1-AS1	CLGN			AKR1C1	AC000403.1	AC010186.2
FILIP1L	AP001636.1	CLDN1			C10orf143	ITGA2B	ZNF286A
CHST12	CYP27A1	ABCC6P1			ZNF438	SLPI	LINC00869
ARL11	DACT1	KCNS3			OXCT2P1	GPR68	RBBP9
LACTB2-AS1	TMED10P2	FAM198A			MICALL2	KCNJ15	PIM1
HOXA6	FRMPD2B	KHDRBS2			IQCN	MIR4477B	PIP5K1A
AC027250.1	AOC1	LIPN			AL159169.2	AL512625.2	C1QA
CD300LB	HOXC4	CTNNA2			CD226	AC006207.1	PCDHGA6
HSD17B7P2	S100A3	MCOLN3			ZNF441	PIK3C2B	AC010864.1
ZYG11A	FRMPD4	NCAM2			ZNF772	SRPK2	AC011472.2
ICAM3	HCP5	RN7SL93P			AC060766.1	LINC02569	MIR613
BCL7A	SELL	AC090774.3			LINC00599	CPNE5	AC012146.1
GUCY2F	AC068492.1	AC025062.1			SORBS1	ORC5	NT5M
TRAF3IP2	AC008514.2	KRT33A			ZMYND12	CCDC74B	KIAA0355
TCTEX1D1	HLA-DRA	PPP1R3G			TTC25	CD1D	LYZ
FCGR1CP	BX571818.1	ZNF704			SPACA6	TRIM36	TTC28
AOC1	CUX2	AL603839.3			AC009145.1	SPRY2	CCDC151
DDO	PNOC	EVPLL			LAMB3	PEA15	AC090970.2
NFIA	MTMR9LP	FILIP1			LAMA5	WDR60	AC009152.1
KNOP1P4	TFCP2L1	RN7SL623P			ADGRA2	HILPDA	KDM6B
AL356414.1	HDGFL3	VAX2			ABCA1	KMT2A	AC241520.1
AC005632.2	OSBP2	TNFRSF25			CD27-AS1	TNFRSF11A	BPHL
DDN	PROC	CHDH			CMBL	GBGT1	AC090241.2
NFE4	FCGR3A	PCED1B			SH3BGRL2	AP001000.1	AL138756.1
ASAH2B	MFGE8	LINC01356			INTU	ABCA1	AC006064.4
WHAMMP3	URAHP	NEURL1B			CXCL10	CCDC74A	LINC01238
MZB1	LDHD	CAV1			AC243772.2	ANKLE1	OPN3
LY96	HSPB7	PRDM13			RN7SL219P	FAM69A	PTPN6
AC093909.1	LINC00563	MYO5B			CLMN	CTDSPL	RAC3
FZD5	CD86	NR2F1			CTF1	AC005224.3	RN7SL587P
LINC00649	THNSL2	MET			CCDC194	AC104581.4	CD44
STON1	LINC00654	ESRRG			PKD1L3	ZDHHC11	TNFRSF10D
B3GALNT1	GATA2-AS1	SIX4			PLD3	CNOT4	METTL7A
FLVCR2	CNTNAP1	BTNL2			AC112484.1	FOXD1	AC087752.3
AC107959.3	TSHZ2	NCKAP1			TUBB3	ASGR2	HK2
AC139099.2	AMIGO2	COLEC11			ZNF532	KIR2DL4	AL162274.3
HOXA4	BLNK	CD6			KIAA0895	STAB1	KANK4
AL033527.4	ANO9	LYG2			TGM2	P2RY6	P2RX5
SLC22A16	GPAT3	LINC01625			TMEM86A	AL831711.1	DIRC3-AS1
GALNT3	USP44	TCF24			SLC37A3	HSPA12A	ALDH1A3
RNA5SP350	KCNF1	LINC00452			AC079921.2	KLF9	GLIPR1
SYNPO2	NHLRC1	AC035140.1			BMP2	FAM213B	POLRMTP1
GOLGA8A	PHF24	AL646090.1			CCDC121	PRR7-AS1	ETS2
AC010173.1	HOXA3	AGAP1-IT1			CDC20P1	HIST2H2BA	SLA2
LINC00954	SHROOM4	FILIP1L			CCR1	ABCB10	LYNX1
AL034347.1	AC078906.1	AOC1			ENDOV	TBCAP3	AC116618.1
EAF1-AS1	SLFN13	SFRP1			TCF4	YES1	GATA6
PRRG4	ZBED9	NGEF			C15orf65	SOGA1	AF001548.2
SPTBN1	TNN	FSCN1			AP001931.1	AGBL2	APOLD1
AC127502.1	VNN2	CYP2T3P			ATP2C2-AS1	AC131392.1	DDN-AS1
SMPDL3A	AC116096.1	AP000547.3			ELL2	TRIP10	MGLL
ITPR3	SCRN1	EXO5			CBARP	LAMB3	TMEM2
CHI3L1	ALDH3A1	APOE			C16orf71	HAUS6P3	DPYSL3
WT1-AS	RNF144A-AS1	MACROD2			MAP3K12	CSF1	PAN3-AS1
BLNK	SPON1	CHST3			OGFRL1	USP53	NHLRC4
ZNF114	CASC10	LPAR6			NMT2	TTC26	AC002091.2
NLRC3	EPPK1	CASC10			ACOXL	ZNF724	TDRD12
ACSS1	C1QC	AC120036.4			SMPD1	TNF	TMEM121B
SERINC5	PTCHD3P2	TBX2			AP001057.1	WDR35	ATP10A
VWA7	DYNC1I1	KLRG2			LAMC1	MAPT	FARP1
HDHD3	FOXC1	OTOA			FAXDC2	PAX8	AC005005.4
CCND2	CACNA1C-AS1	TRPC3			CAMK2D	C17orf51	HYKK
DLGAP4-AS1	TPSB2	MORC4			RTL8B	SHC3	AL138724.1
BCAT1	GPNMB	PPIC			HIST3H2BB	AL645933.2	AL662797.1
CA2	ENPP5	NEBL			CTSV	ETV4	GMPR
TVP23C	AP001636.3	CMYA5			B3GNT9	AP000842.3	YBX2
GPR183	SLC2A8	CACNA1A			IKZF2	NBPF20	PHYHIP
ADAP2	CLEC12B	CNTNAP3P2			TBC1D29	LDLRAD2	UNC13D
LINC00886	ASB9	AL136164.3			AC006213.4	AC144521.1	AL450405.1
MTMR7	AC090236.2	ILDR2			DOCK9	CAMKK1	PPP1R18
EPHB2	CLCN1	ABCC3			IAH1	SLC4A2	AC011899.2
AL354872.2	SLC35F1	KLHL31			AC133552.2	DIRC3-AS1	NRG1
GSG1	RPGRIP1	KRT17P6			RPL17P10	CPEB2	AC008659.1
HS3ST1	CRYBG2	FAM181B			EVI5L	TTC36	AL354733.3
DMGDH	TCN2	FER1L6			AL358781.1	KCNH2	CACHD1
LY9	SLC40A1	CCL22			ARHGEF37	AC022211.3	AC079910.1
CLCF1	MXRA8	DENND2A			CDK18	CBX2	ERRFI1
LINC02256	CD22	ZNF610			CES3	ALDH1A3	BEX1
IRGM	AC026124.1	MPDZ			CEBPB-AS1	AL357060.1	CXCL11
GRK1	PILRA	TDO2			IL17D	LRWD1	MANEAL
ASS1	LGMN	MTMR9LP			DLX4	AL606763.1	NCF1
QPCT	KNOP1P1	TPD52L1			SEC14L2	ADGRA3	SEMA6C
GFOD1	AC091182.1	AC023469.1			SPTLC2	PXDC1	ALDOC
N4BP2L1	TMEM51-AS1	LIPG			AC021087.1	ACSL1	STMN3
AL359697.1	PLPPR4	SEMA6D			PCDHGB9P	IGFBP4	C16orf45
EHD2	ROR2	AC119044.1			PTMS	RHOV	CRACR2A
LY6K	SELENOP	INHBB			RHOU	WNT7B	AC005696.1
AC135983.5	RPS20P20	FGF13			PPM1N	BX537318.2	AL139123.1
AP001206.1	RN7SL93P	AC009501.3			ERRFI1	IRF8	TNK1
GAS6	SIGLEC15	SETBP1			TMEM187	AL158166.1	IQGAP2
LRRC37A4P	C5AR2	CALCRL			NAV1	PCDHGB6	P2RX6
ZNF395	AC004540.1	MFAP4			FRG1-DT	LINC01366	IFITM1
MANSC1	AFAP1L2	FZD6			AC015936.1	TREM1	AC027243.2
AK4	DOCK9-AS2	SMC1B			PFN4	CNRIP1	AC006064.3
AC069503.1	AL032819.2	AC107983.2			C3orf80	AL355852.1	AC008115.3
SDS	DCDC1	ABLIM2			AC110771.1	NDUFB2-AS1	AC006033.1
HDAC9	ABHD17AP6	CEACAM6			NXPE3	TUBB4A	TUBB2A
ASAH2	RN7SL623P	LINC01725			LIMD2	AP000943.3	TMEM71
LINC00237	RNU2-6P	RAB3B			SV2B	PLEKHG5	MYO1D
AC020656.1	PRTFDC1	ZNF737			NLRP2	NKD2	ZNF358
CD52	PLA2G7	OVCH1			AL390957.1	AC012313.8	AL021407.3
SEL1L3	BX284668.5	COL9A2			INTS4P1	ASIC1	FADS2
AC010999.3	ESAM	LOXL4			LINC00240	AC046185.3	TAX1BP3
F11R	AC073530.2	EGF			ZNF233	AC241952.1	EGR1
AC127502.2	NEBL	MYOZ1			AC026904.2	PCDHGA11	HLA-DPA1
CLUHP3	ECEL1	CECR7			CCDC87	B4GALNT3	HLA-DRA
CD109	FZD6	SLIT2			CTXN1	TRGC1	DLC1
AL449043.1	DCLK3	GRIN3B			PNPLA3	ZC3HAV1L	DARS-AS1
ZNF165	TTC39A	CD247			LINC00853	GIMAP5	MAFF
GOLGA8H	LRP2	LMO1			AC022107.1	SERPINF1	FANK1
ARTN	HOXA4	ADAMTS8			PTPRVP	TNFRSF14	AL049634.2
Z75746.1	SEPTIN4	ROPN1B			AL158835.1	PPP1R27	TRGJP2
TLR8	TTN	AC005481.1			AC138969.2	LINC02218	LIMD2
DIXDC1	JPH1	RNF182			METTL27	IZUMO4	AC129502.1
SLC16A7	CHST4	LOXHD1			IL17RC	PKIB	CLEC2D
FRRS1	KPNA7	AC026124.1			KLF15	ZC3HC1	ARHGEF3
EGLN1	AL161785.1	CYP7B1			TMEM263	LYPLAL1-AS1	SPATA20P1
WT1	ADAM33	FRMD4B			KCNJ2	VIM	MYO7A
LSP1	N4BP3	VSNL1			AP000941.1	ERRFI1	AC122710.2
PRKAG2-AS1	CACNA1A	FOXL2			RN7SL587P	SAV1	TRGC2
NFE2	SLC47A2	TMEM150C			BCDIN3D-AS1	EID2B	ELAVL4
CNN2P9	HCAR2	AC091182.1			AP000894.4	SYNPO	AC087289.2
AC068473.3	XKR5	ABCC13			TRIM3	DDN-AS1	AC009108.5
ARC	LINC00649	AC010524.1			CXADR	DNAJC12	AC011899.3
AC091057.2	NANOS3	ADRA2B			LINC02100	SFR1P1	KCND2
FBXO15	ARHGAP24	USP32P2			CACFD1	SEMA3G	RN7SL471P
TNFSF13B	ESPNL	TBC1D3D			P2RY1	ISCA1	FAM86B1
KIF16B	RPS3AP35	AC104232.2			TEX19	AL160408.2	ZSCAN16
AC002464.1	RIPOR2	PLPP2			ZIC2	NT5C3B	RPS6KA5
AC010247.1	TRMT9B	TMEM136			GRHL1	TRGJP	PCDHGB3
TNFAIP8	PRAM1	LINC00499			EXOC6B	ERFE	AC234772.2
TRIM2	PRLR	RSPO1			FGF14-AS2	SATB2	IL4I1
PARP15	KBTBD11-OT1	PRTFDC1			GPBAR1	TEX15	AL357054.4
HIST1H3E	ELOVL7	HLA-DRB9			OGDHL	CTBP2P8	TMEM220
SPNS3	HP	LRRC2			AP001029.1	CXCR3	RNU1-122P
AC242376.2	CYP1B1	APP			PCDHGB2	ANTXR1	MCF2L
AC010616.1	PLCB1-IT1	ARAP2			PLPP1	PCDHGB4	CYP2E1
AF230666.1	HLA-DRB5	ATP8B1			BEX1	ZNF461	AC011840.6
PAPSS1	CLEC7A	BARX1			ABCB11	TRGJP2	AC079331.2
PURPL	TINAGL1	LRRC4B			MYOF	OPTN	KDM7A
ABCC6	AP3B2	C1orf115			DMXL2	SPRY4-AS1	PITPNM3
LHFPL5	C22orf34	TLX1			PLEKHH2	RNVU1-18	AC245014.3
DND1P1	IL23R	TSC22D1			ZNF611	NEFH	PRR7
ITPRIPL1	LINC01843	PLSCR4			CYFIP2	PDE4DIP	TEAD3
AP001024.1	AL109809.4	RPL17P19			ZNF862	GDF11	SNORD3B-2
RAPSN	CCDC141	PRR18			AL590617.2	PHGDH	AGAP12P
MCOLN2	LINC00884	AC120036.3			RF00191	BAG2	AC004381.2
FAM124A	RPL32P1	HYI			CLCN4	C1orf21	SOCS1
PCOTH	GZMH	TMEM56			HTR7	PNMA6A	MB21D2
ABHD4	FAM198A	ANXA3			ISYNA1	AC126474.1	AGAP14P
RN7SKP26	LY86-AS1	AL033527.2			AC008894.2	NOMO3	HEPH
CHST7	AC099789.1	HECTD2			RFPL3S	EXOSC3P1	LRP2BP
CCDC73	SCARA5	SLAMF6			SLFN12	TDRD12	NCKAP5L
AC093495.1	RGCC	GPR37			RAB26	HHIPL2	PLPPR2
AC090579.1	GPM6B	PRKCH			FARP1	KANK1	AC021028.1
CA3-AS1	SLCO2B1	TDRD10			MGAT4A	GNG4	TEKT4P2
TRIM13	ARHGAP31	AL136116.1			CLEC4G	SLC25A19	SPTLC2
SYCP3	LINC01094	PNPLA1			PDGFA	LINC01585	DLX3
IGFBP7	HECTD2	AKAP12			TDRKH	SFXN3	ULK4P3
CHRNA7	IGSF6	ACOT1			AC060766.7	AC239798.4	MIR34AHG
PLA2G2C	SLC2A14	BARX1-AS1			AC098934.2	TRIB2	TBC1D29
ARMCX5	QPCT	TNFSF11			IL2RB	ZNF382	UFSP1
MSR1	NFAM1	DNAH6			MKL2	FUT10	PIGR
GOLGA8J	FHOD3	PRSS23			AGGF1P2	SNORD3B-1	TSPAN4
DPY19L2P2	AC138649.1	PPIAP23			FAM171B	ACSM3	MARVELD2
AC005225.4	VIL1	STAT4			AL034550.2	DPF3	COLQ
MAN1C1	COL25A1	KRT17P2			SCARF2	CASC20	AC005736.1
IL3RA	LINC00426	CACNA2D1			HIVEP3	MIR181A1	VIM
MITF	AC116562.4	OTX1			AC091153.3	ESPN	PEMT
RASGRP3	KIF26B	TMEM176B			AC147651.1	WDR63	ZSWIM4
GPRASP1	WASIR2	SAMD5			FAM57B	AC055811.2	MIR3143
AL138963.3	STAT4	ERBB4			KANSL1-AS1	HSD17B7P2	MATK
HP	IL12RB2	TUBB7P			AC000403.1	ENAH	PLEKHN1
CDR2L	AC022568.1	NR2F1-AS1			RASL10A	FAM198B-AS1	RHEX
ALOX5AP	SYNE1	CDC42EP1			ARHGEF10L	UBE3C	MAP1LC3A
AZU1	AP001267.3	EPPK1			PAK6	USP41	RNU2-63P
AC079466.1	FAM84B	EHD2			CCDC85C	LINC00656	AP006248.4
ECHDC2	NBPF2P	RBP7			LINC00665	FUT7	SLC13A3
RASGEF1B	CR1L	LINC02139			PCDHGB3	BRSK1	GOLGA7B
CEBPE	LINC01736	PLEKHA6			TUBB4A	ZNF215	AC006064.2
MLLT3	C6orf223	BAALC			OTUD7A	JCAD	RNU5E-4P
SLC25A23	AC083906.3	TNNI3K			C1QTNF6	AL513165.1	PIK3R5
AC105233.5	AL121757.1	DMTN			SMAD5	PFN2	NLRP6
TRG-AS1	RNF112	IL17RB			IFI6	INTS4P1	AC004491.1
COL8A2	CAMP	ALOX5			LINC01301	AC110285.1	CRIM1
TBC1D10C	ICAM3	CNTNAP3			OSCAR	PHYHIP	LY6E
LPAL2	MTSS1	TRIM2			HEPH	SEZ6L2	LILRB1
GRAMD1B	AC035140.1	SLC2A14			ZC3H6	CPXM1	TRGJP
AC239800.1	LY96	AC106786.2			IFIT5	CC2D2A	ARRB2
NDRG2	ANXA8L1	TCHH			RNF215	AL603839.4	PLA2G2C
RNF125	COLEC11	GATA2-AS1			TNFSF4	RHBDF1	CD53
APOC1	ZDHHC19	ADGRL3			SNX25P1	IFIT1	FCRLB
AC009831.3	SLIT2	AL356118.1			EFEMP2	SYP	CFAP221
NUDT12	TAL2	AL357033.3			AL592494.3	LILRB1	HK2P1
FAM46C	FCRLA	SLC22A16			PRAF2	ZNF775	HIP1
PHACTR1	ZDBF2	RIMS3			CYP7B1	AL450405.1	VNN2
ZNF252P-AS1	PADI2	SLC49A3			NALT1	AC021092.1	PTAFR
TMEM217	AC243830.1	SVEP1			NBPF1	AC009318.1	OSCP1
TLR7	OLR1	LEF1-AS1			PDE4DIP	RPL12P25	SERF1B
LRG1	TPD52L1	PYGO1			SHC4	KDM4A-AS1	C3orf18
CD244	WBP2NL	ZIK1			PCDHGA5	HEPH	SOHLH2
RNA5SP304	CHST15	AL031123.2			PCDHGA6	LINC01169	AL844908.1
FBXO16	AC068299.1	PLBD1-AS1			CARD10	LINC01305	ISL2
SPIB	CALN1	LINC01277			AC068790.2	C9orf153	FKBP4
MTUS1	DCHS2	TNN			SLC35D2	NRN1	ITGB3
AC079209.1	VAX2	AL133410.1			MAPK8IP1	AC020909.2	RHOH
RASA4DP	RN7SL138P	RAB9B			TMEM145	SIGLEC6	TCP11L2
SGK3	PATJ	KY			AP002358.2	PROX1	C15orf65
AC073912.2	MAPK10	ACVR1C			PLTP	SLC22A31	PCOLCE-AS1
ATF3	RN7SL751P	ZSWIM5			OTX1	ABCB4	TRGJP1
KCNC3	SLC1A1	BLNK			CKB	IGFLR1	AL356414.1
E2F5	PLA2G4F	MYRFL			ALS2CL	PLAU	RARG
NPAS1	TMEM31	CNR1			FCRL1	BCL6B	IFI16
ITGAM	AF233439.1	WNT9A			AC124319.4	LINC00920	IGF1R
AL109918.1	CLEC4C	SRSF12			CXCL8	SHISA7	AL645608.3
NCOA7	AC083805.2	AL357033.4			NTRK3	ABHD17B	LINC01585
PAIP2B	LINC01605	NSFP1			ACACB	MIR155HG	ERMN
MIR600HG	RTN1	RANBP17			PPP1R3F	MORC1	AC079174.2
CLEC5A	RXRG	RGS22			AC016747.1	NPIPA5	SYT11
CDRT15P2	CEACAM3	QPCT			MARVELD2	MAP1A	C10orf143
GCHFR	FILIP1L	ESAM			SCN11A	ABCF2	AC131097.4
PM20D2	NEO1	PTPRO			ZNF426	PRICKLE1	AC007552.2
HLA-L	CLDN10	EVA1C			AC060766.4	MYO3B	RGL3
AC040160.1	AC064805.1	KCNQ4			DIRC3-AS1	ATP6V0E2	CD86
ARAP2	TCEA3	LINC01096			LRRC29	REEP2	MDH1B
PPP1R27	DDR1	SOX5			SCIMP	GPBAR1	AC067930.4
AC009005.1	AL031123.1	RN7SL617P			AL662889.1	AC107983.2	LPCAT1
TLN2	HOXA5	KLRF1			AC145343.1	VWCE	TRGJ1
GBP3	RAB9B	RPL23AP49			AC020915.3	GPR153	TP53INP1
DTNB	CDCP1	FAM66B			HDAC11	MIR181A1HG	AC008894.2
LINC01678	MSR1	Z73965.1			AC005165.1	OTUD7A	MIR4639
BEND6	EN2	GDF7			PTPRU	LGR4	MAPT
EFCAB12	CD84	LINC01843			ARHGAP31-AS1	ADAM22	AC092723.4
SAT1	GPR34	AC135983.4			IBA57-AS1	FCER1A	TSPAN9
COG6	PYHIN1	MIR30C1			RGL1	IL15RA	TRIO
NAA16	PCSK5	AL445673.1			HCST	LGALS12	KAZN
STAT5A	AL158070.2	SCUBE3			ZNF586	TAS2R6P	FAM86FP
RRAGD	LINC01825	AC234782.4			NBL1	SVEP1	CIITA
B3GNTL1	MTARC2	PCAT1			CCDC171	AC096667.1	PACSIN3
CYP4F26P	CACNA1C-IT3	ADGRL2			SIPA1L2	CTSF	TNFRSF11A
AC127502.3	CLMP	ACOT4			GNAL	RASA4	CHST2
SLC35A1	LBH	CRISPLD1			PODXL	PSAT1	C17orf51
OSBPL3	AP000282.1	RASGRP1			VN1R1	AC145098.2	SERPINA1
EMP1	COL1A1	MTARC1			AC005005.4	IFIT3	KIR2DL4
TRIM16	CYS1	ERICH5			AC239798.4	AC242842.1	AC015468.2
RF01210	LILRB3	ADCY1			IFI27	AC243772.2	AC215522.2
FKBP5	PRKCH	WDR63			PLD2	AL845472.2	HSPD1P11
IRAK1BP1	PPIAP71	BX255923.2			ZCCHC24	CAMK2B	PLEKHA1
IGKC	SGIP1	PTX3			FAM225B	LTA	MOV10L1
MTSS1	BIRC3	ARHGEF10			AL391988.1	AC093567.1	AC106738.1
TMEM71	IL2RG	LINC01229			MNDA	RHBDL1	SERPING1
CDKN1A	SORT1	TRPC5OS			RAB32	OSBPL6	FUZ
LRRC37A17P	CXCR1	MIR550A3			ZBTB42	LINC01977	TRIM9
RPL21P93	ZBED6CL	PROC			CRIM1	FAM227A	SLC12A9-AS1
RPL7P48	CD300LB	AC007016.1			EPDR1	CDRT15P2	AC092656.1
TRAM1	DPRXP2	AC107419.1			CD72	TSGA10IP	AL031777.3
ARMCX5-GPRASP2	FAM9B	AC099550.1			ARAP3	AC106820.2	ISYNA1
RNF24	MYOM2	TEK			AKT3	AL391834.1	SIPA1L1
ANKRD7	AC009495.3	MDGA2			ASGR1	AC091144.2	NKX3-1
AP006222.1	HOXA6	LINC01655			AL645608.3	CCDC151	PTH1R
MIPEP	ADAP2	ARHGAP20			MYLK	HLA-DOB	LAMP5
ARG2	MPZL2	SPSB1			C5	WDFY3-AS2	IFI30
PLCB4	C19orf38	PCDHB13			AC008659.1	CPNE7	TGFA
DOCK4	DLEU7	SLC22A17			AC068790.3	LINC02207	ZNF607
ANXA2R	RANBP17	LINC00649			CEP170B	PLD6	MPEG1
AP003352.1	AC104581.3	RGMA			HIST1H2BE	TMEM121B	AKR1C1
CYP51A1P3	BAALC	AC092111.1			PKIB	PCDHGB9P	MT1G
SLC25A4	FHDC1	PPT1			KMO	CR769775.4	PCDHGB2
DYNC1I1	FPR2	PHLDB2			FGFR1	MIR181B1	SIGLEC12
CPNE5	NRCAM	CDS1			RFPL1S	AC022092.1	CASKIN1
TMEM65	AL158840.1	PTPN20			MAP4K1	DNAH7	NATD1
FAM222A-AS1	AC099524.1	LRP2			HEG1	DACT3	SMPD3
TESK2	AC005622.1	C3orf67			GABBR1	HS3ST1	CAMK2N2
BTF3P7	KRT86	EFHD1			ZNF132	RTKN2	TMEM47
EPHA1	GPRIN3	BSPRY			AC007614.1	AC092723.4	TNNI2
TPT1P6	ADGRE3	ZNF347			NRBP2	UNC13D	CCDC74A
AL161729.1	TNNC2	ALPK3			JHY	AC239800.1	AL158071.3
PPM1M	OLIG2	LINC00237			KRBA2	ATP2A1-AS1	CXCR2P1
IFIT2	RGS4	CORO2B			DDX10P1	AC234582.1	AC027104.1
AC005833.3	PPL	THY1			TMEM220	PCDHGB5	TRGC1
RPP25	AC007040.2	PLS3			WNK2	PCDHGB7	TPPP
GCLC	PTGER2	ENTPD1			DOCK6	AL354733.3	CCDC146
AKR7L	HOXA-AS3	ST14			APOBEC3H	CU634019.6	RPSAP55
CLECL1	AL136116.1	AC005041.3			STAB1	SH3PXD2B	AL135818.1
AQP3	AFAP1L1	SLC26A7			SNTA1	DKK2	TMEM215
HSPA7	MFSD4A	CNTN4			IGFBP4	AP002414.2	AC018695.6
AC126323.1	SLC25A14P1	SNAP91			DDR2	MAPRE3	SNPH
BEND3	CASC9	FAM184A			BASP1	LINC01719	KLF2
FXYD5	KIAA1217	TMEM63C			NATD1	PER3	HOXB3
RPL7P59	MT1DP	LEF1			MPZL2	AC243772.3	AC005841.1
PTGDR2	CERS4	B4GALNT1			GLB1L2	CDHR3	MOB3B
TMEM249	SOX5	PCED1B-AS1			KIT	ID1	ADRB2
C1orf54	BMP4	LINC01694			MUC12	AC011511.5	P3H3
RPL7P15	ADAMDEC1	AC023157.1			TPPP	F3	AGAP10P
TRIB3	AC079630.1	P3H2			NEO1	TIFAB	SPRY4
FCGR1B	SMPD5	BBOX1-AS1			SFTPD	DPYSL2	AC105235.1
NOP56P1	CLDN9	LIMS2			AC012313.5	DSC2	C12orf75
TGFB2	SNAP25	OSBP2			CATSPER1	SLC9C2	AC026748.1
LPO	AL121899.1	MIR2052HG			CLGN	GPR63	NPR3
LBX2-AS1	SAMSN1	GJA3			NPIPA5	CASC15	TMEM52
AC008568.1	ACOT1	PLA2R1			AC004585.1	BAHCC1	DPEP2
CXCR3	LILRA5	CRTAM			AC243772.3	AC022182.1	FBXL13
B3GNT5	PXN	MIR30E			ERFE	LINC02561	GPR65
FBXL13	PRDM16	SLC9A2			AL596325.1	AP000941.1	TSKS
LINC00565	MMEL1	LHX2			SLC12A5-AS1	SELENOM	SNORD91A
RPL7P8	LY6K	XACT			GIMAP5	AC005165.1	C9orf72
CSF2RA	TMEM156	AC099062.1			EBF3	CASKIN1	AC007614.1
GLI1	AC010247.2	NRN1			ACTL8	RN7SL471P	NCF1C
GOLGA8R	AL627309.6	ELOVL7			BAIAP3	TANC1	GLIS3
GOLGA8K	TRIM6	EN2			PKD2	STARD9	C10orf105
CDADC1	SHROOM3	U2AF1L5			ZBTB47	FZD4	CACNA2D4
NEK3	JUP	TMEM74			BTBD11	C10orf55	MPZL1
BAG2	FRMD3	RBMS3			SPIRE2	NUTM2E	AC138969.1
KCNE1	FBLN2	FRMPD2B			PTPRK	AC139713.2	LINC02153
PDLIM1	LIPN	TRPC2			THBD	ZNF528	CNDP2
RPL7P26	AC126177.7	AC026150.2			GPC3	IGKJ1	CCR3
ALOX5	TMTC1	C18orf15			AC003682.1	AC005532.2	AC011933.3
AC119396.1	LINC01356	PCDHGB4			DZIP3	ZCCHC24	RTL3
HES1	STAC2	AC242426.1			ZNF8	IFI44	AC079331.1
AC055876.3	TREML3P	C3			RHBDL3	DGKH	SHISA7
LRRK2	LINC02541	ZNF684			ITPKA	AGAP3	DYRK3
KCNRG	C9orf106	TRIM72			ZNF404	POU4F1	TUBB3
LANCL3	LINC02014	AL450992.2			AC022182.1	TRGC2	FCER2
METRNL	ELOVL6	ABCC6			CCDC155	ANK3	FAS
PDLIM1P4	AC005920.1	H1F0			AC004846.1	LINC00240	SLC24A3
STARD4-AS1	KCNMA1	BMP4			STYK1	LINC02128	FKBP4P6
C11orf74	AC141928.1	VAV3-AS1			ZXDA	KCNK17	SOCS2
LINC00499	C5AR1	RAB3C			FAM114A1	GTF2H2B	AC087392.3
UBASH3B	TP63	FAM58DP			CAMK2N2	AC016831.7	RIN2
RANBP9	NSFP1	SEPTIN4			AC004080.2	CCDC78	NLGN2
TRPM4	EPS8L2	AC025171.5			AC100786.1	NKAPL	NPY
GOLGA8N	AC005077.4	PCDHB12			SNX9	FAM85B	PER3
AL354696.1	DUSP27	NRXN1			EPB41L5	NEK7	LINC02150
HELLPAR	AL353803.5	CHRDL1			AP001043.1	RGS16	AC027763.1
PRAM1	EHD3	MGAM2			PROX1	NPAS1	SPRY4-AS1
KDM1B	FAR2	LYPD5			GPR83	LINC01225	CSPG4P13
MAPK13	AC009292.1	CYP1B1			AP001432.1	C20orf197	TBC1D4
DEF6	AC005632.2	SLC38A1			C17orf113	CCDC40	LIF
MAST1	AC004706.3	AL122017.1			PLEKHO1	AC080038.1	PMP22
LINC00562	AP000866.2	NID1			IGLC2	EMP2	AC015468.4
ZNF433-AS1	AC010894.5	AC006967.3			KCNS1	DNAAF3	SNORD3B-1
MTRF1	ACY3	GSTM3			VWDE	IGKC	MCUB
PIP4P2	IQSEC3	TBX2-AS1			TSHZ3	KLF15	CTXN1
FOXA1	LINC01725	PI15			TTC7B	RAB26	GPR35
AC105052.4	ANKRD6	NPR2			LINC01703	SYT5	TMEM255A
BIK	SYTL1	ATP5PBP5			TCF7	SEMA4G	PPIAL4C
AL391684.1	ACTR3C	AC011840.2			NPHP1	AL161645.1	AC242842.1
WDR97	GALNT12	LINC00500			ATP6AP1L	NKAPP1	AC046185.3
AC233992.2	AKR1E2	CAMSAP3			PTK6	PDZD4	RFLNB
AC026150.1	CARMIL1	ARX			BICDL1	PCDHGA8	CHCHD7
CCDC26	MTMR7	KRT17			NFIX	AC106865.1	FAM86MP
ADGRE1	MICD	STRA8			KAZALD1	SYPL1P2	ACTA2-AS1
DAPP1	TRPM8	LMO7-AS1			CDC42BPB	NOS2	MIR4729
ACAP1	EBF4	OR7E115P			AC100803.2	RXFP1	AC008406.3
CEP164P1	MACC1	TRPM8			ZNF585A	DLG2	AP003119.3
TNF	INPP5J	SLC51A			RTN4R	INHBA	ITGAL
BTBD7P1	NFIA	C9orf106			LINC02175	CD36	AK5
MIR3686	RNU6-1005P	PLCH1			CTBP2P8	ST8SIA5	CHGB
PTCH1	C1QL4	NRIR			BCL9	IFITM1	GSTT2B
RAB11FIP4	LINC00237	TMEM45A			LPP-AS2	AP003117.1	CBWD4P
ASRGL1	AC108206.1	FAM184B			FZD6	AC098934.1	TNFRSF10B
DEPTOR	FILIP1	KCNJ5			AC068790.5	CYP2E1	CCR5
HMGN5	MGAT4C	FOXO6			RNU1-85P	TCAF2	AC243772.2
PRR22	BACH2	AC026877.1			AC087482.1	TMEM64	LAT
POLR3G	CLEC4F	BANK1			MPP2	AL450311.2	ZNF714
KHDC1	FPR3	AL591441.1			OCLN	AC010973.2	UNC5C
C1orf228	XACT	TRPS1			BAHCC1	GPR3	NCF1B
PRRT4	KSR2	QPRT			AC079910.1	PTPRF	MEX3A
AC008543.3	ITGAX	DLG3			LINC02246	FAM81A	TTYH2
STX11	MCCD1P2	EPB41L4A			DENND2D	FAM78B	NKD2
AC055876.1	FAM20A	MEIOB			AC244131.2	OSM	LMCD1
RPL7P23	CLEC12A	AC010235.1			GATM	CIRBP-AS1	HOXB13
VSIG10	SAMD11	TSC22D1-AS1			DPF3	RAB3A	EMID1
UBR5-AS1	SLC14A2	RN7SL751P			SMIM1	AKR1C7P	AC004918.1
AC008937.3	MID1	TMEM176A			AL354719.2	PLCB4	AC005840.2
TRIM46	KL	KCNJ1			ZNF721	C5orf66	TIGAR
PIK3IP1	RASGRP3	NAALADL2			DMPK	ATP8B2	PHLDA3
MATK	BRSK2	AP000866.2			H1F0	AGXT	MMP2
ZNF600	FBLN5	AC010463.3			CYP2E1	LPAR4	NR3C2
NUFIP1P	CD109	ZNF732			CDS1	TRNP1	ZNF334
AP1S3	SPSB1	LINC00942			HS3ST4	GNB3	ATP13A4
CPVL	TRAV36DV7	AC006026.3			PNMA3	ERG	DBN1
CCDC144B	VSIG4	TLE1P1			AGBL2	CPLX1	AC093642.2
AC079601.1	RASD2	RUNDC3B			CD1D	NRG1	AC006207.1
TNFRSF10A	FIGNL2	Z97192.2			HIVEP2	FAXDC2	AC124319.2
RNF144B	SHISA2	EPHX4			AC018553.1	AC137630.3	AC016573.1
CEL	BHLHA15	TCTEX1D1			MAPRE3	IFFO1	ITGA1
AC011979.1	BTBD11	KLHL32			AP001056.2	LIX1L-AS1	SLC12A5
ESD	ARC	NPNT			AC008957.3	STXBP6	MMP9
PTPN22	ZFP3	NFYC			TTC36	HTR2B	AC015468.1
AC141557.1	CYP7B1	LINC01140			RN7SL569P	EIF5A2	ANKRD2
SNHG6	OR7E115P	TMEM51			CYP4A22-AS1	FBXO43	LHFPL1
AL021578.1	ATP8A2	AC013470.2			SP140	RILPL1	SIGLEC9
FNDC3A	AC010980.2	AC098829.1			MS4A3	TEX41	LGALS12
UPB1	APOE	CAP1P2			FBXO44	HTR7	PRICKLE2
MRPS31P4	IL1A	C22orf34			AC103810.2	AL355512.1	ABI3
HAS3	HLA-DMA	CD5L			MFSD6	AC007100.1	GPRC5B
LRRC69	GOLGA8IP	B3GALNT1			TRGV5P	PCDHB13	WFS1
HHLA2	CD79B	ST6GALNAC2			BX537318.1	AR	AC020656.1
AL354696.2	CMAHP	SLC25A14P1			FBP1	LHFPL1	AC008060.1
ATP23	TREML2	AL390728.3			FRMD4A	RNU6-446P	PRR16
CEP162	KCNH7	KCNG3			ARSE	ANKRD20A1	NR4A1
AL080250.1	TNFRSF9	SLPI			KRT8	TRHDE	HLA-J
SF3B5	B3GALNT1	HSD17B14			AL049552.1	FUT8-AS1	DISP3
AC007569.1	AL136361.1	STAB2			AC026770.1	KAZN	AC008632.1
AL137003.2	CMKLR1	ADAM12			AL118558.4	GUCY1A2	GPR83
DNLZ	GFI1B	MTND5P5			NRIP1	SLC10A4	AC107294.2
LACTB2	IRF6	DUSP9			ELAVL4	ITGA9	NOTCH3
RPL7P1	AL357632.1	MYL9			NRXN2	ADM2	ARL4C
NFATC2	TNXB	KRT17P3			KLHDC8B	MTSS1L	MYH3
MPC1	PLPP4	AC141586.4			AC017104.1	RADIL	ADAM23
AC012254.1	ELOBP2	PPM1H			MYO7A	KCTD12	NMUR1
NEXN	AL606491.1	JPH2			DNM3	AC067838.1	FAM198B
GDPD1	SMARCA1	PCDHB19P			ARHGAP44	SPATA17	AC007100.1
RBMS2	NEB	STUM			CSPG5	PRDM6	SGSH
SNORA5C	DPEP2	CAP1			LPAR4	GNG11	TMOD2
C3	RNU6-1017P	TMEM31			CD79B	AC093525.7	F12
PPT2	FAM157A	C5AR2			ZEB1	AL117339.5	INHBA-AS1
AC008875.1	PRKCZ	DAB2IP			NEDD4L	AC005280.1	PDYN
AC007100.1	SERPINE2	AL353803.5			MST1	AL606834.1	RHEBL1
TRIB1	AATK	CD84			TLCD2	AC016831.1	ERG
ZNF69	PI15	SHE			LINC00346	EEF1A1P30	ISM1
RNF135	NOXA1	ANKRD6			AL117328.2	MIR4668	ADAMTS5
SLC25A30	AL138916.2	CLIP4			AL355852.1	GSTT2B	ASGR1
SLC17A5	GAS2	GABBR2			ACE	ZAR1	JAG1
AC091563.1	AC068587.4	SZT2-AS1			TFAP2E	AL035404.1	ANKH
ST3GAL6	SLC30A4	TNNI3			DZIP1L	AC020928.2	STK33
PODXL2	ATP5PBP5	ARHGAP31			RUNDC3A-AS1	SOX4	ADAMTSL2
TPT1-AS1	LINC02580	ISL1			GNB3	KIF1A	GPR68
NOTUM	AC244021.1	ST6GALNAC3			SLC24A3	TBC1D29	LINC02210
RPL7P6	MARCHF1	BMP8A			AP000802.1	STAR	CD101
PTGES3L	LOXL1-AS1	FAM171B			TREML1	AC079600.3	CD72
KCNH4	JHY	AC004540.1			ALDH1A3	GSG1	AC116348.3
PPM1L	SNCA	PCDHB14			SLC9A3-AS1	AC005280.2	RGS9BP
AC005523.2	AADACP1	S100P			PTPRN2	POLR2J3	NLRP11
CYP1B1-AS1	KCNN3	AL355312.1			PTCHD4	PRR16	MIR4518
AC092155.2	PPP1R3G	LINC01133			SYNE1	BEX3	ZNF37A
TPT1P4	RARRES1	ZNF556			HSD11B1	AL138756.1	HAND2
LST1	COL1A2	LINC00477			LINC01786	SNURF	PRL
WSB2	RYR3	AC135983.3			EGOT	TMEM2	KIAA1147
ADGRD1	LRRC61	CAVIN2			DLG5	AL358975.1	LYPD6B
HLA-F-AS1	AL450992.2	SIGLEC11			DKKL1	AL023775.1	PHLDA1
NBPF6	BEX4	CNFN			AC103810.1	RPS3AP29	LINC01347
U91328.1	MET	SHOX2			CDH15	GIMAP8	IZUMO4
HLA-C	AC009133.3	ZNF827			CBS	ARSE	DPYSL4
TPM2	PPEF1	ANO3			MX2	KMO	AC093890.1
EEF1E1	AC099508.1	UNC13C			CSRP2	AC016588.2	AC073115.1
SLC11A1	AC083805.1	CUX2			SCNN1D	VWA1	AL023775.1
RF00017	MT1M	ROR2			HLA-DRB1	LINC01664	APBB1
CD9	AL138902.1	AL451069.3			SLPI	AC037459.2	GNB3
ALDH16A1	OLIG1	AC027601.5			SERPINH1	AC124947.1	PFKM
ADAM22	ANGPT4	CES3			AL138756.1	HOXB3	TP53INP2
AC104046.1	COL6A4P2	TGFB2			KLKB1	FAM86MP	TDRD9
LINC01012	SPINT2	ANTXRL			KRCC1	TTC28	BTBD11
AC016588.2	FAAH	DHRS3			CEACAM4	LINC01226	LILRA1
ARHGAP42	SPATC1	ESRP1			ABCA17P	FRMD4A	AC004918.3
RPARP-AS1	AC083809.1	SIGLEC15			OBSCN	NECAB2	CAVIN3
UBE2V2P3	HK3	MTND2P28			GJA3	TNIP3	AL133415.1
EPS8	LINC01133	A2M			TSPAN9	PUS7	HTRA1
MTMR1	SDS	SLC44A4			IQSEC1	PATE2	AL158071.2
NPIPB15	TMEM74	MCF2			ATP13A4	ANKRD29	AL390719.1
BCL11A	CLMN	ANXA8			HOXA13	PRELID3A	AP003557.1
FABP5P2	LINC00499	CLDN10			SEMA3B	AC007637.1	AC018462.1
RN7SL368P	IFT57	AC002464.1			RHOC	PDYN	SFR1P1
DHCR7	CCL25	FCGR1CP			TNFRSF14	DSEL	AC010186.1
UQCRBP1	NBEAP1	AC245407.1			KCNQ4	NPR3	CHRM4
MESP1	PCLO	C10orf91			FAM86MP	CSPG5	AC007552.1
AC245407.1	BEND5	CACNA1E			AL683807.1	AC087821.1	AC136601.1
AC112191.2	DRAM1	SORCS1			MXRA7	CASKIN2	GAPDHP35
AC027097.1	VWDE	LDHD			AC005520.2	AL590094.1	MYO1A
VPS36	TRIM2	ELOVL4			CCDC3	AC007731.3	AC126323.1
SASH1	MERTK	AL031123.1			LHX2	ARHGEF25	STRA6
NID1	APP	AC007608.1			MAP3K7CL	PHLDB1	RNU1-120P
HVCN1	HSH2D	LDHAL6A			AVPR1B	LINC02181	ROPN1L
RPL7	ASCL2	CRYZL2P-SEC16B			GAS6-AS1	AL035446.1	DLX2
NRG4	HACD1	NEO1			PCDHGA9	SPRED1	ASGR2
NT5DC1	SH3TC1	AC003986.3			CKM	NTN1	SLC12A7
RPL21P134	LINC01399	C7orf77			SGPP1	GAS6-AS2	NT5E
VEGFA	GPRASP2	ARHGEF26-AS1			ARHGEF11	ADAMTS14	F2RL3
FDFT1	AC108002.1	CFAP47			AC006213.2	MYEOV	ACTA2
MEF2C	TUBB7P	RASSF9			AC092378.1	AC007497.1	CFP
FABP5P7	COL4A1	ZBED9			AP000255.1	AC078795.1	RILPL1
ATP6V0A1	LINC00539	TRPC7-AS1			PTGIS	LINC01122	AC008277.1
AC027031.2	OR52K2	AC006372.3			NAV3	AL139125.1	SLC9A3-AS1
WBP4	SYNJ2BP	ZFP69			FERMT3	LHX2	STON1
VWA8	ALOX5	AL033527.5			TSGA10IP	FERMT2	RNVU1-3
CYP2R1	SIX1	CDC20P1			NHS	KIF17	CSMD3
AC138207.8	AC104232.2	EML5			PLEKHG5	AGRN	SLC2A3
AC079250.1	SMPDL3A	PCDHGA4			AC116050.1	FAM50B	SPON2
C6orf48	PRUNE2	NPAS2			DENND4C	COL4A2	SOX4
ADAM9	MCC	NCF2			PHLDB1	AC234772.2	TNFSF12
NIPA1	AC022144.1	AFAP1L1			SEZ6L2	LINC00484	AFDN
LRP5L	M1AP	MID1			STXBP1	NPIPB8	ADGRE2
LAPTM4B	AC021678.2	PCDHB18P			AC025283.3	KCNMB4	GYPE
ZNF493	CDKN2C	DPY19L2P1			LINC00996	SLC6A8	PPP1R16B
RPL7P9	TDRD10	AKR1E2			AC092656.1	LINC01046	GOLGA2P11
LINC02043	LNX1	GCNT4			TP53I3	PTK2	CXCL3
JMJD1C	FAAHP1	ITGAM			KREMEN2	ZIC2	AC104211.2
SBF2	MTND5P5	ATP1B1			SCML2P2	NOS3	CCNJL
MRPL37P1	CNFN	BMP8B			P3H4	EXT1	LINC01146
ABRACL	ATP13A4	FCGR1B			SPIN3	LINC01684	SIGLEC7
MCAM	RASA4CP	LINC01374			LINC01841	SV2A	ZBTB16
ADAM28	MAMLD1	AC019257.2			CCR5	AC092868.1	DTX4
RPS4XP16	TSPOAP1	ABHD8			APOBEC3G	AC004080.2	SYT5
AC007384.1	PTX3	TSPAN2			NBPF4	AK5	SCART1
GBE1	C10orf99	ANPEP			AP001189.5	PCDHGA9	AC073115.2
SLC38A5	ANO3	AC108206.1			SIGLEC1	AL133415.1	ZNF19
TSNARE1	HCAR3	LINC01182			KRT8P36	AC084033.3	CYTIP
RAB11FIP1	AOAH	FPGT-TNNI3K			SMIM25	MARCKSL1	AC129507.1
TUBE1	BANK1	SMPDL3B			C1orf53	AC103718.1	CASC20
UPK3A	AL645608.1	AC008743.1			CBR3	P3H3	TRGJ2
TRMT11	IGKV1OR2-108	SAMD4A			SMARCD3	FRMD6	AC004771.4
SRPK3	AC025678.3	INHBE			WHRN	HYDIN2	DHRS2
RAB3IP	FAM157B	LINC01268			HPD	AC092723.1	LINC02285
ZNF558	TMCC3	DNAH8			SLC35E4	CXCL8	RP1L1
FRY	DNAJC1	RGMB			TNS2	TBX3	AC063977.1
LYZ	AL031593.1	LAMA3			MYCBPAP	P2RX6	KCNK10
TPMT	SIGLEC20P	AL445189.2			SERPINF1	MYLK	FOSB
DRICH1	AC011450.1	AC007743.1			LAMA3	CCDC80	LINC01796
AC007292.1	AP002748.2	SCAMP5			AC093642.2	ATP9A	CYP1A1
AC021106.1	CARD11	AL603839.1			AC020915.5	AL118508.3	CKAP4
HLA-G	STEAP1	AP002748.2			HERC5	EPDR1	SPARC
EBPL	LAMP3	AC087280.2			ADAMTS1	APBB1	TMIGD3
SRGN	MORC4	F8A1			FAM13A	GPR83	TESC
CFAP58	AC129492.1	C1QTNF2			MAST4	PDGFA	HOXB7
AC069218.1	MYH16	CYP19A1			PLAG1	SOBP	MIR646HG
RPS10P3	AL513534.1	PRSS30P			MAP3K15	TMEM255A	HIVEP1
TPT1P9	NUP62CL	VLDLR-AS1			PAQR5	AC051619.5	FAXDC2
LATS2	ATP6V0D2	AF233439.1			TRPV3	AP000569.1	EBF1
TIAF1	BMI1	ZFP3			PHC1	AC022973.4	AC106881.1
TRIM59	MT1L	INTS4P2			IRS1	FBXL2	DACT3
SPATA13	FAM169A	GPC3			CYP2B7P	LINC00504	RHBDL3
KBTBD11	KHDRBS3	OSBPL10			CASTOR1	AC026904.2	AC025271.4
AC107959.1	LGALS3	CITED4			NT5C1A	AC091564.6	AC026770.1
Z98749.2	PTPRO	AC010999.3			AP000943.3	UTF1	PROK2
AC114728.1	SNX10	DNAJC6			ZBTB8A	AC016831.5	DISC1FP1
PEX2	KCNJ2	SNAI2			ZNF530	GUSBP3	AC005280.2
GTF2F2	KRT81	GSG1L			SEMA4F	KCP	UGCG
AL033527.5	PALM	PDE1C			AC091564.6	ADGRE2	GDPD4
NIPSNAP3B	ABCC6	MTARC2			BCAR3	GHR	ALG1L3P
NTSR1	AL391427.1	EOMES			LINC01252	TMEM132A	PRR7-AS1
BEND5	CXCL16	LINC01943			MPP7	IRX5	GPR82
RPL21P16	ADRA2C	EGLN3			SPATA17	LINC-PINT	VWCE
GAL	AL158211.4	LRRC4			AC090260.1	PTPRK	LHPP
WIPF1	FLRT3	LINC00472			LINC00638	NTRK3	LPXN
Z98257.1	KY	CA2			IL12B	EYS	RPL11P3
BMP8B	CLEC17A	FAM19A3			DYNC2H1	ZNF385D	PIK3R6
AL645933.2	EPB41L4B	SEMA3D			OTOF	GGT5	FAM49A
BX640514.2	TSPAN13	C1S			PARD6G	AL137186.2	GABRD
ZNF22	ANXA8	CARMIL3			ZNF483	RPSAP55	NKAPP1
FGD2	CNKSR2	SSPN			ATP8B2	POLR2J2	CGNL1
BAIAP2L1	AL627309.7	DDX60L			OPTN	TRIP6	GPR84
AC093673.1	CORO2A	BX088651.4			ID1	AL354719.2	UPK3A
PPP1R3B	AC007342.3	CRACR2B			MYO1B	PALD1	SPOCK1
AL592114.1	AC010463.3	ELOVL2			AP3B2	SLC25A24P1	AC103810.2
CNKSR3	AL109615.3	ZDHHC11B			AL359532.1	AC109466.1	HOXC11
ABTB2	COLEC12	BICC1			CASC20	CGREF1	AC105446.1
CTH	CD8A	ARSJ			AC132807.1	RNU1-85P	AC008696.2
RASA4	PTH2R	SYDE1			KRBA1	MAP1B	AKR1C2
RNU6-444P	ACOT4	RNU6-1237P			MAGED1	SLC43A1	OSCAR
Z97989.1	PRDM11	TCEAL4			GRIN2D	SLC45A1	AC108210.1
CKAP2	ANKRD33B	AL590399.4			TMEM132B	NDFIP2	ARHGAP44
AC106872.2	TOX	RAG1			EYS	KCNK10	PCDH20
SPAG1	KRT18	SLC11A1			TNFRSF14-AS1	SHISA8	PWP2
MS4A4E	FAM157C	IRAK1BP1			AC020928.2	GPC2	ASAP3
AC008026.1	SLC25A4	AC244021.1			CLU	DNM3	MORN4
SNORD100	PLA2G16	EPHA2			FGL1	FSD1	ICAM4
RPL34-AS1	CTNNA2	SLC2A8			TTC23	GPR161	LINC00865
TPT1	NCF2	HGD			AL353150.1	GABRD	FLT3
AC107075.1	ABHD8	DEPP1			NCOA1	URAD	AIM2
THEM6	SEPT4-AS1	AXL			GPRIN3	WDR45P1	HIC1
ELANE	CRYZL2P-SEC16B	PTGES3L			ZNF320	NBL1	MUC12
AC107032.1	TUFT1	MROH7			LINC01948	AP001029.2	SMOX
AL022324.2	ABLIM2	SMARCA1			FAM85B	PTPRG	FCGR2B
BTN3A2	TNNI3	SMAD1			SEMA4G	CCDC188	ANKFN1
ZNF804A	RNF165	FHIT			HMCN1	DUSP4	S100B
PSTPIP2	CRLF2	AC022784.8			RENBP	AL158071.4	SOWAHC
EVI2A	RAB3C	AC239798.4			DOK3	GNAZ	DYNC1I1
KSR1	IL9R	KBTBD11-OT1			CBSL	SNRPN	LINC01123
GOLGA8O	AC004233.3	ZNF528-AS1			AL844908.1	SRGAP3	LINC02217
ALG5	AC044836.1	CKM			CRISPLD1	TGFB1I1	BCL2A1
ALCAM	LINC02356	NFYC-AS1			NR1H3	AKR1C8P	AL136146.2
MRPS31	CLEC4A	AC006974.2			SRC	AC004817.3	AC004847.1
AC055822.1	FFAR2	SYNJ2BP			MED12L	IL1B	AC087741.1
PHF11	GRK1	AL031722.1			FZD9	NBEA	EPB41L3
AC025569.1	SMAGP	AL390036.1			CAND2	PCDHGA12	AC007336.3
AP001324.1	TFAP2A	PCDH7			FCER1A	RASL10B	ANO9
HERC2P2	CHIT1	SMAP2			CFP	TRGV9	ITGA2B
TBL1X	TMEM254-AS1	SRGAP2-AS1			PCDHGA7	HSPA8P4	ATP1A3
STK17A	WHAMMP3	LOX			AF127577.4	BDNF	TNF
SLC45A3	LINC00500	ELOBP2			JAZF1-AS1	ELAVL4	FAM218A
GOLGA8M	ZDHHC2	INPP5J			ADGB	PPIAL4C	AL160408.3
UNC80	LINC00477	ARFGEF3			RBFOX2	UNC79	GNGT2
	AC007278.2	AC006372.1			ERV3-1	AC015911.3	GNG11
	CYP51A1-AS1	RN7SL138P			AC009275.1	DGAT2L7P	C14orf132
	LYPD5	AC083906.3			AC015849.5	AL133371.1	AC074138.1
	LINC02577	CIART			AC124947.1	SLC2A4	AC116351.2
	CACNA2D1	JHY			TMEM229B	ALDH1L2	DLX6
	IL22RA2	PCAT7			SPTBN2	GAS1	TRIB2
	TRANK1	CYP46A1			NLRP11	KIR3DX1	ZC2HC1A
	AL009178.3	AL121834.1			AC040160.2	FRG1BP	SLC12A5-AS1
	DMTN	RGS8			AC093151.3	NEGR1	HMX2
	RASGEF1B	CREB3L1			AC109466.1	MEGF10	MFSD6L
	LINC01762	FAM111B			C10orf105	AJUBA	EEF1A1P30
	AOAH-IT1	CDKN2C			ZNF117	PLA2G5	FAM167A
	SRSF12	PRSS12			FABP7P1	AKR1C3	BTBD7P1
	UBASH3B	FGF2			TEAD2	PROS1	TNFRSF13C
	ADAM19	SGCG			TTLL7	ZNF571-AS1	LRRC37A6P
	ADAM8	PTPRF			ZNF469	BICDL1	DDN
	SLC9A3	GCNT2			CYP2T1P	AMOT	AL596087.2
	AC243960.1	PAQR8			LTK	FLRT2	MYBPH
	DLGAP1-AS2	AL603839.4			PRKN	PRL	IER3
	CRTAM	IGLON5			MGMT	AC090510.3	AL118505.1
	CHI3L1	RLF			MS4A2	LINC01222	LPAL2
	PCSK6	COL14A1			MYL9	SLAMF8	RF00012
	ADAM28	AC018529.2			AC006033.1	AP002358.2	FAM222A-AS1
	C15orf48	GABRE			B3GNT7	ADGRG6	CFH
	NCAM2	AL136361.1			LAT	LINC01388	SLC26A11
	AC021205.3	NUDT12			SIPA1L1	DBN1	LZTS3
	RN7SKP26	ECM1			AL451069.1	PRRG1	AC007952.4
	AP002884.1	AATK			HLA-DPA1	VEGFC	C3orf52
	GPR20	LRRC17			AC006460.2	PLA2G4C	KIF1A
	C1QB	ARHGEF26			DUXAP2	AC110285.5	CD44-AS1
	NFE2	ANKRD20A7P			CAV1	DMWD	COL11A1
	AC021127.1	KLHDC7B			STK33	DDR2	AL096803.1
	IRGM	AC068413.1			RAB36	RNASE1	LINC01468
	SPOCD1	AL031985.3			KCNH2	SRPK3	AC100803.2
	NOTUM	EXOC3L4			WDR45P1	ADAMTS7	IL7R
	MISP3	TREML3P			APLF	AGGF1P3	CST7
	AC092070.2	UGT8			ELOVL2	ERICH4	APOBEC3H
	EFCAB12	RRAGD			LINC01796	NFATC4	UPB1
	MIR4802	OR2AG2			ADAM11	AL359504.1	KIRREL1
	STK33	GRAMD1B			AP003108.1	FAM167A	IL18RAP
	PLPP3	CADM2			LRRC37A9P	C3orf70	AKR1C3
	OR51R1P	BX323043.1			OPRL1	AC092332.1	LINC02569
	SLC29A4	PDZD3			AKT3-IT1	PSAT1P3	TMEM163
	SLC18B1	SRRM3			AL137186.2	LINC01796	LINC02218
	FAM111B	LINC01088			DLG2	AP001029.1	LINC01602
	METTL9	AIG1			S100B	TP53	AC132807.2
	LPL	NBPF17P			AK5	NECTIN4	CCL2
	RNU6-196P	RPS4XP9			RHBDF1	BCAT1	NCAM1
	SPTBN1	JPH1			SDC1	PTGDR2	AP003108.1
	ADORA3	PLXNA4			FZD7	LPIN3	AC015911.3
	LRRC10B	PPARGC1A			CLIP4	AL139161.2	EPHB3
	NAV1	TRANK1			LINC01664	UNC5B	CDC42BPA
	LRRC75A	AC025678.3			MLXIPL	KREMEN1	BMP2
	AGAP7P	SLC40A1			AL450468.2	AP001057.1	ZDHHC11
	ANKRD26P3	ZBED6CL			NOS3	SLC7A2	NAV3
	TRIM71	SLC1A1			HAPLN3	NT5C1A	DLX5
	IL18RAP	COL4A4			CAMK2B	RHBDL3	AC008060.4
	MCF2L	FAM129A			AC008105.2	MAPK15	SLC2A4
	CELSR3	DLGAP1-AS3			RHOH	AC116348.3	FAP
	LINC02026	A4GALT			ADAMTS13	FZD3	FGFR2
	LINC02102	NPAS4			AL139125.2	DZIP1	FRMD6
	HSD17B14	DPY19L2			KIF17	SPATA9	GPR20
	RPS3AP34	FHOD3			ARHGEF17	AC100771.2	RNASE6
	HRC	NBPF3			RGS3	APOC2	AC004585.1
	ABHD17AP5	VSTM4			PBX4	CACNA1D	AC093525.10
	HSPA8P14	DPY19L2P3			LINC01347	CAMSAP2	DPP4
	RNF5P1	PIFO			MYH10	TBC1D4	NGFR
	DRC1	AC090515.1			RAP1GAP	DNER	LINC01226
	RASD1	AP001636.3			C11orf45	WWTR1	PPP1R8P1
	IGSF3	TBXA2R			ARHGAP5	NOTCH3	DLX6-AS1
	PPM1H	PDCD6IPP1			KANK2	HERC5	RAB37
	OR52K3P	ADGRD1			PCGF2	RIMKLA	ATP2B2
	RGMA	ZNF366			AL159169.3	RHOBTB3	RNU5A-8P
	LYZ	ADGRB3			WDFY3-AS2	BMP2	TP53
	FXYD6	ADORA3			KIF5C	MAK	ABHD12B
	AC007673.1	PRSS36			CCNB3	RNF150	HOXC6
	RAMP1	AC092198.1			AL160408.3	TEAD4	CNTNAP2
	CXCL10	PCDHGA2			RNU1-120P	RGS9BP	AL133371.2
	LINC01277	AC099508.1			LPCAT1	ATP6V0E2-AS1	SCIMP
	OR52K1	HOMER2			ADAMTS9	ARHGEF12	CXCL8
	AC006372.2	TMSB15B			TMOD2	NDNF	SPRED1
	MYO1B	ALDH2			CERKL	THBD	WNT10B
	BAALC-AS1	PCDHGB1			MAGI2	AC105235.1	APCDD1
	SGMS2	RAPGEF4			TFAP2A-AS1	F2R	ZFYVE28
	AC017100.1	TCEAL3			MAFB	FNBP1L	SEMA4G
	MAP3K9	ANXA8L1			BX537318.2	AC125603.1	LINC02577
	LINC01232	AL050341.2			AC098934.1	SEMA6C	AC079174.1
	TENM4	ZFP69B			PALM	CCDC170	IGLV3-9
	HGD	TMEM200A			LPAR3	LINC01679	SULT1B1
	RAB11FIP4	CCNI2			C5orf42	NCS1	AC132807.1
	LINC00694	AC105265.2			TCF7L2	AC008060.1	CYBB
	SEC16B	DNAJC1			CASC15	NMUR1	AL121835.1
	PTP4A1P3	AC116651.1			RHOBTB1	WSCD1	TUB
	PCED1B	LAMP3			NPR3	ABHD12B	FAM135B
	ABCB11	AL158211.4			AC091564.4	PIEZO2	FIRRE
	AC124248.1	GPR137C			HPCAL4	RN7SL68P	CEACAM1
	PNMA2	GXYLT1P3			AP002851.1	AC011840.6	NUTM2E
	PCED1B-AS1	SALL1			ABCA13	KDM5B	COL1A2
	PSTPIP2	AC234782.2			AC241520.1	PDZD7	PDE3A
	PCAT7	CCNO			NEFH	PCDHGC5	AC005532.2
	AC083973.1	KCNF1			CCDC170	CNTNAP3	PPP1R3A
	UPK3B	OR6A2			SNX18P3	AC106738.1	NPIPB8
	AC007278.1	AL136116.3			ITGA6	NLRP2	NPY1R
	P2RX7	HRC			MMP9	AC109826.1	AP005060.1
	ETNK2	AC010980.2			ECHDC3	PAPOLB	ACAP1
	PRSS57	AC016877.3			STAG3	LINC00461	STAB1
	SOCS2-AS1	SULT4A1			INHBA	GRID1	RPS24P17
	CYB5R2	AC003681.1			LZTS1	ANKRD35	IL1B
	CACNA1F	MCOLN2			UGCG	AC125603.2	AP001065.1
	NPTXR	PLCB1			AUTS2	NLRP11	AC011511.5
	AC008568.1	RTN1			AC004865.2	CHSY3	CC2D2A
	TMEM236	ARNTL2			CCL2	MMP14	AC051619.5
	NRP2	AL513534.1			CASKIN1	PHKA1	MAGI1
	BIRC7	ZMPSTE24			ZDHHC11	HS3ST3A1	FCER1A
	CD9	VWDE			DNAH17-AS1	MPP6	TLE2
	APBB2	LINC01230			GPR82	WNT9A	ELOVL6
	HESX1	AC034102.1			CCDC151	GFPT2	BOLA2P3
	FCGBP	LINC01257			ST8SIA6	MYO7A	PAK3
	LOXHD1	FAM46A			KL	FOXP2	AL442067.2
	REELD1	PTPN3			CIB2	HOXA13	AC009123.1
	TSC22D1	LINC02223			HSPA8P4	SSTR2	TOMM20P2
	SPTA1	MT1L			ADORA2BP1	UGCG	AL157714.2
	MT2A	SLC35F1			AC093567.1	WASF3	IL31RA
	AC068987.3	C1orf54			RUNDC3A	LZTS1	AP000802.1
	HOMER3	GGACT			MYO1A	AC092809.2	AL139125.2
	BCL2A1	ZNRF2P2			EXPH5	ALOX12	HTR7
	CES1P1	MEIS3P2			PCDHGB4	KLRC4-KLRK1	FAM78B
	RAG1	LRRK2			SHISA3	CSRP2	GALNT18
	BTBD6P1	PCDHB10			NLRP1	SYNC	CD163
	RET	IL9R			DUSP9	U52111.1	FOXA1
	AC100803.2	GLCCI1			NLGN2	GAD1	CELA1
	LRRC37A4P	AC006372.2			C12orf75	SHOX2	ZNF563
	NRIR	ANKRD36BP2			LINC01146	SCARA3	FCMR
	SLAMF7	NYNRIN			OSCP1	CHST2	SHISA2
	GRAP2	SULT1A2			RTL3	AL160290.2	AC068733.3
	CACNB1	ADAP2			KIR3DX1	CBARP	PITX1
	AC137894.1	GNLY			CCDC74B	NKD1	CSMD1
	EMILIN1	P4HA3			AC009950.1	NAALAD2	VSTM2L
	SAMD9L	METTL7B			C3orf18	CCND1	AC138904.1
	LINC01451	DNAH14			CGN	GPR84	VEGFC
	CHRFAM7A	RIMS2			SLC4A4	ICAM5	NTRK3
	NANOGP4	GALNT12			AP000787.1	AP000943.2	ARPP21
	SLC2A10	M1AP			MOCOS	DLL4	MFAP2
	SGO1-AS1	ITGAX			TNFRSF10C	GREB1L	CEMIP
	KRT80	AL137847.1			CCDC74A	CREB5	CD180
	ASS1P1	KIT			LINC01600	BTBD7P1	KRT18
	AL354707.1	KIAA1211L			GPC2	ANKRD2	YPEL4
	HTRA4	SLAMF1			AP003557.1	CD40	IL18R1
	AC008443.6	SLC7A11			LINC02217	TNFSF12	AP000251.1
	C2	AGGF1P3			DIRC3	SLC16A10	PLAG1
	JPH4	AC092723.5			SLC1A7	RNU6-821P	NLRP1
	EXPH5	FN3K			AC108865.1	ANKRD18DP	LILRA5
	LINC01625	HHIP-AS1			SLC28A3	CSMD1	ALOX12
	HAVCR2	GNA14			STAC	SPARC	OLFML2B
	AC083906.5	FSIP2-AS1			FUZ	IGKJ3	UNCX
	AL365436.2	DSC2			LTC4S	OSCAR	HPD
	TBC1D2	ID2-AS1			ARHGAP22	HCN2	CLEC4M
	SETBP1	OIT3			PPIC	PDE7B	PLXNA2
	TUBA1A	ARMC2-AS1			AL355512.1	IQGAP2	Z98884.1
	AL359513.1	AC006924.1			AC010615.1	HES2	VWA1
	EML6	WBP2NL			AC137932.3	SERPING1	AC138123.1
	HIST1H3E	GPM6B			RGS9	WDR17	ST8SIA6
	CAMKV	GOLGA8IP			CCDC92	CNTNAP2	AC007278.2
	NID1	LANCL3			CDC14B	MIR137HG	AC124947.1
	DND1P1	AC090912.2			BMPR1A	TCF4	DNER
	AP000251.1	TTC39A			APBA2	MAP1LC3A	AC110285.1
	DOCK9	TRHDE			AC026748.1	TCN1	HSPA12A
	BEND7	AC008972.2			STMN3	BATF3	MPZL2
	TC2N	AL109918.1			PCDHGB5	INHBA-AS1	HUNK
	SYT6	DNAJC5B			FBLL1	STON2	POU3F3
	Z73965.1	EGLN1			C2CD2	TRPV3	CD1C
	GALNT3	TFEC			PCDHGB6	AC016710.1	CREB5
	MAN1C1	TMCO2			RHBDL1	CDYL2	RAB42
	C2orf15	LAMA2			RIMS2	ITGB3	CXCL1
	FN3K	KRT8P45			IL31RA	DDN	HOXB6
	B4GALT6	RIMS4			TSPAN4	AL121835.1	SARDH
	LINC02193	MTMR7			FPR2	AC011933.3	CYSLTR2
	MIR6503	AC239798.2			GUCY1A2	FAM72C	EFNB3
	SRGAP2-AS1	HLA-DRB5			RPH3AL	KIF25	AC004485.1
	APCDD1L-AS1	SLC47A1			ZNF695	RHPN2	CCND2
	HID1	XK			CTNND1	GJA1	ARSE
	CD300E	SHISA4			CFAP47	PTH1R	SMIM25
	SMIM24	AP001107.5			CCDC188	CTTN	USP32P1
	PTAFR	GATM			MIR2052HG	AC003992.1	TRIM22
	RDH16	CHCHD3P2			AC098487.1	ZSCAN23	IGKJ3
	AC004816.1	GAREM1			LRRC3	C2orf27A	FN1
	PAQR8	CALN1			ME3	AL158071.2	SERPINB9
	SCPEP1	AC006042.4			DES	AC104135.1	FOXD3-AS1
	SERINC5	KIAA1324			AP000790.1	RGS8	LAMP5-AS1
	MS4A4E	KIF13A			TSPEAR-AS1	AC011893.1	DNAJC12
	MAPK13	OXCT2			BACE1	UNC5A	GAD1
	EPHA1	SSPO			GPR153	PPM1E	OR5B21
	MANSC1	IFITM3			RHPN2	MTCL1	CRISPLD2
	ACOX2	SLC25A27			ZDHHC1	SULT1B1	AC243965.1
	CC2D2B	CA3-AS1			FGFR3	KIFC3	PLP1
	MATN2	AL359697.1			SHE	COLGALT2	CDHR1
	CRYL1	HSPE1P26			DNAH14	LINC01123	MYH6
	NANOG	LINC00552			AC005089.1	SLC1A7	ANKRD22
	SIM1	PAX5			CCDC113	ABCD2	AC103796.1
	AL031123.2	AP001267.3			AC241952.1	CFAP46	CCDC144A
	AC107959.3	SH3BGRL2			ZNF253	LOX	MIR6859-4
	ANXA2R	MAP2			LINC02223	MEX3A	ANO4
	MARVELD2	AC091305.1			PRDM6	NEUROG3	PRSS57
	YBX2	FOLR2			SPOCK1	TCF23	AC092821.1
	AC023469.1	KLHL35			CHST13	RFTN2	CCDC80
	SERINC2	BEND7			HSPA1A	AQP3	ARHGAP5
	SGK1	ARRDC3			ZNF738	LMLN-AS1	PLA2G5
	ABCC3	PRRG4			MIR571	AC091564.4	DSEL
	TLR7	ECHDC2			KCNMB1	AC146944.4	UTF1
	EYA1	LINC01154			AC106820.2	CHCHD3P2	AP001107.6
	NLRC3	TCF7L1			C4orf19	IRS1	PRR29
	TP53I11	DNAJC22			AC138123.1	IRF4	IGFBP5
	XK	DNM1P47			DNAH10OS	BEND4	AL138899.1
	LINC00865	AC008568.2			AHNAK2	TMIGD3	TNR
	PECAM1	FOXD4			FCER1G	HAND2	SV2B
	JMJD1C-AS1	FCHO2			HIPK2	RHOH	FRMD6-AS1
	RAVER2	RIMBP3C			CASZ1	ZNF804A	KIAA1217
	JAZF1	GATA2			SSPO	AL109659.3	C12orf56
	DHRS3	ARPIN			AC011933.3	LINC00996	GDF10
	REPS2	CRB1			PTPN13	IL2RB	SEPTIN10
	LINC01619	STXBP5-AS1			IL2RA	TREM2	TRDC
	TACC2	VSIG4			HLF	PRAF2	AUTS2
	AC015712.6	LINC00884			AL023693.1	PTPN14	KCNG2
	AP003108.1	VLDLR			LINC00504	PPP1R8P1	MGAT3
	SLC6A16	CAMK4			RN7SL37P	SERPINA1	NPY5R
	CA11	GUCY1A2			THSD4	ARHGAP5	AC093772.1
	SMIM2-AS1	SLFNL1			TCEAL1	TSPAN9	IGKJ4
	CDHR2	AC005225.4			TLE6	MSL3P1	RHPN2
	HSPE1P26	EDARADD			SLC9A9	AC090241.2	ESR1
	GSPT2	HCP5			DPF1	CHRNA5	TRGV9
	CPNE9	AC087273.2			HABP4	ASPHD1	NIPAL4
	HGF	RET			AC103718.1	KALRN	HORMAD1
	NPIPB6	CAMP			SHROOM1	LGALS3BP	RASL10B
	GPC5	IGSF6			SRGAP3	PID1	NFE4
	DLG5-AS1	LINC01504			ZNF568	WT1	ZNF185
	C3AR1	TTBK1			PSD3	DPY19L2P1	AC098850.3
	SAMD4A	AL162726.3			ONECUT2	LIF	SPATA6
	CARMIL2	TXLNB			EEF1A2	ROS1	CPLX1
	TPTE2	HHLA2			BIN1	PCDHB10	FGL2
	KIAA0513	SLC4A4			CYBB	LAMP5	PAX8-AS1
	PPM1M	AC239799.2			GPR35	AL096803.1	BDNF
	DNAJC6	STARD13			NPIPB8	TWIST1	SNCA
	GOT1	KCNMB2-AS1			NOTCH3	NGFR	JAK3
	AC092902.2	GIPC3			GGT1	AC023906.5	AL442067.1
	SARM1	C2			CD163L1	AL136018.1	IGKJ5
	YPEL4	MAN1C1			HOXC6	APLP1	TUB-AS1
	TCEAL4	AC092809.2			PCDHGA8	CAV1	AC027243.1
	LINC02256	B3GAT2			LIF	AL356417.3	LHX6
	AP000365.1	SLFN13			AGT	ANKRD20A7P	LIFR-AS1
	FYN	AGT			LINC02298	WASF1	KRT81
	WNT5B	TRHDE-AS1			AC132807.2	CCND2	FSTL4
	AC006378.2	HMGB1P41			ITGB3	FBLL1	CLEC10A
	GXYLT2	FGD1			ZBTB38	FGL1	KLRC3
	AL033527.4	GPR160			LINC00467	AC092378.1	LINC02128
	SMG1P4	AL445472.1			CASK	PTPN21	AL132655.3
	LINC01268	WDR78			LINC01226	SNHG14	OLFML2A
	FRMD4B	SERPINF1			TANC1	NMNAT2	AL645608.7
	CHST12	COL8A2			CARD9	AC007608.4	VENTX
	NMRAL2P	DLG5-AS1			KIAA1211L	HSPD1P11	STC1
	F8A1	BIN1			BACE2	IGLV3-9	ZNF502
	SEMA6D	CERS4			OAS3	THSD7A	SCHIP1
	AOC3	HDAC9			CERS4	ZNF483	CYGB
	CHDH	GUCY2F			MORC2-AS1	CNR1	LINC02181
	ZNF467	AC079336.5			NR2F2	AL162726.3	FSD1
	AIM2	SHISA3			ZNF382	BICC1	OCSTAMP
	CD200R1	MAPK13			LINC02344	KLRC4	TUBB2B
	ID3	HMSD			GPRIN1	GABBR2	IGF2BP3
	SAMD12	AL031289.1			DAPK1	COL15A1	FLNA
	KCND1	SEC16B			ALPK3	MIR3666	BBOX1
	ADRB1	AC104248.1			CCDC180	HOXC-AS3	IRF4
	SP140	NUAK2			LBH	AP003390.1	MAOA
	NPM2	BMI1			AC109460.1	CGNL1	AL589843.2
	REM2	PRKCZ			RPL5P13	HECW1-IT1	RN7SKP283
	SLC4A5	ARRDC4			IRX5	IGF2BP3	MBNL2
	AL022326.2	ICA1			LINC01122	OSBPL10	SLC12A3
	ATL1	KLHL30			IRX3	NPDC1	PID1
	LRRC37B	SIGLEC1			BVES	LRRC52	CCDC182
	AC125611.4	AL356966.1			CCDC68	ANKRD7	SLC28A3
	AIG1	AC022784.1			TNIP3	IL7R	LINC01150
	OCIAD2	PLXDC2			ZNF358	MLPH	AC005186.1
	LYRM9	OR52K3P			FRMD6-AS1	FAM171B	AL109659.3
	NHSL2	FAM84B			KREMEN1	WT1-AS	HMX3
	SAT1	FABP3			AL353593.2	DLX3	RPSAP47
	KLHL30	SLC7A10			CD209	KLRC3	LINC01775
	AC010306.1	TPTE2			SIGLEC12	SPATA6	B3GALT1
	MIR9-3HG	TMCC3			BX539320.1	PLEKHO1	JAML
	MAFB	LRRC43			NWD1	C8orf88	ART3
	LINC02391	PLCL2			TRGV3	GABRE	AL138899.2
	GBP2	SLC17A5			ABI3	LHFPL3-AS2	ENPP6
	TFAP2A-AS1	AL033527.3			MSX2	CFH	COL5A1
	ST14	MEST			ANKRD2	BARX1	L3MBTL4
	KANK4	TTLL7			DPY19L2P1	RGL3	HLA-DPB2
	DNAH11	FLRT2			BVES-AS1	HIC1	LINC00599
	SYNE2	LRRC1			HK3	PKDCC	GRID1
	IL18R1	AC010306.1			PI15	ITGA1	SDK2
	TNFSF15	ZYG11A			ALG1L	RTL3	AC110285.5
	PTPRH	SYTL3			AC022973.4	PCDHB12	LINC01679
	CFAP57	MCIDAS			TEKT4P2	AL353150.1	GGT5
	C3	PLB1			HDX	ASS1	AL109659.2
	CES1P2	APOL1			AC010643.1	TRGV3	HTR2B
	ICAM2	SLC35F3			FAM109B	RTN4RL1	LINC01798
	AC010980.1	CYP2J2			COL15A1	PCDHGC3	L3MBTL4-AS1
	ACAP1	ALCAM			MAML2	VASH2	LXN
	WNK4	MARK1			AC096537.1	AC073109.1	IGKJ1
	NR2F2	AC006042.3			SLITRK5	SPIRE1	RAP2A
	AC084036.1	LINC00654			TRIO	AC008840.1	ZNF883
	TSC22D1-AS1	FGD4			NKAIN1	DYNC2H1	MIR181A1
	C3orf20	SEPT4-AS1			LGALS12	CCNO	IGLC2
	PAPSS1	LINC02542			IFI16	IKZF2	AC022415.1
	RPS26P21	LEPR			SHISA8	AC008060.4	CFAP46
	RBP4	SLC10A4			ASGR2	SYNM	IGF1
	AC123777.1	GPR61			MMP11	CYGB	LRAT
	PARP15	SPP1			ZNF488	ROBO2	HOXB9
	CNR2	FLRT1			FKBP9P1	PGBD5	OR1G1
	AL359697.1	DISP1			LDLRAD2	EFNB3	MIR181A1HG
	TRIM72	VWF			AC007405.3	GLIS3	CLECL1
	MGLL	SLC8A1			ALDH2	TMEM204	BCL2L10
	AC010173.1	ANK3			PLEKHH1	CHRM4	KCNK17
	OCLN	AL078599.2			SHISA4	SRGAP2D	ERVFRD-3
	EPHA2	HCG23			BICC1	ENPP2	BLK
	AC008568.2	AL451062.2			ZNF350	AC124319.2	KRT23
	VSTM2L	RAB13			SERPINE2	ADAMTSL2	AC091133.4
	DCLRE1CP1	AC068987.3			MYO7B	STC1	GABBR1
	PLXNA4	TPM2			MATN2	AL354892.2	IGKC
	PLD4	BVES-AS1			AP003774.3	HOTTIP	AC004870.2
	ABCC13	THNSL2			Z92544.1	TYRP1	EDA2R
	AC005077.2	TSPEAR-AS1			PTPN21	MYO10	AGXT
	PDE1B	AC105233.5			GMPR	PAK5	AC107980.1
	UGT8	KDM4A-AS1			GPC4	PCDHGC4	AC022075.1
	TPST1	BX842568.3			EFR3B	SP9	CNR2
	IGSF9	HESX1			LINC01684	AJ003147.2	NKAPL
	CEMIP	TMEM37			TNFRSF13C	TRPC1	AL449423.1
	STXBP5	ERVMER61-1			MCOLN3	LINC01230	LDHC
	SH2D3C	OLIG2			LINC00051	C14orf132	TMEM204
	DEPP1	SNX9			SCN5A	ZNF568	TRIM61
	SOCS2	LARGE1			LINC02128	FLT4	MIR181B1
	AP003064.2	SMIM2-AS1			ADGRB3	RN7SKP283	FAM198B-AS1
	CLTRN	PIEZO2			CLEC10A	DPP10	HS3ST1
	SULT1A2	SPTBN5			RAB3IL1	PYGO1	LINC00540
	FLNB	ZNF257			HLA-F	AC008696.2	TIAM1
	BX539320.1	AP000808.1			CAPN5	SNORD116-17	MRPL42P6
	MDK	KIF17			RNU6-1003P	AC125807.2	RNU1-85P
	DAPP1	CXCL12			RPSAP36	LINC01229	FCN1
	KCNQ5	ZNF670			AC138904.1	PTGER3	ITPRIPL1
	SPINT1	JAG2			PPIAL4C	COL11A1	PPFIA2
	LINC00346	ZFHX3			TMEM51	FSTL4	FAM69C
	NKG7	AOX3P			ZNF544	EPB41L2	KCNE5
	JAK3	CRIP2			CNGA4	FIBCD1	URAD
	GTF2IP7	ZNF491			PLPP3	LAMB2	NAALAD2
	ZBTB16	SNX10			STARD13	TENM3	LIFR
	GOLGA8A	TGM4			DNAJC12	SLC28A3	FAM109B
	ALDH3A2	SIGLEC16			ADGRB2	TSPAN12	KLRC4
	STXBP5-AS1	AL023284.2			WNT7B	TREML1	PTPN13
	GTF2IRD2P1	RTL8B			PCBP3	SCHIP1	HIST1H3E
	NLRC4	LINC02257			SPATA18	HLF	TRGVB
	AL137145.2	ABHD11-AS1			PFN2	AL022722.1	RF00003
	ARL5C	GJD3			ZNF141	BOLA2P3	LINC00581
	KCNK12	DLEU7			BRSK1	POU4F2	PIK3CD-AS2
	GABRR2	GPX7			MCC	RASSF9	OSMR
	ADPRHL1	TSSC2			HTR2B	CYP1A1	AL606534.5
	DLL1	DAPK2			SELENOM	B3GALT1	GLB1L2
	MARCKS	PAQR5			HYDIN2	ARPP21	AC022182.2
	LINC02021	KCNIP3			ZNF665	RPL17P19	WNT5A
	AL391425.1	LINC02344			STC1	NEURL1	AC005833.3
	AC020765.5	DCLRE1CP1			KIF21A	SLC30A3	MAPK8IP1P2
	CYP1B1-AS1	AC148476.1			BEND7	SCG3	IGSF10
	ARMCX5	RARRES1			CDA	HMCN1	RNASE1
	RGS1	CCDC30			NKAPL	PAK3	SYT2
	AC136475.5	DDX60			GFRA2	MLXIPL	CALB2
	NEURL1B	LINC01800			CPLX1	AC092685.1	KLRC4-KLRK1
	ARMC12	GALR2			DLL3	AC006974.2	ZNF677
	FBXL16	PDGFD			HLA-DRB5	ZYG11A	LHFPL6
	AC007000.2	CLEC5A			LINC01534	ZIC4	AL589843.1
	LINC01505	ADAMTS12			CAMK1D	LEF1	ADAM29
	AC010247.1	NKX3-2			ANKRD20A1	AC016573.1	MEIS1-AS2
	ZC3H12C	CUEDC1			ZNF385D	AC093772.1	ANGPT1
	CBLN1	URAHP			ARMCX4	CNTN4	CASK
	GRAMD1B	SDS			MCF2L2	ENPP6	HOXB-AS1
	CD74	CD109			CEMIP	AC074050.4	WASF3
	AL390036.1	NEB			RFTN2	LHX6	ZIC1
	CPSF4L	RHOXF1P3			DNAH8	AL355303.1	GJA1
	LYPD3	RGPD2			ZNF883	AC016877.3	AC093763.2
	ZNF366	AC138207.8			PATJ	DYRK3	LINC01225
	AC053503.2	CD24			TBC1D9	ZNF607	DOCK1
	IGFBP7-AS1	ST3GAL6-AS1			BOC	KIRREL1	AC002070.1
	LINC01097	AHNAK2			CAMSAP2	DMPK	LINC00939
	SH3GL1P1	GSN			TLE2	AL450468.2	PEG3
	B3GNT8	FAM95C			C1QL4	RF02204	LINC01954
	AL590428.1	HNF4G			IL1B	AC022075.1	GNG2
	AC008957.3	AC090796.1			ECI2	DLL3	ENPP2
	RAB27B	SNX18P3			OLFML3	HTR4	FAM189A1
	RUFY4	RGCC			SLC46A1	AL109659.2	ICAM5
	AC005332.3	CCDC148			CYP1A1	GOLGA8DP	AC097652.1
	HLA-L	B3GNT5			ZNF541	AC008406.3	PRKG1
	AL590652.1	TBX4			TSPAN12	ALDH1A1	GLB1L3
	CDA	ZNF467			ANKRD18A	AC132807.1	HS3ST4
	B3GNT5	CRLF2			CLSTN2	LINC02204	LINC01012
	AC126755.1	ZNF488			LHFPL6	ZNF92P3	LRRC52
	CCL22	LINC00886			KIAA1549	SULT4A1	HOXB8
	PIK3R6	HIST1H1T			USP32P1	AC018462.1	CDKN2B
	LRG1	AL603750.1			DNAH7	VENTX	ZNF483
	AC239803.3	PCDH12			AC011899.2	GDPD4	KDM6A
	RF00322	BX284668.2			LINC01971	LINC01645	ZFP37
	AC004584.3	MED12L			JCAD	EML1	AC103702.1
	MEST	ADAMTS17			TP73-AS1	HIST1H2BB	NDN
	SUCLG2-AS1	MMP15			AP000943.2	AC079910.1	AC079363.1
	SMIM25	PCDHGA1			C1GALT1C1L	IGKJ5	AL359922.3
	ZNRF2P2	CNRIP1			GNG4	TUB-AS1	ZNF486
	AC074141.1	ABHD17AP5			NMNAT2	CAMK2N2	HDX
	PCBP3	AC012150.2			ICA1	AC007608.1	AC011893.1
	HES1	C3orf70			ENPP6	ATP1A2	GPRC5D-AS1
	AL137145.1	AC102953.1			FMN1	HORMAD1	LINC01929
	SCML1	DHRS4L1			CALHM2	LIFR-AS1	C5orf66-AS1
	HLA-DRB1	TLN2			MGLL	EGFR	IGF2BP1
	NRXN1	ZMYND12			KIAA1522	CLEC10A	MKX-AS1
	SLC10A2	HSPA8P14			FOXC1	HSD11B1	AC096631.1
	SMIM10L2A	STXBP5			STOX1	EDNRB-AS1	TMC3
	METTL7B	SAMD14			TUBA3FP	DUSP5P1	PCDH18
	PGAM1P7	LINC02026			UNC79	TTPA	HOXB2
	ALDH8A1	EPSTI1			SPATA9	SLC25A48	GZMA
	CMTM8	AK4P3			TP53INP2	HOXB6	TRGV10
	TAS1R3	AL590652.1			SYNPO	KIAA0408	CD1A
	Z84485.1	AC072062.1			KLHL23	AL132655.3	FAM50B
	SYCP3	NFIA			FAM50B	SLC4A4	MEIS1
	AC015712.1	GPRASP1			CDH23	MIR2052HG	ZNF229
	MOCOS	ZNF528			SLC26A11	VN1R84P	INHBA
	LY86	SFTPD			C1R	AL359504.2	KLRC2
	P2RY10	FRMD3			TMEM2	AL713998.2	IGLL1
	RNU6-8	AP001148.1			LINC00865	MBL1P	PSMA8
	EPHB1	TUSC8			SPATS2L	AC008632.1	IL2RA
	TGM2	VEGFD			FRMD6	LINC00472	KIR3DX1
	SLC16A6	PECAM1			ASAP2	AC025283.3	CDH6
	NOX5	ARHGAP24			TGFB1I1	BOC	PTGIS
	UST	MLF1			RHOBTB3	SLC16A9	APOL4
	APOL1	RASGRF2			KIAA0408	TUBB2B	WDR17
	SNORA47	TNFRSF9			TMC7	ZNF880	TMEM233
	MN1	PLLP			SESN3	RTL5	RAB34
	AC100801.1	TCEAL6			AC026801.2	CCDC85A	MKX
	ADAMTS12	PXN			KIRREL2	GJA3	PURPL
	AC007879.3	MTUS2			PELI2	AC004870.2	FUNDC1
	AL138781.2	KCNMB3			AATK	SLITRK4	EMD
	CYP51A1	RASAL2			TCF23	LINC02377	CDKN2B-AS1
	COL6A3	AC010643.1			RNF157	CSPG4	ZNF595
	CDK14	A2M-AS1			CSF1	LHFPL6	MTAP
	SPINT1-AS1	HSD11B2			KIAA1211	MYZAP	CDKN2A
	KIAA0040	ST3GAL6			AC046185.3	NAV3	PREX2
	SERPINI1	CRYBB1			TMTC1	CALB2	KLHL9
	SSC4D	ANKRD18A			NUTM2B	ADAMTS9	HOXB-AS3
	ZFPM2-AS1	MYEF2			LAMC3	ARMC4
	RAB40A	AP003774.4			KLRC3	PBX1
	ADGRL1	CLIC2			GALNT12	ESR1
	C11orf74	AL161785.1			AC105411.1	CLUHP3
	DHRS4L1	PKD1P5			CELSR1	AL139125.2
	LINC01124	BEGAIN			BMPR1APS1	AC005186.1
	GOLGA8S	AC012150.1			MAP7	RPSAP47
	PGAM1P10	AC010255.3			APOL3	ADAM29
	ASRGL1	BEX4			THBS1	CD1A
	FGR	PROS1			NDNF	GDF10
	CYP51A1P2	INA			APOBEC3F	AC093890.1
	SIGLEC9	FGF17			AC093890.1	AL138899.2
	RAB3IP	HOXA7			AC105402.3	LMCD1-AS1
	MAPK8IP2	MIR3936HG			AC106738.1	MS4A3
	PLEKHA1	LPO			ZNF571-AS1	ADORA2BP1
	UNC5CL	CACTIN-AS1			B4GALNT3	SLITRK5
	PNPLA4	AC124248.1			AC005342.2	AF131215.7
	STARD10	Z98885.2			PHYHIP	PTCHD4
	AC025171.5	SZT2			ZNF670-ZNF695	CD1C
	FSCN1	LINC02256			DHRS2	PCDH7
	PRAME	PCDHB11			ANKFN1	TRIM61
	F11R	AL138902.1			P2RX6	LRRC34
	FAM174B	C1orf229			FZD4	INA
	TMC7	PLD4			TP63	MYBPH
	DDX60L	ZAR1			INPP4B	CFAP221
	AC025280.1	AC107959.3			LYNX1	AL359195.2
	TOLLIP-AS1	SUCLG2-AS1			EPAS1	ANO4
	IL1R1	C9orf170			AC099518.1	TMEM163
	ZNF608	GLIS2-AS1			CLIC6	AC073534.1
	AC105402.1	EFEMP2			AL354707.1	STRA6
	PKD1L1	LBX2-AS1			CYGB	AL157832.3
	ZNF665	MOCOS			LINC02169	L3MBTL4-AS1
	AL356804.1	ATL1			NRN1	GRM1
	SLC9A7	LAX1			LRP1	ZNF883
	TMEM132B	MFSD2A			ATP8B1	AP000790.1
	SIRPB3P	FAAHP1			KLRC2	RAB6B
	CD70	ASB12			SH3PXD2A	PPP1R3A
	BTF3P7	PTGFR			AFDN	AC104073.4
	ADGRD1	DAGLA			FAM167A	AL158071.3
	PPP1R26-AS1	BIK			SDK2	CCDC144B
	TMEM71	PIP5KL1			AL590705.5	AC027243.1
	HOXA1	RNU4-38P			KDELR3	VASN
	SPAG17	CELF2-AS1			RAB3B	Z98884.1
	GAREM1	AC008013.1			MORC4	GALNT18
	ZBTB20	AC017100.1			FBXL2	IGLC2
	LCN12	DZANK1			PAPSS2	AC022415.1
	MYO7B	SELENOP			AL354809.1	FAP
	UNC80	SYN2			ARHGEF10	ZNF599
	SALL4	HYI-AS1			CAMK4	CTXN1
	AC093582.1	AC243836.1			LGI2	PIK3CD-AS2
	GRAMD1C	MYOSLID			GNGT2	AL034550.2
	CES1	SLC7A7			PALD1	ZNF185
	ABTB2	LINC01503			ARHGEF26	LRAT
	AP001962.1	KL			AC092821.1	PRTG
	GJD3	OAS3			IFI44L	AC005089.1
	TCTEX1D1	FYN			AC012066.1	HOXB9
	GATA2	AC017002.3			PNMA6A	MIR491
	PTTG2	PDE5A			GABRE	ADAMTS2
	AC079760.2	ZIC2			ANPEP	AC004485.1
	METTL7A	CD274			PCSK6	AC025271.4
	TLR3	EHD4			SH3PXD2B	OR1G1
	MEIS3	PPCS			BCAR1	HPD
	GPR150	STK31			ADAM23	PEG3
	GPRASP1	LMO4			CEACAM1	APBA1
	AP002851.1	TBX15			KLF1	ZNF502
	MGAT5B	BX284668.5			OR5B21	SHISAL1
	NRTN	SMG1P4			AC027243.1	ITGA2
	TNFSF13B	SYDE2			ADCY6	AP001341.1
	ASB2	GPR55			SLC35G2	ZNF91
	KBTBD11	ZNF205			AC008060.1	FAM218A
	AJ239328.1	MEI1			SESTD1	FOXD3-AS1
	AC005838.2	SEC14L2			SLC40A1	DMRTA1
	CDC42BPG	RPL7P50			PAX5	SDK2
	DSE	MATN2			MYBPH	SNX18P3
	ARRDC3	CCL20			LRP4	AL121929.2
	GTF2IRD2B	PDLIM1P4			WWC2	RF00432
	IGFBP7	LINC00504			AC007405.1	HOXC11
	ARHGEF10	TNXB			TRGJP1	PRSS16
	SVILP1	LARGE2			PIMREG	HIST1H2APS5
	FCER2	AC011450.1			ALOX15	WLS
	AC012414.5	PCDHGA3			MIR3142HG	ERVFRD-3
	SLAMF6	AL139421.1			WWC2-AS2	AC007663.2
	TUBA4B	ZC3H12C			MVB12B	BLK
	TMOD1	RASGRF1			AP002761.3	GLB1L3
	PSAP	ARHGEF10L			AL512329.2	AC008894.2
	NOMO2	TREML1			TGFA	CXCL1
	CHRNA7	DST			GREB1	SPATA20P1
	KCNK13	IQCD			REEP2	PCDH9
	TUSC8	HYAL3			AC007336.3	AC107980.1
	TBC1D1	APOC1			ZNF571	AL589843.2
	LINC01422	AC092574.1			MFAP3L	ZNF677
	AC156455.1	FAM131B			SLC25A48	SH3GL1P2
	TDRD7	KCNMB1			SPARC	AC008543.1
	HMGCS1	AC005618.1			GSTM3	AL589843.1
	CD300A	EDNRB			PTK7	AL138899.1
	AC025164.1	TPM1			AL590560.1	AC074138.1
	CMBL	AL138999.1			SDC3	PCDH20
	SYNGR1	TLE1			KIAA1671	AL449423.1
	AC098614.4	BST1			BANK1	PRKN
	CEP112	ANTXR1			ZNF607	DPP4
	PLCD4	AL162414.1			AL445228.2	ZNF737
	MUC20P1	LRGUK			NPDC1	SLC6A11
	CLCF1	LINC01814			POU4F2	AC020928.1
	COL23A1	PSPC1P1			FCN1	RHOBTB1
	PEAR1	TGFBI			ENOX1	LINC00540
	GTSF1	AL590822.2			SEMA3C	TMEM215
	ZNF69	AC015922.1			DSEL	PITX2
	CDRT4	VIPR1			GSG1L	RNU1-92P
	HCG4B	ZNF470			SOBP	AC132807.2
	TXK	COL26A1			ABCG1	ERVMER61-1
	FKBP10	AL031593.1			CCDC80	LXN
	UBE2L6	MIR137HG			JAK3	C3orf52
	PHACTR1	MANSC1			KIR2DL4	PAX5
	HTRA1	ZFP28			AL359504.1	KLRC2
	ADA2	P3H1			NEURL1B	DDX11L2
	NUDT12	PCDHGA8			KIAA2012	CXorf57
	DLG1-AS1	C4orf19			KCNK13	FAM201A
	TMTC2	ATG9B			LRRC4	RSL24D1P8
	AC215522.2	AC079328.1			HEYL	AC007336.3
	ZEB1-AS1	TOGARAM2			HAND2-AS1	RPS24P17
	PIGZ	KCNQ3			ABCA3	MMP2
	CHN2	LPL			ZNF540	ZNF205
	DRC7	AEBP1			EMP2	DCBLD2
	CD80	GPX1P1			NYNRIN	TAL1
	Z98257.1	KHDC1			ZNF525	NPY
	C3orf58	TSPY26P			SLC24A4	F2RL3
	WFIKKN1	C1QL1			C16orf45	IFI44L
	AP003774.4	FAM169A			P4HA2	TRGVB
	RN7SL130P	ANKRD34B			NDUFS5P5	PRSS51
	LGALS9B	GOLGA8A			AKR1C2	ALKAL1
	LILRP1	FILNC1			COL4A2	CBSL
	GRPR	AL391832.1			TMEM54	GCOM1
	A2M	GPR141			ATP2B3	EDA2R
	AC092821.1	HHIPL1			DLX6	POU3F3
	PGM1	TWIST1			TYRP1	AC002070.1
	AC005076.1	HEYL			MERTK	FAM189A1
	LMNTD2	TEAD2			LEF1	ZNF540
	BST1	AC008568.1			SMAD9	MAPK8IP1P2
	TMEM45A	PAPPA2			ETNK2	AL356133.1
	ACSF2	AL117339.5			LMCD1-AS1	LIX1L
	HOMER3-AS1	RNF217-AS1			TNFAIP6	DCLK2
	PDGFRL	MYO3B			RAB3C	PARD3
	MEI1	ZNF682			BATF2	SYT2
	AC087477.2	GPR150			SVEP1	SEPTIN10
	CD28	VANGL1			PTPRS	IGFBP5
	FAM198B	BCL11B			DLC1	TP53I3
	FRRS1	SLC26A9			SGMS2	LAMP5-AS1
	NRGN	MIR3666			ZNF829	LRRC4
	AP001065.2	GRK1			SERPINA1	AC011503.2
	CDC42EP4	COL5A2			FAM171A1	ZFP28
	ACE	FAM201A			ZNF585B	KLF12
	AC008013.1	CPEB1			ARHGEF28	ZNF66
	FOXH1	NFAM1			RASSF8	HOXB-AS1
	HIP1R	PCSK6			ABCA11P	MAN1A1
	DLGAP1-AS3	GTSF1			GSPT2	AL137005.1
	SPDYE18	C11orf45			ZNF347	AC004381.2
	TBXAS1	LVRN			CCND1	AF131215.6
	STAP1	PCDHGB5			TUSC8	AC027243.2
	AC009908.1	OR1F1			AC124319.2	PAX8-AS1
	SLC9A7P1	AL391807.1			ZNF287	GYPE
	GLUD1P2	AC092919.2			FBLN2	AL713998.1
	KLHL35	DPP10			AC009078.3	SNX18P7
	AC108210.1	HDAC2-AS2			AC067750.1	ISM1
	CYP51A1P1	SPATA6L			RAB42	LDHC
	FAM171A1	SAMD11			AC008060.4	AC093763.2
	HDHD3	ABHD17AP6			FMNL2	IGLL1
	PLS1	SPATA32			LYPD6B	SLAIN1
	AC026954.1	SPTBN1			BLK	CES4A
	CKM	KDM4A			DCHS1	AC129507.1
	CRACR2B	MARCHF3			KLRC4-KLRK1	LINC00581
	TRIO	ALOX15			RSL24D1P8	DOCK1
	PTPN13	HDGFL3			HMX3	FRG1CP
	HYI	SERPINC1			LINC01225	ANKRD18A
	BACE2	ME3			NAV2	USP32P1
	ULK4P2	TTC3P1			GRIP1	DPY19L2P2
	MIR3936HG	AL023693.1			SHANK3	LINC00939
	MST1R	RBM11			LPIN3	TBX4
	SLC25A27	ALS2CL			RILPL1	CCDC144A
	MAP3K8	SLC44A3			AC087821.1	C12orf56
	SRD5A1	AC096564.1			PDE7B	AC096631.1
	C7orf61	AL139383.1			ZNF572	FAM95C
	AC002456.1	DACT1			MAP3K14-AS1	GJC1
	AC108471.2	AK4			A4GALT	PLS3
	CUZD1	AC068587.4			ZNF878	LMCD1
	ACTA2-AS1	SHROOM2			ALKAL1	HOXB2
	ARAP3	BVES			RAB15	AC097652.1
	ANKRD31	CAPN6			TSPAN15	PRKG1
	CR1	SERPINE3			ZNF567	HS3ST4
	TRIM73	S1PR5			RPS24P17	ZNF462
	TET1	AC008040.2			AL391807.1	CYP4F26P
	RBMS3	PDK4			SLC2A10	ZNF878
	AL161729.1	SLC16A7			CRISPLD2	TRGV10
	CIITA	TET1			B4GALT6	HOXB8
	SLC8A1	FBXO15			MTARC2	CDKN2B
	FJX1	STARD4-AS1			LINC01270	AFAP1
	PAK1	AC093535.2			MYRF	ZNF887P
	DLEC1	SLC27A2			FAM69A	AF131215.5
	MAGI2	RAB11FIP5			FAM66D	ZNF563
	SCX	GBP3			BMPR1APS2	ADGRL3
	CELA1	AL355472.3			DBNDD1	ZNF433
	FOXO1	ADGRL1			SECTM1	FAM69C
	AC023024.2	AC099524.1			RF00108	ZFP37
	AC044802.2	PLCD4			ZNF880	AF131215.4
	RF01946	AC098614.4			AL021392.1	GNG12
	LINC00598	GPR63			HSPD1P11	ZNF682
	OVCH1	AC110048.2			LRP6	MS4A2
	MIR17HG	XKR5			SNED1	ZNF329
	ACBD7	FRRS1			TGM4	ZNF30
	CAT	ZEB1-AS1			PRELID2	FIGN
	ECHDC2	TUFT1			SEMA6A	NDST3
	HAPLN3	ZEB1			ADAMTSL2	PPFIA2
	LINC00886	CCDC85A			AMOT	TMEM246
	TNFAIP8	GEM			SFRP1	DLX1
	FGF17	ERMAP			KLRC4	AC103702.1
	THBS1	ESPN			CTSW	AC092329.4
	LINC01096	AC110615.1			TCN1	PURPL
	AL121759.2	ANKRD55			AC146944.4	NDN
	CPVL	RF01946			AL096803.1	PDLIM4
	C6orf52	SALL4			OAS2	AC079363.1
	AC105411.1	AL451069.1			AC007608.1	LINC01748
	AGAP12P	CEBPE			LINC02284	ZNF257
	ARHGAP42	TNIK			CCDC144A	AL359922.3
	ALG1L2	PODNL1			ZNF577	AF131215.2
	AL160272.1	PCDHGB6			AC010980.1	ZNF493
	ITGA3	TTLL7-IT1			LINC01843	HOXB-AS3
	SCD5	MESP1			KLHL3	AC106881.1
	KCNQ1	ATP9A			ATP6V0E2	AC092279.2
	ARHGEF10L	AL663070.1			HS3ST3A1	GPRC5D-AS1
	RAB40AL	AP1S3			TF	LINC01929
	RBM47	BAALC-AS1			FAM169A	AC098850.3
	CCDC144NL-AS1	JMJD1C-AS1			ZNF432	OSMR
	ROBO3	LINC02377			IL17B	C5orf66-AS1
	EDDM13	TDRD7			CD276	TUSC1
	AL158801.2	CTSL			CEP112	MOB3B
	TMSB15B	C1orf50			CD40	MKX-AS1
	KCNJ11	NKAIN1			KCNE5	ISL2
	FBXO27	WNK4			CDYL2	AC079466.1
	H1F0	PRDM5			COPZ2	ZNF571
	LINC02575	AC104653.1			GPRC5B	TMC3
	GOLGA8B	OR51R1P			SIGLEC5	PCDH18
	PPP1R26	LINC00461			XKR5	ZNF829
	COMMD3	SLC22A5			TMIE	SOWAHC
	HRH4	EYA1			HCG4	ZNF331
	ZSCAN12P1	UFL1-AS1			ARHGEF16	PTGIS
	KCNG1	PCDHGA9			DOC2B	TUB
	C10orf128	AFAP1			TRGJP	ZNF542P
	FGD2	RASSF8			AMIGO1	DPYSL4
	AC127502.3	RXFP1			APBA1	ZNF229
	GTF2IRD2	MESP2			AL078645.1	ZNF442
	C17orf82	DEPDC7			SAMD5	ZNF788
	GLIPR2	ARHGEF28			LXN	HMX3
	GFRA3	PDE7B			TUSC1	ZNF726
	TNNI2	PARP12			C1orf21	IPO5P1
	CFAP99	NLRP2			LRRC75B	ZNF486
	CCDC3	SCMH1			TSPEAR-AS2	PDPN
	AC092919.2	F8			AL355482.2	AC092279.1
	MAFA	AL033527.4			WNT3	BCL2L10
	EIF4HP2	PARP15			GRIN3A	ARHGAP44
	AC026801.2	SUCNR1			PHC1P1	XKR6
	DNAH10	TBC1D9			SLC16A10	NT5E
	KCNC4	DMGDH			AC008840.1	NKX6-1
	CRYBG1	AC093151.3			KIF7	LINC00960
	AL021392.1	CHST6			PCDHGB7	TSPAN5
	DLGAP1-AS1	AC090825.1			DLX6-AS1	ZNF254
	NIPAL4	CNKSR3			NXN	NPY5R
	TLR6	NOC2LP1			HSPA12A	ZNF285
	EMP1	HMGN3-AS1			TCEAL3	CDKN2B-AS1
	COL5A1	HSD17B7P2			CCNO	ZNF717
	CEACAM1	PAM			PRL	NPY1R
	PAIP2B	AC002519.1			LINC01268	ZNF595
	AC087741.1	AC092535.4			LINC01426	HMX2
	GATM	RASGRP3			HMX2	ZFP30
	PDCL3P4	IL17RD			FAM69B	MGMT
	AC007614.1	TMPRSS9			ITGA9	APOL4
	SNED1	CCT7P1			MMP8	AC104211.2
	QPRT	AC239803.4			SYNM	CDKN2A
	FXYD5	ACE			AC007952.4	CAAP1
	TMSB4XP2	CASC4P1			AC109826.1	ZNF14
	AC105402.3	C11orf96			EIF5A2	TMEM47
	HLA-F	SYNPO2			ARFGEF3	MYEF2
	SSPO	AC055876.3			ANXA6	LIFR
	FAM46A	AC103996.2			BMX	KCND2
	ELFN1	ARHGAP42			SETP12	MKRN3
	HLA-C	SPATS2L			AP001148.1	ZNF43
	SLC41A2	GOLGA8S			GAB1	OSR2
	ELL2	NPIPB2			HES2	CBS
	FCGR1B	TRAF3IP2			ITGA2B	IL2RA
	AC009948.3	RASA4CP			CHRM4	KLHL9
	ZNF572	SVBP			CMTM8	TOM1L1
	LINC01088	WFDC1			LINC00472	AC006329.1
	KCNQ5-IT1	KCNH2			AC074141.1	C9orf72
	AC004771.1	RENBP			C1QA	CDH6
	SLC7A7	MGAM			EDA	ANKRD18B
	AC025857.2	GKAP1			FAM241B	INTU
	AC015712.2	AC131206.1			KLF12	FOCAD
	NR1I2	ITGAV			C17orf82	EBF3
	ZNF219	CARD11			LINC01124	UNCX
	ZC2HC1C	IL18			AL355974.2	IFT74
	SLC17A5	AC025423.4			SERPINB6	SLC12A3
	CCDC149	SPTB			NRG1	TMEM233
	PDE9A	AC026904.2			NUAK1	CSMD3
	THEMIS2	WNK2			TSKU	ZNF85
	AC123768.4	RNF175			TCEAL4	ZNF675
	PDGFRB	AURKC			ZNF93	PREX2
	SNTB2	YBX1P1			MIR137HG	HIST1H4F
	HSPB1	FAM171A1			KCNK15-AS1	HACD4
	NEDD4L	AL080250.1			FSD1	PITX1
	AL445472.1	AC114781.1			IL1R1	PLAA
	PIP5K1B	MIR339			CACNA1D	MKX
	HLA-H	CD244			KCNMB4	CDC42BPA
	SLC26A7	RIMBP3B			RIMS4	MTAP
	MOK	GAS6-AS2			LINC01230	UNC5C
	ACVR2A	AL359258.3			EPHX2
	LINC00957	RSAD2			CNTNAP3P2
	ACP6	GABRR2			HSPA2
	TLE2	SETP12			CPNE4
	GTF2IP4	PKIB			AC022075.1
	SNX9	ARHGEF33			KALRN
	LGALS9C	LRRIQ3			SGCB
	KNOP1P4	DUSP19			ZNF614
	AC106779.1	FIGNL2			LINC02218
	DISP1	FBLL1			CYP2U1
	AP000346.2	PHACTR2			TBC1D8B
	ZMYND12	PPIE			HOTTIP
	PICK1	CACNB4			SYDE2
	CLU	SHH			LINC02377
	SLC22A5	AL683807.1			RAB11FIP5
	MELTF	TMLHE-AS1			AL358975.1
	AKAP3	AC007365.1			DPP10
	RRAGB	ZNF469			NT5C3B
	CBR3	NPTXR			AL356583.3
	LINC01503	RF00026			DLL4
	NR6A1	GNG4			AKAP7
	RASGRP4	YBX1P6			KCNJ5
	C16orf96	CORO2A			COL11A1
	KCNN1	RN7SL3			ADGRG6
	ST18	BIRC3			LOX
	AK7	RIMBP3			ZNF813
	SLC1A3	PLEKHA4			AMOTL2
	Z85996.1	CLCNKA			LAMB2
	SMIM5	PPP1R14C			RNF217
	AL359762.1	YBX1P10			TRIB2
	NFATC2	SMPDL3A			AC073109.1
	DTNB	STARD13-IT1			LINC01305
	AC127502.1	TREM2			TRGC1
	SLC22A16	AC079610.2			AC051619.5
	ZBED3-AS1	HSPB1			CERS1
	RNF208	F11R			LINC01748
	ERAP1	PLA2G4C			ADCY1
	AC011379.2	PNMA2			NR2F2-AS1
	NPIPB15	DAPP1			TRGV9
	SYT17	ARMCX5			ISM1
	C11orf21	B4GALT6			LGALS3BP
	CCDC88B	ARMCX5-GPRASP2			AC110048.2
	NUDT16P1	OLIG1			OSBPL6
	VCAN	NOXA1			KIF1A
	CST7	KAT2B			PTPN14
	PDLIM1P4	CAND2			ZNF223
	FAM209A	AC156455.1			AL078645.2
	IMPDH1P5	CAMKV			ZFP92
	AC131025.1	KCNN1			SLC45A1
	AC105233.5	PERP			AGGF1P3
	DNM1P47	AL049552.1			C8orf31
	SEMA6B	DNM1P46			P3H3
	LINC01800	APLP2			RASSF9
	DHCR7	GPRASP2			ANKRD35
	DMC1	EFCAB12			B3GALT1
	DPY19L2P3	OCIAD2			AC008632.1
	SERPINB1	CD52			FAM135B
	ZMAT1	AC027682.5			MUC20
	ANXA5	MED8			AL606534.5
	AL450998.1	AC073957.2			ADAM19
	FAM110B	ADAMTS6			AC016573.1
	SCG2	PADI2			SLC30A3
	CCL3L1	AC007370.2			IGFBP2
	AVIL	AZU1			SSPN
	BAMBI	ADCY4			FOXD1
	DGKG	FAM174B			SRGAP1
	MBNL2	C1orf228			IGSF3
	AC138655.1	IGSF9			AC092685.1
	DNM1P46	LAMB2			KANK4
	RBKS	ZNF92P3			GALNT18
	GNA14	C4B			CHST6
	TXNRD3	C19orf18			LINC01389
	FYB1	HECW1			EGFL7
	HSPB1P1	ZNF474			ACTRT3
	AL354928.1	RAB3IL1			PCDHGA10
	FAM129A	AL121983.2			MIR4500HG
	AC025569.1	ALDH3A1			LAYN
	SLC8B1	ANK1			DISC1FP1
	USP51	TSPEAR-AS2			NECAB2
	NPC2	ZNF329			TENM3
	ZNF649	NMRAL2P			LINC02204
	CLDN23	COMMD3			HIST1H2APS4
[truncated: 1,011 more rows]
