# Supplementary material for: Transcriptomic characterisation of acute myeloid leukemia cell lines bearing the same t(9;11) driver mutation reveals different molecular signatures
Source: BMC Genomics. 2025 Mar 25;26:300. doi: 10.1186/s12864-025-11415-1 (PMC11938659; doi:10.1186/s12864-025-11415-1)
Supplement: Supplementary file 12 — Supplementary Material 12 [file 12864_2025_11415_MOESM12_ESM.xlsx]

## Sheet: counts-all
Ensembl_ID	Gene_Symbol	MOLM13_rep1	MOLM13_rep2	MOLM13_rep3	MV4-11_rep1	MV4-11_rep2	MV4-11_rep3	NOMO-1_rep1	NOMO-1_rep2	NOMO-1_rep3	THP-1_rep1	THP-1_rep2	THP-1_rep3	Table S6. TPM-normalised read counts for all genes. List of read counts for all coding and non-coding genes based on annotation from ENSEMBL database. Each column repre-sents replicate of the cell lines.
ENSG00000000003	TSPAN6	0	0	0	0	0	0	0.01548	0.0889	0.01092	0.64517	0.72113	0.81922
ENSG00000000005	TNMD	0	0	0	0	0	0	0	0	0	0	0	0
ENSG00000000419	DPM1	117.314	106.527	108.592	126.709	117.29	117.823	107.559	110.492	90.853	90.5701	96.5543	98.2909
ENSG00000000457	SCYL3	6.47012	7.59756	6.06118	8.98623	10.6404	11.1794	6.68854	7.40311	7.85438	8.63814	8.37192	9.16653
ENSG00000000460	C1orf112	22.3608	24.9916	22.1311	20.2943	24.695	25.1896	17.8757	18.5013	21.2901	25.776	24.7837	23.4365
ENSG00000000938	FGR	1.4419	1.60403	0.95467	4.92654	6.19294	3.32452	25.1482	28.1607	27.4722	4.76473	4.75726	4.75353
ENSG00000000971	CFH	0.11886	0.28544	0.14253	0.19345	0.20639	0.1402	0.00431	0	0.01217	0.0091	0.01401	0.0096
ENSG00000001036	FUCA2	70.3663	69.3832	68.1327	54.171	59.8097	53.7094	74.9484	76.0064	69.8862	118.524	117.962	117.54
ENSG00000001084	GCLC	16.3472	13.5631	15.2889	5.44604	5.2244	5.56517	10.2969	9.60919	10.0278	10.8881	9.87742	9.20924
ENSG00000001167	NFYA	50.807	59.2286	45.2159	53.2729	67.726	72.1897	24.6485	28.9249	39.6056	79.9405	74.3845	74.8336
ENSG00000001460	STPG1	2.0475	1.95176	1.98203	1.21713	1.17973	1.20753	1.78242	1.83918	1.86309	2.12839	2.27472	2.20602
ENSG00000001461	NIPAL3	12.8643	13.2828	12.0384	6.11186	6.90486	6.18413	11.2419	11.3534	12.6729	12.6596	11.4439	11.7854
ENSG00000001497	LAS1L	58.8756	48.1515	60.7935	56.1437	54.3747	59.1258	41.2798	43.8278	40.2874	44.4811	45.9503	50.7122
ENSG00000001561	ENPP4	0.00772	0.00726	0.00781	0	0	0.00946	14.662	16.5375	17.2004	14.6136	13.2682	14.5209
ENSG00000001617	SEMA3F	0.75785	0.93557	0.84943	2.00756	2.75835	2.5755	2.17566	2.31681	2.59776	4.88962	4.14561	5.25214
ENSG00000001626	CFTR	0	0.00721	0	0	0	0	0	0	0	0	0	0
ENSG00000001629	ANKIB1	20.9151	22.1393	20.6942	25.3803	31.8688	36.7753	31.6515	35.6764	43.7247	22.7912	22.459	22.7101
ENSG00000001630	CYP51A1	2.02195	3.39906	2.48771	4.93982	6.2182	4.77905	32.8573	28.7536	28.9395	2.22539	2.57594	3.0481
ENSG00000001631	KRIT1	4.77972	4.74679	4.22184	6.19799	7.33779	8.0704	10.7771	12.0069	13.9376	5.66056	5.28476	5.23935
ENSG00000002016	RAD52	9.37224	8.51532	9.00693	12.1426	13.9436	11.8017	14.5206	16.9739	21.0293	4.8537	4.6457	4.36064
ENSG00000002079	MYH16	0	0.01068	0	0.02126	0	0	0.11692	0.11625	0.04714	0	0	0
ENSG00000002330	BAD	12.8059	14.2827	12.6589	16.8406	18.7796	13.3457	27.5912	17.1274	19.1479	22.231	22.3136	18.5043
ENSG00000002549	LAP3	80.9402	69.2587	77.5485	84.2933	81.8631	91.3211	59.5721	58.9058	53.3098	73.668	77.87	78.2929
ENSG00000002586	CD99	25.3388	22.8469	24.4264	23.9597	26.6069	23.9942	43.8265	41.3599	37.1592	43.1753	44.6437	44.1961
ENSG00000002587	HS3ST1	0.72822	0.97889	0.75141	0.14429	0.14666	0.31899	0.04251	0.01479	0.03999	0	0	0
ENSG00000002726	AOC1	2.11914	2.7932	1.77403	0.49971	0.6891	0.24119	20.9007	20.0741	21.0054	18.9	17.9635	22.7594
ENSG00000002745	WNT16	0	0	0	0	0	0	0	0	0	0	0	0
ENSG00000002746	HECW1	0.08749	0.12332	0.08591	0.07939	0.09129	0.09455	0.01764	0.02105	0.02845	0.39078	0.34119	0.30035
ENSG00000002822	MAD1L1	1.59197	1.3888	1.18918	3.02785	3.31163	3.39575	0.58284	0.64901	1.62433	1.60372	1.36255	1.34172
ENSG00000002834	LASP1	37.2734	40.0222	37.1817	40.8501	53.006	55.3089	82.4067	67.0199	74.1006	37.8891	33.8663	32.7726
ENSG00000002919	SNX11	24.1629	20.1644	22.9878	26.2356	26.1308	25.1633	12.3773	13.104	12.9721	24.3778	24.7769	25.1224
ENSG00000002933	TMEM176A	0.0825	0.03876	0.08347	0.05785	0.09147	0.07579	4.90838	4.09076	3.56287	1.0228	1.26895	1.19248
ENSG00000003056	M6PR	172.042	155.399	168.516	182.191	180.667	193.897	148.154	160.255	141.47	115.794	113.407	115.666
ENSG00000003096	KLHL13	0.97562	1.1098	0.97668	0.68652	0.93039	0.56606	0.73923	0.77171	0.58188	1.51721	1.80837	1.79249
ENSG00000003137	CYP26B1	0	0	0	0	0.00906	0.00876	0.007	0	0	0.02216	0.03034	0.0156
ENSG00000003147	ICA1	0.11015	0.0759	0.10401	1.83995	2.18651	2.04174	5.15631	6.11854	6.65706	14.7859	14.3247	14.1626
ENSG00000003249	DBNDD1	0.01497	0.03516	0.03029	1.09158	1.07157	0.80671	1.2387	1.38494	1.51005	0.7964	0.56367	0.57151
ENSG00000003393	ALS2	10.2884	11.8761	9.34567	7.51871	9.27547	10.2079	5.09348	5.87565	7.00703	7.31803	7.12757	7.47983
ENSG00000003400	CASP10	8.05098	9.39706	7.2192	5.97418	7.31302	7.38165	7.40868	8.88243	8.36744	5.44111	5.61173	5.35405
ENSG00000003402	CFLAR	8.56257	8.53495	8.04337	15.9009	17.6808	17.4203	8.66538	8.29098	10.1226	13.1309	12.1117	12.1441
ENSG00000003436	TFPI	0	0	0	0	0.00776	0	0	0.00313	0	0.16128	0.23379	0.30053
ENSG00000003509	NDUFAF7	25.8097	27.1237	23.8869	17.7859	19.3254	19.2834	20.0347	23.6359	23.1408	11.922	12.741	12.6742
ENSG00000003756	RBM5	37.3453	41.2423	35.4018	41.6617	49.394	47.2276	38.0252	40.2372	45.6292	42.8996	42.0679	43.5946
ENSG00000003987	MTMR7	0.12421	0.13618	0.05236	0.02419	0.00656	0.04438	0.44098	0.39685	0.4363	0.23527	0.17019	0.21455
ENSG00000003989	SLC7A2	60.3007	54.0691	61.0223	7.43004	9.29921	14.8345	0.62192	0.74662	0.85878	2.46963	2.24701	2.70171
ENSG00000004059	ARF5	34.9331	32.0514	34.568	62.3827	65.1743	66.8306	43.9865	37.9443	35.6506	35.0349	34.9302	38.0866
ENSG00000004139	SARM1	0.22279	0.27004	0.17641	0.41962	0.54413	0.60116	3.35824	3.55198	4.2346	0.67717	0.68502	0.80661
ENSG00000004142	POLDIP2	105.475	89.1456	108.126	116.443	114.007	121.035	118.277	107.628	107.215	76.6833	76.9971	76.1799
ENSG00000004399	PLXND1	5.5011	8.02055	4.71257	16.7552	26.976	16.4846	49.2916	51.1031	66.0445	16.8484	13.5495	14.8099
ENSG00000004455	AK2	194.058	176.29	192.08	192.246	207.622	210.241	282.136	312.165	293.67	160.274	160.168	180.65
ENSG00000004468	CD38	8.14708	7.34628	6.79839	7.91049	9.97176	13.0152	3.66678	2.68913	4.66835	17.6443	16.2804	15.6815
ENSG00000004478	FKBP4	126.793	106.468	131.134	185.815	177.208	207.189	128.385	113.711	115.402	33.2273	33.7038	34.5698
ENSG00000004487	KDM1A	88.2441	75.5713	86.2723	84.1126	87.4916	95.3403	69.1865	73.149	74.4744	82.2195	81.2661	84.6231
ENSG00000004534	RBM6	46.8705	45.9833	41.849	45.8978	52.591	47.6627	30.3483	32.686	33.965	35.9025	34.664	37.5613
ENSG00000004660	CAMKK1	2.64354	2.18496	2.31828	5.76402	5.83114	5.76106	1.13384	1.04063	1.5933	1.30077	1.39697	1.47874
ENSG00000004700	RECQL	74.9013	74.0586	69.1086	91.1604	93.0898	99.1483	58.6074	64.3346	57.892	52.3464	53.435	55.0556
ENSG00000004766	VPS50	9.58026	9.54193	8.94508	10.0408	11.3879	13.2371	22.2401	24.0262	26.1318	10.01	9.95554	10.1195
ENSG00000004776	HSPB6	0	0.07818	0	0.09723	0.05271	0	0.06111	0.02126	0	0.12892	0	0
ENSG00000004777	ARHGAP33	1.78601	3.36946	1.51731	2.61311	4.07686	1.9622	2.31659	1.93748	3.51389	2.85932	1.97409	2.47632
ENSG00000004779	NDUFAB1	168.327	145.444	154.46	135.18	139.321	139.903	138.4	122.243	120.2	107.257	108.971	115.603
ENSG00000004799	PDK4	0	0	0	0.47217	0.39994	0.57993	1.73108	1.62963	1.22136	2.32343	2.67019	1.62694
ENSG00000004809	SLC22A16	9.70064	7.26155	8.57957	1.84482	1.94197	1.97848	7.12748	7.29984	9.3981	47.3319	43.7696	50.8691
ENSG00000004838	ZMYND10	0.53369	0.47819	0.51484	0.76587	1.03792	0.45607	0.66853	0.62176	0.8233	0.84629	0.80311	0.69051
ENSG00000004846	ABCB5	0	0	0	0	0	0	0	0	0	0	0	0
ENSG00000004848	ARX	0.01151	0.01082	0.01165	0.0323	0.05836	0.02821	0.04511	0	0.03183	0.65428	0.68401	0.59037
ENSG00000004864	SLC25A13	40.8146	35.7744	42.4573	47.7743	49.9393	64.9566	87.5347	86.4592	95.0045	28.018	26.6967	26.5057
ENSG00000004866	ST7	8.89766	9.05586	8.81916	6.4791	6.77921	7.52411	9.47958	8.81941	8.99617	11.7309	10.956	11.6209
ENSG00000004897	CDC27	56.3333	51.9886	53.1669	70.9934	77.0507	90.3243	42.9534	45.8341	46.1831	85.0328	83.7184	80.5581
ENSG00000004939	SLC4A1	0	0	0	0	0	0	0.0137	0.00715	0	0	0	0
ENSG00000004948	CALCR	0.01697	0	0	0	0	0	0.00831	0	0	0	0	0
ENSG00000004961	HCCS	25.5572	21.4564	22.7915	28.8025	29.4935	32.2605	25.8687	25.8473	26.8171	25.0599	27.8084	26.4276
ENSG00000004975	DVL2	13.0394	14.9381	14.1333	18.9011	21.679	18.9927	18.7889	16.514	18.0106	10.2828	10.2505	10.0123
ENSG00000005001	PRSS22	0	0	0	0	0	0	0	0	0.04157	0	0	0
ENSG00000005007	UPF1	36.728	32.6211	37.4038	31.6181	39.2571	30.0239	32.1598	26.5562	37.9134	32.0176	28.5665	28.2359
ENSG00000005020	SKAP2	36.4251	38.3079	32.9955	34.087	41.509	33.9006	40.6511	45.2746	47.8147	52.4675	47.9897	50.6582
ENSG00000005022	SLC25A5	658.009	596.037	656.867	576.66	581.335	563.418	620.279	595.356	580.767	468.332	487.834	468.304
ENSG00000005059	MCUB	17.2374	17.1553	15.909	7.92134	8.39644	9.51291	24.6751	24.6144	17.2284	1.31297	1.15551	1.15531
ENSG00000005073	HOXA11	19.4903	16.4749	17.7692	30.7342	32.2776	42.2447	22.9389	23.6287	20.5341	27.8596	26.0825	32.1638
ENSG00000005075	POLR2J	62.0279	54.0606	59.2755	73.0111	73.7654	71.6981	32.991	28.5424	27.6835	54.1313	61.1376	58.9185
ENSG00000005100	DHX33	28.7707	25.0687	29.3779	19.4405	27.0446	25.0288	10.9127	11.7024	19.3194	9.70744	8.63997	9.31771
ENSG00000005102	MEOX1	0	0	0	0	0	0.01642	0	0	0	0	0	0
ENSG00000005108	THSD7A	0.06238	0.11724	0.06644	21.1564	27.4818	31.819	0.83602	0.74855	0.83487	92.5992	84.7816	93.6751
ENSG00000005156	LIG3	24.3167	20.21	23.8457	22.5998	25.0565	25.3525	13.1417	13.7161	15.0874	16.1547	14.5851	15.7632
ENSG00000005175	RPAP3	30.897	30.1992	31.0833	22.596	25.7905	28.0103	19.5403	22.331	23.9889	40.7489	39.2655	43.4291
ENSG00000005187	ACSM3	5.26151	4.65264	4.13978	9.6957	9.31645	6.57922	1.31393	1.81097	1.72873	2.38742	2.21832	1.98442
ENSG00000005189	REXO5	19.6802	18.6819	17.689	25.0006	27.9179	24.4154	14.4084	15.5492	17.5373	27.5897	28.0043	26.4034
ENSG00000005194	CIAPIN1	56.7367	42.1008	59.1184	59.9235	59.3057	69.8721	43.8458	45.3493	44.1475	52.068	53.5062	52.9093
ENSG00000005206	SPPL2B	9.83047	9.89629	8.42024	11.7441	14.3298	8.7615	9.22987	7.05602	11.0874	11.8888	9.79728	11.6097
ENSG00000005238	FAM214B	3.22815	4.04819	2.98303	4.45665	4.7921	3.96781	6.42709	6.56642	6.96626	5.3639	5.11572	5.30369
ENSG00000005243	COPZ2	0.46118	0.46949	0.19441	13.6361	13.3912	19.112	7.82867	8.4869	6.95752	11.8915	13.2697	12.4725
ENSG00000005249	PRKAR2B	23.1444	22.3498	22.7351	37.1583	39.5698	50.9171	12.532	13.289	13.6031	30.0128	28.9149	28.2766
ENSG00000005302	MSL3	9.45176	9.47446	8.89503	8.43934	9.28632	9.37229	12.8759	12.9617	14.4908	5.87105	6.50261	6.43925
ENSG00000005339	CREBBP	5.67521	8.87605	4.62718	4.67202	10.1734	9.19394	6.6551	5.87079	15.1325	9.31132	5.77703	5.61786
ENSG00000005379	TSPOAP1	45.6826	41.8069	39.1761	2.68159	3.50649	2.78043	34.5025	32.4646	40.2502	2.43298	1.79341	2.52092
ENSG00000005381	MPO	51.2992	50.6996	58.2476	3.54538	5.13969	3.77311	3435.2	3648.2	4250.68	3.43451	2.67446	3.71525
ENSG00000005421	PON1	0	0	0	0	0	0	0	0	0	0	0	0
ENSG00000005436	GCFC2	20.7511	18.4019	19.5468	12.4657	15.355	15.4548	8.39006	9.05394	10.2153	22.0693	21.5874	24.3272
ENSG00000005448	WDR54	11.7223	12.9123	11.175	16.4808	17.8236	13.7442	11.8363	11.9077	11.7644	13.5484	14.4695	13.4716
ENSG00000005469	CROT	4.6162	4.54766	4.38623	4.03988	4.46207	5.08092	6.84126	7.05343	7.23531	4.90305	4.58352	4.82364
ENSG00000005471	ABCB4	1.04874	1.68756	0.96715	1.93501	3.61604	3.55248	0.66806	0.37954	0.51303	3.8545	4.37111	3.8017
ENSG00000005483	KMT2E	11.7744	17.418	9.62634	14.0715	26.4678	23.0923	6.31448	6.9198	11.1865	18.539	15.2616	15.9623
ENSG00000005486	RHBDD2	13.8475	12.7447	14.2833	12.6803	12.9265	12.7901	41.0667	35.6004	40.6579	15.9183	15.1506	14.075
ENSG00000005513	SOX8	0.02406	0	0	0.015	0.07115	0.02948	0	0	0	0.00829	0.00851	0.00875
ENSG00000005700	IBTK	60.8604	54.4354	56.7275	45.136	50.0339	51.7328	30.7744	33.5895	35.4409	56.9453	54.3073	56.6207
ENSG00000005801	ZNF195	13.7842	14.0809	12.7378	18.2264	24.79	24.7259	12.8158	12.6307	16.3835	20.1718	18.136	20.1539
ENSG00000005810	MYCBP2	94.5051	100.283	85.3713	117.202	160.088	198.18	92.8017	95.8235	135.528	78.2064	70.1899	71.0376
ENSG00000005812	FBXL3	40.1537	41.4754	39.2613	25.11	27.7759	32.1269	15.6226	17.4797	16.7089	25.3228	25.3768	25.7987
ENSG00000005844	ITGAL	281.657	297.376	272.797	232.594	257.722	143.502	99.4326	96.9675	119.17	33.0285	28.4599	24.7042
ENSG00000005882	PDK2	5.55118	5.67222	5.93462	5.53938	5.83792	4.58386	9.48026	8.92513	9.63696	6.63563	6.36823	7.0209
ENSG00000005884	ITGA3	0.00366	0.01031	0.0037	0.3899	0.57475	0.32709	2.02772	1.7428	2.06258	0.45351	0.51997	0.58262
ENSG00000005889	ZFX	23.1479	23.2585	22.0627	26.6539	31.4918	33.8257	30.9583	32.1479	37.3083	25.9028	23.9779	24.3947
ENSG00000005893	LAMP2	116.732	102.401	114.59	143.488	138.757	166.564	149.838	159.657	161.462	212.56	205.651	194.388
ENSG00000005961	ITGA2B	0.04407	0.14791	0.03822	3.46721	4.84244	2.22106	0.7091	0.75957	1.00062	0.18864	0.16029	0.36402
ENSG00000005981	ASB4	0	0	0	0	0	0	0	0	0	0.00804	0	0.00849
ENSG00000006007	GDE1	42.2193	37.5399	42.4835	31.9435	34.5351	34.7258	36.5959	36.2829	34.4835	56.5539	59.4793	54.824
ENSG00000006015	REX1BD	17.5772	16.9573	16.9869	16.7323	22.5546	12.381	16.6202	10.073	12.9689	12.5973	11.9073	10.9686
ENSG00000006016	CRLF1	0.04834	0.12492	0.08559	0.0565	0.15313	0.0148	0.09468	0.07413	0.10021	0.03746	0.14101	0.05273
ENSG00000006025	OSBPL7	5.37412	6.14214	4.7748	5.703	6.29091	4.19686	4.72347	4.35085	5.48907	5.45069	4.98884	5.05311
ENSG00000006042	TMEM98	0	0	0	0	0	0.01693	0.00677	0	0	0	0	0
ENSG00000006047	YBX2	0.19357	0.29831	0.21934	0.22441	0.38261	0.24658	1.85779	1.87608	2.68574	0.07999	0.04928	0.05068
ENSG00000006059	KRT33A	0	0	0	0.02573	0.03487	0.03371	0.13475	0	0	1.64895	1.5763	1.14074
ENSG00000006062	MAP3K14	3.63121	4.02457	3.65463	2.35403	2.82152	2.2084	2.78798	2.8199	3.60191	2.16332	1.87896	1.8564
ENSG00000006071	ABCC8	0	0	0	0	0.00361	0.00349	0.01674	0.01165	0	0	0	0
ENSG00000006116	CACNG3	0	0	0	0	0	0	0	0.02374	0	0	0	0
ENSG00000006118	TMEM132A	0.01973	0	0	0.47951	0.64359	0.74901	0.10142	0.03025	0.04089	0.12737	0.19878	0.14525
ENSG00000006125	AP2B1	46.905	50.8815	44.5834	49.9441	66.225	66.4036	45.1823	48.0992	63.8222	60.1905	53.323	53.7599
ENSG00000006128	TAC1	0	0	0	0	0	0	0	0	0	0	0	0
ENSG00000006194	ZNF263	22.7359	20.6862	22.7421	26.2623	27.0411	26.9638	12.7401	14.0955	14.023	26.1735	27.3312	27.1542
ENSG00000006210	CX3CL1	0	0	0	0	0	0	0	0	0.01663	0	0.01276	0.00656
ENSG00000006282	SPATA20	7.51127	7.58239	6.36232	19.994	21.5714	16.327	20.3117	19.9607	19.3307	16.2004	16.135	16.1607
ENSG00000006283	CACNA1G	0.00356	0.0067	0.00721	0.02665	0.03161	0.01309	0.01745	0.00364	0.00492	0.00368	0.00756	0.00777
ENSG00000006327	TNFRSF12A	3.10447	4.30299	3.25869	3.99098	4.32693	4.18285	12.7885	11.0095	10.967	1.86425	2.73741	1.84147
ENSG00000006377	DLX6	0	0	0.01053	0.08758	0.13188	0.12749	13.5062	10.4496	10.8167	0.01075	0	0.01135
ENSG00000006432	MAP3K9	0.09264	0.06801	0.06444	0.17052	0.17974	0.14184	1.36654	1.16316	1.84431	0.29609	0.20268	0.18001
ENSG00000006451	RALA	19.8368	20.0812	19.0155	20.5979	25.6044	26.8011	23.0575	23.7324	26.3477	17.5027	17.5353	18.1861
ENSG00000006453	BAIAP2L1	0.79582	1.20213	0.83526	0.43809	0.41465	0.45551	22.1579	21.4584	19.3646	1.50606	1.6647	1.51723
ENSG00000006459	KDM7A	1.41469	2.37493	1.42742	2.04835	2.18977	3.81221	2.43019	3.16239	3.15977	0.48192	0.52726	0.52554
ENSG00000006468	ETV1	0.20511	0.3189	0.24147	0.76358	1.09625	1.53023	0.27392	0.22495	0.29891	0.72432	0.60129	0.58988
ENSG00000006530	AGK	8.54095	8.37247	8.08841	8.22045	9.40341	10.6628	4.12976	4.81837	4.74818	7.09236	6.83766	7.41574
ENSG00000006534	ALDH3B1	6.86178	7.01251	5.58452	10.0735	11.9033	8.35845	23.197	21.0514	21.553	18.5669	18.3117	18.6191
ENSG00000006555	TTC22	0.00587	0	0	0	0	0	0.15515	0.11998	0.26759	0	0	0
ENSG00000006576	PHTF2	14.1544	16.0211	14.0771	13.3694	16.6471	17.0681	22.6228	25.7111	29.7853	11.684	10.6329	11.3872
ENSG00000006606	CCL26	0.05079	0	0	0.04748	0	0	0	0.15577	0	0.15741	0	0.0554
ENSG00000006607	FARP2	9.9578	9.35271	10.8219	17.6264	20.6757	21.5581	8.94335	9.2648	11.2235	15.6725	15.0517	15.0109
ENSG00000006611	USH1C	0	0.00687	0	0	0.00926	0	0	0	0	3.13488	3.17222	3.42978
ENSG00000006625	GGCT	90.0913	77.3031	85.004	69.9929	65.128	57.6966	60.1424	53.4012	47.9981	47.7813	50.3244	53.9862
ENSG00000006634	DBF4	57.2457	45.9259	54.3728	44.7744	48.0035	48.8138	76.965	85.4519	82.9073	36.4478	38.8054	36.5702
ENSG00000006638	TBXA2R	0.05135	0.27747	0.05195	0.04801	0.0976	0.03145	0.01257	0	0	0.55706	0.61282	0.44815
ENSG00000006652	IFRD1	15.247	13.9664	14.6481	23.4562	26.8262	32.4309	10.0002	9.74192	10.3063	22.9703	22.8407	22.2364
ENSG00000006659	LGALS14	0	0	0	0	0	0	0	0	0	0	0	0
ENSG00000006695	COX10	13.6187	12.7327	13.9933	11.4278	13.5572	13.2488	7.78106	8.15542	9.60097	5.68607	6.08029	5.59288
ENSG00000006704	GTF2IRD1	0.03863	0.02593	0.01675	5.94852	7.29945	4.94083	2.88041	2.83769	3.7824	3.86521	3.21939	3.4974
ENSG00000006712	PAF1	54.6278	46.9242	53.3852	59.8967	59.4452	55.1388	32.7874	34.1634	29.801	43.3225	46.4968	44.8112
ENSG00000006715	VPS41	28.664	31.1084	27.0069	25.407	29.4153	28.6001	32.1852	34.5118	35.5151	37.097	35.3762	37.9145
ENSG00000006740	ARHGAP44	0.7039	0.90002	0.7861	5.67488	7.29108	4.48528	0.00377	0	0.00532	0.46892	0.4121	0.43639
ENSG00000006744	ELAC2	65.481	52.4042	66.6952	63.2135	63.7629	66.0556	42.017	41.2397	44.2448	20.9559	20.4356	21.5185
ENSG00000006747	SCIN	0	0.00869	0.00312	0.00865	0.01563	0.01133	0.01208	0.01261	0.00852	3.88734	3.70999	3.59999
ENSG00000006756	ARSD	12.1563	12.7805	10.7035	14.7056	15.2025	13.1835	40.569	41.4693	42.5491	25.7771	26.3423	30.1021
ENSG00000006757	PNPLA4	2.22855	2.45968	2.32916	1.98531	2.14444	2.63958	12.6319	12.0476	12.9438	5.15863	5.34126	4.81633
ENSG00000006788	MYH13	0.00586	0.02202	0	0	0	0	0	0	0	0	0	0
ENSG00000006831	ADIPOR2	60.9765	64.0435	57.6109	58.1601	75.0798	73.9733	41.7828	48.4403	50.4957	27.7627	26.8226	28.8385
ENSG00000006837	CDKL3	0.80845	0.55641	0.8525	0.97943	1.42834	1.45052	0.62448	0.6752	0.77106	1.30579	0.97837	1.49059
ENSG00000007001	UPP2	0	0	0	0	0	0	0.02375	0.06199	0.08379	0.01253	0	0
ENSG00000007038	PRSS21	0.03646	0	0	0	0	0	43.4176	40.852	47.3859	0.01883	0	0
ENSG00000007047	MARK4	2.52655	3.41198	2.32729	3.51561	4.72348	4.14389	3.10748	2.8199	4.00529	5.23163	4.31443	4.04318
ENSG00000007062	PROM1	0	0.00453	0	0.01804	0	0	0	0	0	0.01495	0.01535	0
ENSG00000007080	CCDC124	81.1468	69.1541	81.3131	51.9515	57.3859	43.3647	38.0759	30.6997	36.0381	22.1018	22.6244	23.5964
ENSG00000007129	CEACAM21	7.3817	8.24896	7.28485	5.73151	5.21661	5.04291	3.85442	4.3946	4.23589	4.29093	4.4827	4.09555
ENSG00000007168	PAFAH1B1	50.5979	49.3182	49.9913	66.559	74.1441	76.6876	46.4256	50.7219	50.2337	32.1587	31.8251	31.715
ENSG00000007171	NOS2	0	0	0	0.30484	0.20656	0.1897	0.03193	0.025	0.04506	0.07579	0.07782	0.13338
ENSG00000007174	DNAH9	0	0	0	0	0	0	0	0	0	0	0	0
ENSG00000007202	KIAA0100	158.838	157.648	157.614	179.231	205.688	185.547	127.741	132.407	154.744	154.445	142.877	156.602
ENSG00000007216	SLC13A2	0	0	0	0	0	0	0	0	0	0	0	0
ENSG00000007237	GAS7	18.5318	20.9173	17.5066	10.6282	14.1876	17.8767	48.8566	45.4931	50.3914	10.0643	9.79887	8.28395
ENSG00000007255	TRAPPC6A	15.3726	18.021	13.0257	52.9992	58.5319	34.5993	85.9272	82.0401	79.985	40.8561	45.1698	51.6928
ENSG00000007264	MATK	63.3599	59.5152	60.6144	26.4354	30.6875	16.3665	41.9815	32.7607	39.0863	4.18965	4.23741	5.06667
ENSG00000007306	CEACAM7	0	0	0	0	0	0	0	0	0	0	0	0
ENSG00000007312	CD79B	0.03448	0.17819	0.05232	0.82199	0.83002	0.2745	9.57252	11.2091	8.26668	1.0864	1.09718	1.48563
ENSG00000007314	SCN4A	0.01305	0.05723	0.0132	0.10574	0.18189	0.06394	0.08094	0.08895	0.13225	0.08539	0.06921	0.08542
ENSG00000007341	ST7L	7.91604	8.81014	7.61522	11.5565	13.2354	17.6265	6.934	6.91759	8.28115	13.5147	13.3462	14.1497
ENSG00000007350	TKTL1	0.01017	0	0.01029	0.00951	0.02577	0	0.74694	1.14364	1.60209	28.6711	30.8082	34.2787
ENSG00000007372	PAX6	0.00521	0.00653	0	0	0.01101	0.00213	0.0051	0.00178	0.0072	0.00718	0.00369	0.0019
ENSG00000007376	RPUSD1	36.3486	31.772	35.3604	42.3381	45.8922	37.3693	28.8259	20.7852	24.4094	34.9842	36.2911	32.6457
ENSG00000007384	RHBDF1	0.2335	0.47312	0.13288	2.71523	3.19897	2.77963	0.43591	0.4849	0.65546	3.93512	3.59148	3.7014
ENSG00000007392	LUC7L	22.3987	21.5283	20.5294	22.4725	24.9895	21.3982	24.5915	23.8792	26.076	13.6757	13.3272	14.0096
ENSG00000007402	CACNA2D2	0.01702	0.01599	0.01148	0.06894	0.07905	0.03474	0.04999	0.05799	0.07054	0.0293	0.04211	0.02475
ENSG00000007516	BAIAP3	0.04084	0.04386	0.02951	0.18	0.31787	0.22868	0.18855	0.16701	0.17738	0.07233	0.04332	0.0891
ENSG00000007520	TSR3	40.0645	34.3629	44.8821	57.767	59.1377	55.8619	65.1534	50.3224	53.6886	37.4118	37.847	35.1716
ENSG00000007541	PIGQ	4.46846	4.80864	4.56222	6.67177	7.9381	5.38998	4.2429	3.43212	4.55777	7.5598	6.7467	6.56213
ENSG00000007545	CRAMP1	3.37882	4.09261	2.95055	4.38822	7.07565	6.64596	3.4768	3.18733	5.1606	4.34906	3.48875	3.17203
ENSG00000007866	TEAD3	4.44532	5.8239	4.83065	5.21171	7.25673	4.8832	1.34752	1.55099	1.1864	1.19067	1.03541	1.0648
ENSG00000007908	SELE	0.01564	0	0	0	0	0	0	0	0	0	0	0
ENSG00000007923	DNAJC11	48.2932	40.1909	49.4024	51.2856	53.3788	54.5219	36.788	33.0671	39.0824	40.7467	39.6743	41.1547
ENSG00000007933	FMO3	0	0	0	0	0	0	0	0	0	0	0	0
ENSG00000007944	MYLIP	47.3886	84.8288	41.1664	34.2663	52.3098	40.3601	40.1458	47.6492	51.1493	10.6117	9.84319	14.1717
ENSG00000007952	NOX1	0.0141	0.01325	0	0	0	0	0	0	0	0.01457	0	0
ENSG00000007968	E2F2	16.5234	21.7763	15.8075	9.23728	10.0398	6.60971	15.925	14.7722	18.3259	15.3414	13.7742	14.2297
ENSG00000008018	PSMB1	340.112	281.538	329.195	262.06	243.236	266.766	233.58	223.934	195.15	228.794	239.407	248.072
ENSG00000008056	SYN1	0.00961	0.02708	0	0.03592	0.03651	0.01177	0	0	0	0	0	0
ENSG00000008083	JARID2	60.6587	59.4512	57.7279	52.7615	64.7585	66.8788	105.236	111.902	138.198	20.7589	18.2259	20.6728
ENSG00000008086	CDKL5	1.17041	1.24399	1.11134	1.09251	1.37741	1.86277	2.24426	2.5384	3.51235	0.95482	0.89198	0.81194
ENSG00000008118	CAMK1G	0	0	0	0	0	0	0	0	0	0	0	0
ENSG00000008128	CDK11A	1.19169	1.15297	1.46251	1.31196	1.5725	1.21784	0.95991	0.90115	1.33504	1.05633	0.97239	1.03077
ENSG00000008130	NADK	30.2238	27.0948	30.9563	31.6885	35.0901	29.2616	39.2203	38.6002	41.697	25.3525	24.3851	26.3696
ENSG00000008196	TFAP2B	0	0	0	0	0	0	0	0	0	0	0	0
ENSG00000008197	TFAP2D	0	0	0	0	0	0	0	0	0	0	0	0
ENSG00000008226	DLEC1	0.10751	0.10507	0.08702	0.08845	0.09263	0.04214	0.26112	0.33414	0.46949	0.17771	0.14141	0.2158
ENSG00000008256	CYTH3	5.11796	5.05303	5.32169	10.1185	9.77024	9.7852	8.2772	7.23328	8.38672	12.7117	11.5914	12.0081
ENSG00000008277	ADAM22	3.38608	4.23151	3.15223	1.20642	1.69083	1.79655	0.27059	0.22538	0.2884	2.5417	2.26361	2.43369
ENSG00000008282	SYPL1	62.4549	65.3224	58.5951	66.0442	84.3034	95.4523	21.4278	24.8009	30.1309	70.0858	66.6844	72.5114
ENSG00000008283	CYB561	3.8321	3.0857	3.65104	5.91232	6.34824	6.64273	2.42683	2.20811	2.33914	3.25957	3.3827	3.55259
ENSG00000008294	SPAG9	28.0026	31.0392	27.9493	29.319	34.8435	35.2982	31.213	33.0805	33.8535	45.3783	45.4196	44.3195
ENSG00000008300	CELSR3	0.26925	0.29437	0.26455	0.63176	0.89553	0.6152	6.37161	4.91253	8.28975	0.63925	0.48609	0.49706
ENSG00000008311	AASS	0	0	0.00544	0.00503	0.01364	0.01977	0.01581	0.02751	0	1.38416	1.30705	1.70807
ENSG00000008323	PLEKHG6	0.00842	0	0	0	0.01066	0	0.00824	0.03442	0.01163	0	0	0
ENSG00000008324	SS18L2	56.4368	47.3749	52.348	53.9281	54.9884	55.8982	44.558	42.1095	39.3976	41.0685	44.2479	46.2575
ENSG00000008382	MPND	13.9471	13.5831	15.6689	8.63875	8.73623	7.97376	14.4989	13.2036	12.4062	12.3481	13.421	12.4276
ENSG00000008394	MGST1	29.2452	25.7793	28.3014	25.2885	23.098	37.929	32.2845	33.8998	34.3424	23.4085	22.2356	24.3387
ENSG00000008405	CRY1	11.1799	10.8933	10.0973	9.16975	9.28228	9.58855	6.41078	6.82272	6.84947	8.46707	8.12889	7.69712
ENSG00000008438	PGLYRP1	0	0	0	0	0	0	0.0496	0	0	0	0	0
ENSG00000008441	NFIX	0.5519	0.69506	0.58716	3.21305	4.36161	4.60665	3.43249	3.13536	4.41899	4.65553	4.15241	4.38202
ENSG00000008513	ST3GAL1	30.6069	36.8045	28.3761	22.0794	30.6256	32.2553	14.8446	16.3043	17.5997	15.8523	13.1913	15.3864
ENSG00000008516	MMP25	0.65869	0.69833	0.64079	1.64226	1.80832	1.36539	1.13304	0.96698	0.98031	0.64562	0.4479	0.35928
ENSG00000008517	IL32	0.71512	1.2075	0.58786	0.01045	0.02832	0.01369	0.02189	0.01142	0.04633	0.01154	0.04741	0.03657
ENSG00000008710	PKD1	4.09994	5.49092	3.60582	6.33147	9.39448	5.40112	4.54774	3.26589	6.07507	7.85785	5.71601	6.08303
ENSG00000008735	MAPK8IP2	0.03714	0.05235	0.02505	0.04051	0.07843	0.0834	0.47282	0.26578	0.35926	0.05116	0.02626	0.05402
ENSG00000008838	MED24	22.543	22.0646	24.2979	21.1344	25.1244	21.3985	22.1128	19.6721	24.6552	24.04	22.64	21.9287
ENSG00000008853	RHOBTB2	20.9363	23.9856	19.9526	20.8788	22.2814	16.8805	25.163	21.5105	25.6874	20.8136	20.908	20.6396
ENSG00000008869	HEATR5B	30.5377	31.67	28.9938	22.5977	25.4463	23.3835	24.2974	24.8975	26.5387	27.4168	26.9684	28.3418
ENSG00000008952	SEC62	38.3305	32.4748	37.76	43.1316	44.1205	44.9171	72.7437	78.0292	80.8977	42.2404	43.8455	47.3451
ENSG00000008988	RPS20	1819.01	1844.98	1605.92	945.48	954.936	984.557	1005.2	1055.42	850.892	702.474	753.274	775.39
ENSG00000009307	CSDE1	398.264	367.078	383.312	435.131	433.357	477.746	361.171	394.877	369.611	580.747	596.99	597.008
ENSG00000009335	UBE3C	51.2848	44.5434	51.9025	80.1817	86.2508	102.953	15.5022	16.0002	18.0249	60.256	57.8892	58.1914
ENSG00000009413	REV3L	30.7631	34.0716	27.8628	16.151	23.5446	20.6786	10.313	10.1553	13.7271	29.9993	26.8101	28.9376
ENSG00000009694	TENM1	0	0	0	0	0	0.00681	0.02178	0.00853	0.00768	0.15225	0.12093	0.14559
ENSG00000009709	PAX7	0	0	0	0	0	0	0	0	0	0	0	0
ENSG00000009724	MASP2	0.01685	0.03958	0.01704	0.03938	0.03202	0.12381	0	0.02583	0.02328	0.0174	0.00893	0.02757
ENSG00000009765	IYD	0.01384	0.00325	0	0	0	0	0	0.00354	0.00478	0.00358	0	0.00377
ENSG00000009780	FAM76A	5.75981	5.09512	5.52166	6.72313	6.64486	7.29459	5.41453	5.55242	5.82247	6.62098	6.76042	5.9827
ENSG00000009790	TRAF3IP3	10.2712	12.9257	9.32448	19.5046	27.1131	21.5293	14.7125	18.8449	17.0972	10.2195	11.4892	12.7239
ENSG00000009830	POMT2	4.44624	4.19836	4.25194	4.95427	5.52021	4.98971	4.05267	3.81312	4.85226	3.66076	3.36726	3.07983
ENSG00000009844	VTA1	44.838	41.5728	44.6646	31.6397	33.3328	36.4709	25.2364	27.4057	25.3975	39.5504	40.0689	43.0658
ENSG00000009950	MLXIPL	0.17128	0.20994	0.12808	1.26021	2.31174	1.85166	0.01459	0.01523	0.08233	0.43084	0.43447	0.47117
ENSG00000009954	BAZ1B	81.6321	80.4662	79.5278	114.809	132.167	136.457	225.549	241.636	257.28	92.0601	90.1864	90.5029
ENSG00000010017	RANBP9	113.645	127.654	109.043	37.4993	52.5152	44.4055	38.9208	40.7724	55.2637	32.3243	29.7514	27.7311
ENSG00000010030	ETV7	0.0151	0.01419	0	0.12709	0.07655	0.111	0.13313	0.23163	0.06262	0.24967	0.19226	0.5602
ENSG00000010072	SPRTN	15.2752	12.6826	15.1044	16.2059	16.7084	21.3428	8.3539	8.8326	8.96072	22.6306	22.7209	20.7697
ENSG00000010165	METTL13	42.9886	35.9814	42.4042	50.6758	55.359	57.8148	30.6613	33.1373	34.6906	46.2112	45.1939	46.1605
ENSG00000010219	DYRK4	6.04387	5.44062	5.8011	3.11765	3.38138	3.55519	6.53635	7.38475	6.79994	0.78248	0.87891	0.87059
ENSG00000010244	ZNF207	65.1437	66.2316	64.5246	61.9057	75.2938	71.139	48.3162	53.4323	60.1677	69.5899	66.8349	71.4695
ENSG00000010256	UQCRC1	219.482	192.955	224.221	188.799	179.803	166.509	220.363	198.911	190.833	182.251	178.96	165.911
ENSG00000010270	STARD3NL	25.4163	22.2797	23.32	24.2642	25.6004	29.0914	23.5911	24.189	23.3972	30.1263	29.9876	28.266
ENSG00000010278	CD9	0.8609	1.29439	0.71423	0.34611	0.46905	0.43235	4.40954	3.47664	2.21291	0.58702	0.88582	0.86401
ENSG00000010282	HHATL	0	0	0	0	0	0.03042	0.01216	0	0	0	0	0
ENSG00000010292	NCAPD2	148.907	132.143	148.104	172.611	193.816	209.424	133.881	142.096	151.238	95.0215	90.5623	79.2103
ENSG00000010295	IFFO1	6.60208	5.9903	5.89866	10.844	12.1288	9.26852	1.43758	1.24709	1.56191	9.93215	9.53266	9.16428
ENSG00000010310	GIPR	3.4166	5.07845	3.04877	4.03429	4.18566	2.18344	1.78733	1.94539	1.89646	1.16198	1.24559	1.63592
ENSG00000010318	PHF7	12.8333	11.7791	11.0536	13.2542	16.2337	15.4321	14.0297	11.9653	13.6402	11.1882	10.9109	11.1277
ENSG00000010319	SEMA3G	10.1453	7.53072	9.62463	7.69856	8.37181	9.46799	1.78816	1.5108	1.69855	4.53605	4.45394	5.0299
ENSG00000010322	NISCH	21.616	23.2836	21.4214	26.0625	30.1966	26.0457	20.8325	18.6287	24.7543	21.5677	20.2182	21.1203
ENSG00000010327	STAB1	0.04402	0.02864	0.03769	0.25963	0.29179	0.11615	0.04312	0.05886	0.0468	0.0035	0.01796	0.00369
ENSG00000010361	FUZ	0.43713	0.6618	0.52825	6.22123	7.38495	6.44001	8.9901	9.23606	9.04462	1.02866	1.17211	1.12591
ENSG00000010379	SLC6A13	2.84791	4.5265	2.70179	0.09481	0.1392	0.10351	0.06621	0.03456	0	0.01746	0.05379	0.01844
ENSG00000010404	IDS	0.54784	0.67795	0.45279	0.85127	1.03145	0.82698	0.91814	0.82437	1.14631	2.36759	2.0708	1.60351
ENSG00000010438	PRSS3	0	0	0	0	0	0	0	0	0	0	0	0
ENSG00000010539	ZNF200	10.5447	9.23029	10.3926	13.2165	14.0758	14.9836	6.58017	7.36303	6.66163	12.1835	12.6718	13.2924
ENSG00000010610	CD4	40.9632	53.2666	39.6927	78.8706	95.0629	73.0554	25.7765	28.9682	27.1739	60.3181	55.672	61.6302
ENSG00000010626	LRRC23	1.58605	1.33586	1.55713	4.64638	5.00178	3.71276	2.84197	2.76262	2.76013	1.31088	1.25871	1.49951
ENSG00000010671	BTK	98.9798	93.7484	93.1478	92.7321	97.1319	98.2271	62.2572	66.2822	64.4344	69.8783	68.5222	69.2279
ENSG00000010704	HFE	0.25905	0.35031	0.3388	0.63209	0.8326	0.90549	0.54453	0.63305	0.43659	0.28069	0.3016	0.36531
ENSG00000010803	SCMH1	22.0768	24.7008	23.0946	25.3373	32.8665	29.9746	33.6	31.4818	39.9918	130.634	121.822	124.761
ENSG00000010810	FYN	9.08631	12.6304	8.28248	0.99971	1.08509	0.9008	7.00806	7.49399	6.54592	5.21351	4.97835	5.4522
ENSG00000010818	HIVEP2	0.10432	0.27196	0.09533	0.69219	1.373	1.2737	0.91622	1.08032	1.38589	2.92392	2.5952	3.95009
ENSG00000010932	FMO1	0	0	0.01007	0	0.01261	0	0.00975	0.03053	0.05503	0	0.01056	0.01086
ENSG00000011007	ELOA	38.5836	31.3758	38.2962	27.287	28.2491	28.115	23.782	24.5887	23.4388	30.9081	31.5658	32.4184
ENSG00000011009	LYPLA2	59.8083	54.1348	63.149	59.9986	64.3388	54.6338	70.6145	66.3158	68.6771	51.8915	52.6212	52.4313
ENSG00000011021	CLCN6	6.21666	9.94801	6.12984	5.18061	8.99984	6.22822	10.3161	10.8456	14.8603	5.57049	4.36993	5.79098
ENSG00000011028	MRC2	46.0624	46.4905	43.2567	116.122	151.656	129.841	28.8132	26.8864	42.4853	116.135	100.949	92.2783
ENSG00000011052	NME1-NME2	0.14447	0.24436	0.32156	0.13507	0.18305	0.03539	0	0	0.03993	0.14925	0.27584	0.12608
ENSG00000011083	SLC6A7	0	0	0	0	0	0	0.00821	0	0	0	0	0
ENSG00000011105	TSPAN9	0.05712	0.0732	0.05254	0.36413	0.5198	0.55337	0.00509	0.03716	0.00718	0.09657	0.08263	0.06231
ENSG00000011114	BTBD7	12.4405	13.3643	11.3253	24.36	32.7888	35.6886	10.9473	11.2761	14.7744	29.4577	26.9535	27.9051
ENSG00000011132	APBA3	7.07392	8.00819	7.5524	5.39168	6.07286	4.36374	6.12461	4.59217	5.73802	4.47499	3.87425	4.43858
ENSG00000011143	MKS1	16.2225	14.7569	16.1194	12.1996	12.8344	11.4054	12.8564	13.3313	12.4185	7.73954	7.9746	7.43366
ENSG00000011198	ABHD5	6.14494	5.81019	6.19782	7.61288	7.75594	9.99108	4.9048	5.7767	7.11178	8.83484	8.97032	8.8203
ENSG00000011201	ANOS1	0.37973	0.52811	0.37906	0.00473	0.01925	0.0186	30.2072	29.4533	35.5865	35.5693	32.7186	28.6213
ENSG00000011243	AKAP8L	31.9455	30.895	29.6062	31.8609	36.1208	31.7531	23.2448	24.634	25.2884	27.2345	26.4953	26.9857
ENSG00000011258	MBTD1	25.6297	26.7343	22.7845	25.9505	36.8319	34.0527	17.6998	20.1358	26.5282	18.8935	16.7147	19.1548
ENSG00000011260	UTP18	105.381	85.5516	101.867	98.2535	103.472	106.103	65.0226	65.7904	63.6317	83.8193	83.4447	89.7933
ENSG00000011275	RNF216	33.2823	33.3718	30.978	28.803	33.4291	30.5059	22.1417	22.5562	27.7322	33.0575	33.5326	34.3717
ENSG00000011295	TTC19	17.6558	17.7656	16.3171	18.6394	21.7108	19.0436	21.8968	21.7506	23.9086	11.0999	10.5298	10.9128
ENSG00000011304	PTBP1	166.64	157.145	170.145	139.162	164.556	137.528	110.465	87.7934	99.6664	127.979	125.264	117.954
ENSG00000011332	DPF1	0.03735	0.07722	0.03779	0.59366	0.67203	0.8967	1.3827	1.20668	1.35237	0.32414	0.49922	0.26892
ENSG00000011347	SYT7	0.04819	0.02264	0.01828	0.06195	0.08395	0.11067	0.0177	0.00616	0.05827	0.01245	0.01917	0.02628
ENSG00000011376	LARS2	17.6812	15.393	17.1051	17.0661	17.3499	20.2024	14.1376	14.5341	15.6122	14.3138	13.9089	14.0326
ENSG00000011405	PIK3C2A	24.216	26.2081	23.2706	24.6442	31.3548	34.1711	15.513	16.9035	20.0493	33.088	31.1178	31.7207
ENSG00000011422	PLAUR	45.5508	64.4787	44.5064	29.3196	31.7734	29.3851	53.8599	53.7584	50.3085	12.9327	12.0755	12.3656
ENSG00000011426	ANLN	63.9224	60.248	61.1037	115.851	125.844	142.738	77.4756	83.1591	89.9166	125.032	121.198	113.133
ENSG00000011451	WIZ	3.69294	4.78706	3.42247	4.76627	7.93433	5.80176	3.59524	2.46232	5.22454	5.19889	3.61156	3.46729
ENSG00000011454	RABGAP1	8.62031	9.41873	7.99206	11.8183	15.937	16.3566	8.58428	9.3139	11.7722	9.5212	8.88647	8.61301
ENSG00000011465	DCN	0	0	0	0.00802	0.00362	0.007	0.0056	0	0.00395	0	0	0
ENSG00000011478	QPCTL	24.6119	26.6299	26.7532	15.3154	18.1074	12.4635	12.9325	12.0594	12.0466	14.3122	14.8499	15.8547
ENSG00000011485	PPP5C	47.8593	44.237	49.3781	29.4667	31.8651	27.601	24.233	24.5943	26.5622	28.072	28.2759	29.2166
ENSG00000011523	CEP68	6.15421	6.29893	5.86885	8.63863	10.4059	9.49401	6.07599	6.8403	7.34983	5.14661	5.39459	5.96054
ENSG00000011566	MAP4K3	7.24118	8.03418	7.26028	8.3866	11.3357	11.3644	6.43641	7.56661	7.87962	11.8547	11.2738	11.6261
ENSG00000011590	ZBTB32	0.02618	0.0123	0.03973	0	0.06635	0	0	0	0	0	0.01389	0
ENSG00000011600	TYROBP	80.45	93.8397	72.195	76.8434	75.2872	46.5833	209.574	209.565	192.91	131.514	133.355	146.155
ENSG00000011638	TMEM159	14.3538	14.4631	14.0969	10.7466	9.55545	9.80387	9.33501	10.1607	10.7512	9.25386	9.12973	9.23602
ENSG00000011677	GABRA3	0	0	0	0	0	0	0.01692	0.04417	0.03582	0	0	0
ENSG00000012048	BRCA1	52.9603	59.0253	51.2118	61.7493	71.4934	74.2524	35.135	37.5569	42.6835	80.8361	78.0616	78.3696
ENSG00000012061	ERCC1	41.1618	38.0998	40.1681	45.0677	45.2861	34.8776	39.789	40.9321	39.2616	32.8457	31.9919	33.5596
ENSG00000012124	CD22	0	0.01093	0	0.02175	0.02211	0.01425	0.63226	0.68977	0.6832	0.03004	0.00617	0.03172
ENSG00000012171	SEMA3B	0.03108	0.00584	0.01258	0.13368	0.17329	0.07614	0.12176	0.08898	0.14605	0.15414	0.10551	0.31195
ENSG00000012174	MBTPS2	2.4813	2.96452	2.05214	3.60915	6.76032	6.24552	3.01107	2.92204	6.37617	5.62396	4.32445	4.43848
ENSG00000012211	PRICKLE3	4.129	3.84318	3.93932	5.04331	6.20103	4.80525	3.87084	3.46934	4.7167	4.17459	4.42153	3.89443
ENSG00000012223	LTF	0	0.01689	0.00909	0	0.01139	0.01101	0.0088	0.00919	0.01242	0.00929	0	0
ENSG00000012232	EXTL3	10.1446	9.40123	10.6864	7.56005	8.1421	7.95852	9.52867	9.48923	10.0047	8.16647	7.7873	7.51067
ENSG00000012504	NR1H4	0	0	0	0	0	0	0	0	0	0	0	0
ENSG00000012660	ELOVL5	167.237	165.309	163.605	90.708	105.783	106.062	97.2163	104.025	105.213	131.244	129.03	134.981
ENSG00000012779	ALOX5	2.12448	2.11382	1.32272	0.68307	0.59684	0.78891	8.53896	8.53077	8.66171	16.7048	17.3964	18.2679
ENSG00000012817	KDM5D	20.6281	25.8291	18.8575	11.2621	13.5775	6.55342	0.00742	0	0.01047	30.3347	28.3689	32.415
ENSG00000012822	CALCOCO1	5.64163	7.45235	5.25122	4.79618	5.60634	4.17087	4.40826	4.88618	4.52755	2.14823	2.16296	2.43537
ENSG00000012963	UBR7	56.4979	60.1683	56.0238	69.7618	71.6127	74.3598	45.3837	45.5909	45.5702	74.3422	75.1823	76.3582
ENSG00000012983	MAP4K5	19.0153	18.3817	17.9816	14.734	19.1867	16.9225	16.0004	16.1885	19.3007	13.7969	14.5054	14.8762
ENSG00000013016	EHD3	0.01486	0	0	0.02084	0.04708	0.01821	0.45851	0.661	0.32864	0	0	0
ENSG00000013275	PSMC4	120.211	98.679	126.672	118.728	118.499	114.829	100.377	99.9705	96.1317	71.503	73.8189	76.697
ENSG00000013288	MAN2B2	10.7441	11.4009	10.4496	13.0112	14.1146	10.7427	15.7082	14.2484	17.5419	26.3948	23.8557	23.1989
ENSG00000013293	SLC7A14	0	0	0	0	0	0	0	0	0	0	0.00362	0
ENSG00000013297	CLDN11	0	0.01806	0	0	0.01217	0.03531	0.02823	0.04911	0.06639	0.06948	0.10192	0.05241
ENSG00000013306	SLC25A39	60.1711	49.5194	62.0606	89.3726	87.2191	78.6599	91.8337	83.3294	88.9161	71.9771	70.9041	68.4798
ENSG00000013364	MVP	7.32196	7.17128	6.7699	20.2477	20.0271	14.6114	33.0003	34.0082	28.8148	22.7116	21.7523	23.5865
ENSG00000013374	NUB1	32.9674	30.1327	31.2022	34.3668	35.9953	37.1424	18.6061	19.4099	17.6927	26.9464	26.7465	29.6601
ENSG00000013375	PGM3	26.401	27.1476	24.979	14.2382	15.1584	16.8679	13.8483	16.4714	16.4998	23.9268	24.1245	23.4912
ENSG00000013392	RWDD2A	3.3678	4.11237	3.1282	2.17032	1.97691	2.29563	2.15225	2.55804	2.39282	4.34429	4.58163	4.46263
ENSG00000013441	CLK1	56.1291	69.4617	50.8376	52.945	58.5442	52.704	70.8571	80.245	72.5843	30.9826	39.2863	42.9438
ENSG00000013503	POLR3B	22.7112	19.2571	23.0767	24.7987	27.4045	32.3136	18.5892	19.9747	21.4921	11.1568	11.2639	11.838
ENSG00000013523	ANGEL1	8.61211	8.35749	8.49665	10.5165	13.5385	13.1084	11.4957	10.7051	13.3494	9.14763	8.04806	8.01848
ENSG00000013561	RNF14	22.608	19.1576	22.277	25.3448	25.7222	27.5777	24.6474	24.7968	24.349	32.5958	33.0104	32.4498
ENSG00000013563	DNASE1L1	6.52569	6.42579	6.19842	8.0403	7.82869	6.99403	12.5864	12.4739	11.2968	17.4643	18.6864	17.92
ENSG00000013573	DDX11	23.7758	24.3155	23.0794	22.1692	26.2106	19.9574	17.8078	18.3403	22.2207	24.3199	21.4612	25.8339
ENSG00000013583	HEBP1	5.96215	6.94927	5.83106	3.4424	4.95679	4.07426	5.81854	7.00451	10.2343	3.95515	3.42853	3.3433
ENSG00000013588	GPRC5A	0	0.00399	0	0.00397	0.01077	0.0052	0.00416	0.00869	0.00587	0.01317	0	0.00463
ENSG00000013619	MAMLD1	0	0	0	0	0.0305	0	0.0943	0.04922	0.19961	0.01865	0.08299	0.03939
ENSG00000013725	CD6	0.09027	0.14138	0.12178	0.03376	0.00763	0.02211	0.02358	0.03692	0.03327	0.95129	1.00228	0.99791
ENSG00000013810	TACC3	37.3167	34.623	35.4504	52.0276	60.5438	55.406	38.1003	40.9941	52.1805	62.364	55.6993	52.0442
ENSG00000014123	UFL1	59.6109	58.3402	56.2504	29.499	33.8019	36.5951	37.321	42.078	39.6616	43.8673	45.8623	44.8289
ENSG00000014138	POLA2	6.48484	6.54164	6.68475	9.15776	9.53044	9.82836	6.44552	6.18221	7.50228	6.64644	6.50321	6.13989
ENSG00000014164	ZC3H3	13.2402	16.7975	13.1714	8.60405	13.9925	9.28918	12.5516	9.03414	20.4682	11.7375	7.76862	7.88406
ENSG00000014216	CAPN1	28.5314	30.2105	28.7174	32.925	36.5484	29.4002	51.1841	43.7886	48.1026	35.9458	34.9637	35.8424
ENSG00000014257	ACPP	15.8758	15.3515	14.9348	33.1013	25.2959	23.4992	29.8323	29.4726	30.0093	11.5721	10.6997	9.48641
ENSG00000014641	MDH1	128.3	119.808	120.384	97.2271	93.9066	94.1859	156.509	165.258	153.841	180.181	195.91	192.857
ENSG00000014824	SLC30A9	35.2938	33.2032	34.3222	52.51	54.041	53.0896	47.1841	49.1091	46.5445	51.3805	49.7226	52.0688
ENSG00000014914	MTMR11	10.0229	13.1256	9.09317	7.37651	7.73113	4.7263	15.3844	17.8242	15.7588	7.68923	7.63707	8.11911
ENSG00000014919	COX15	26.6027	23.4418	24.9	32.7618	34.3384	37.4534	39.5971	43.9431	43.0277	23.4842	23.1473	24.2634
ENSG00000015133	CCDC88C	13.0458	13.3358	13.0092	7.43005	11.2942	8.3344	14.6133	14.683	19.9909	4.39429	3.49563	4.09538
ENSG00000015153	YAF2	7.16536	7.18097	6.80098	7.33952	9.3389	9.18596	5.27114	5.37756	6.97181	6.04932	5.79008	5.72712
ENSG00000015171	ZMYND11	37.1961	33.0525	36.4896	42.949	45.4414	53.4498	17.1539	18.938	21.2328	47.0115	46.3101	45.5879
ENSG00000015285	WAS	32.6941	35.322	35.7899	34.7351	47.7226	29.1078	37.7561	33.949	41.4984	36.1109	29.8726	32.4949
ENSG00000015413	DPEP1	0.0131	0	0.01325	0	0.0166	0	0	0	0	0.44664	0.69484	0.9861
ENSG00000015475	BID	59.0754	48.3441	58.5939	54.0264	58.7172	55.9422	36.68	38.6953	36.7018	36.7778	36.2732	38.5348
ENSG00000015479	MATR3	4.00058	4.6196	3.97236	4.68517	7.02356	6.05429	3.31251	3.4793	5.59026	4.89463	4.80805	5.38875
ENSG00000015520	NPC1L1	0.00683	0	0.00691	0	0	0	0.00669	0.00698	0.0283	0.00705	0	0.00745
ENSG00000015532	XYLT2	10.9627	10.3695	10.5146	14.0971	16.838	14.5517	8.04102	7.62383	9.4722	13.9729	12.6716	14.604
ENSG00000015568	RGPD5	0.09353	0.12589	0.09207	0.19143	0.21139	0.26937	0.19062	0.18866	0.262	0.34211	0.28691	0.31436
ENSG00000015592	STMN4	0.02177	0.02046	0	0	0	0.04	0.0533	0.02226	0.04513	0	0	0.01187
ENSG00000015676	NUDCD3	18.7782	16.832	18.6576	21.4978	23.0448	22.1353	21.6738	23.1261	25.1544	21.1003	19.1466	20.5996
ENSG00000016082	ISL1	0.01273	0	0	0.0238	0.04838	0	0	0	0	0.35506	0.31055	0.33325
ENSG00000016391	CHDH	0.0046	0	0	0.01722	0.0175	0.02256	0.1398	0.13652	0.11454	0.88008	0.68871	1.02975
ENSG00000016402	IL20RA	0	0	0	0	0	0	0	0	0	0.24279	0.29753	0.33906
ENSG00000016490	CLCA1	0	0	0	0	0	0	0	0	0	0	0	0
ENSG00000016602	CLCA4	0	0	0	0	0	0	0	0	0	0	0	0
ENSG00000016864	GLT8D1	27.146	24.3068	25.8152	33.5154	36.3895	39.3573	17.7576	20.9603	19.4123	25.1859	25.0755	24.8465
ENSG00000017260	ATP2C1	22.0863	24.2611	19.9435	20.5279	26.8454	27.8302	28.4081	29.4112	36.3354	29.2214	26.6735	25.776
ENSG00000017427	IGF1	0	0.02074	0.0134	1.20113	1.29217	0.88143	0.48424	0.36559	0.29895	0.00456	0	0.01926
ENSG00000017483	SLC38A5	75.5772	61.2004	82.6581	33.7412	31.5474	32.8799	21.9978	21.2216	21.6437	25.6213	25.4738	27.998
ENSG00000017797	RALBP1	33.297	30.6315	34.748	40.3617	41.5851	42.7948	33.2863	35.5646	34.7009	37.6571	39.01	39.7332
ENSG00000018189	RUFY3	1.21619	1.32199	0.98746	2.41674	3.27522	3.46503	5.6828	5.75314	6.48581	2.68232	2.52357	2.6576
ENSG00000018236	CNTN1	0.00479	0	0	0	0	0.01759	0.02812	0.02447	0.03307	1.00374	1.10675	1.03375
ENSG00000018280	SLC11A1	0.85963	0.82334	0.76101	0.34003	0.41893	0.29867	0.83378	0.92534	0.94239	4.42347	4.02013	3.02969
ENSG00000018408	WWTR1	0.01705	0.01202	0.00431	0.45825	0.71824	1.10674	0.03757	0.05665	0.0589	1.36941	1.08505	1.26929
ENSG00000018510	AGPS	52.5613	49.0457	49.5341	43.1724	47.1372	47.1209	30.9776	33.2	35.9465	46.0565	45.0195	49.6523
ENSG00000018607	ZNF806	0	0	0	0	0	0	0	0	0	0	0	0
ENSG00000018610	CXorf56	35.2173	30.8606	33.7465	33.5243	33.1413	34.5912	57.3427	57.8298	53.9123	27.3956	27.5832	26.456
ENSG00000018625	ATP1A2	0.00569	0	0	0.18098	0.11542	0.15342	0	0.00582	0	0.02353	0.05435	0.08074
ENSG00000018699	TTC27	47.9164	35.9749	45.9079	42.8328	43.8889	45.8207	26.7323	25.5962	28.0792	29.4053	30.1368	30.8447
ENSG00000018869	ZNF582	0.05352	0	0.01083	4.54329	4.54328	5.29662	2.3271	2.13387	2.13002	2.17843	2.03235	2.38196
ENSG00000019102	VSIG2	0	0.02329	0.05014	0	0	0	0.02427	0.076	0	0	0.05257	0.05406
ENSG00000019144	PHLDB1	0.17338	0.31964	0.23222	1.61639	2.16546	2.25516	0.2458	0.18908	0.24417	3.31464	3.28947	3.11446
ENSG00000019169	MARCO	0.50016	0.42139	0.64563	2.48328	1.94493	1.75342	3.20926	4.35532	3.88506	1.56802	1.82951	1.99434
ENSG00000019186	CYP24A1	0	0	0	0	0	0.02203	0	0	0.01243	0	0	0
ENSG00000019485	PRDM11	0.30095	0.37465	0.26284	0.41364	0.36177	0.2615	3.66276	3.11888	4.6211	0.4305	0.44202	0.52191
ENSG00000019505	SYT13	0	0	0	0	0	0.00807	0	0	0	0	0	0
ENSG00000019549	SNAI2	0	0	0	0.03065	0.02769	0.01339	0	0	0	0.32743	0.38256	0.11922
ENSG00000019582	CD74	72.7258	93.8303	71.7125	98.6441	99.2108	58.3548	507.376	532.188	523.711	30.519	30.7388	32.258
ENSG00000019991	HGF	0.52941	0.48022	0.46495	0.47091	0.67546	0.79257	4.15863	4.66832	4.98929	1.68643	1.38056	1.98525
ENSG00000019995	ZRANB1	17.0458	17.7834	17.0582	15.4448	17.8532	17.5006	16.4418	17.8308	19.7945	15.6819	14.3435	14.3982
ENSG00000020129	NCDN	15.7224	14.1097	17.6407	19.82	24.7446	22.3575	12.5624	9.93073	13.0406	12.7324	11.6961	12.0123
ENSG00000020181	ADGRA2	7.82022	9.11809	6.40642	37.7503	44.753	26.4983	45.2286	37.8075	45.943	61.4757	54.6533	51.4398
ENSG00000020219	CCT8L1P	0	0	0	0	0.02714	0	0	0	0	0	0	0
ENSG00000020256	ZFP64	6.12572	5.67697	6.14419	5.8507	6.95209	6.41012	5.86475	5.37733	6.53158	7.02698	6.78927	6.26193
ENSG00000020426	MNAT1	15.4266	15.0005	13.1561	16.0315	15.5271	16.4034	18.568	21.8704	21.025	15.0394	13.8721	16.1527
ENSG00000020577	SAMD4A	0	0	0	0.00551	0.00747	0.00722	0.07214	0.01506	0.057	0.08523	0.08126	0.0675
ENSG00000020633	RUNX3	4.5663	6.15338	4.99687	16.9141	21.4558	15.3035	7.30583	5.58431	9.37804	16.3068	14.195	12.1766
ENSG00000020922	MRE11	41.1355	44.8254	37.4334	60.2033	73.2869	60.6277	25.5755	28.9923	31.7976	34.1103	32.1193	35.6409
ENSG00000021300	PLEKHB1	0.00727	0.05464	0.05883	0.10873	0.16578	0.18697	0.12813	0.06688	0.04018	0.27034	0.25444	0.33303
ENSG00000021355	SERPINB1	69.489	73.9468	59.5893	67.4556	71.0642	70.4565	253.719	284.391	303.055	23.2455	22.4319	25.6747
ENSG00000021461	CYP3A43	0	0	0	0	0	0	0	0.0139	0	0	0	0
ENSG00000021488	SLC7A9	0.0138	0.03891	0.05585	0.03871	0.05246	0	0.02703	0.01411	0	0.01426	0.01464	0.01506
ENSG00000021574	SPAST	18.4762	16.8828	19.2091	16.4371	17.9577	18.0632	12.8105	13.7712	13.5029	14.2166	13.9678	13.5276
ENSG00000021645	NRXN3	0.06001	0.08025	0.04437	0.00647	0.00292	0.00848	0.0113	0	0.00319	0.01192	0.02448	0.0277
ENSG00000021762	OSBPL5	15.9059	15.3842	14.3353	43.1334	54.7771	43.1031	14.0784	13.8727	19.3489	32.6128	26.319	30.547
ENSG00000021776	AQR	31.2861	29.9165	30.0624	34.0834	38.0822	40.9083	22.5139	25.3098	25.955	30.3339	28.9479	32.3822
ENSG00000021826	CPS1	0.38946	0.42801	0.55765	0.61099	0.68166	0.60641	0.14222	0.15859	0.18245	0.21141	0.21707	0.22323
ENSG00000021852	C8B	0	0.04933	0.02656	0	0	0	0.07712	0.13418	0.05441	0	0	0
ENSG00000022267	FHL1	0.38536	0.85645	0.50128	0.88071	1.51133	1.55091	0.40136	0.43775	0.43111	2.67943	2.46563	2.84925
ENSG00000022277	RTF2	60.6905	52.6691	61.0279	69.3588	67.003	63.8099	78.4257	83.2242	74.6031	46.5813	49.1851	51.1591
ENSG00000022355	GABRA1	0	0	0	0	0	0.00522	0	0	0	0	0	0.00465
ENSG00000022556	NLRP2	0.06816	0.0854	0.13792	0.5151	0.59733	0.35481	0.03894	0.01742	0.0314	2.11246	2.00029	2.22437
ENSG00000022567	SLC45A4	20.4859	20.8986	19.9636	11.4227	12.6249	10.3167	8.8035	7.87004	12.7105	9.11048	8.26726	7.47956
ENSG00000022840	RNF10	27.4759	27.6924	28.0874	26.8592	32.9426	34.064	33.8186	32.2907	41.75	27.5887	24.4782	24.2383
ENSG00000022976	ZNF839	4.70177	4.8161	4.51035	8.49201	9.42792	9.76611	9.16537	9.37781	10.8324	8.05832	8.03578	8.8587
ENSG00000023041	ZDHHC6	61.8497	62.7414	58.0459	48.8195	53.7242	53.693	59.57	64.7885	60.3408	53.3922	51.5936	54.3734
ENSG00000023171	GRAMD1B	3.5919	3.70451	3.54424	1.14858	1.38633	0.83761	6.27879	5.83341	8.56159	12.1093	10.3386	10.5589
ENSG00000023191	RNH1	85.9313	70.5055	89.7048	114.393	119.836	92.6405	53.7456	51.6324	55.298	136.221	140.542	124.041
ENSG00000023228	NDUFS1	60.9096	55.9612	60.1048	54.5299	58.6626	58.8197	46.0455	45.2317	45.0791	40.9789	42.0753	41.3806
ENSG00000023287	RB1CC1	80.8834	82.672	75.1424	56.96	68.4386	69.2462	34.9224	38.2381	41.221	37.2196	36.2769	37.7436
ENSG00000023318	ERP44	45.6933	44.6762	43.0682	46.7792	52.9262	54.7173	62.9943	65.7539	69.4023	58.61	57.4806	59.9342
ENSG00000023330	ALAS1	78.811	92.8993	82.5827	71.0011	76.7843	83.0254	221.414	228.857	220.778	59.8612	63.1277	59.8917
ENSG00000023445	BIRC3	0.16693	0.19272	0.06756	0.2408	0.2236	0.12852	4.10575	4.75422	4.04698	0.67506	0.88537	0.85848
ENSG00000023516	AKAP11	32.7175	38.2178	30.3501	21.3284	32.8179	25.4351	18.1159	18.7675	29.3366	29.6841	25.0041	24.0334
ENSG00000023572	GLRX2	15.3184	13.0546	14.5752	15.5313	15.3345	17.8085	6.15804	6.65288	6.27983	12.0797	11.772	13.9329
ENSG00000023608	SNAPC1	8.71178	8.70628	8.93995	9.59313	10.8632	11.45	3.54818	3.78887	3.38248	7.64318	7.12892	7.97997
ENSG00000023697	DERA	35.8311	33.4311	33.1823	32.8211	33.2872	30.2584	51.869	53.2744	45.1662	19.477	17.9699	20.3712
ENSG00000023734	STRAP	181.096	156.243	173.64	159.252	174.08	186.387	109.439	115.454	125.771	70.7272	70.8681	72.3856
ENSG00000023839	ABCC2	1.29481	1.40161	1.27297	0.72293	1.17104	0.88546	1.39801	1.44072	2.05494	0.63813	0.52901	0.59394
ENSG00000023892	DEF6	100.854	97.4256	100.66	39.0488	44.1116	31.9821	69.3744	66.0681	70.4379	107.111	104.181	107.806
ENSG00000023902	PLEKHO1	1.4334	2.77527	1.49948	11.0652	13.9472	12.1047	0.32844	0.34286	0.35133	3.69941	3.5861	3.83543
ENSG00000023909	GCLM	18.0406	12.1589	18.2992	28.3344	23.83	32.855	10.8338	10.1612	11.7717	50.8217	49.0201	42.0999
ENSG00000024048	UBR2	53.0872	53.1834	50.7105	30.7103	36.5415	35.2353	32.4824	33.2209	36.9009	44.0761	44.4939	43.2704
ENSG00000024422	EHD2	0.18656	0.27173	0.17931	0.06977	0.03546	0.05713	5.73697	3.65252	9.12673	1.96594	1.30611	1.05827
ENSG00000024526	DEPDC1	27.0928	19.1359	25.4507	32.099	33.6206	38.5639	20.99	22.7192	21.1504	47.2341	47.7184	40.626
ENSG00000024862	CCDC28A	64.7893	64.2366	58.4002	32.7901	32.017	32.175	48.6546	51.0108	43.568	24.7782	27.9651	29.7454
ENSG00000025039	RRAGD	9.83857	13.6961	8.27368	3.40835	3.88787	3.53429	5.03136	6.49712	7.2262	36.0847	32.7726	37.4879
ENSG00000025156	HSF2	45.0567	44.5888	39.6402	31.4235	33.7082	40.0931	18.1375	20.6061	19.99	45.8214	46.173	51.9799
ENSG00000025293	PHF20	20.1597	18.9562	18.6241	17.7993	21.2512	22.0911	15.4944	17.1646	18.0939	22.3851	21.5347	22.4264
ENSG00000025423	HSD17B6	0.91535	0.69703	0.67062	1.85918	1.99968	1.54648	0.58733	0.53245	0.71973	2.3968	2.49441	2.18647
ENSG00000025434	NR1H3	1.32861	1.40456	1.24019	10.4033	12.255	14.8305	4.43017	4.80266	4.52464	7.7455	7.96952	9.99023
ENSG00000025708	TYMP	38.8546	29.5577	38.4743	34.6231	31.8787	24.2658	20.4746	15.692	16.49	21.8768	20.7505	18.6668
ENSG00000025770	NCAPH2	48.2242	51.5054	46.4147	52.7862	52.4632	44.7769	55.6392	53.3972	53.1864	61.4693	58.5504	58.1512
ENSG00000025772	TOMM34	90.6683	68.7725	95.9431	75.3234	75.2531	70.8997	86.9982	86.8624	90.6913	63.9124	65.8924	64.2738
ENSG00000025796	SEC63	35.9357	44.8492	29.398	25.1374	40.4756	37.4846	12.1189	14.845	25.162	49.8331	42.9105	43.6015
ENSG00000025800	KPNA6	36.4288	34.8107	37.1045	46.6067	53.7432	59.681	26.277	25.3273	30.275	45.8075	44.7021	44.6337
ENSG00000026025	VIM	236.421	282.83	224.414	360.833	395.527	410.57	102.39	69.33	56.0241	82.1977	79.2678	53.693
ENSG00000026036	RTEL1-TNFRSF6B	0.76106	0.77446	0.65828	1.04337	1.36403	0.94187	0.88823	0.88694	1.65665	0.77812	0.63581	0.56783
ENSG00000026103	FAS	6.31251	5.89565	5.86631	4.37534	5.07433	7.84229	9.64465	9.95661	8.75918	0.92312	0.6887	0.87656
ENSG00000026297	RNASET2	18.4702	21.3859	18.2787	10.4525	13.7493	9.77468	21.7873	19.6652	22.9901	28.6497	27.1768	31.3876
ENSG00000026508	CD44	31.2974	47.9148	25.6089	70.8051	113.855	100.589	75.2588	84.9995	121.702	24.247	19.1699	19.8392
ENSG00000026559	KCNG1	1.78124	1.70495	1.59447	1.28154	1.26692	0.43798	5.03882	3.98744	4.49312	2.9485	3.04847	2.88219
ENSG00000026652	AGPAT4	1.01132	1.34041	0.84248	0.70092	1.06466	0.75804	1.58174	1.81326	2.29805	2.14423	1.86802	1.78109
ENSG00000026751	SLAMF7	0.09645	0.15338	0.1201	0.06937	0.0282	0.02726	0.3633	0.31857	0.38961	0.06898	0.03935	0.05665
ENSG00000026950	BTN3A1	10.1957	12.0142	9.33953	4.53325	6.22558	4.97955	10.486	13.4087	14.0812	3.2704	3.2961	3.15664
ENSG00000027001	MIPEP	40.1958	37.4838	41.6634	13.3483	15.0727	13.4819	14.8321	14.38	14.9476	7.18364	8.16171	7.44671
ENSG00000027075	PRKCH	0.06903	0.04961	0.02876	0.1139	0.06689	0.16911	2.76395	2.76082	2.06515	3.50307	3.09712	3.31795
ENSG00000027644	INSRR	0	0	0.00698	0	0	0	0	0	0.00953	0.01425	0	0.00752
ENSG00000027697	IFNGR1	78.5299	72.2938	72.4331	37.2889	38.4869	34.7393	130.209	133.614	111.565	57.9801	59.1832	54.9192
ENSG00000027847	B4GALT7	6.10841	5.17369	6.61145	9.94457	9.93784	9.00369	11.1583	9.87486	11.6821	8.18653	8.32759	7.90648
ENSG00000027869	SH2D2A	0.94209	1.07308	1.14089	0.48044	0.5245	0.71685	1.56569	1.40097	2.03181	0.81108	0.95392	1.16786
ENSG00000028116	VRK2	31.3885	26.719	28.2021	29.3373	31.2536	33.1234	30.6905	30.0039	30.944	36.5723	37.5616	38.6945
ENSG00000028137	TNFRSF1B	66.2844	63.465	65.9582	44.9622	46.948	42.6412	66.1518	68.4949	68.2822	23.3072	21.877	25.5731
ENSG00000028203	VEZT	8.76985	8.69848	8.86451	12.0352	12.3818	13.9686	14.1169	14.942	15.3982	7.36578	7.55852	7.97837
ENSG00000028277	POU2F2	2.88924	3.69928	2.92315	1.40793	2.32372	1.12317	4.22307	3.43069	5.82263	2.27444	1.94119	2.06529
ENSG00000028310	BRD9	18.4746	16.468	17.6316	36.3434	41.1412	42.8161	26.4263	25.4027	34.4049	22.6014	20.9755	22.7631
ENSG00000028528	SNX1	26.201	27.9394	24.5963	29.6783	35.069	31.2855	28.5944	32.2922	33.6576	22.9706	22.5944	23.5955
ENSG00000028839	TBPL1	14.0822	12.7249	13.6283	10.3387	10.8015	11.5313	6.17441	6.35835	6.67714	9.00564	9.17111	9.92829
ENSG00000029153	ARNTL2	15.5842	16.6712	15.3048	2.69807	3.05141	2.30827	1.45835	1.58541	1.38375	24.0738	21.4716	25.5317
ENSG00000029363	BCLAF1	148.749	135.818	138.789	124.883	126.29	142.545	78.2073	88.4801	86.0059	123.755	123.212	134.982
ENSG00000029364	SLC39A9	58.2205	56.3811	59.3613	71.003	78.4986	77.5152	63.517	64.9462	66.4841	62.7025	60.7461	62.2789
ENSG00000029534	ANK1	0	0	0.00336	0.08694	0.09257	0.04881	0.05204	0.04753	0.0872	0.29163	0.35228	0.2536
ENSG00000029559	IBSP	0	0	0	0	0	0	0.02232	0	0	0	0	0
ENSG00000029639	TFB1M	30.2483	28.4245	28.459	12.9824	16.8646	15.4911	12.215	12.0828	15.0188	15.7603	16.4226	17.2313
ENSG00000029725	RABEP1	53.889	48.6732	51.7361	56.8378	65.7131	67.2581	32.3004	35.376	37.9348	22.4135	21.7038	24.071
ENSG00000029993	HMGB3	55.6171	41.4166	55.4821	69.9778	65.3749	75.0365	40.3557	41.3792	37.9683	58.7373	62.7869	59.2728
ENSG00000030066	NUP160	67.0806	70.3988	62.335	69.7301	82.5059	85.2742	39.047	43.8785	53.1175	68.0501	63.6573	66.3722
ENSG00000030110	BAK1	62.5545	50.0697	66.0112	50.2712	50.0541	47.0968	33.6238	33.1619	31.1383	60.6075	63.8798	57.9128
ENSG00000030304	MUSK	0.01563	0.01102	0.01186	0.00731	0.01485	0	0.01531	0.01199	0.0054	0.04441	0.02073	0.02131
ENSG00000030419	IKZF2	0.0996	0.15966	0.11559	0.46288	0.60874	0.78223	0	0.01797	0.03239	0.77479	0.6246	0.7478
ENSG00000030582	GRN	112.057	108.924	110.202	144.057	162.728	131.81	251.712	208.946	280.089	212.953	213.934	199.64
ENSG00000031003	FAM13B	25.3334	30.1905	24.0482	24.5523	33.187	31.1336	29.5402	29.4594	37.3972	43.9385	38.5217	40.3163
ENSG00000031081	ARHGAP31	0.38634	0.44571	0.32895	0.27895	0.18417	0.18741	5.87391	5.87384	6.20066	3.56455	3.01477	2.71647
ENSG00000031691	CENPQ	34.6826	40.1974	31.4016	26.9003	30.0885	32.0886	17.6287	21.3088	19.7811	41.0872	46.4248	50.4165
ENSG00000031698	SARS	68.2663	59.0378	65.684	84.7382	77.7398	87.8057	48.2721	52.488	48.5483	70.8743	72.741	72.7431
ENSG00000031823	RANBP3	26.3783	26.3221	26.8585	25.9684	28.4558	25.4907	19.1782	18.3614	20.8926	20.6742	20.2056	20.7005
ENSG00000032219	ARID4A	15.1966	20.1471	14.1866	22.2055	27.5439	27.7942	13.9022	15.9352	17.8679	17.1571	16.4111	19.6181
ENSG00000032389	EIPR1	19.2725	18.7406	18.8706	20.1436	22.7754	19.591	24.183	23.2648	24.6776	20.5973	18.8301	20.8751
ENSG00000032444	PNPLA6	18.9382	20.2534	18.7912	17.7858	21.2594	12.8784	14.3118	13.1873	16.7616	14.0905	11.6196	11.4968
ENSG00000032742	IFT88	8.57249	8.66764	7.8242	8.02037	9.67241	10.8309	8.4012	9.95202	9.82778	9.28687	9.7034	9.62044
ENSG00000033011	ALG1	30.966	25.5318	30.9629	29.1137	27.7706	29.5855	20.5699	19.4525	19.3943	19.0389	18.905	18.3764
ENSG00000033030	ZCCHC8	15.6551	14.0613	15.2107	11.8299	12.7112	13.241	13.0189	14.326	13.9724	10.7378	10.5333	11.3081
ENSG00000033050	ABCF2	18.9571	13.3851	20.1995	26.9663	24.5661	32.9102	4.95629	5.15269	4.36154	11.0961	11.6511	11.1098
ENSG00000033100	CHPF2	30.6891	32.9013	30.3764	35.9479	39.9873	40.6403	18.9735	19.746	19.4203	29.292	26.4485	27.1436
ENSG00000033122	LRRC7	0.00727	0.01367	0.00491	0	0.00307	0.00297	0.01187	0.00496	0.0134	0.03256	0.02058	0.03703
ENSG00000033170	FUT8	5.90296	6.36174	5.75025	12.404	14.9454	16.8207	4.21393	4.50847	4.44493	17.0404	15.8841	16.3818
ENSG00000033178	UBA6	33.581	33.7685	32.3883	37.3915	44.2818	51.974	38.2682	42.4043	46.4033	38.1777	37.9789	37.4182
ENSG00000033327	GAB2	21.0164	23.8374	20.9954	17.8879	21.5932	15.8047	17.2548	19.912	20.333	8.29467	6.92781	9.56669
ENSG00000033627	ATP6V0A1	6.772	9.10723	6.6528	2.65623	4.23431	3.16721	8.58109	8.12816	9.98286	5.91426	4.74273	5.18445
ENSG00000033800	PIAS1	17.1596	20.0492	16.1761	22.2935	30.7101	30.7921	19.2754	20.5406	25.9718	28.8421	26.3242	27.6269
ENSG00000033867	SLC4A7	39.3729	39.0312	37.1678	19.8161	25.1024	29.4368	18.4929	20.3156	21.3545	27.7795	25.5403	26.8146
ENSG00000034053	APBA2	3.16858	3.1394	3.24274	33.5633	41.59	45.429	34.9576	31.1351	36.9425	12.1127	12.4755	14.0882
ENSG00000034152	MAP2K3	9.11849	8.6758	7.75521	16.0828	22.0725	22.2799	15.8976	15.7317	23.8639	6.16262	4.95722	4.70422
ENSG00000034239	EFCAB1	0	0	0	0	0	0	0	0	0	0	0	0
ENSG00000034510	TMSB10	1180.23	1279.52	1133.81	1158.8	1243.14	1094.47	1815.91	1914.92	1637.92	961.628	1046.02	1205.54
ENSG00000034533	ASTE1	12.3254	10.363	12.2689	11.6802	11.7725	11.8419	15.7905	15.6605	16.5271	11.3392	11.3985	10.9345
ENSG00000034677	RNF19A	43.9384	50.5246	40.2945	39.3446	46.4576	47.0496	26.3191	27.3687	28.1717	61.1879	57.6253	64.983
ENSG00000034693	PEX3	29.1161	25.3245	29.7398	12.6989	13.1964	14.6038	14.9647	17.5392	17.6148	13.103	12.4456	14.499
ENSG00000034713	GABARAPL2	30.901	29.0042	29.0099	37.4224	38.5651	39.3091	36.9827	38.3516	35.0983	28.3925	28.4572	30.8635
ENSG00000034971	MYOC	0	0	0	0	0	0.02087	0	0	0	0	0	0
ENSG00000035115	SH3YL1	4.43215	5.10625	3.74441	6.75785	9.77466	7.91049	6.01567	6.85622	10.0868	7.02486	6.17754	6.85891
ENSG00000035141	FAM136A	59.5712	45.8469	60.5996	73.371	72.2714	87.171	44.1625	44.8671	42.8084	43.5626	44.9993	45.6812
ENSG00000035403	VCL	23.9678	26.3635	24.3072	30.3235	38.7989	40.1486	84.6659	92.2852	96.9575	45.4009	42.1239	44.1458
ENSG00000035499	DEPDC1B	34.971	29.6222	33.6467	40.9496	41.3622	48.1666	42.7557	44.0752	42.7302	44.1107	45.5608	37.543
ENSG00000035664	DAPK2	0.06059	0.06436	0.04531	0.16008	0.16689	0.16133	0.41277	0.41474	0.46961	0.97428	1.00873	1.06898
ENSG00000035681	NSMAF	109.912	106.479	104.47	88.1465	102.066	87.4342	47.5519	47.9534	52.5641	94.6644	90.9032	92.85
ENSG00000035687	ADSS	75.4228	63.8249	69.2023	87.81	94.6286	111.415	55.5673	55.1638	51.3525	72.0003	73.2304	77.276
ENSG00000035720	STAP1	12.9753	17.2877	10.1897	2.07916	2.88758	3.15161	12.6353	13.942	11.8611	1.04431	1.30619	1.20294
ENSG00000035862	TIMP2	3.20819	5.17412	3.35533	8.64144	13.0338	13.4809	15.9653	18.1829	21.7633	21.2481	18.4877	18.6932
ENSG00000035928	RFC1	64.9784	71.5967	62.4691	62.3983	67.8889	70.1778	51.898	59.2083	58.2697	62.599	61.0811	65.8017
ENSG00000036054	TBC1D23	41.6133	38.5249	39.2492	32.5786	33.8639	38.0736	28.4402	32.0551	28.9598	30.5459	31.0693	31.2107
ENSG00000036257	CUL3	29.4738	27.4741	28.7949	28.9028	32.4684	35.9873	25.0071	26.6983	29.3481	27.4267	25.0132	24.7408
ENSG00000036448	MYOM2	0.52342	0.40113	0.46786	0.28982	0.41209	0.28633	5.95222	6.60335	8.10424	0.06825	0.11859	0.07761
ENSG00000036473	OTC	0	0	0	0	0	0.0261	0	0.02178	0	0	0	0
ENSG00000036530	CYP46A1	0.01533	0.0216	0	0.05015	0.05826	0.06571	0.04128	0.04309	0.07943	0.7165	0.53651	0.54339
ENSG00000036549	AC118549.1	38.846	34.8729	35.3955	38.541	45.226	47.1428	26.2903	29.3701	33.2752	38.5249	36.6675	38.4684
ENSG00000036565	SLC18A1	0	0.04309	0.00928	0.05144	0.1162	0.10109	0	0.01875	0.01267	0.07579	0.11673	0.19008
ENSG00000036672	USP2	2.23559	2.69676	2.01319	1.28968	1.79803	1.66047	1.52949	1.53994	2.19113	4.32444	3.29647	3.03549
ENSG00000036828	CASR	0	0	0	0	0.00757	0.00366	0.0117	0.01832	0.00413	0.01234	0.00317	0.00652
ENSG00000037042	TUBG2	1.63043	2.05087	1.55864	3.51687	4.2456	4.30866	3.26895	2.97942	4.71928	4.81458	3.90842	3.80931
ENSG00000037241	RPL26L1	53.1072	44.0867	52.3904	51.8128	49.4921	51.1645	52.2216	48.9098	39.0374	31.666	34.1144	36.2927
ENSG00000037280	FLT4	0.08101	0.09135	0.08196	0.01894	0.04106	0.05458	0	0	0	0.10462	0.05156	0.08838
ENSG00000037474	NSUN2	64.6213	55.3091	65.7554	138.749	148.478	189.863	106.362	114.61	127.886	60.135	58.2968	59.1136
ENSG00000037637	FBXO42	11.9124	12.9557	11.5368	10.3784	11.8965	11.8319	12.1614	11.4017	13.5748	15.7323	14.7768	13.464
ENSG00000037749	MFAP3	12.337	11.6624	11.5418	11.1948	12.3971	14.4916	11.4426	11.9923	12.7965	9.40961	9.37349	9.75001
ENSG00000037757	MRI1	56.216	53.9736	55.3896	39.1826	39.4948	31.7172	20.405	18.6678	19.901	21.8141	22.8038	24.4895
ENSG00000037897	METTL1	26.0959	19.5557	23.6074	30.8726	28.5151	32.8216	17.5851	18.5459	19.3425	18.6839	18.461	19.4472
ENSG00000037965	HOXC8	0	0	0	0.02774	0	0.03634	0	0	0	0.01533	0	0.04855
ENSG00000038002	AGA	19.7796	17.1125	18.2153	22.8428	21.3124	23.2498	39.659	42.147	36.7506	26.6777	28.983	26.8478
ENSG00000038210	PI4K2B	41.0721	42.4177	39.1816	47.3797	52.6084	49.6051	58.4919	60.0964	58.8444	63.7445	61.3111	66.8412
ENSG00000038219	BOD1L1	21.0727	21.5419	19.2068	25.9389	31.355	31.8255	23.137	26.617	30.3431	22.1444	21.1927	23.3208
ENSG00000038274	MAT2B	65.6381	62.8288	64.6353	53.567	57.0498	60.8208	32.2781	35.9948	33.7651	43.5155	45.8205	47.2508
ENSG00000038295	TLL1	0	0	0	0	0	0	0	0	0	0	0	0
ENSG00000038358	EDC4	30.2387	28.6349	31.5862	33.6662	36.7162	33.2976	27.4466	27.2194	32.1365	37.6598	36.4312	34.9937
ENSG00000038382	TRIO	0.43164	0.63956	0.39406	6.70297	10.0837	7.48066	32.8235	34.3947	48.1874	1.59503	1.314	1.18047
ENSG00000038427	VCAN	9.05087	7.73612	7.04146	18.9799	33.8378	41.595	127.512	125.451	124.462	8.19732	7.57706	5.94007
ENSG00000038532	CLEC16A	6.72007	7.9723	6.22537	7.02449	10.0784	8.56094	5.76529	5.65556	9.28292	7.66446	5.71308	6.09393
ENSG00000038945	MSR1	0.1377	0.28467	0.13931	0.06437	0.09305	0.01124	1.24965	1.55326	0.98318	0.18494	0.16554	0.19528
ENSG00000039068	CDH1	0	0	0	0	0	0	0	0	0	0.00607	0.00623	0.00641
ENSG00000039123	MTREX	106.914	100.489	100.882	102.289	107.279	122.397	74.3651	80.1444	82.78	92.1354	91.802	95.5977
ENSG00000039139	DNAH5	0	0	0	0.00203	0	0.01066	0	0.00223	0	0	0	0
ENSG00000039319	ZFYVE16	6.39354	6.88684	5.68402	8.76089	11.1896	13.2355	9.2381	9.91371	11.4748	7.56194	7.14057	7.0933
ENSG00000039523	RIPOR1	0.62345	1.09661	0.59842	1.9978	4.40892	3.5572	1.2055	1.08413	3.53473	4.21697	2.34578	2.25543
ENSG00000039537	C6	0	0	0	0	0	0	0	0	0	0.00782	0	0
ENSG00000039560	RAI14	0.01892	0.00889	0.02871	4.2541	4.64456	7.27655	13.498	15.266	18.7529	9.41625	9.42737	9.6331
ENSG00000039600	SOX30	0	0	0.0104	0	0	0.01259	0.02013	0.02101	0	0.02123	0.05451	0.12332
ENSG00000039650	PNKP	12.7569	13.5742	11.5657	20.6899	22.9013	15.7513	17.5156	14.1231	16.2013	14.2798	14.0426	14.252
ENSG00000039987	BEST2	0	0	0	0	0	0	0.01327	0	0	0.014	0	0.01478
ENSG00000040199	PHLPP2	1.18824	1.08962	1.29801	3.43481	4.08397	4.96398	1.8889	1.75474	2.32035	2.92963	2.77663	2.59872
ENSG00000040275	SPDL1	35.8791	28.7127	35.7684	42.3143	45.4518	53.5318	27.1516	30.6551	28.1437	47.0445	49.4263	43.7438
ENSG00000040341	STAU2	40.9727	44.3247	37.3094	24.8029	29.1988	30.0394	25.3616	26.7457	28.8503	26.2543	25.4631	26.6617
ENSG00000040487	PQLC2	33.6539	34.1713	33.4817	35.2966	34.6412	24.8869	48.386	40.4938	47.3755	38.3822	36.0814	37.63
ENSG00000040531	CTNS	10.911	10.9275	10.5373	11.1583	10.7632	10.1463	8.36049	7.63813	9.23093	4.27352	4.13041	4.40883
ENSG00000040608	RTN4R	0.18353	0.47427	0.16247	1.6301	2.84863	1.02564	1.539	1.02025	1.58517	1.68276	1.25325	1.81438
ENSG00000040633	PHF23	38.5461	32.5604	36.4368	54.6839	54.3432	59.5563	32.8033	33.3724	28.0308	14.9642	15.4202	16.9457
ENSG00000040731	CDH10	0	0	0	0.00916	0	0.012	0.07676	0.14022	0.10831	0	0	0
ENSG00000040933	INPP4A	12.3474	12.6709	11.788	18.3523	23.0627	22.8376	10.1804	10.5498	15.4516	15.4672	13.9169	13.7514
ENSG00000041353	RAB27B	0.28569	0.48983	0.21805	1.56984	1.49876	1.10506	8.03047	9.46445	7.63304	0.57477	0.61142	0.72173
ENSG00000041357	PSMA4	83.0023	68.2516	79.5002	79.3385	75.8664	84.3861	75.8807	80.8599	68.3348	55.3654	60.1859	60.3118
ENSG00000041515	MYO16	0	0	0	0.0038	0	0	0.01195	0	0.00562	0.0042	0.00863	0.00887
ENSG00000041802	LSG1	61.5559	47.5206	60.533	54.4935	54.0348	61.6398	49.3278	52.1743	53.0926	48.4486	49.6816	49.6418
ENSG00000041880	PARP3	5.09438	4.95983	4.47273	6.97277	7.69627	7.275	12.6888	12.6327	12.3373	3.99796	4.13091	4.52873
ENSG00000041982	TNC	0	0	0	0.01739	0.00471	0.01367	0.01093	0.01141	0	0.00769	0	0
ENSG00000041988	THAP3	8.21566	7.1659	9.06046	11.1802	10.4098	10.6888	6.58858	7.59822	6.4131	9.83424	10.6204	9.65398
ENSG00000042062	RIPOR3	0	0.01119	0	0.00557	0.00754	0.05104	0	0	0.00823	0	0.01263	0
ENSG00000042088	TDP1	30.0312	27.3975	28.7048	36.0832	41.0815	39.6995	27.532	28.7944	30.4736	30.3773	29.6437	28.059
ENSG00000042286	AIFM2	5.19519	4.13391	5.25617	4.85726	4.31766	6.16676	3.20729	2.80562	2.63443	6.24741	6.28865	5.85779
ENSG00000042304	C2orf83	0	0	0	0	0	0	0	0	0	0	0	0
ENSG00000042317	SPATA7	1.52881	1.80927	1.37783	3.58073	3.84116	3.77078	2.72875	2.7206	3.10063	3.20203	3.08292	2.78908
ENSG00000042429	MED17	3.62883	3.51755	3.37876	3.64104	4.43387	3.8896	2.01902	2.21806	2.11217	2.41313	2.49143	2.8165
ENSG00000042445	RETSAT	28.0724	27.7862	29.7549	22.9926	25.2467	22.7898	18.7766	22.6978	19.3241	7.89561	8.62353	7.69943
ENSG00000042493	CAPG	140.936	128.329	130.893	219.384	209.81	190.895	296.563	300.544	260.606	362.022	377.73	351.166
ENSG00000042753	AP2S1	199.105	181.207	198.653	188.535	185.171	164.03	143.679	126.627	122.253	159.895	164.977	158.459
ENSG00000042781	USH2A	0.00174	0.00328	0.00176	0	0.00221	0	0.00171	0	0.00482	0.0018	0.0037	0
ENSG00000042813	ZPBP	0	0	0	0	0	0	0.02676	0.02793	0	0	0	0
ENSG00000042832	TG	0.03865	0.09686	0.08147	0.30718	0.37956	0.28012	0.33753	0.30626	0.46739	0.91513	0.68336	0.7906
ENSG00000042980	ADAM28	0.41559	0.64005	0.38543	0.19428	0.27792	0.1744	2.00868	2.28576	1.88255	0.30214	0.26941	0.36101
ENSG00000043039	BARX2	0	0	0	0.01787	0.01211	0	0	0	0	0.00987	0.01014	0
ENSG00000043093	DCUN1D1	28.933	29.5249	26.9581	28.3667	32.1371	35.5981	24.8945	28.4991	31.4065	25.6818	24.4001	26.2041
ENSG00000043143	JADE2	16.9753	14.8124	16.3776	21.7193	26.1916	27.9386	21.0014	19.003	22.7418	14.0459	13.1509	14.2015
ENSG00000043355	ZIC2	0.45774	0.39942	0.39696	1.91567	2.54092	2.04248	0.2028	0.17828	0.31629	12.9374	9.91931	10.9024
ENSG00000043462	LCP2	14.7432	19.5398	13.7068	24.7547	32.6712	34.4026	18.8802	20.8031	27.4897	25.079	22.8136	23.2554
ENSG00000043514	TRIT1	13.639	13.255	12.9051	15.0508	16.4053	17.3784	12.2339	13.8936	13.9639	51.9404	51.799	53.3175
ENSG00000043591	ADRB1	4.08239	4.82302	4.17806	0.07722	0.0299	0.10116	0.46221	0.39807	0.6033	18.7233	17.2718	19.3067
ENSG00000044012	GUCA2B	0	0	0	0	0	0	0	0	0	0	0	0
ENSG00000044090	CUL7	11.7037	10.8304	11.4092	15.0585	16.9202	16.5831	20.2161	17.8408	20.1626	16.903	15.8887	16.9097
ENSG00000044115	CTNNA1	23.2398	22.8841	24.1658	56.0914	59.4125	65.2184	39.2998	39.5731	37.964	65.1697	63.6913	60.4717
ENSG00000044446	PHKA2	19.2057	23.3225	18.2385	11.6494	15.1549	12.0707	42.072	43.7142	52.9325	11.0912	9.90162	10.4436
ENSG00000044459	CNTLN	7.57383	8.80738	6.66595	7.65083	10.9065	9.67399	2.53595	2.40548	2.54839	19.4564	17.4811	19.0698
ENSG00000044524	EPHA3	0	0	0	0.03058	0.06908	0.0601	0	0	0	0.00563	0.01157	0
ENSG00000044574	HSPA5	256.017	169.178	247.531	190.603	237.627	229.244	252.834	301.918	423.54	256.656	280.683	253.447
ENSG00000046604	DSG2	0.00592	0.00556	0	0.00554	0	0	5.83336	7.1792	10.1298	14.9254	13.4406	16.6706
ENSG00000046647	GEMIN8	12.6474	11.7319	11.8979	11.0365	13.195	9.60297	23.7005	25.4978	28.0266	9.94881	10.7642	11.4087
ENSG00000046651	OFD1	29.5664	30.0101	27.2431	25.7391	27.2281	21.6291	84.6423	98.963	103.432	22.3655	20.899	27.2206
ENSG00000046653	GPM6B	0.16166	0.18697	0.1321	0.15114	0.21271	0.12185	4.51206	4.17631	4.35635	1.25259	1.2795	1.47183
ENSG00000046774	MAGEC2	0	0	0	0	0	0	0	0	0	0	0	0
ENSG00000046889	PREX2	0	0	0	3.74979	7.19016	11.237	0.00289	0	0	0.00305	0	0
ENSG00000047056	WDR37	18.0563	20.8178	17.9689	21.1063	25.5609	24.6749	18.0345	19.5424	25.4565	20.8592	19.1234	19.567
ENSG00000047188	YTHDC2	21.2883	21.5577	19.5304	20.0804	24.5308	24.7342	13.4484	14.7924	17.7343	20.2279	18.5866	18.9731
ENSG00000047230	CTPS2	11.1634	11.6295	9.75969	10.1827	11.812	12.3319	27.2244	28.9041	28.9467	15.2103	14.5994	15.6575
ENSG00000047249	ATP6V1H	54.8667	52.5818	51.2106	28.3222	30.2559	30.8404	58.5291	55.1389	52.7466	23.9511	22.2595	22.7841
ENSG00000047315	POLR2B	142.635	133.903	137.548	147.704	153.875	171.005	93.8257	101.438	94.4954	120.478	124.16	125.374
ENSG00000047346	FAM214A	2.06781	4.10216	1.84856	1.84124	2.92966	2.92145	2.48941	2.47573	4.50064	2.35107	2.11997	2.34724
ENSG00000047365	ARAP2	0.06348	0.15184	0.09342	0.04047	0.04387	0.01767	2.56864	2.99712	3.11821	0.96583	0.93046	1.23701
ENSG00000047410	TPR	117.964	115.375	112.278	164.334	190.63	225.5	69.2797	79.9724	80.8848	185.063	186.541	195.72
ENSG00000047457	CP	0.01521	0.05241	0.02565	0.00474	0.0257	0.01242	0.02483	0.00518	0.04204	0.01571	0.01076	0.02212
ENSG00000047578	KIAA0556	5.39461	6.25058	5.19097	5.09854	5.93914	5.26106	5.44472	5.49656	7.67293	5.37265	4.89051	5.04135
ENSG00000047579	DTNBP1	8.00076	10.6317	7.73808	5.07477	7.59198	6.37502	7.68596	8.07164	13.1674	3.90836	2.5922	3.02465
ENSG00000047597	XK	4.04028	4.80607	4.19287	0.74513	0.79029	0.91677	5.6536	5.90195	6.7232	6.91629	6.20449	6.73596
ENSG00000047617	ANO2	0	0	0	0	0	0	0	0	0	0	0.00608	0
ENSG00000047621	C12orf4	28.8336	27.1634	26.7594	30.3227	32.352	35.4958	14.0763	14.9103	15.1611	14.0006	13.5037	13.8237
ENSG00000047634	SCML1	0.01305	0.03065	0	1.70152	2.48777	1.27038	9.16711	10.8169	11.9802	0.68738	0.71961	0.73293
ENSG00000047644	WWC3	0.00504	0.02368	0.0204	2.70494	2.89304	1.38292	6.68855	5.87446	8.2541	4.65529	4.00994	4.01381
ENSG00000047648	ARHGAP6	0	0	0.00408	0.30912	0.41892	0.15804	0.20533	0.15252	0.12816	0.29992	0.22668	0.19353
ENSG00000047662	FAM184B	0.04262	0.03504	0.04851	0.02988	0.07425	0.01958	0.07304	0.02723	0.03681	0.51183	0.53683	0.90074
ENSG00000047849	MAP4	12.7896	15.3332	12.7334	14.1204	23.1618	22.2965	8.60101	7.99019	14.0967	16.7955	13.4752	13.7138
ENSG00000047932	GOPC	88.3553	76.4026	80.6523	48.9463	51.2542	60.0151	35.2603	40.5321	42.4001	87.4882	87.0183	90.5876
ENSG00000047936	ROS1	0.48381	0.72485	0.4941	0.21337	0.19085	0.50316	0	0.00933	0.02523	22.1908	21.2933	22.6298
ENSG00000048028	USP28	11.6053	12.3372	10.181	15.2117	15.9043	17.5711	10.3463	11.429	12.7629	10.0271	8.85879	9.19921
ENSG00000048052	HDAC9	11.9202	15.1683	11.3271	2.67564	3.98519	3.74809	11.2108	11.3612	12.6598	25.4404	23.7273	25.6074
ENSG00000048140	TSPAN17	7.14381	5.89252	7.38766	14.7018	14.5228	13.3739	10.4372	9.22267	9.4734	14.697	14.6818	13.966
ENSG00000048162	NOP16	91.2827	66.1177	92.4429	74.1469	72.4512	71.3124	37.0302	39.1308	35.1992	41.4582	43.006	48.6141
ENSG00000048342	CC2D2A	0.01126	0.01763	0.0038	3.20999	3.76546	5.11082	0.7423	0.87849	0.50299	0.15894	0.13533	0.15554
ENSG00000048392	RRM2B	135.625	113.176	126.664	72.0095	69.05	74.2159	21.2798	18.8315	18.9439	44.0286	43.2939	42.6054
ENSG00000048405	ZNF800	28.3919	30.7399	27.0281	32.8298	45.7622	49.4318	9.26246	10.1313	12.3261	31.5897	28.4364	30.5402
ENSG00000048462	TNFRSF17	0.07065	0	0	0	0	0	0	0	0	0	0	0
ENSG00000048471	SNX29	3.01793	3.63517	2.56212	4.09151	5.1227	4.40016	5.54138	5.07752	6.93796	3.61297	2.95896	3.21606
ENSG00000048540	LMO3	0	0.00337	0.00363	0.02011	0.02725	0.0483	0.01053	0.02199	0.00495	0.00741	0.01521	0.01173
ENSG00000048544	MRPS10	151.212	124.189	158.861	97.6833	89.7622	108.42	106.686	101.422	102.928	121.523	123.761	122.059
ENSG00000048545	GUCA1A	0	0	0	0	0	0	0	0	0	0	0	0
ENSG00000048649	RSF1	10.5292	12.2191	9.43813	13.4076	18.202	17.7717	10.0864	12.0573	14.8154	15.4673	13.8634	15.6785
ENSG00000048707	VPS13D	12.9248	14.8955	12.0581	13.319	19.3299	18.8407	13.0806	12.6738	19.6702	16.7974	13.8439	14.22
ENSG00000048740	CELF2	59.3015	60.3882	58.0909	61.8907	84.2108	71.413	47.4346	45.6548	59.1488	52.6106	49.7983	53.1219
ENSG00000048828	FAM120A	85.559	79.2749	84.9261	89.0155	112.685	103.884	80.1428	78.8825	102.073	89.8401	82.3124	80.9786
ENSG00000048991	R3HDM1	14.9001	19.07	13.0356	11.7449	20.2831	18.2675	8.9013	8.11802	13.8594	14.0054	11.5195	10.5539
ENSG00000049089	COL9A2	5.46143	8.04993	5.19848	9.48064	11.4471	4.11587	25.2769	22.2387	20.8203	278.541	263.605	315.763
ENSG00000049130	KITLG	0.04045	0.01629	0.02923	0.05403	0.05858	0.04247	3.80873	4.89768	5.73387	16.4476	15.815	16.4531
ENSG00000049167	ERCC8	11.0242	10.9223	11.6064	10.1225	12.9177	13.7532	9.55251	9.5886	11.6423	11.3894	10.7307	10.9635
ENSG00000049192	ADAMTS6	4.31619	5.92852	4.09154	0.18788	0.34479	0.25126	0.123	0.05992	0.081	1.00342	1.01695	1.00015
ENSG00000049239	H6PD	10.5019	11.6328	9.63273	9.44117	13.4432	12.8919	20.7735	18.2566	25.3584	25.3123	23.1494	24.7047
ENSG00000049245	VAMP3	28.352	32.3631	28.4592	41.8532	43.9533	50.2516	33.6642	35.2771	37.1145	43.0626	41.9185	44.5398
ENSG00000049246	PER3	14.6366	12.8014	14.5173	7.51284	9.77767	13.4108	1.34845	1.48463	1.95787	1.57801	1.16939	1.60828
ENSG00000049247	UTS2	3.36343	3.36758	2.87627	0.03744	0.05073	0.04905	8.27415	8.31013	5.7825	15.5748	13.6979	16.9478
ENSG00000049249	TNFRSF9	0.09062	0.13305	0.06876	0.03707	0.01435	0	0.34944	0.19687	0.2896	0.09362	0.12616	0.09885
ENSG00000049283	EPN3	0.00796	0	0.02417	0.05211	0	0.01951	0.0078	0	0.011	0	0.00845	0
ENSG00000049323	LTBP1	0	0	0	0.21443	0.16694	0.47817	0.10036	0.05488	0.04721	0.85704	0.80751	0.75591
ENSG00000049449	RCN1	4.14172	3.32982	3.31347	10.7278	11.7785	12.5794	16.6905	18.7724	19.1956	9.19177	9.99095	11.4209
ENSG00000049540	ELN	0	0	0	0	0	0	0.08052	0.01681	0.03787	0.01699	0	0
ENSG00000049541	RFC2	79.5299	75.9234	79.4626	108.124	102.229	101.149	308.485	323.578	298.189	74.759	74.4541	75.188
ENSG00000049618	ARID1B	6.18383	8.52075	5.53699	4.31162	8.16483	7.22644	3.57001	3.24847	6.72131	9.92588	7.64168	7.43051
ENSG00000049656	CLPTM1L	57.8228	44.0824	58.8449	108.871	103.908	121.56	117.665	107.379	115.395	89.5594	89.7893	83.6362
ENSG00000049759	NEDD4L	0.19359	0.24511	0.19792	1.07645	1.57502	2.06421	6.71948	5.96881	7.03467	2.90107	2.52692	2.70536
ENSG00000049768	FOXP3	0.01116	0	0.03388	0.06262	0.08487	0.05469	0.0984	0.10272	0.10799	0.01153	0.02368	0.07307
ENSG00000049769	PPP1R3F	0.34399	0.40021	0.27345	1.89904	2.36608	1.52486	2.63892	1.75841	2.30898	1.16769	0.98173	1.16149
ENSG00000049860	HEXB	56.0049	52.6617	52.5029	40.6101	38.4208	40.8986	116.601	121.708	106.901	91.4255	92.8402	83.7453
ENSG00000049883	PTCD2	6.83687	6.39127	6.8752	6.0767	7.4365	8.51935	4.61162	5.03509	6.76106	5.58342	5.59153	5.60822
ENSG00000050030	NEXMIF	0.00302	0	0	0	0	0	0	0	0	2.48128	2.02532	2.62
ENSG00000050130	JKAMP	27.0449	24.6784	25.9113	32.3837	32.7847	36.9937	21.5702	22.3576	20.4817	32.0796	33.961	34.4306
ENSG00000050165	DKK3	0.03298	0.01691	0.0091	0.02243	0.0228	0.05142	0	0.0092	0.00414	0.0062	0.00636	0
ENSG00000050327	ARHGEF5	0.00616	0	0	0	0	0	0.00604	0.0063	0	1.44536	1.22253	1.51944
ENSG00000050344	NFE2L3	4.29979	3.5707	3.36386	8.46871	8.0455	4.81762	8.27509	9.77168	8.94777	3.56412	3.21751	4.23607
ENSG00000050393	MCUR1	30.067	27.5754	30.905	15.4476	16.5019	17.9393	15.6883	15.2276	16.1657	8.52566	8.53399	8.39526
ENSG00000050405	LIMA1	11.2786	11.564	10.9286	10.9059	11.4355	9.3861	7.3323	6.69687	7.48346	18.7773	17.0579	20.3163
ENSG00000050426	LETMD1	30.1262	34.4096	28.6695	23.4592	28.9227	24.3045	22.1921	22.2675	26.6081	16.4649	16.2055	16.7693
ENSG00000050438	SLC4A8	0.19209	0.25196	0.14373	0.333	0.40565	0.22303	0.45855	0.49506	0.65535	0.43618	0.40752	0.43219
ENSG00000050555	LAMC3	0	0.00449	0.00484	0.09384	0.07267	0.04684	0.09362	0.1075	0.04624	0.12345	0.15717	0.19292
ENSG00000050628	PTGER3	0	0.00698	0.00376	1.13565	1.79792	2.41599	0.04002	0.04177	0.0308	0.65623	0.46889	0.5673
ENSG00000050730	TNIP3	0.02869	0	0.01935	0.1699	0.26661	0.30459	0.03747	0.00978	0.03965	0.10869	0.03044	0.0626
ENSG00000050748	MAPK9	13.1414	13.6095	13.5225	16.8613	19.0356	19.9173	12.0269	12.9155	14.282	25.8959	24.4693	24.1419
ENSG00000050767	COL23A1	19.4903	17.7822	16.8302	11.1996	12.6692	8.28679	52.0993	46.7083	66.4503	14.6163	14.2158	13.0674
ENSG00000050820	BCAR1	0.09745	0.12454	0.13014	2.121	3.01272	4.49751	4.3709	3.1522	4.13161	2.21485	1.89372	1.79015
ENSG00000051009	FAM160A2	10.8342	11.1841	9.79706	18.0717	19.1382	18.6307	23.5714	23.4767	28.7103	17.9121	17.0823	18.0711
ENSG00000051108	HERPUD1	53.0553	38.2476	53.4272	65.9822	69.7199	72.8384	33.7495	34.1385	38.5495	26.96	28.9963	24.9591
ENSG00000051128	HOMER3	12.3958	12.1407	12.8381	10.7861	11.71	13.656	103.019	96.7032	95.9916	24.8334	25.798	23.7299
ENSG00000051180	RAD51	37.2983	38.4254	35.607	38.742	42.1771	38.2947	29.5139	32.3319	31.9263	31.0986	30.5617	33.6236
ENSG00000051341	POLQ	43.9818	46.7817	40.9214	46.0163	59.1808	59.724	42.1715	42.6917	51.8236	64.1545	62.6521	56.1091
ENSG00000051382	PIK3CB	20.7831	26.3676	16.6322	22.7751	40.2008	43.4892	23.9237	25.2175	56.4835	49.8236	38.3263	35.8218
ENSG00000051523	CYBA	122.296	114.373	114.208	140.188	173.254	108.673	220.596	129.911	157.173	161.376	164.291	153.047
ENSG00000051596	THOC3	22.7102	20.3065	20.5394	26.3883	29.3412	22.2843	24.4379	21.233	22.5878	17.4118	17.7015	18.9064
ENSG00000051620	HEBP2	31.5754	28.438	28.9147	15.9266	16.8354	18.2562	20.5161	20.8719	20.315	21.5424	22.6038	23.0529
ENSG00000051825	MPHOSPH9	29.2587	29.3945	28.5706	33.4527	39.8242	40.1861	16.4436	16.7106	18.4427	35.5848	33.9567	34.3057
ENSG00000052126	PLEKHA5	0.64529	0.70834	0.51421	0.91566	0.88637	1.50737	3.12907	3.26945	3.53157	0.87316	0.88744	0.75689
ENSG00000052344	PRSS8	0.01205	0.01133	0.01219	0	0.03054	0.02953	0.03541	0.01232	0	0.01245	0.03836	0.05259
ENSG00000052723	SIKE1	41.3135	39.3828	39.6381	39.0074	42.3186	47.4968	31.5354	33.8288	36.7902	59.1051	57.9891	62.3631
ENSG00000052749	RRP12	42.663	30.0759	45.5287	33.65	35.088	36.4275	18.9723	17.9146	21.148	19.6015	20.0323	20.1104
ENSG00000052795	FNIP2	3.86941	4.24673	3.56465	3.88944	5.20071	7.19934	7.41272	7.6115	8.35727	7.55327	6.62272	6.8143
ENSG00000052802	MSMO1	46.166	79.2509	48.6031	31.2203	48.6188	38.2991	63.0785	84.9629	67.7611	23.3931	22.3519	37.3188
ENSG00000052841	TTC17	36.6343	43.0131	32.3658	32.6666	40.7874	40.2924	28.3795	32.3912	36.1992	35.3063	34.0388	37.9346
ENSG00000052850	ALX4	0	0.00588	0	0.00585	0.00793	0	0	0.0064	0	5.20058	4.75528	4.78783
ENSG00000053108	FSTL4	0	0	0	0.15486	0.31819	0.37304	0.00523	0	0.01477	0.00552	0.00567	0
ENSG00000053254	FOXN3	24.68	27.0797	22.7404	26.5022	34.5862	30.8113	33.9003	33.6085	40.7854	27.6499	25.6834	26.0829
ENSG00000053328	METTL24	0	0	0	0	0	0	0	0	0.02793	0.12529	0.02144	0
ENSG00000053371	AKR7A2	128.548	135.024	123.763	168.167	162.369	111.612	244.945	228.412	237.579	124.175	123.931	125.341
ENSG00000053372	MRTO4	169.126	120.634	172.346	138.504	124.478	144.424	90.2357	81.722	79.5631	96.2343	97.6634	103.206
ENSG00000053438	NNAT	0	0.07606	0	0	0	0	0	0	0	0.02787	0	0
ENSG00000053501	USE1	23.2456	19.0442	22.8469	24.4226	23.2117	21.7703	20.3387	19.7996	18.6306	15.7107	16.9134	16.7178
ENSG00000053524	MCF2L2	0.0122	0.01147	0.00706	0.15484	0.22089	0.22848	0.66585	0.60955	0.92272	0.10086	0.08137	0.07797
ENSG00000053702	NRIP2	0.02548	0.05987	0	0.01191	0.06458	0.04682	0	0.01303	0	0	0	0
ENSG00000053747	LAMA3	0.04397	0.0528	0.04696	0.31747	0.48906	0.43687	1.0431	1.16884	1.87704	5.12837	4.13577	5.01268
ENSG00000053770	AP5M1	27.4453	25.8164	26.3101	14.7163	16.7507	15.5553	20.9715	23.7174	23.7847	15.627	15.9341	17.0024
ENSG00000053900	ANAPC4	27.78	26.5366	24.398	25.5838	28.591	27.1232	21.8972	23.7054	24.8622	29.5752	27.9151	30.1534
ENSG00000053918	KCNQ1	3.33917	3.74037	3.12562	3.51125	4.41034	2.49893	15.3806	13.63	18.4009	7.32974	6.05955	6.44051
ENSG00000054116	TRAPPC3	34.291	29.3096	33.3563	40.1017	39.3914	40.3586	37.3862	35.6713	33.1286	34.3451	34.9837	35.5998
ENSG00000054118	THRAP3	149.451	144.08	143.25	192.573	205.535	216.343	129.706	138.154	136.689	143.712	144.527	148.606
ENSG00000054148	PHPT1	62.6378	56.4782	62.7204	85.5991	87.5399	74.4078	81.9303	72.8854	76.9416	73.4454	78.997	81.2155
ENSG00000054179	ENTPD2	0	0	0	0.0127	0	0	0	0.01389	0	0	0	0
ENSG00000054219	LY75	8.35635	7.90608	7.99299	5.28469	6.3157	5.86099	7.32632	8.41423	8.75117	6.41598	5.81873	7.01901
ENSG00000054267	ARID4B	13.9955	16.1063	13.724	25.8887	29.7716	34.4442	14.6515	16.8942	16.7323	29.4301	30.0355	32.8347
ENSG00000054277	OPN3	13.7784	14.2777	12.1867	53.9233	56.2176	41.1602	11.6739	13.3976	14.078	11.3899	10.2341	12.4468
ENSG00000054282	SDCCAG8	10.4248	12.3545	9.40173	13.3568	16.2059	14.7253	14.5586	16.8309	19.5379	40.1842	40.4517	43.4085
ENSG00000054356	PTPRN	0	0	0.00441	0.00407	0.00552	0	0.01707	0.00891	0	0.0045	0	0.00475
ENSG00000054392	HHAT	0.55039	0.6744	0.47496	1.86666	2.13319	2.03572	2.70043	2.69217	3.42281	1.54979	1.23637	1.76005
ENSG00000054523	KIF1B	1.43467	1.73037	1.37371	2.46135	3.29465	3.59638	6.85081	7.2945	10.3915	5.66537	5.1494	4.95345
ENSG00000054598	FOXC1	0.009	0.00846	0	0.13467	0.05703	0.17643	4.55813	4.3626	4.61561	0.29762	0.26739	0.22587
ENSG00000054611	TBC1D22A	12.1164	13.0721	12.3132	9.77029	12.1553	9.06495	13.0356	11.5942	14.6093	7.56919	7.35665	6.56462
ENSG00000054654	SYNE2	0.01943	0.04296	0.01156	0.03847	0.05937	0.0602	0.30892	0.37624	0.34431	0.06258	0.04001	0.06109
ENSG00000054690	PLEKHH1	0.07285	0.10269	0.03015	1.11149	1.45596	0.94508	0.52862	0.50783	0.65441	4.81701	3.98341	3.19339
ENSG00000054793	ATP9A	0.14213	0.1586	0.09886	0.09551	0.27576	0.34274	0.02175	0.00908	0.04297	0.98657	0.86691	1.19677
ENSG00000054796	SPO11	0	0	0	0	0	0	0	0.02011	0	0	0	0
ENSG00000054803	CBLN4	0	0	0	0	0	0	0	0	0	0	0	0
ENSG00000054938	CHRDL2	0	0	0	0	0	0	0	0	0	0	0	0
ENSG00000054965	FAM168A	9.43809	12.0176	9.45229	17.6441	23.5085	25.7606	13.9405	13.7302	17.6861	19.7458	17.8242	16.5448
ENSG00000054967	RELT	16.8242	19.5676	16.9924	22.1887	25.1066	19.3938	25.2573	23.6827	29.5376	19.5551	19.0577	19.4092
ENSG00000054983	GALC	10.3748	9.30403	9.76411	15.5975	17.469	20.1278	33.1768	36.958	37.7381	14.8596	14.4102	13.4953
ENSG00000055044	NOP58	210.036	160.765	205.232	193.968	187.976	214.18	120.697	128.686	118.084	124.281	128.28	143.141
ENSG00000055070	SZRD1	57.9512	56.6953	58.5397	61.6897	68.3408	69.0753	57.4802	59.3868	66.1152	60.5507	59.4276	62.3439
ENSG00000055118	KCNH2	0.01235	0.02902	0.01875	0.21368	0.27393	0.12862	0.04839	0.02526	0.05975	0.88064	0.77971	0.9164
ENSG00000055130	CUL1	98.0443	83.1004	96.6176	89.0104	97.5514	107.134	24.3834	25.6752	27.3302	183.67	178.507	183.405
ENSG00000055147	FAM114A2	13.9677	12.3352	12.4354	13.1157	14.0624	14.9677	12.9364	14.3252	13.4991	10.1541	9.53951	11.2195
ENSG00000055163	CYFIP2	1.15104	1.0014	0.87774	4.37814	5.92037	5.56007	14.3	17.8579	21.4768	2.9006	2.58691	2.48524
ENSG00000055208	TAB2	20.7014	25.1259	18.0958	19.8983	30.3039	29.2577	17.8545	19.6169	25.387	34.6361	29.3199	28.0915
ENSG00000055211	GINM1	33.4183	36.8245	34.4716	23.2733	24.6953	28.2649	22.209	23.1357	22.1995	47.7626	49.1927	50.2242
ENSG00000055332	EIF2AK2	9.49684	12.3742	8.57933	7.47304	12.2317	14.0341	17.6838	18.3992	22.9629	19.4679	17.8134	21.0437
ENSG00000055483	USP36	13.0342	12.3468	12.594	16.0452	20.2689	20.7401	7.23236	6.63707	11.708	11.9056	10.1607	10.6652
ENSG00000055609	KMT2C	18.6235	28.9606	15.3179	22.844	47.6577	44.0073	11.1298	11.1467	23.2611	33.6059	25.0217	25.069
ENSG00000055732	MCOLN3	0.00541	0.02035	0	0.1164	0.19205	0.15913	0.09542	0.08855	0.08977	8.27683	7.4762	6.3598
ENSG00000055813	CCDC85A	0	0	0	0.09779	0.18774	0.18149	0	0	0	0.63031	0.64718	0.75112
ENSG00000055917	PUM2	58.7024	74.1156	50.725	55.6143	96.9337	86.386	50.6411	56.5273	88.2045	73.7597	63.2237	64.1666
ENSG00000055950	MRPL43	27.8282	25.0187	27.8503	27.8665	28.8644	27.2395	27.8924	25.3523	25.5459	16.7856	17.586	19.607
ENSG00000055955	ITIH4	0.13084	0.10848	0.10122	0.07915	0.20478	0.05656	0.21104	0.12589	0.28717	0.10336	0.13879	0.15112
ENSG00000055957	ITIH1	0.0079	0	0.01598	0.08121	0.10005	0.03869	0.03093	0.07266	0.02182	0.00816	0.01675	0.00861
ENSG00000056050	HPF1	35.3018	33.0311	32.2976	34.2551	34.7935	37.9898	37.9807	41.7889	38.6453	36.4713	38.945	42.7739
ENSG00000056097	ZFR	192.993	192.668	186.911	207.721	223.547	223.647	160.157	178.903	170.612	149.447	151.637	155.769
ENSG00000056277	ZNF280C	8.95255	8.52899	8.26763	10.6471	13.5867	14.0624	5.33783	5.40633	6.5493	12.46	11.7354	11.4192
ENSG00000056291	NPFFR2	0	0	0	0	0	0	0	0	0	0.12563	0.09674	0.06633
ENSG00000056487	PHF21B	0	0	0	0.07255	0.0832	0.13161	0	0	0	0.00617	0	0.02605
ENSG00000056558	TRAF1	0.60081	3.55314	0.55113	1.81253	2.50713	1.20692	4.05608	4.41444	4.17365	1.37385	1.20667	1.20597
ENSG00000056586	RC3H2	15.8739	18.8099	14.9151	20.2688	27.5669	28.0658	19.1965	19.7544	22.4599	22.0735	20.1905	20.7536
ENSG00000056736	IL17RB	0.0589	0	0.03575	0.02203	0.04478	0.05771	0.11536	0.13247	0.06511	0.97357	0.81219	1.24645
ENSG00000056972	TRAF3IP2	7.79451	8.19784	7.78461	1.60572	1.74897	1.72421	4.38561	4.24293	4.63354	7.04555	7.04076	7.11145
ENSG00000056998	GYG2	0	0.00931	0.03006	8.12877	10.6273	12.6387	19.1437	19.7315	23.483	11.0591	10.147	11.2777
ENSG00000057019	DCBLD2	2.78461	3.1753	2.84302	5.77758	6.53298	7.79891	0.03113	0.02925	0.02196	9.18557	8.51754	9.22056
ENSG00000057149	SERPINB3	0	0	0	0	0	0.02573	0	0	0.08709	0	0	0
ENSG00000057252	SOAT1	25.7266	24.7238	26.9142	22.6223	25.969	28.4963	55.5792	56.524	51.5897	31.7984	33.3117	33.0401
ENSG00000057294	PKP2	0	0	0	0	0	0	1.25148	1.51986	1.97703	1.7778	1.39332	1.96049
ENSG00000057468	MSH4	0.59213	0.68007	0.5547	0.84067	1.06982	0.8193	0.37586	0.3139	0.65161	0.27189	0.39548	0.61006
ENSG00000057593	F7	0	0	0	0	0	0	0	0	0	0	0	0
ENSG00000057608	GDI2	378.809	373.952	364.191	401.444	390.527	410.884	281.888	302.954	290.713	310.632	315.371	322.258
ENSG00000057657	PRDM1	1.52457	1.827	1.41348	1.19694	0.95577	0.91744	1.00926	0.81464	1.02041	3.86908	3.16118	3.21616
ENSG00000057663	ATG5	42.0324	38.5269	40.2933	26.3629	26.866	27.4393	24.4043	27.1812	26.2878	44.8267	45.1853	44.5314
ENSG00000057704	TMCC3	0.01652	0.01552	0.01114	0.02574	0.02791	0.02023	0.25345	0.38843	0.22828	0.16497	0.22195	0.13215
ENSG00000057757	PITHD1	61.2351	51.7901	60.3845	59.0416	56.0958	56.5927	55.785	56.4811	54.5465	39.2095	37.1604	39.5655
ENSG00000057935	MTA3	1.63015	1.94269	1.78987	4.44878	5.28618	7.06124	4.88572	5.39832	6.20576	3.77097	3.68852	3.82651
ENSG00000058056	USP13	10.3503	12.2796	9.94238	13.0356	18.3347	19.8569	11.8633	11.3595	17.2264	19.7419	17.2151	16.9029
ENSG00000058063	ATP11B	47.5616	50.4961	43.8394	28.7257	32.7876	30.4767	56.1812	62.1606	65.5935	51.3952	48.1748	49.2147
ENSG00000058085	LAMC2	0	0	0	0.03962	0.02013	0.02595	0	0	0.00732	0.06019	0.05056	0.09244
ENSG00000058091	CDK14	6.94954	7.75499	6.61235	3.51152	4.99845	5.14497	24.0813	24.3451	28.9603	10.8488	10.3477	10.8087
ENSG00000058262	SEC61A1	191.245	180.811	199.338	184.203	199.15	199.476	245.684	250.109	259.584	195.202	195.088	186.827
ENSG00000058272	PPP1R12A	30.3862	30.8886	28.0215	35.9063	42.8556	45.2231	26.6745	30.414	31.388	29.9846	29.325	31.8456
ENSG00000058335	RASGRF1	0.05778	0.04751	0.03288	0.10804	0.18303	0.1327	0.09195	0.13292	0.04991	0.90289	0.66272	0.53577
ENSG00000058404	CAMK2B	0.01758	0.02891	0.02223	0.27529	0.32854	0.11843	0.03874	0.03145	0.04859	0.62202	0.61536	0.70474
ENSG00000058453	CROCC	0.62623	0.88081	0.70307	1.51851	2.47257	1.80629	2.01794	1.5944	2.17193	3.09712	2.70428	3.05872
ENSG00000058600	POLR3E	26.4143	21.6639	27.1259	24.5689	25.7673	25.914	17.5803	17.8965	19.6152	18.0184	17.5944	18.2671
ENSG00000058668	ATP2B4	30.4233	38.6963	27.0859	44.753	72.6803	73.2512	40.7948	45.8979	58.524	56.1706	49.4686	51.215
ENSG00000058673	ZC3H11A	0.24095	0.20009	0.15023	0.29076	0.49345	0.49075	0.21128	0.20624	0.26716	0.3734	0.38636	0.39733
ENSG00000058729	RIOK2	32.0678	26.8808	31.043	28.8214	27.5875	30.6456	20.2418	23.936	22.4787	24.4781	24.4609	27.3502
ENSG00000058799	YIPF1	30.6436	28.465	28.3306	22.7721	22.1808	21.7011	20.8178	23.2088	23.8757	36.9716	34.4861	36.3297
ENSG00000058804	NDC1	116.367	99.7132	116.357	90.7641	97.2955	109.288	88.5714	94.1476	94.7585	185.206	183.957	177.387
ENSG00000058866	DGKG	5.45281	5.93148	5.33171	3.60138	4.10655	3.37353	12.0467	12.6026	19.979	7.81055	6.67832	6.93564
ENSG00000059122	FLYWCH1	6.265	6.18342	5.9852	6.19595	7.43632	5.18025	10.9407	9.05691	8.93463	5.07331	5.2723	5.0503
ENSG00000059145	UNKL	4.48805	4.04659	4.53589	9.17511	9.57278	9.19542	4.86865	3.47803	4.74762	6.33225	6.187	5.47011
ENSG00000059377	TBXAS1	17.2221	17.21	16.4351	3.36258	2.89072	2.54233	14.8842	14.8015	12.8326	3.07768	3.03266	3.26222
ENSG00000059378	PARP12	0.94705	0.94892	0.80232	1.23216	1.22166	1.9916	3.90551	4.31622	4.59651	6.35973	6.08811	6.63438
ENSG00000059573	ALDH18A1	107.722	82.2421	110.734	114.762	114.301	122.752	61.0211	63.3311	65.7667	74.1578	73.2177	76.1601
ENSG00000059588	TARBP1	53.0305	55.4653	49.9227	85.5492	110.255	109.061	25.1233	30.3294	40.718	61.3159	55.4846	70.1417
ENSG00000059691	GATB	8.75877	7.96663	8.94809	8.96854	9.54627	9.68851	10.1302	10.8687	11.6485	4.40141	4.08508	4.46424
ENSG00000059728	MXD1	10.1907	12.8444	10.0761	6.21817	8.57722	7.59316	12.3025	11.1575	14.4655	3.07391	2.62913	2.79616
ENSG00000059758	CDK17	11.1501	11.5667	9.65417	12.0318	15.6665	16.7408	9.87725	10.7873	12.7119	11.9605	11.0984	11.226
ENSG00000059769	DNAJC25	8.96414	7.63434	7.63443	9.37237	9.97986	11.9245	6.028	6.13794	8.82962	6.80001	6.31005	6.99992
ENSG00000059804	SLC2A3	17.7009	65.8352	16.9227	12.1043	15.3862	15.9157	6.99314	8.14571	8.1948	1.33021	1.45977	1.41746
ENSG00000059915	PSD	0.06597	0.02818	0.07281	0.07289	0.13678	0.06611	0.21144	0.20233	0.25692	0.09294	0.07634	0.07196
ENSG00000060069	CTDP1	23.8883	20.0077	22.5199	17.542	21.0774	14.8789	21.8179	18.401	21.5785	12.6795	11.167	12.1751
ENSG00000060138	YBX3	38.4727	33.0458	38.4151	50.1367	57.0954	63.9924	26.1833	27.4016	32.5502	20.6815	19.2847	20.8349
ENSG00000060140	STYK1	0.26059	0.25467	0.16873	1.12072	1.43959	1.83851	0.36749	0.33035	0.36012	0.46306	0.53073	0.63676
ENSG00000060237	WNK1	48.9862	71.8587	37.8689	23.8194	51.8163	48.1489	16.75	15.3195	32.9167	69.7442	50.7547	47.3443
ENSG00000060303	RPS17P5	0.26365	0.08258	0.17783	0.16433	0	0.10765	0.68855	0.08985	0.36436	0.0908	0.09322	0.09587
ENSG00000060339	CCAR1	72.6837	64.1193	70.3516	84.7429	94.2174	98.6261	53.4479	56.2011	53.658	79.1267	88.0613	82.5111
ENSG00000060491	OGFR	30.2516	26.1488	29.5728	49.1456	61.1053	50.1876	38.0288	34.1483	35.8944	30.4659	30.6501	29.973
ENSG00000060558	GNA15	77.9259	103.079	84.5069	46.0547	51.1924	38.6234	51.1626	52.984	49.2824	34.5147	33.2276	33.5174
ENSG00000060566	CREB3L3	0	0	0	0	0	0.01659	0.02652	0.02769	0.01871	0.06995	0.01436	0.08863
ENSG00000060642	PIGV	9.7222	9.3253	9.2249	18.9726	20.0431	18.8173	16.7482	15.923	16.8789	14.7433	14.0693	13.5435
ENSG00000060656	PTPRU	0.19318	0.18658	0.11944	1.02349	1.05389	0.78217	0.84611	0.75161	0.75641	2.69434	3.02258	2.5113
ENSG00000060688	SNRNP40	99.5442	88.1244	99.378	102.591	101.829	106.416	74.9481	79.4382	77.2671	90.7097	91.9136	92.6916
ENSG00000060709	RIMBP2	0	0	0	0	0	0.00455	0	0	0	0	0	0
ENSG00000060718	COL11A1	0	0.00371	0	0.07375	0.05497	0.08696	0	0.00403	0	0.00407	0.00418	0.0043
ENSG00000060749	QSER1	18.1438	27.02	13.2575	12.3651	26.4993	18.9437	15.6877	16.6358	34.2125	43.645	31.4363	29.9889
ENSG00000060762	MPC1	127.864	115.185	124.836	52.303	51.1633	50.0847	76.9556	75.7835	74.0402	95.4864	100.994	92.1718
ENSG00000060971	ACAA1	13.3365	14.0734	12.8089	15.21	15.3062	14.3639	12.4483	15.0329	15.8643	11.9328	11.219	12.655
ENSG00000060982	BCAT1	158.407	137.028	158.721	33.909	34.5472	41.0266	2.92557	2.43107	2.59157	61.2636	61.2734	66.0422
ENSG00000061273	HDAC7	4.94436	5.84429	4.83797	5.30148	6.46164	5.70677	9.58194	9.22007	12.5628	3.51862	2.9653	2.73036
ENSG00000061337	LZTS1	0.23879	0.4606	0.26067	3.54278	4.67386	2.63243	0.17232	0.17346	0.25184	4.46013	4.10619	4.08567
ENSG00000061455	PRDM6	0.01165	0.00365	0	0.04359	0.05415	0.10944	0.0038	0.01589	0.00537	10.423	10.1332	8.24687
ENSG00000061492	WNT8A	0	0	0	0	0	0	0.01764	0	0	0	0	0.03929
ENSG00000061656	SPAG4	1.25223	1.54984	1.06608	1.65622	2.03171	1.58995	2.31814	1.28024	2.23704	1.46726	1.74951	2.09904
ENSG00000061676	NCKAP1	0.00318	0.00299	0.00322	0	0	0.0117	0	0.00326	0	0.18095	0.16383	0.14764
ENSG00000061794	MRPS35	151.861	128.441	149.565	131.613	125.164	143.388	111.771	109.805	102.545	102.419	104.864	114.772
ENSG00000061918	GUCY1B1	0	0	0	0	0	0	0	0	0	0.47408	0.43809	0.57066
ENSG00000061936	SFSWAP	17.3405	16.703	18.0369	19.9191	24.6376	23.1037	22.0163	21.6011	28.5596	15.7485	15.376	14.9345
ENSG00000061938	TNK2	2.49786	3.17157	2.0551	3.23696	4.28433	3.74922	11.1194	9.37537	13.7605	3.64435	2.85094	3.26103
ENSG00000061987	MON2	14.5562	15.8016	12.9488	14.6771	18.9062	19.4011	12.497	14.0738	18.832	18.2053	17.0631	17.1274
ENSG00000062038	CDH3	0	0	0	0	0.02243	0.00723	0	0.01207	0.01631	0.10974	0.08764	0.10944
ENSG00000062096	ARSF	0.14635	0.22922	0.06581	0	0.04121	0	0.07963	0.03325	0.11236	0	0.069	0
ENSG00000062194	GPBP1	46.2557	46.2832	43.9847	54.1247	61.5716	66.2736	49.5868	55.2146	57.0711	51.9435	54.0503	57.9358
ENSG00000062282	DGAT2	8.81444	6.85061	8.63793	6.50635	6.04123	6.02344	9.26329	9.27135	9.29735	16.685	16.1305	16.5291
ENSG00000062370	ZNF112	0	0	0	0.05227	0.01181	0.01141	0	0	0	0.00963	0	0.01017
ENSG00000062485	CS	88.6415	82.6547	90.2544	90.8313	100.845	102.455	77.9291	72.3037	83.7925	73.9615	70.343	66.5959
ENSG00000062524	LTK	0.29786	0.36677	0.29097	3.74519	3.12342	2.40295	10.6324	11.8975	14.2795	2.09045	2.5713	2.28575
ENSG00000062582	MRPS24	0.90776	0.81425	0.86276	0.90015	0.94107	0.90973	0.75432	0.57653	1.06442	1.0373	0.67113	0.60016
ENSG00000062598	ELMO2	13.2458	14.0509	13.1318	18.2333	20.8053	22.7622	19.4557	21.2384	23.3303	14.7852	14.0392	14.9181
ENSG00000062650	WAPL	65.1589	63.7462	63.663	88.0378	99.5864	109.285	65.6849	70.3715	77.2688	73.7958	71.9535	77.5631
ENSG00000062716	VMP1	45.4354	53.0294	41.6444	51.382	54.2489	51.9427	41.1874	40.7182	36.3148	33.8502	29.9279	32.5867
ENSG00000062725	APPBP2	13.2622	12.5682	11.9617	17.7451	19.8177	22.9015	10.4887	10.7567	10.9376	15.0612	14.6374	15.2507
ENSG00000062822	POLD1	82.4178	83.7244	77.5179	69.8003	80.7643	52.4921	49.7704	41.6441	48.3473	55.439	53.9313	52.442
ENSG00000063015	SEZ6	0	0	0	0.00676	0.02747	0	0.01415	0.00739	0.01997	0	0.00767	0
ENSG00000063046	EIF4B	519.996	491.368	492.119	359.336	370.685	375.106	215.725	257.583	237.595	239.975	247.578	268.71
ENSG00000063127	SLC6A16	0.03996	0.04694	0.06065	0.06539	0.11393	0.12237	0.71426	0.53114	0.91125	0.25804	0.42391	0.38145
ENSG00000063169	BICRA	0.55884	1.05029	0.46875	0.43318	0.82308	0.60261	0.52391	0.56158	1.48519	0.61683	0.456	0.31784
ENSG00000063176	SPHK2	6.48032	5.82604	6.27868	8.86504	9.95756	7.43329	5.5225	3.78239	4.64271	5.11064	5.01951	4.35484
ENSG00000063177	RPL18	608.567	612.12	596.476	411.574	434.833	357.782	320.251	317.791	305.922	312.654	326.059	341.015
ENSG00000063180	CA11	1.40036	1.64491	1.30494	1.15423	1.93778	0.72222	9.25723	10.0595	7.69005	2.60796	2.32592	2.85426
ENSG00000063241	ISOC2	50.6938	36.7293	51.9719	38.6274	40.7535	28.3069	42.6922	32.7167	34.5788	22.0602	22.5728	23.4533
ENSG00000063244	U2AF2	191.918	161.276	193.915	201.724	193.909	179.768	122.484	112.248	108.642	119.91	120.087	126.272
ENSG00000063245	EPN1	5.05607	5.91798	4.71179	5.82145	8.71724	6.19806	9.6043	6.73824	11.6821	6.88484	5.26833	5.73098
ENSG00000063322	MED29	27.8895	25.7691	27.8294	32.5811	34.1545	34.4587	23.5723	22.5739	20.7039	27.0475	27.6424	28.3763
ENSG00000063438	AHRR	2.98142	3.06315	2.76706	2.53476	3.18332	3.76874	0.9655	0.78845	2.05461	4.44369	3.37344	3.35647
ENSG00000063515	GSC2	0.03471	0	0	0.06491	0.04398	0	0.06799	0.07098	0	0	0.11046	0.07573
ENSG00000063587	ZNF275	4.0403	5.32695	3.88735	6.4275	10.1439	10.7172	4.53445	4.02719	6.61145	7.8072	7.01233	7.07218
ENSG00000063601	MTMR1	14.8118	15.6919	14.2748	5.40902	7.19401	7.00304	19.5336	19.8993	23.0378	13.7921	12.4902	14.4952
ENSG00000063660	GPC1	0.70921	1.11075	0.58404	2.1486	2.89789	2.12125	3.65591	3.05208	3.89004	3.03876	2.62435	2.47695
ENSG00000063761	ADCK1	3.84782	3.17657	4.09861	4.94662	5.27031	5.09482	4.40527	3.84387	5.03669	4.28324	3.83733	4.02757
ENSG00000063854	HAGH	5.58206	5.11276	5.29965	8.53752	8.92472	7.44661	10.2119	9.86941	9.12295	8.62192	7.90155	8.6685
ENSG00000063978	RNF4	34.9829	32.6849	35.109	45.5049	48.1686	50.3902	23.3927	23.0137	23.3919	43.9179	44.4645	42.8238
ENSG00000064012	CASP8	14.1288	14.1794	13.353	14.066	16.3591	17.9973	21.6233	23.3172	21.6599	17.8087	17.3662	19.4092
ENSG00000064042	LIMCH1	0	0.0031	0	0.00309	0	0.01213	0.0194	0.01012	0.02281	0	0.01401	0
ENSG00000064102	INTS13	92.9294	91.4017	88.7191	71.5089	75.5679	84.6669	45.5281	50.9195	51.5449	57.4013	58.875	62.0425
ENSG00000064115	TM7SF3	41.0292	39.8899	39.8564	38.2691	40.4801	44.1753	41.9683	43.1859	47.2027	70.0977	65.657	68.1962
ENSG00000064195	DLX3	0	0.01241	0.05345	3.22277	2.91172	5.87217	0.10347	0.12152	0.10951	0.62764	0.81255	0.79239
ENSG00000064199	SPA17	2.05288	1.70253	1.9794	3.1431	3.17724	3.45959	2.21289	2.26784	1.86595	5.68655	6.10177	5.36569
ENSG00000064201	TSPAN32	2.5335	3.4201	2.04676	10.067	11.4031	7.94334	28.0892	27.2742	32.5037	10.372	10.0178	11.8285
ENSG00000064205	WISP2	0	0	0	0	0	0	0	0	0.00995	0	0	0
ENSG00000064218	DMRT3	0	0	0	2.49847	2.67846	5.56939	8.24193	8.31855	7.90046	2.07405	1.83338	2.07397
ENSG00000064225	ST3GAL6	9.11811	8.67015	7.84627	3.40147	4.14733	3.35267	13.7214	14.1376	14.5237	20.9494	21.6914	18.5624
ENSG00000064270	ATP2C2	0	0	0	0	0.00618	0	0.00478	0	0.00674	0.06046	0.03621	0.04256
ENSG00000064300	NGFR	0.00866	0.00814	0.01752	0.73671	1.41532	1.02879	0.05088	0.02656	0.02393	0.06262	0.03674	0.04723
ENSG00000064309	CDON	0.7239	0.59125	0.58181	1.67305	1.97161	1.73608	3.15051	2.35861	3.02457	2.85172	2.57996	2.61262
ENSG00000064313	TAF2	110.833	104.806	106.592	64.9783	72.4238	78.6401	45.6144	47.7979	51.4811	60.244	59.7985	60.2375
ENSG00000064393	HIPK2	0.56004	1.19491	0.38084	4.80267	11.0688	13.88	4.96553	4.06198	10.3818	4.66434	2.82674	2.44628
ENSG00000064419	TNPO3	92.2946	82.9395	94.7822	122.934	130.712	159.205	41.4394	43.5028	46.829	91.9218	91.697	89.825
ENSG00000064489	BORCS8-MEF2B	0.03718	0.01747	0.01881	0.03476	0	0	0.03641	0.03801	0.02569	0.07682	0.03944	0.04056
ENSG00000064490	RFXANK	59.7801	57.3333	61.7427	83.2146	80.955	65.6782	41.9064	41.6383	37.5355	66.5556	67.2575	66.9948
ENSG00000064545	TMEM161A	39.8236	36.0463	43.2764	38.6638	39.4231	29.6369	17.5848	14.9495	16.8095	19.7021	18.9656	21.3758
ENSG00000064547	LPAR2	7.557	11.3939	6.38971	7.12179	10.4763	5.84615	3.56473	3.31469	5.66314	11.904	8.92398	9.40085
ENSG00000064601	CTSA	30.4132	29.6727	30.4542	32.8544	34.3617	30.9825	64.1637	56.6219	59.9266	38.7334	36.9444	36.4169
ENSG00000064607	SUGP2	58.358	60.593	53.0967	73.846	83.1665	73.9192	55.465	61.8497	66.8092	65.5627	60.485	65.4819
ENSG00000064651	SLC12A2	0.07405	0.08856	0.0613	9.40932	11.4637	12.7724	8.16838	7.50862	8.67505	13.5235	11.9609	12.8622
ENSG00000064652	SNX24	1.81657	2.56056	2.23471	2.96256	3.98878	3.67896	7.65196	8.4735	9.4569	8.92521	8.23338	7.51008
ENSG00000064655	EYA2	0	0	0	0	0	0	0.01941	0.0304	0.08218	0	0	0
ENSG00000064666	CNN2	86.0459	84.8382	85.4314	92.7535	99.2782	89.3361	164.226	153.644	175.244	128.119	115.382	119.571
ENSG00000064687	ABCA7	5.56683	6.98699	4.28809	7.34833	9.97491	5.5064	9.73279	8.97738	12.7449	4.61782	3.57763	4.53004
ENSG00000064692	SNCAIP	0	0	0	0	0.00625	0.05438	0.03382	0.03026	0.06135	1.27915	1.50175	0.77488
ENSG00000064703	DDX20	31.5615	25.1458	30.6134	33.4882	33.2957	36.6065	20.7301	22.0018	22.1367	32.7994	34.4057	35.0253
ENSG00000064726	BTBD1	68.6531	61.953	63.6149	80.2405	81.3008	86.0253	52.5792	55.3307	53.4767	63.8665	64.5651	63.7141
ENSG00000064763	FAR2	9.78087	10.1439	9.15149	11.9389	14.9875	18.7092	249.363	291.291	250.72	37.5784	37.0585	38.848
ENSG00000064787	BCAS1	0	0.01235	0	0.02867	0.0222	0.02683	0	0	0	0.00905	0.02323	0.01911
ENSG00000064835	POU1F1	0	0	0	0	0	0.02805	0	0	0	0	0	0
ENSG00000064886	CHI3L2	0.16323	0.26588	0.25323	0.26453	0.41365	0.38655	0.17052	0.21139	0.16543	0.29231	0.25396	0.29678
ENSG00000064932	SBNO2	13.9466	14.4056	13.5231	20.6369	25.6513	20.9102	11.5867	8.92898	12.6542	19.3516	17.4008	16.0841
ENSG00000064933	PMS1	25.7715	26.1884	25.3889	25.6011	32.3794	30.4879	15.2273	15.5467	19.125	21.6738	20.4753	25.3024
ENSG00000064961	HMG20B	35.8101	37.9403	33.2112	45.4581	50.5215	34.2523	29.6443	28.0952	28.5598	47.2156	47.9661	42.4621
ENSG00000064989	CALCRL	0	0	0	0	0	0.01202	0	0.01003	0.02034	0.13684	0.1353	0.11774
ENSG00000064995	TAF11	76.2741	68.1854	71.0228	58.1997	54.6382	59.0899	52.8242	53.4122	50.5988	80.3281	88.7115	88.9488
ENSG00000064999	ANKS1A	12.7215	13.1281	12.222	6.51707	8.26002	7.5095	9.02903	8.79153	11.8954	13.7445	12.1743	12.8053
ENSG00000065000	AP3D1	34.3745	30.3654	35.6541	45.1661	49.9376	44.7563	40.4856	35.6628	44.1617	54.4591	53.3461	48.9749
ENSG00000065029	ZNF76	11.6314	10.9599	11.538	9.20409	11.4553	10.1608	12.6546	13.2592	15.5043	18.4567	17.6101	18.3292
ENSG00000065054	SLC9A3R2	1.00961	1.14999	1.06274	3.27043	4.43215	5.58368	1.41823	1.19902	1.32478	4.25653	4.37041	4.55012
ENSG00000065057	NTHL1	24.9816	19.6621	24.3193	26.102	28.8302	22.9179	13.9308	12.3101	12.3575	13.3543	13.4299	13.8272
ENSG00000065060	UHRF1BP1	26.013	25.9239	25.6593	14.8944	18.0255	19.3579	14.9708	14.4519	20.0901	38.0913	34.3311	35.7124
ENSG00000065135	GNAI3	15.2845	14.7846	15.3651	17.8423	18.0574	19.6058	16.0648	17.8578	17.4171	20.8377	20.9642	21.4399
ENSG00000065150	IPO5	157.051	161.441	157.881	115.888	128.739	149.08	61.653	64.0048	72.7237	60.0477	56.6204	61.3405
ENSG00000065154	OAT	47.6888	40.1193	44.2761	64.8914	56.8044	69.1856	100.207	100.411	94.644	61.307	65.26	68.7868
ENSG00000065183	WDR3	48.8125	36.1538	48.217	43.0961	43.1116	52.951	18.3645	20.1666	20.9137	38.3783	38.0911	42.5375
ENSG00000065243	PKN2	19.7141	22.0429	17.6417	21.1878	26.6853	25.2236	19.5259	21.064	24.7439	28.9878	26.6972	30.0753
ENSG00000065268	WDR18	79.3348	61.7711	77.2493	62.6677	70.3563	58.9202	48.1822	36.5187	44.8432	40.0149	36.7123	35.9291
ENSG00000065308	TRAM2	11.8657	13.584	12.1388	11.6838	14.8348	16.4723	17.5805	14.857	19.4849	18.3303	15.6363	14.3318
ENSG00000065320	NTN1	0.06148	0.16808	0.02828	0.15155	0.27621	0.13693	0.01642	0.02857	0.01545	0.04042	0.03557	0.09756
ENSG00000065325	GLP2R	0	0	0	0	0	0	0	0	0	0	0	0
ENSG00000065328	MCM10	68.3208	66.8517	70.7058	92.5083	95.7638	107.835	36.7386	38.0837	37.7322	51.3759	49.5634	55.618
ENSG00000065357	DGKA	3.27389	3.72049	2.8884	3.04766	4.30572	3.61433	2.35777	3.1874	3.34668	2.12406	2.04529	2.16921
ENSG00000065361	ERBB3	0.09917	0.08574	0.0883	0.05563	0.01508	0.03401	0.06604	0.06489	0.11512	0.04098	0.02946	0.03895
ENSG00000065371	ROPN1	0	0	0	0	0	0	0.01554	0.00811	0	0.0082	0	0.01732
ENSG00000065413	ANKRD44	14.7273	17.9086	13.3643	23.3854	29.8788	30.1098	18.8859	20.7616	21.5966	13.4072	12.0133	12.1744
ENSG00000065427	KARS	201.405	173.355	199.763	187.991	182.022	199.18	148.939	158.485	151.546	139.475	144.264	151.756
ENSG00000065457	ADAT1	13.5961	12.7162	14.5239	20.0279	23.6482	24.809	24.8459	24.5481	27.4052	20.8096	19.3485	18.7817
ENSG00000065485	PDIA5	19.696	18.7901	20.5783	13.5267	14.5112	15.0864	11.9846	14.1064	15.1204	17.8527	17.3297	17.2062
ENSG00000065491	TBC1D22B	20.5901	20.9253	18.9875	10.5356	12.9396	12.8005	14.1702	13.1937	16.4889	22.3529	22.6763	22.7552
ENSG00000065518	NDUFB4	111.983	108.013	102.184	93.6786	90.3573	83.5345	114.422	107.73	90.921	99.6075	100.287	109.886
ENSG00000065526	SPEN	15.1591	25.5409	11.6788	13.9761	34.9421	27.2659	11.5269	11.8016	34.8934	27.2454	15.5712	15.7049
ENSG00000065534	MYLK	0.02265	0.02584	0.01146	0.07562	0.10043	0.18228	0.01267	0.00992	0.01341	0.47962	0.3569	0.38468
ENSG00000065548	ZC3H15	170.455	142.005	164.028	137.221	139.511	146.55	86.3977	98.0675	93.2097	111.145	119.336	129.975
ENSG00000065559	MAP2K4	16.1791	14.9203	14.7804	20.0828	21.6779	25.2334	17.5919	17.4721	17.2119	10.3366	10.2268	9.7703
ENSG00000065600	TMEM206	29.3227	26.6643	28.0733	35.48	36.6549	35.0727	35.2607	35.7781	38.0741	58.7575	53.1115	55.1428
ENSG00000065609	SNAP91	0	0	0	0.04032	0.00683	0.04622	0	0	0	0.56811	0.6405	0.65281
ENSG00000065613	SLK	38.1963	37.323	35.9956	33.9543	38.0465	38.1449	26.0111	29.1434	30.5493	41.591	40.3111	41.3542
ENSG00000065615	CYB5R4	25.6225	26.2034	24.4376	12.2654	13.8504	12.0471	14.9173	14.4067	15.3895	16.8531	16.3631	17.0269
ENSG00000065618	COL17A1	0	0.00482	0	0	0.026	0	0.02512	0.03672	0.05672	0	0	0
ENSG00000065621	GSTO2	0.03612	0.05771	0.03655	0.09795	0.11901	0.14159	0.27595	0.25483	0.23962	0.11196	0.06131	0.15369
ENSG00000065665	SEC61A2	4.917	5.41213	5.06736	5.39333	7.88925	5.93301	4.20568	3.66962	4.40354	3.60417	2.98185	3.1564
ENSG00000065675	PRKCQ	4.34196	4.86757	4.82231	3.8764	5.30854	4.89185	2.9521	3.40442	3.51905	6.86924	6.66056	8.108
ENSG00000065717	TLE2	0	0.00812	0.01748	0.08886	0.21895	0.21166	0.7954	0.61834	0.69254	0.01785	0	0
ENSG00000065802	ASB1	15.2246	14.5796	14.3259	19.48	22.5477	21.7317	15.427	15.6246	17.5343	16.2391	15.5747	15.8532
ENSG00000065809	FAM107B	174.782	165.372	159.551	103.224	113.521	112.95	263.003	300.749	308.766	97.7806	96.5223	103.838
ENSG00000065833	ME1	9.18435	9.56935	9.68341	7.09051	7.73093	14.5128	22.6393	27.8839	24.0785	34.8693	28.1222	27.9597
ENSG00000065882	TBC1D1	56.049	54.4186	54.6712	39.4907	43.9393	46.4137	214.028	223.178	230.53	58.5453	56.6261	54.4932
ENSG00000065883	CDK13	12.0687	12.848	10.6646	17.3858	22.1332	19.2982	11.3359	11.207	13.931	17.1634	16.2043	16.9996
ENSG00000065911	MTHFD2	197.07	190.282	200.587	149.921	144.156	169.86	72.934	77.628	77.761	85.1591	85.3158	84.7123
ENSG00000065923	SLC9A7	10.5306	13.8627	9.6437	0.84314	1.08347	0.91097	5.0563	4.80457	5.57093	1.55898	1.29961	1.83819
ENSG00000065970	FOXJ2	3.96888	5.82178	3.61219	4.17389	7.96535	6.58416	4.55612	3.8772	7.52297	3.40618	2.64564	2.52819
ENSG00000065978	YBX1	822.019	744.854	836.797	713.588	693.268	751.439	494.046	491.723	462.436	2682.37	2840.64	2708
ENSG00000065989	PDE4A	2.21651	3.40833	2.06549	1.77487	3.27208	2.33824	3.01722	2.71606	5.26156	2.12011	1.52997	1.53292
ENSG00000066027	PPP2R5A	39.5496	38.3274	38.1088	36.875	43.0471	45.6246	40.9955	41.2992	40.5143	60.0116	58.7998	58.3755
ENSG00000066032	CTNNA2	0.00952	0.00894	0.01926	0.00445	0.01809	0.04663	0.18642	0.23353	0.28936	0.88985	0.96919	1.27703
ENSG00000066044	ELAVL1	47.4963	45.7747	48.1632	43.4005	49.9878	49.7301	36.594	34.8895	43.6449	44.4246	38.8004	38.7222
ENSG00000066056	TIE1	0	0	0	0.01	0.00678	0.0131	0.04714	0.07108	0.0739	0.01657	0.01135	0.0175
ENSG00000066084	DIP2B	53.0141	60.0553	51.9156	34.6546	42.5667	38.264	22.3466	24.2349	29.0009	11.2232	9.74499	10.2144
ENSG00000066117	SMARCD1	23.234	21.2971	23.0406	26.4611	32.4692	30.7162	24.2511	21.578	25.6606	12.4816	12.4898	12.0226
ENSG00000066135	KDM4A	18.7168	16.3468	17.131	22.9057	24.3465	23.2816	21.9611	21.9146	23.763	114.513	107.973	104.987
ENSG00000066136	NFYC	15.5758	15.6548	15.05	16.1017	20.1831	18.1252	19.3461	17.9744	23.4857	286.547	272.574	269.701
ENSG00000066185	ZMYND12	0.11508	0.20084	0.11643	0.84541	0.47912	0.6444	2.35073	2.58846	3.56705	3.49892	3.92389	4.37605
ENSG00000066230	SLC9A3	0.04985	0.06441	0.09457	0.13983	0.14213	0.12976	1.22668	1.31243	1.51568	0.0515	0.04627	0.04079
ENSG00000066248	NGEF	0	0.02175	0.00781	0	0	0.0189	0.93703	0.44965	0.50118	0.26307	0.24555	0.21043
ENSG00000066279	ASPM	78.6981	67.1602	72.3317	96.1605	125.495	142.365	55.1673	59.4122	66.0548	119.404	116.999	98.2125
ENSG00000066294	CD84	11.5299	13.649	10.5795	1.41269	1.60524	0.84471	25.6456	27.6119	34.4966	21.1459	17.2691	16.2886
ENSG00000066322	ELOVL1	38.0887	36.5854	36.4367	47.5573	52.1045	61.4634	43.2435	45.582	40.2193	116.307	116.201	113.616
ENSG00000066336	SPI1	83.8618	83.691	84.1623	93.492	113.856	96.3522	119.69	92.5947	120.708	96.8276	87.0645	83.411
ENSG00000066379	ZNRD1	40.6804	32.0796	39.0832	17.9855	17.359	20.0702	17.5485	18.6688	17.4621	6.35566	6.54643	6.9986
ENSG00000066382	MPPED2	0.00875	0	0	0	0	0	0.05141	0.01789	0.02418	0.04067	0.05568	0.09067
ENSG00000066405	CLDN18	0.00965	0	0	0	0	0	0.00945	0	0	0	0	0
ENSG00000066422	ZBTB11	30.1626	27.6752	29.38	34.0614	38.1989	42.1826	26.2786	27.251	32.1216	29.9276	28.5712	30.0423
ENSG00000066427	ATXN3	16.4196	15.7574	15.4633	17.1768	19.0271	18.9436	11.5369	13.1859	13.7204	10.2724	9.83075	11.9075
ENSG00000066455	GOLGA5	36.7628	33.5474	35.8473	41.4634	42.7961	47.154	35.5982	41.1195	39.843	43.7945	45.2273	45.9134
ENSG00000066468	FGFR2	0	0	0	0.10175	0.08993	0.22024	0.18536	0.29509	0.30079	0.00489	0.00502	0.01032
ENSG00000066557	LRRC40	47.3589	47.1819	44.9927	50.422	51.5054	57.0512	30.7189	35.1887	33.4475	35.3896	35.3197	39.4044
ENSG00000066583	ISOC1	28.5819	26.1298	29.3283	23.5119	22.9737	22.4349	23.6157	23.2373	22.4798	29.338	30.4167	29.8099
ENSG00000066629	EML1	0	0.00377	0	0.72789	0.46272	0.84055	0.00393	0.02462	0	2.71562	2.71166	2.19764
ENSG00000066651	TRMT11	34.9417	38.8825	31.5922	12.6551	16.8726	18.1145	8.32182	9.30242	10.6864	23.1576	21.4374	22.8117
ENSG00000066654	THUMPD1	37.5719	33.5339	36.8076	38.8306	41.9455	48.7639	35.3484	41.2432	38.18	35.6085	35.5315	37.5751
ENSG00000066697	MSANTD3	3.20758	3.5528	3.53518	5.93605	6.59216	7.54727	7.03833	7.62925	7.1899	14.8724	14.7442	14.1648
ENSG00000066735	KIF26A	0.00531	0.00499	0	0	0	0	0.06757	0.02713	0.00733	0.05483	0.07882	0.08106
ENSG00000066739	ATG2B	11.6956	13.1956	10.5682	11.2876	16.1991	16.2081	10.4959	10.705	15.1202	10.7734	9.7757	9.78709
ENSG00000066777	ARFGEF1	80.704	89.3597	73.667	45.665	62.5723	64.8613	39.1234	40.547	50.3903	61.9194	57.7602	56.8074
ENSG00000066813	ACSM2B	0	0	0	0	0	0	0	0	0	0	0	0
ENSG00000066827	ZFAT	10.2493	10.4529	9.70932	8.46017	10.9396	9.64759	6.03681	5.61414	7.26584	9.43176	8.20543	7.96373
ENSG00000066855	MTFR1	43.7266	38.0183	44.0909	31.8296	34.4893	39.2803	27.0217	28.771	27.2009	30.6583	32.0948	29.6767
ENSG00000066923	STAG3	0.15875	0.21984	0.09721	1.64047	2.37142	1.34579	0.60552	0.67483	0.6928	0.52224	0.51405	0.49219
ENSG00000066926	FECH	10.9017	8.61571	10.3059	12.734	13.347	13.8489	13.5509	12.7545	13.4049	11.2628	10.9658	11.1166
ENSG00000066933	MYO9A	8.89709	10.3472	8.27847	8.81661	11.3895	11.1659	6.73116	6.94387	9.1155	11.2719	10.325	10.7875
ENSG00000067048	DDX3Y	103.483	101.266	97.0929	46.6175	47.8712	26.567	0.03684	0.02564	0.0693	104.476	105.143	115.425
ENSG00000067057	PFKP	64.9344	64.0768	64.9258	83.7865	86.5301	72.5937	42.2354	38.9755	44.8149	64.0774	63.6004	64.1736
ENSG00000067064	IDI1	71.185	102.86	72.1625	78.7994	100.423	85.2523	104.621	142.796	108.388	35.7741	39.8826	47.3706
ENSG00000067066	SP100	11.9437	12.9758	11.2215	10.4268	13.1502	13.974	16.6512	18.6354	21.4842	14.119	13.8967	14.2691
ENSG00000067082	KLF6	6.69938	8.02436	5.76752	9.32716	12.1593	12.2123	10.0961	11.4592	11.2682	7.44026	6.98878	7.18083
ENSG00000067113	PLPP1	0.48179	0.7836	0.39371	2.42553	2.46535	3.72242	4.64585	3.42906	3.66202	0.99551	1.0418	0.52558
ENSG00000067141	NEO1	0.06169	0.05383	0.03567	0.33372	0.25684	0.33465	7.12507	6.93348	7.52695	4.30675	3.67875	3.72551
ENSG00000067167	TRAM1	322.405	303.716	305.122	104.874	109.815	110.262	212.533	247.409	227.514	129.391	131.122	135.441
ENSG00000067177	PHKA1	8.39665	10.2888	9.66066	5.45891	7.19055	9.38573	0.39264	0.39834	0.47602	7.35638	6.9662	7.72453
ENSG00000067182	TNFRSF1A	45.5884	47.3071	46.5493	49.1354	53.6686	54.7437	58.0358	57.5281	63.0015	34.9078	33.8284	35.0134
ENSG00000067191	CACNB1	1.66223	2.43084	1.63573	1.64386	2.13176	2.67344	16.4373	16.4827	18.9077	2.31234	2.20807	2.0062
ENSG00000067208	EVI5	8.66953	9.20535	7.64913	8.42562	10.6226	9.61081	7.38304	8.06173	10.0051	19.4085	18.4939	18.4423
ENSG00000067221	STOML1	0.88116	0.69915	1.00944	2.08044	1.89846	1.97804	2.08521	2.26444	2.08482	1.02016	1.0911	1.17444
ENSG00000067225	PKM	348.207	335.378	360.057	280.992	273.97	280.112	618.553	630.2	554.194	219.673	228.604	219.368
ENSG00000067248	DHX29	37.5483	33.0683	37.3815	53.5388	52.8843	66.9834	35.195	37.1229	36.2332	52.578	53.573	55.789
ENSG00000067334	DNTTIP2	39.8486	32.4173	39.3995	43.9499	43.366	51.2341	22.8783	26.3847	24.2687	43.8147	46.0393	50.6503
ENSG00000067365	METTL22	4.18341	4.74354	4.10066	5.00386	6.08229	5.79463	5.0883	4.80107	6.20756	5.74471	5.41456	5.57777
ENSG00000067369	TP53BP1	12.2162	11.7857	11.0751	18.2911	22.0747	26.1978	9.02028	10.4239	11.8055	17.5826	17.283	17.1535
ENSG00000067445	TRO	0	0.00502	0	0	0	0	0.01569	0.03275	0.01476	3.64597	3.70955	3.943
ENSG00000067533	RRP15	15.8184	13.483	16.566	17.109	18.3588	22.6988	8.65754	9.01924	9.88281	21.4827	21.4394	24.6452
ENSG00000067560	RHOA	500.542	474.854	475.673	606.698	610.433	616.954	563.01	576.091	570.825	619.419	620.522	617.877
ENSG00000067596	DHX8	28.8151	25.9512	27.8675	33.5596	35.7752	37.4912	22.8209	25.1403	24.2137	30.4546	30.1945	29.7441
ENSG00000067601	PMS2P4	3.35624	4.23179	3.65354	5.64034	7.53625	7.9618	6.28262	7.99195	7.63249	5.35476	4.86711	4.9126
ENSG00000067606	PRKCZ	0.44267	0.38533	0.38658	0.25268	0.2775	0.3025	4.02044	3.7016	4.12776	1.90638	1.9821	2.06887
ENSG00000067646	ZFY	22.4547	21.0463	21.3604	9.80933	10.514	6.11734	0.03792	0.03298	0.04459	18.8455	18.5558	19.343
ENSG00000067704	IARS2	117.655	97.7918	111.517	174.845	182.061	218.039	125.416	123.461	119.225	233.205	224.093	228.336
ENSG00000067715	SYT1	0	0	0	0	0	0.03437	0.0055	0.03443	0	0	0	0
ENSG00000067798	NAV3	19.2731	13.1576	16.4667	99.222	136.114	166.332	1.22184	1.48534	1.70549	6.79343	5.61167	7.36766
ENSG00000067829	IDH3G	36.6616	34.7735	35.7167	44.3206	44.5131	36.1123	44.564	44.3629	43.1327	40.0849	38.8335	40.8286
ENSG00000067836	ROGDI	1.83031	1.82974	2.12759	8.81115	7.79623	6.52301	11.2223	10.3715	9.18933	8.91158	8.89184	8.57077
ENSG00000067840	PDZD4	0	0	0	0.1699	0.21979	0.20235	0.02427	0.02533	0.03424	0.68269	0.67467	0.7569
ENSG00000067842	ATP2B3	0.00476	0.01789	0	0.24474	0.23518	0.23901	0.06525	0.07299	0.03289	0.85064	0.73204	0.98126
ENSG00000067900	ROCK1	45.5565	49.0618	41.8002	37.3928	47.5291	48.9326	33.9366	35.7584	39.4182	42.1253	41.1403	41.5842
ENSG00000067955	CBFB	74.0949	62.5799	72.8279	105.992	102.907	110.584	75.9767	75.6184	77.4816	129.528	126.633	122.862
ENSG00000067992	PDK3	7.09196	9.71687	6.62121	7.02142	10.9702	10.8998	13.3677	14.0955	19.1557	10.5927	9.34124	10.5616
ENSG00000068001	HYAL2	5.96123	4.44333	6.52354	10.0702	9.57778	10.0635	7.52999	7.23887	6.00772	7.34855	7.41612	7.59128
ENSG00000068024	HDAC4	6.55278	7.00963	5.89156	8.01994	11.263	8.85102	13.2106	11.981	22.1518	13.2737	10.7352	11.1775
ENSG00000068028	RASSF1	43.4894	45.3775	39.331	63.6078	69.3766	61.4021	34.0959	32.1796	33.4072	34.5802	36.4658	35.1965
ENSG00000068078	FGFR3	0.10355	0.18071	0.08231	1.47982	1.76183	1.63975	3.33197	3.20613	3.50588	1.14618	1.09839	1.46844
ENSG00000068079	IFI35	9.79559	10.3663	9.68992	15.6492	17.1553	16.4505	22.3725	20.5868	20.5945	26.699	25.1964	28.2511
ENSG00000068097	HEATR6	11.8663	12.9089	11.8938	23.2218	28.4188	29.6198	10.871	12.4555	12.7851	15.7903	16.1112	15.9178
ENSG00000068120	COASY	44.963	37.8062	44.2131	44.5992	52.712	41.4582	30.0734	29.1397	38.0984	39.4608	35.9414	38.2326
ENSG00000068137	PLEKHH3	1.63493	3.26914	1.60881	3.64349	5.108	3.9229	5.84903	4.85425	6.31399	3.90266	3.6032	3.73808
ENSG00000068305	MEF2A	12.023	15.5263	11.6664	12.2721	18.4552	18.31	14.1428	15.1664	16.8872	15.4543	14.4947	16.0981
ENSG00000068308	OTUD5	15.822	15.9562	14.5938	18.7034	22.6785	18.891	24.2254	23.7384	25.9212	15.7067	15.6505	15.9206
ENSG00000068323	TFE3	9.20492	8.72199	10.1149	16.8059	17.8945	18.0712	20.275	19.4752	23.993	16.6511	15.6771	14.3278
ENSG00000068354	TBC1D25	5.20761	6.20198	5.01262	3.76155	4.27293	2.75746	3.70995	2.96708	4.08564	3.47467	3.19361	2.85032
ENSG00000068366	ACSL4	78.0289	83.8608	75.204	60.442	75.6172	68.8657	29.9715	37.8011	34.5565	52.1429	50.627	57.3466
ENSG00000068383	INPP5A	23.7446	21.2135	22.7717	35.1919	35.311	32.3732	27.1894	27.7661	30.9852	26.1659	25.2994	25.1389
ENSG00000068394	GPKOW	36.008	32.8207	31.9889	46.1211	46.6111	42.8604	43.4398	46.8294	39.0622	29.6713	29.0429	31.4952
ENSG00000068400	GRIPAP1	17.7579	17.6329	17.4944	24.674	25.2434	23.1317	20.697	22.2599	24.1786	26.523	25.6592	28.6576
ENSG00000068438	FTSJ1	60.0897	48.829	62.1593	51.7455	53.7221	47.1314	44.482	41.7006	42.2197	40.1014	38.6713	40.8315
ENSG00000068489	PRR11	31.3921	25.6096	30.4357	60.7463	73.1268	95.0631	41.4077	37.2427	42.2289	58.6809	56.1957	46.44
ENSG00000068615	REEP1	0.31894	0.34006	0.15514	0.28673	0.40412	0.4658	0.60669	0.53301	0.77134	0.42456	0.46194	0.39477
ENSG00000068650	ATP11A	16.6868	23.1664	14.6769	14.913	26.8865	22.2142	7.34132	7.50632	15.0898	15.2542	11.5965	11.5754
ENSG00000068654	POLR1A	32.4006	27.7378	34.5198	37.3382	45.3286	44.8199	20.5101	18.0541	26.2112	28.6074	26.7225	28.4273
ENSG00000068697	LAPTM4A	32.2848	36.201	28.3227	46.9253	47.1079	46.0506	58.9433	61.3192	57.2449	34.792	36.7809	37.4456
ENSG00000068724	TTC7A	56.2369	49.6878	59.8679	47.5409	52.6211	36.4389	25.804	25.7377	33.2512	108.688	98.5959	103.019
ENSG00000068745	IP6K2	21.8047	21.4066	19.7901	27.4441	30.1081	26.427	20.0244	19.0464	19.1373	23.3767	24.2321	26.0677
ENSG00000068781	STON1-GTF2A1L	0.14196	0.06278	0.11828	0.01561	0.07406	0	0	0	0	0	0	0
ENSG00000068784	SRBD1	20.0925	19.1482	19.2425	25.6764	29.5291	30.8528	21.5778	25.0035	25.3901	20.6333	19.489	20.6548
ENSG00000068796	KIF2A	34.775	37.6329	31.5737	46.691	63.9238	66.9196	37.8524	41.8342	55.5726	55.5744	48.7197	49.5785
ENSG00000068831	RASGRP2	53.4195	41.2211	50.1826	81.0335	87.3409	83.7685	33.2114	30.1814	34.6639	44.8929	42.2743	43.6545
ENSG00000068878	PSME4	26.0333	32.6862	21.5424	25.5948	45.188	44.3173	16.987	18.16	32.4389	35.3726	26.8174	25.9226
ENSG00000068885	IFT80	6.90796	8.30467	5.45187	7.69921	9.49084	8.74057	10.2571	11.184	11.4782	7.74375	7.73605	8.48606
ENSG00000068903	SIRT2	18.2221	19.749	18.844	24.0875	23.6435	17.6555	18.5285	16.8745	16.4803	15.5344	15.3206	15.1019
ENSG00000068912	ERLEC1	49.1645	45.8361	46.6624	48.9671	52.2337	54.4086	48.7317	55.1578	49.476	55.9668	55.7767	58.9599
ENSG00000068971	PPP2R5B	1.78216	2.36665	1.98662	3.8513	3.71846	3.88221	3.23988	2.78213	3.00854	2.56885	2.66023	2.84053
ENSG00000068976	PYGM	0.09237	0.09404	0.1324	0.26629	0.34138	0.34887	0.29402	0.25971	0.25532	0.2863	0.25314	0.17635
ENSG00000068985	PAGE1	0	0	0	0	0	0	0	0	0	0	0	0
ENSG00000069011	PITX1	0.05209	0.05874	0.04216	65.2272	76.0293	29.4246	0.0204	0	0	1.74352	1.70177	1.73872
ENSG00000069018	TRPC7	0	0	0	0	0	0	0	0	0	0	0	0
ENSG00000069020	MAST4	0.02932	0.03214	0.00247	0.14164	0.18576	0.23045	0.46901	0.56206	1.04001	0.49224	0.43025	0.49044
ENSG00000069122	ADGRF5	0	0	0	0	0	0	0.02128	0.00555	0	0	0	0
ENSG00000069188	SDK2	0.03297	0.04225	0.02426	0.8463	0.99502	0.74895	0.00587	0	0.01243	0.00619	0	0.01635
ENSG00000069206	ADAM7	0	0	0	0	0	0	0	0	0	0	0	0
ENSG00000069248	NUP133	80.0862	71.279	78.7951	88.0308	90.8058	101.577	51.2853	51.0485	51.8585	118.864	115.026	116.665
ENSG00000069275	NUCKS1	177.943	154.492	174.198	382.74	440.943	487.301	261.157	268.645	268.762	585.921	587.767	567.583
ENSG00000069329	VPS35	65.675	60.3754	63.4418	72.5905	72.6887	77.8854	94.4812	98.2136	94.2021	56.3526	56.0432	56.1313
ENSG00000069345	DNAJA2	69.8446	58.2425	68.7667	75.9459	77.2752	87.0416	46.5496	46.2917	45.559	58.1218	62.2428	60.3441
ENSG00000069399	BCL3	0.47515	0.84944	0.48073	0.59594	1.2041	0.96527	1.20307	0.90047	1.1211	0.39511	0.17211	0.31606
ENSG00000069424	KCNAB2	41.8758	39.4248	42.4134	54.4312	66.2052	59.2967	26.4126	22.5804	31.6891	44.9796	40.2217	40.4946
ENSG00000069431	ABCC9	0	0	0	0	0	0.00378	0	0	0.00427	0.00319	0.00655	0
ENSG00000069482	GAL	44.5725	39.2931	53.0488	20.6045	17.9634	24.6628	11.0211	8.5161	10.2535	13.0795	12.8443	11.7346
ENSG00000069493	CLEC2D	11.5226	14.6067	9.56619	10.4549	16.4878	11.6383	7.00807	8.59147	10.4163	2.62054	2.58675	2.39586
ENSG00000069509	FUNDC1	16.773	15.574	15.1805	25.1499	23.2766	21.8028	25.7015	24.9349	21.5634	0	0	0
ENSG00000069535	MAOB	0	0	0	0.06948	0.06277	0.09103	0	0	0	0	0	0
ENSG00000069667	RORA	0.01053	0.0099	0.00426	0.00591	0.00267	0.00774	0.00619	0.01292	0.00873	0.0087	0	0.00689
ENSG00000069696	DRD4	0.07167	0.13469	0.02417	0.04467	0.03027	0	0.11698	0.02442	0.13205	0.22212	0.1267	0.1303
ENSG00000069702	TGFBR3	0	0	0.00846	0.70355	1.17595	1.39794	0.62232	0.73514	0.52574	3.88714	3.53438	4.32336
ENSG00000069764	PLA2G10	0	0	0	0	0	0	0.0944	0.13139	0	0.03319	0	0.10515
ENSG00000069812	HES2	0	0.00623	0	0.0682	0.17645	0.08123	0.00649	0.00678	0	0.0137	0.04221	0.01447
ENSG00000069849	ATP1B3	104.199	90.5647	101.735	108.003	100.744	94.2173	142.262	137.586	142.125	104.24	103.366	101.862
ENSG00000069869	NEDD4	2.19338	3.12124	2.19526	9.2098	10.1106	13.8905	7.08712	8.17407	8.51768	13.1617	12.142	13.0656
ENSG00000069943	PIGB	21.3782	19.1619	20.2873	22.1945	20.4558	20.8286	21.4238	23.4706	22.9434	30.332	30.4151	28.1697
ENSG00000069956	MAPK6	72.017	60.9601	71.7068	83.6186	93.8954	112.167	35.8324	38.6375	39.8177	88.6206	85.7278	88.5238
ENSG00000069966	GNB5	4.89786	5.92227	4.8599	8.48817	10.2123	9.69066	2.58183	2.81927	2.8833	10.4516	9.87919	10.5449
ENSG00000069974	RAB27A	23.8638	23.4774	21.2951	31.3763	35.4592	34.5371	41.4336	51.4779	64.1891	45.0642	40.8256	47.6045
ENSG00000069998	HDHD5	57.9037	46.6031	61.0455	46.5441	44.632	40.7968	40.4234	40.4538	39.7745	21.5242	21.3526	22.3471
ENSG00000070010	UFD1	20.8595	19.6829	20.7799	23.1387	23.0602	23.7073	16.1288	15.3788	15.0782	20.3188	20.8843	21.1453
ENSG00000070018	LRP6	0.16599	0.14298	0.11895	3.73426	5.1922	7.32776	7.66736	8.43196	10.3941	5.3482	4.68796	5.02854
ENSG00000070019	GUCY2C	0.03422	0.00804	0.04328	0.008	0	0	0.00838	0.00875	0.04729	0.0442	0.00908	0.00933
ENSG00000070031	SCT	0	0	0	0	0	0	0	0	0	0.21128	0.07231	0.07436
ENSG00000070047	PHRF1	27.0551	27.0605	25.9743	35.3265	43.2103	35.6674	27.0063	22.3121	30.1769	34.4574	32.2563	33.1315
ENSG00000070061	ELP1	60.0017	53.4852	57.1118	59.1823	62.9277	69.4191	35.7945	39.1406	44.1112	44.0545	42.9659	44.8445
ENSG00000070081	NUCB2	109.874	103.936	97.6899	89.1095	96.5542	87.7718	114.407	133.04	122.462	103.302	106.5	112.379
ENSG00000070087	PFN2	0.058	0	0	0.32539	0.30623	0.43813	0.06627	0.03953	0.09352	0.55931	0.69734	0.83314
ENSG00000070159	PTPN3	15.1749	15.75	14.0718	0.5333	0.72729	0.42624	0.32323	0.25674	0.44124	4.79224	4.65788	5.24801
ENSG00000070182	SPTB	0.15267	0.24139	0.15447	0.12009	0.09212	0.08015	0.27531	0.34687	0.45882	0.41561	0.37789	0.44149
ENSG00000070190	DAPP1	13.3271	15.0414	11.887	5.2514	5.51331	4.89913	30.8165	33.8474	34.406	19.7812	21.0397	21.5433
ENSG00000070193	FGF10	0	0	0	0	0.03018	0.05835	0	0	0	0.08612	0.06316	0.05196
ENSG00000070214	SLC44A1	85.3936	81.0614	78.5962	141.839	147.16	88.5003	50.0632	54.443	61.9528	68.6107	62.7875	69.1237
ENSG00000070269	TMEM260	11.5228	11.7171	10.4491	10.387	12.5289	11.4751	9.39678	9.24188	11.7435	13.6484	13.0476	14.2758
ENSG00000070366	SMG6	4.97744	6.51064	4.86766	5.62121	8.20267	6.55392	5.38305	4.82516	7.62886	2.44322	2.09109	2.13566
ENSG00000070367	EXOC5	32.4785	31.8845	30.4106	30.2826	32.1913	34.7535	23.8622	26.3448	26.6992	37.9563	35.974	38.3565
ENSG00000070371	CLTCL1	27.1849	24.1782	25.9702	44.4266	53.1481	51.9158	37.9842	39.9811	49.6905	47.6838	43.106	46.7541
ENSG00000070388	FGF22	0.03872	0.01213	0.05224	0.16895	0.13084	0.18972	0	0	0	0.01333	0.01369	0.01408
ENSG00000070404	FSTL3	2.06888	1.72195	2.09316	5.88028	5.64727	4.09804	6.22897	4.76213	5.76723	3.2733	3.26055	3.71423
ENSG00000070413	DGCR2	20.2409	20.0424	21.404	27.4654	29.813	26.2188	33.7566	32.8653	38.254	32.7881	30.9171	31.2575
ENSG00000070423	RNF126	27.4014	23.8849	27.2606	21.6179	26.2436	19.9116	29.0735	18.9559	25.2499	18.93	16.6048	17.0648
ENSG00000070444	MNT	2.91353	3.59368	2.69757	3.78357	4.95526	4.13911	3.84618	3.41266	5.97978	2.20964	1.65239	2.31069
ENSG00000070476	ZXDC	15.8025	18.0403	15.2455	19.3808	24.6164	19.2783	19.3285	19.4223	27.7951	23.4781	21.527	21.4711
ENSG00000070495	JMJD6	12.6871	11.86	12.8725	18.5285	16.8974	22.6627	13.6135	12.934	12.7015	15.7201	16.0643	14.8428
ENSG00000070501	POLB	22.9059	21.4099	20.3917	14.378	14.5504	15.8844	18.0968	18.8561	17.2697	11.3046	11.1717	10.6886
ENSG00000070526	ST6GALNAC1	0	0	0	0	0.05351	0.01293	0.01034	0	0	0.01091	0	0
ENSG00000070540	WIPI1	2.43399	3.15856	2.24935	3.5859	4.23221	4.68497	4.79841	5.74173	5.02368	1.85059	2.50366	2.11497
ENSG00000070601	FRMPD1	0	0	0.00614	0	0	0.01486	0	0	0	0.00626	0.00643	0.03308
ENSG00000070610	GBA2	25.4497	26.2654	25.0838	24.6319	27.9237	25.3571	44.533	43.2608	46.1272	33.1109	31.2806	32.4211
ENSG00000070614	NDST1	12.0276	13.7294	12.4816	5.5627	7.35238	9.09342	18.2412	16.3133	22.197	3.92258	3.58358	2.9244
ENSG00000070669	ASNS	0.74701	1.10113	0.95584	1.04079	1.39194	1.09441	0.53793	0.45674	0.61738	0.27995	0.38844	0.32756
ENSG00000070718	AP3M2	27.0181	23.757	25.896	17.1681	18.9448	18.6359	13.8372	14.5794	15.499	14.8626	15.8179	16.4414
ENSG00000070729	CNGB1	0	0	0	0.01376	0.03108	0.01202	0	0	0	0.04561	0.02081	0.07491
ENSG00000070731	ST6GALNAC2	0.02389	0.19081	0.01208	0.02233	0.06054	0.04389	2.55007	2.25911	2.06331	0.70338	0.62083	0.50816
ENSG00000070748	CHAT	0	0	0	0.08046	0.09692	0.1991	0	0	0	0	0	0.01043
ENSG00000070756	PABPC1	999.012	1464.36	858.202	503.51	901.491	737.648	395.304	412.351	779.779	544.429	426.701	434.958
ENSG00000070759	TESK2	2.8521	3.80701	2.29535	1.25249	1.14985	0.74104	2.36999	3.21413	2.97106	2.84614	2.45243	2.84026
ENSG00000070761	CFAP20	43.8472	40.2374	42.0611	41.6942	41.4461	43.1568	39.2349	38.6015	36.2064	40.6008	43.9012	44.9947
ENSG00000070770	CSNK2A2	26.7951	30.3779	25.7846	27.9219	41.6846	44.5084	19.3384	21.8784	32.8649	33.7271	26.7284	27.1673
ENSG00000070778	PTPN21	0.01402	0.05272	0	0.27099	0.36133	0.54399	0.01374	0.00956	0.01292	0.99493	0.72402	0.79557
ENSG00000070785	EIF2B3	43.5199	35.7987	42.7863	41.5441	40.9441	45.9801	25.0888	25.4386	26.4396	38.2933	35.9504	39.2645
ENSG00000070808	CAMK2A	0	0	0	0.01628	0.00735	0.04976	0.01705	0.08306	0.01604	0.03597	0.00616	0.01266
ENSG00000070814	TCOF1	33.8254	31.1614	35.7796	34.1749	41.0083	39.2204	22.5021	22.9265	26.6021	23.4786	21.3769	23.3585
ENSG00000070831	CDC42	65.7789	61.3098	63.3262	69.4993	67.644	74.9295	79.9831	88.0683	78.28	59.581	60.9252	62.1767
ENSG00000070882	OSBPL3	9.93824	12.0424	9.60642	2.76019	3.66203	4.51742	5.96049	6.31297	6.84264	4.24529	3.97331	4.43911
ENSG00000070886	EPHA8	0	0	0.00668	0.00617	0	0	0.01939	0	0.00912	0	0	0.0072
ENSG00000070915	SLC12A3	0.01741	0.04907	0.06457	6.82419	6.21209	6.64485	0	0	0	0.05994	0.05539	0.09494
ENSG00000070950	RAD18	18.9038	20.9337	17.157	21.8551	28.2329	29.2485	15.4161	16.4607	18.6389	19.4929	18.996	18.488
ENSG00000070961	ATP2B1	20.0265	21.5166	20.0667	22.5167	24.4274	21.1943	20.4194	21.8184	21.5686	14.1263	12.9817	14.3721
ENSG00000070985	TRPM5	0	0	0.00916	0.01692	0.0688	0.06651	0.04432	0.03701	0.02501	0	0.0096	0.01975
ENSG00000071051	NCK2	31.6984	34.7253	30.6804	32.4199	37.7818	35.0917	36.804	31.4957	38.1096	52.2482	48.0591	49.1868
ENSG00000071054	MAP4K4	29.0546	27.4352	26.6023	39.8782	44.1414	45.2125	47.2589	51.2627	49.4447	27.8553	28.1173	26.7474
ENSG00000071073	MGAT4A	1.88288	1.86376	1.40426	7.4104	7.06764	12.7485	20.6593	22.2212	21.8553	32.1005	32.3989	29.02
ENSG00000071082	RPL31	310.601	344.366	279.2	251.441	270.78	242.247	251.762	247.413	204.379	188.016	208.212	237.317
ENSG00000071127	WDR1	98.8885	84.9964	94.1675	135.48	129.495	131.726	150.178	153.262	142.029	153.933	152.23	151.764
ENSG00000071189	SNX13	11.7127	11.9505	10.1554	11.8186	14.1656	15.1358	14.7176	16.4047	17.931	17.367	16.4022	17.3921
ENSG00000071203	MS4A12	0	0	0	0	0	0	0	0	0	0	0.02068	0
ENSG00000071205	ARHGAP10	3.74735	4.08533	3.03914	3.07968	3.07955	1.72331	4.74092	4.17885	4.33094	4.20905	3.80886	3.80789
ENSG00000071242	RPS6KA2	0.37373	0.47779	0.19346	1.24329	1.49222	0.83039	1.8471	1.51949	2.09596	1.65221	1.25387	1.06191
ENSG00000071243	ING3	14.8046	13.6204	13.8691	19.7729	20.2263	25.0428	5.24716	5.26617	5.23159	10.7001	11.301	11.682
ENSG00000071246	VASH1	6.8407	8.49479	5.7608	9.8628	11.0641	7.43046	4.9638	4.33936	5.34423	13.6269	13.012	9.60692
ENSG00000071282	LMCD1	0	0.01493	0.00402	0.58319	0.49838	0.29199	0	0	0	0.02873	0.06322	0.09102
ENSG00000071462	BUD23	11.1758	10.0991	11.8961	15.1669	14.4637	15.7789	32.5611	31.6611	30.4151	19.7626	20.0137	19.1096
ENSG00000071537	SEL1L	41.3779	36.5798	39.5471	38.9286	45.0571	45.4004	34.2743	35.7991	41.0819	41.5155	40.6793	38.0959
ENSG00000071539	TRIP13	45.4824	37.3392	46.6612	102.532	97.135	135.015	62.7519	61.4992	63.915	54.1659	52.0969	49.6162
ENSG00000071553	ATP6AP1	29.9823	30.229	30.014	34.8594	36.7958	34.8943	45.8002	45.7801	45.1679	55.8822	52.4658	50.7272
ENSG00000071564	TCF3	46.0954	44.2567	46.4637	53.9801	66.6721	47.4538	27.4586	21.5498	26.1676	40.1041	37.0988	35.525
ENSG00000071575	TRIB2	0.2032	0.20563	0.18186	7.48962	10.3977	13.7465	1.95175	1.86969	2.11689	0.74283	0.74612	0.51154
ENSG00000071626	DAZAP1	67.368	59.5121	63.8966	53.2212	60.3104	49.586	43.6461	35.1089	41.7595	47.1379	44.4307	44.2424
ENSG00000071655	MBD3	36.8313	33.9119	37.0893	32.7528	36.7702	25.85	25.3481	19.7732	22.6867	28.1639	25.7963	26.0489
ENSG00000071677	PRLH	0	0	0	0.12699	0	0.16636	0	0	0	0	0	0
ENSG00000071794	HLTF	41.0351	43.4551	39.2825	31.6432	38.6073	40.887	72.3016	81.478	82.5134	40.7341	40.3149	45.3749
ENSG00000071859	FAM50A	20.6822	20.4914	20.8112	33.5505	37.5818	35.1773	28.3736	29.7493	25.6888	36.667	38.0803	36.8623
ENSG00000071889	FAM3A	4.63505	4.44811	4.42616	7.22698	9.0723	7.21087	9.66416	7.21957	7.99954	6.60521	6.52827	6.6906
ENSG00000071894	CPSF1	81.7161	81.361	82.0105	55.7373	69.7916	50.1912	53.0625	43.7387	62.9671	58.6241	51.9175	55.0703
ENSG00000071909	MYO3B	0	0.00409	0	0.19945	0.10481	0.22397	0.03837	0.02226	0.03008	0.99853	0.86822	0.6934
ENSG00000071967	CYBRD1	12.3266	16.0786	11.2087	15.6019	19.3081	19.5398	12.588	14.6578	13.2983	10.0561	9.42065	10.1116
ENSG00000071991	CDH19	0	0	0	0	0	0	0	0	0	0	0	0
ENSG00000071994	PDCD2	85.6217	69.2727	83.064	50.4158	50.7646	52.0787	33.2616	31.8698	30.5226	50.0408	49.4885	53.068
ENSG00000072041	SLC6A15	0	0	0	0	0	0.00503	0	0	0	0	0	0
ENSG00000072042	RDH11	25.1153	27.2352	27.6271	20.9023	22.5346	25.6746	14.0388	19.2628	15.6462	16.959	18.1115	18.1135
ENSG00000072062	PRKACA	3.14225	4.05735	3.17325	4.43399	7.44679	6.97787	5.45947	4.6106	8.55628	3.67318	2.58632	2.48836
ENSG00000072071	ADGRL1	3.12219	3.95823	3.81283	1.46548	2.29118	2.19419	9.71517	8.53945	15.5249	10.026	7.928	8.53562
ENSG00000072080	SPP2	0	0	0	0	0	0	0	0	0	0	0	0
ENSG00000072110	ACTN1	42.3962	44.1651	40.6338	77.0149	96.2187	96.6314	36.904	38.1422	50.8255	101.459	90.858	96.1652
ENSG00000072121	ZFYVE26	7.00509	8.35928	7.17741	5.92609	7.71582	7.51763	8.44808	8.53207	12.3534	8.0439	6.85677	6.76251
ENSG00000072133	RPS6KA6	0	0	0	0	0	0	0	0	0	0	0	0
ENSG00000072134	EPN2	2.25235	2.26292	2.28305	1.92084	2.16575	1.89768	2.46971	2.75468	3.38611	1.98771	1.73721	1.98402
ENSG00000072135	PTPN18	17.4529	17.5762	17.4615	26.1959	30.3176	26.4194	23.2065	24.2387	27.7674	26.3292	25.1226	25.8154
ENSG00000072163	LIMS2	0	0	0	0	0.00535	0.00517	0.00414	0.00432	0	0.10039	0.04482	0.03687
ENSG00000072182	ASIC4	0	0.02567	0	0	0.00865	0	0.02676	0	0.01888	0.02117	0.02898	0.0596
ENSG00000072195	SPEG	0.0063	0.00987	0.01063	0.00982	0.00532	0.00515	1.09262	0.99025	1.45469	0.01519	0.00223	0.00917
ENSG00000072201	LNX1	0.31878	0.25163	0.23222	0.19075	0.15349	0.11714	1.82948	1.83163	2.06175	0.0988	0.09468	0.09737
ENSG00000072210	ALDH3A2	7.5053	7.00442	7.34967	9.87294	10.4521	10.9721	62.7582	67.1865	64.9893	5.79672	5.65163	5.93455
ENSG00000072274	TFRC	268.17	296.871	282.475	211.193	216.03	215.622	340.375	353.7	373.176	151.795	146.169	109.271
ENSG00000072310	SREBF1	17.4607	26.3327	19.1928	10.9931	26.5498	11.7113	13.3512	18.4116	25.3022	4.41765	3.82063	6.92338
ENSG00000072315	TRPC5	0.00614	0	0	0	0	0.00752	0.01203	0.04395	0	0.00634	0.01303	0.0201
ENSG00000072364	AFF4	10.47	13.7246	9.30975	15.037	24.0595	23.344	14.6615	15.3348	21.1458	24.8353	21.4302	21.3278
ENSG00000072401	UBE2D1	21.3903	18.0673	20.2445	12.061	13.3948	13.5672	14.9042	15.9697	15.9621	6.21665	5.79278	6.66536
ENSG00000072415	MPP5	6.57562	7.20322	5.68286	4.77276	6.43182	6.55387	3.24599	3.97499	5.71846	9.55739	8.55714	8.98332
ENSG00000072422	RHOBTB1	0.90035	0.6839	0.4251	6.15909	7.65294	8.33551	0.02939	0.04602	0.03111	9.76689	9.43926	10.272
ENSG00000072501	SMC1A	66.0597	67.3249	62.5928	69.677	83.5636	78.3681	63.5265	68.8138	76.432	70.1915	67.2298	70.1347
ENSG00000072506	HSD17B10	156.354	133.66	158.027	156.076	146.852	155.197	186.95	164.389	157.323	149.972	154.905	139.483
ENSG00000072518	MARK2	11.6473	13.376	11.2829	12.0282	16.862	15.0872	12.3711	11.884	16.1041	16.8427	13.9064	14.2249
ENSG00000072571	HMMR	72.7071	51.4931	68.0156	105.16	106.418	114.636	73.0454	84.6451	66.5152	93.4495	104.308	89.3726
ENSG00000072609	CHFR	1.71254	1.55616	1.40009	4.53136	4.99238	2.31819	6.82557	6.16437	7.55713	11.4138	10.7731	10.4988
ENSG00000072657	TRHDE	3.08745	3.45628	3.16511	2.86749	3.52304	5.07458	0.52113	0.40951	0.5293	31.556	30.1766	31.9232
ENSG00000072682	P4HA2	0.06326	0.17834	0.09387	2.93367	3.04061	4.39096	2.78385	2.91907	2.94331	3.70357	3.63714	3.65298
ENSG00000072694	FCGR2B	0.60381	2.82182	0.53999	0.96777	1.63943	1.36693	1.06124	1.80235	1.0654	0.0557	0.06291	0.17055
ENSG00000072736	NFATC3	22.8389	25.843	21.5621	23.9154	32.777	30.3041	22.9455	23.2916	28.9966	20.9747	18.5384	20.3129
ENSG00000072756	TRNT1	30.1277	25.5758	27.8927	30.3579	36.7096	35.8279	18.6293	19.5109	21.8468	17.6794	16.8151	19.0925
ENSG00000072778	ACADVL	106.372	100.203	99.5598	153.14	159.156	128.006	148.041	147.228	132.393	80.1758	77.1838	77.5654
ENSG00000072786	STK10	32.8481	31.5894	33.1563	30.907	33.1917	31.9584	53.0464	53.5591	53.8046	33.4002	34.0251	35.25
ENSG00000072803	FBXW11	33.7542	33.6825	32.238	39.4933	46.9725	49.5114	33.586	35.0877	35.9582	49.1667	49.1319	48.7383
ENSG00000072818	ACAP1	24.9498	27.2372	21.7811	11.1416	12.3073	5.30946	59.0585	66.6378	64.0308	0.31952	0.36395	0.41646
ENSG00000072832	CRMP1	0	0	0	0.08594	0.08541	0.00751	0	0	0	0.02533	0	0.00669
ENSG00000072840	EVC	0	0	0	0	0	0	0	0	0	3.74385	2.90165	3.23042
ENSG00000072849	DERL2	14.2853	12.648	13.3845	17.2007	17.5311	17.6629	19.1122	19.0042	19.2682	7.65496	7.69293	8.35868
ENSG00000072858	SIDT1	0.72959	0.84028	0.61663	0.53655	0.5975	0.2997	0.24398	0.30473	0.32584	0.32632	0.34449	0.35912
ENSG00000072864	NDE1	17.354	16.2647	17.8416	22.9739	26.9669	25.0218	17.5581	18.5629	20.6724	18.8324	18.8793	17.5215
ENSG00000072952	MRVI1	0.20489	0.2538	0.23086	0.32218	0.43663	0.53617	0.09577	0.14283	0.14801	0.60137	0.47915	0.54355
ENSG00000072954	TMEM38A	6.37424	7.19691	6.29117	4.26489	5.46045	6.23437	10.0517	11.1314	11.6126	2.71601	2.73775	2.88095
ENSG00000072958	AP1M1	17.4979	16.1451	17.7109	22.7772	25.4747	21.5948	11.448	9.95864	11.1684	15.3993	14.1413	13.9793
ENSG00000073008	PVR	12.2717	12.8468	12.7786	13.4141	15.2064	14.131	3.92738	4.74916	5.11939	20.132	18.2132	18.8329
ENSG00000073050	XRCC1	18.3377	20.2811	19.5703	19.5292	20.385	17.3318	18.3245	18.6526	18.1793	27.5664	27.6552	28.0559
ENSG00000073060	SCARB1	25.5781	23.1305	26.914	27.7557	33.9059	32.113	16.7256	17.3562	21.7068	38.0207	35.0531	34.2645
ENSG00000073067	CYP2W1	0	0	0	0.01201	0	0	0.01258	0	0	0	0	0.02803
ENSG00000073111	MCM2	201.025	199.967	216.149	242.05	255.956	211.924	325.898	339.88	344.156	210.701	203.722	228.454
ENSG00000073146	MOV10L1	0	0.0049	0.00528	0.2488	0.34379	0.20452	0.12775	0.20805	0.23796	0.0593	0.02767	0.04554
ENSG00000073150	PANX2	0.05778	0.04343	0	0.24849	0.29283	0.11323	0.47531	0.22447	0.47908	0.72823	0.77223	0.51683
ENSG00000073169	SELENOO	19.954	17.9667	18.8833	26.1327	30.359	23.0845	29.6919	22.2776	31.3504	14.1405	14.0682	14.3352
ENSG00000073282	TP63	0.01438	0.00901	0.02426	0.25553	0.41921	0.49922	6.25966	7.34351	6.93125	0.04458	0.12207	0.18308
ENSG00000073331	ALPK1	5.78604	6.17525	5.25061	5.43144	7.64094	7.18341	6.82323	8.10144	9.54787	8.41809	7.72685	7.42895
ENSG00000073350	LLGL2	4.51097	4.45626	4.14652	5.03139	5.44573	4.62579	6.64671	6.76256	7.41188	7.42387	7.42052	7.1663
ENSG00000073417	PDE8A	3.42707	4.45389	3.43557	2.75599	3.72363	3.35271	7.34437	7.26396	10.3451	6.03522	5.5029	6.34331
ENSG00000073464	CLCN4	1.27814	1.57331	1.29849	8.78968	7.5554	5.13661	13.9399	13.1213	14.8022	7.219	6.75105	6.211
ENSG00000073536	NLE1	38.9478	31.5222	39.8224	29.4034	30.4628	30.1383	16.0219	15.8285	17.4587	16.198	16.0062	16.9393
ENSG00000073578	SDHA	8.39449	8.2843	8.18674	15.3259	17.0328	17.6983	12.3998	13.1076	15.6487	7.42579	6.37904	6.85022
ENSG00000073584	SMARCE1	3.9914	3.91127	3.72595	4.0839	4.86798	4.73442	3.90137	4.11443	4.6172	3.94512	3.95595	4.08732
ENSG00000073598	FNDC8	0.02652	0	0.0805	0	0.0336	0.03249	0	0.05423	0	0	0.02813	0
ENSG00000073605	GSDMB	0.99585	1.33523	0.84166	1.41364	1.95426	2.05282	1.80189	1.97417	3.13007	0.90337	1.08213	1.31158
ENSG00000073614	KDM5A	45.3774	50.3192	40.8374	50.8061	62.6708	60.2042	40.9926	43.4212	50.0591	21.126	20.1039	20.3138
ENSG00000073670	ADAM11	0.15645	0.23102	0.06784	1.26769	1.69913	1.74293	0.76609	0.92161	0.94719	0.91591	0.96413	1.34096
ENSG00000073711	PPP2R3A	0.03224	0.02597	0.02796	4.09526	5.2932	7.21563	1.31714	1.61044	1.94773	7.18524	6.37102	7.38596
ENSG00000073712	FERMT2	0.00424	0.00398	0	0.24956	0.20937	0.301	0.04564	0.02599	0.00586	0.59092	0.58426	0.46682
ENSG00000073734	ABCB11	0.03718	0.03494	0.01411	0.05649	0.24733	0.1594	1.11516	1.24967	1.46441	0.42734	0.37469	0.37011
ENSG00000073737	DHRS9	39.0693	39.0588	36.7225	44.556	58.0086	61.1835	189.973	220.549	182.459	128.5	126.369	153.051
ENSG00000073754	CD5L	0	0	0	0	0	0.07115	0.05689	0.05939	0.12042	0.30008	0.24648	0.45944
ENSG00000073756	PTGS2	1.2463	2.00312	1.19891	1.38172	1.40656	1.96868	1.95423	1.79638	1.89175	0.99911	1.26424	1.21841
ENSG00000073792	IGF2BP2	36.0838	40.3054	33.6189	45.8011	66.5036	60.9314	64.3734	61.9521	81.8897	47.6609	38.8228	42.7668
ENSG00000073803	MAP3K13	3.31141	3.31493	3.37907	2.60927	2.49441	2.27545	5.84247	5.86935	6.00338	2.9538	2.67975	3.12514
ENSG00000073849	ST6GAL1	12.4952	12.7342	13.3409	9.22339	10.7141	6.24131	29.6953	29.0131	33.6516	9.29152	9.11122	9.81954
ENSG00000073861	TBX21	0	0.02567	0	0.01277	0.03462	0.03346	0.06689	0.0419	0.09439	0.02822	0	0
ENSG00000073905	VDAC1P1	6.38484	4.4105	6.6309	5.6928	7.87573	6.88839	3.02297	3.0693	3.27233	6.85846	6.8177	6.96513
ENSG00000073910	FRY	46.5002	60.9727	41.9292	20.3827	27.9798	19.3274	49.3101	43.4958	73.9896	74.0849	62.5856	66.5784
ENSG00000073921	PICALM	48.9282	50.9563	45.9503	47.0354	54.932	60.5406	64.8668	70.1729	71.6252	61.8049	58.9785	61.9174
ENSG00000073969	NSF	47.835	43.6919	45.9249	68.8704	72.8196	78.2048	49.3239	54.9771	54.5819	60.3147	58.6911	58.638
ENSG00000074047	GLI2	0	0	0	0	0.00619	0.01197	5.85508	4.4344	7.3306	0.00505	0	0
ENSG00000074054	CLASP1	19.8327	22.1155	18.6475	25.5861	33.1414	34.2156	24.5991	24.4955	32.8377	25.4907	23.6535	23.9818
ENSG00000074071	MRPS34	196.28	147.925	171.764	198.884	202.646	155.462	199.397	156.393	148.386	126.87	130.056	128.899
ENSG00000074181	NOTCH3	0.01143	0.01433	0	0.07483	0.14488	0.15872	0.0112	0.01169	0	0.01575	0.00809	0.02079
ENSG00000074201	CLNS1A	210.2	187.303	197.859	141.781	148.646	142.843	68.1932	73.9576	68.7634	64.9106	64.746	68.6505
ENSG00000074211	PPP2R2C	0	0	0	0.00716	0.00485	0.01876	0	0.01174	0.01058	0.01187	0	0.00835
ENSG00000074219	TEAD2	0.02406	0.03392	0.03652	0.21375	0.3659	0.35372	0.09427	0.08611	0.14966	1.35498	1.37847	1.64075
ENSG00000074266	EED	16.8774	16.8151	16.7717	16.2425	19.5761	20.105	17.3801	16.8403	16.7286	14.2148	14.2654	13.9579
ENSG00000074276	CDHR2	0.1408	0.13231	0.09497	0.08776	0.09345	0.12319	0.79451	0.63748	0.75051	0.18702	0.13513	0.21211
ENSG00000074317	SNCB	0	0	0	0	0	0	0.01749	0	0	0	0	0.05844
ENSG00000074319	TSG101	27.6533	27.0182	27.6822	30.6505	34.0427	31.8846	26.4999	27.2107	24.8598	29.9645	29.4728	31.134
ENSG00000074356	NCBP3	20.8416	20.7776	19.5632	19.0624	21.4232	23.61	16.6181	17.6943	21.4469	8.87858	8.5425	8.44224
ENSG00000074370	ATP2A3	26.9041	28.9432	25.2253	33.1303	41.0233	28.2711	31.9932	27.873	42.6368	10.8881	9.00538	9.74907
ENSG00000074410	CA12	0	0	0.02074	0.01437	0.01298	0.0251	0.02007	0	0	0.09528	0.06522	0.09502
ENSG00000074416	MGLL	0.09986	0.14787	0.08879	2.67368	2.96393	1.48266	15.0582	13.6407	17.6355	0.48771	0.52323	0.55129
ENSG00000074527	NTN4	0	0	0	0	0	0	0	0.0088	0	0	0	0
ENSG00000074582	BCS1L	37.5226	33.2957	38.9937	38.5345	36.7335	36.9011	26.7814	27.2093	29.271	27.4955	25.6535	28.2108
ENSG00000074590	NUAK1	0.01023	0.02404	0.00518	0.53578	0.85575	0.55777	1.40805	1.14035	1.13841	0.90391	0.87925	0.70886
ENSG00000074603	DPP8	25.961	27.0158	24.3188	26.3276	31.8399	31.6399	18.5296	20.2124	23.1772	25.6311	24.5922	24.4668
ENSG00000074621	SLC24A1	1.96572	1.72479	1.97282	2.3619	2.81579	2.26272	4.52288	4.00728	4.80032	2.43048	2.32803	2.42857
ENSG00000074657	ZNF532	1.85719	2.2386	1.84559	7.42802	9.92215	11.3153	6.1999	5.8465	8.03553	9.68654	8.63129	7.94681
ENSG00000074660	SCARF1	0.22419	0.14272	0.13902	0.47332	0.45818	0.37205	0.09916	0.13309	0.1799	0.56037	0.46029	0.67848
ENSG00000074695	LMAN1	118.622	114.617	112.621	85.2632	96.367	119.85	115.166	119.718	121.889	99.6415	95.0827	99.0323
ENSG00000074696	HACD3	45.1568	34.1981	48.5455	66.0041	65.0303	76.7083	39.0515	40.0693	41.0725	27.4152	28.079	28.6887
ENSG00000074706	IPCEF1	2.39495	2.83506	2.3931	4.05899	5.74746	6.57193	2.68116	3.05417	3.59042	17.3594	15.8489	18.3207
ENSG00000074755	ZZEF1	19.402	21.4536	18.8717	23.0163	29.8396	27.3919	18.2344	17.2218	25.0819	14.2973	12.6546	12.1423
ENSG00000074771	NOX3	0	0.03403	0	0	0	0	0	0	0	0	0	0
ENSG00000074800	ENO1	1811.42	1766.47	1882.73	1249.3	1159.82	1142.24	1762.12	1749.06	1606.08	977.132	1014.7	1007.88
ENSG00000074803	SLC12A1	0	0.00262	0	0	0	0.00342	0.00274	0	0	0.00866	0.00593	0.00305
ENSG00000074842	MYDGF	195.502	156.405	195.764	138.073	119.539	116.631	166.645	158.891	139.208	119.39	118.391	111.332
ENSG00000074855	ANO8	3.42446	4.80005	2.8993	2.99407	4.32996	1.90422	4.56053	3.69883	6.00966	1.0214	0.70676	0.87531
ENSG00000074935	TUBE1	13.1496	11.1301	12.7153	5.35007	5.41065	5.81303	3.39418	3.17602	4.63571	8.84424	8.03433	8.09685
ENSG00000074964	ARHGEF10L	0.5094	0.6439	0.36031	2.74381	3.26723	2.18109	11.4169	11.4115	14.4533	14.0465	14.3602	12.6926
ENSG00000074966	TXK	1.00349	1.62349	0.9734	1.77971	2.46433	1.44457	8.24712	8.57767	11.9235	1.52838	1.45953	1.19626
ENSG00000075035	WSCD2	0	0	0	0	0	0.00652	0	0.00544	0.0147	0	0	0
ENSG00000075043	KCNQ2	0.00561	0.00264	0	0.01575	0.00711	0.00344	0.00275	0	0.00388	0.0058	0	0
ENSG00000075073	TACR2	0.06136	0.03459	0.02483	0.05737	0.04665	0.04509	0.01202	0.02509	0.03392	0.06339	0.09112	0.06693
ENSG00000075089	ACTR6	24.5532	24.2039	22.5961	24.952	25.7965	23.8778	13.8144	15.1903	12.5018	11.5223	12.7982	14.608
ENSG00000075131	TIPIN	30.0049	27.0147	30.4365	36.5352	38.1841	39.6547	18.3465	17.1984	15.1968	33.8526	31.0367	34.6027
ENSG00000075142	SRI	23.9834	23.3644	23.9909	20.6589	19.7301	20.545	63.3366	58.7041	57.3882	26.85	27.3978	29.8097
ENSG00000075151	EIF4G3	37.0448	43.3437	32.4138	39.1978	60.4887	61.8569	22.5825	23.1008	33.2759	73.3438	64.2871	70.857
ENSG00000075188	NUP37	49.4467	38.573	49.0599	47.7009	47.9728	52.2305	43.2609	46.2123	39.8636	37.671	38.1555	38.4762
ENSG00000075213	SEMA3A	3.45825	4.54162	3.62422	0.51414	0.72622	0.88703	1.19468	1.59162	2.12467	1.7444	1.81983	2.04048
ENSG00000075218	GTSE1	27.4787	20.7345	27.6337	31.9756	35.1268	34.8968	27.5687	24.5907	28.2882	39.5032	39.21	30.6894
ENSG00000075223	SEMA3C	0.01763	0	0	0.18136	0.05214	0.2664	45.2825	38.3114	47.7816	0.39474	0.35541	0.35268
ENSG00000075234	TTC38	15.8739	16.4235	16.192	26.4221	29.0907	24.0958	16.027	15.0815	16.7991	20.2823	20.1234	20.5526
ENSG00000075239	ACAT1	54.9976	50.3783	54.1102	62.7702	63.7871	72.3793	39.9028	39.1947	38.9479	51.082	55.2096	49.8457
ENSG00000075240	GRAMD4	28.6136	24.9908	27.5726	96.8858	105.855	94.1219	48.2712	43.7571	50.7556	70.5892	68.5199	73.0831
ENSG00000075275	CELSR1	0.1204	0.15261	0.11331	1.99219	3.36684	3.81719	4.74394	3.80442	7.13917	12.621	9.05892	7.7339
ENSG00000075290	WNT8B	0.03345	0.03143	0.01692	0.01564	0	0	0.04914	0.13679	0.02311	0	0	0
ENSG00000075292	ZNF638	55.9982	58.8697	52.1216	53.3018	68.0472	69.3093	41.5515	45.4928	51.1255	62.7623	62.0632	64.9635
ENSG00000075303	SLC25A40	37.4999	42.1713	35.2785	23.8178	30.9469	30.7889	95.0083	106.688	114.553	30.9529	29.1402	31.7371
ENSG00000075336	TIMM21	29.7229	23.8527	29.0178	21.8937	21.8466	23.1389	17.6763	17.5499	17.258	15.3538	16.233	15.7606
ENSG00000075340	ADD2	0.02829	0.02659	0.00859	21.0013	25.6292	12.9476	21.4166	23.1615	30.6081	17.3807	16.4862	17.0252
ENSG00000075388	FGF4	0	0	0	0	0	0	0	0	0	0	0	0
ENSG00000075391	RASAL2	5.05532	5.78168	4.52677	5.58946	8.09035	4.8508	8.80967	9.13269	10.4917	37.0791	33.7114	33.4861
ENSG00000075399	VPS9D1	1.24532	1.60402	1.06443	1.66618	2.19002	1.64371	4.90995	5.01588	5.16295	2.90588	2.97224	2.76385
ENSG00000075407	ZNF37A	15.5333	14.1778	15.2976	15.9158	20.1847	24.4507	8.83627	9.75528	11.6724	2.37039	2.08489	2.25084
ENSG00000075413	MARK3	24.1692	24.2089	22.5474	24.7878	29.9394	28.8041	19.3848	19.1519	20.939	29.5072	29.3641	30.2946
ENSG00000075415	SLC25A3	225.873	208.879	212.098	184.481	190.153	190.471	145.205	139.539	133.518	163.31	167.162	168.646
ENSG00000075420	FNDC3B	26.9597	30.6069	25.1443	21.6559	29.4031	31.1831	39.4727	42.3732	59.4971	34.2308	29.6457	29.5157
ENSG00000075426	FOSL2	45.5391	54.5079	42.3406	50.277	70.0015	55.0134	100.769	99.5549	108.528	31.2203	27.7062	32.8893
ENSG00000075429	CACNG5	0	0	0	0	0	0	0.02679	0.05592	0	0.08477	0.08704	0.23869
ENSG00000075461	CACNG4	0	0	0	0	0	0	0.0098	0	0.01383	0	0.01062	0
ENSG00000075539	FRYL	26.5869	29.984	24.8295	26.0519	34.423	32.6286	24.7617	25.6557	30.5975	31.6512	29.122	30.8146
ENSG00000075568	TMEM131	11.8303	15.3669	10.0193	12.7445	21.2777	18.2523	13.2608	12.7611	21.5581	13.9861	10.7906	11.178
ENSG00000075618	FSCN1	21.5198	24.9043	22.1745	1.45009	2.16171	1.03299	9.87314	7.5022	8.19846	66.4576	63.1767	59.5773
ENSG00000075624	ACTB	2511.47	2384.9	2623.86	2492.31	2536.52	2700.85	4312.62	3936.56	4674.57	4264.09	3955.98	3880.8
ENSG00000075643	MOCOS	0.06258	0.02138	0.05756	0.5106	0.55503	0.62016	2.93609	3.16976	3.75004	3.09144	2.93278	3.09051
ENSG00000075651	PLD1	3.99832	4.05593	3.32308	4.23876	4.98136	5.83664	10.6413	12.1806	14.0527	8.71667	7.13093	7.88696
ENSG00000075673	ATP12A	0	0.01517	0	0.00755	0	0	0.05534	0.03301	0.05578	0	0	0.00881
ENSG00000075702	WDR62	13.9239	13.2389	13.7066	12.8099	16.0269	11.931	7.58571	6.1185	9.9317	12.9735	10.6852	9.8805
ENSG00000075711	DLG1	11.2214	12.2019	10.0228	11.1538	14.2815	13.0497	16.4591	17.3704	21.2586	16.734	14.9298	15.6774
ENSG00000075785	RAB7A	76.6753	73.6643	75.1319	96.8711	121.483	117.05	131.714	134.721	153.308	84.3964	84.7646	87.675
ENSG00000075790	BCAP29	15.7813	15.2145	14.4135	19.9336	22.2436	28.0944	10.7616	11.0338	11.6559	21.6698	20.5399	21.6114
ENSG00000075826	SEC31B	4.54647	6.72278	3.9277	2.14227	3.33273	1.93748	2.54939	2.78152	4.00342	3.5625	2.46891	3.39684
ENSG00000075856	SART3	43.8711	40.7097	45.2744	39.9201	42.6844	44.8574	36.7117	39.3996	39.8327	39.2369	38.6781	39.9401
ENSG00000075884	ARHGAP15	42.335	42.4001	36.2419	25.9297	31.8037	34.0206	59.7438	66.3471	71.5587	49.5236	50.1161	54.9097
ENSG00000075886	TUBA3D	0	0	0	0	0.0578	0	0	0	0	0	0	0
ENSG00000075891	PAX2	0	0	0	0	0	0	0.00562	0	0.03175	0	0	0
ENSG00000075914	EXOSC7	30.8129	23.8122	29.8968	38.1566	37.5649	39.3882	23.2865	24.4005	26.4489	17.7569	18.8675	19.7388
ENSG00000075945	KIFAP3	4.7828	4.62979	4.64946	10.1354	10.6783	11.4961	6.20069	6.613	7.21686	9.78574	8.80977	9.44491
ENSG00000075975	MKRN2	52.525	48.3017	51.7035	53.7355	55.6327	61.7096	42.3291	43.9905	46.3025	45.4812	46.3554	46.276
ENSG00000076003	MCM6	206.902	221.244	200.478	244.31	286.375	268.661	132.974	161.777	179.827	183.171	168.295	195.029
ENSG00000076043	REXO2	18.5147	15.03	18.84	13.6037	12.7983	18.0239	11.5345	11.615	11.9092	7.0804	7.36239	9.16818
ENSG00000076053	RBM7	8.77656	8.5636	8.06064	7.14277	7.8247	8.04318	7.85603	9.62843	10.0048	5.96657	6.82084	7.03433
ENSG00000076067	RBMS2	2.0917	3.91226	1.84765	0.86124	1.48826	0.97556	1.63093	1.4476	3.43543	3.19162	2.24868	2.08434
ENSG00000076108	BAZ2A	11.3468	15.2332	10.1144	17.1459	28.717	28.1469	14.4478	14.8408	25.4071	16.9106	12.3081	13.1161
ENSG00000076201	PTPN23	2.94654	4.69751	2.4104	2.95687	5.83213	5.42476	3.59095	2.85907	9.74462	5.96431	2.8837	3.12269
ENSG00000076242	MLH1	90.3216	82.7483	88.5778	80.8398	87.2511	87.84	83.7139	84.4022	80.4736	73.04	72.1405	77.5443
ENSG00000076248	UNG	73.2776	68.6625	75.8195	100.22	109.644	100.398	54.1447	51.6535	51.116	74.8537	68.7071	91.5182
ENSG00000076258	FMO4	1.31183	1.23273	0.59939	2.53212	3.25286	2.62621	3.02535	4.15331	3.76224	3.90555	3.71079	3.76998
ENSG00000076321	KLHL20	12.69	13.7668	12.5826	21.4148	24.4292	29.5663	10.5497	10.9095	12.5516	24.6148	23.2838	26.2214
ENSG00000076344	RGS11	0	0	0	0.07686	0.04735	0.02746	0.02196	0.03056	0.05164	0.01544	0.04756	0.00815
ENSG00000076351	SLC46A1	0.284	0.38549	0.19612	4.95657	6.04324	6.50462	4.46788	4.4337	5.7751	6.63204	6.24044	7.67162
ENSG00000076356	PLXNA2	0.15539	0.2093	0.11005	0.39469	0.6399	0.62176	1.32399	1.41392	1.67143	0.00803	0.01099	0.02543
ENSG00000076382	SPAG5	69.7272	63.4825	65.6234	92.9852	95.7676	102.351	63.4553	67.662	63.7496	96.5867	94.2143	83.8981
ENSG00000076513	ANKRD13A	39.574	40.9882	37.8668	30.7876	32.4767	29.9612	54.2938	56.8235	54.8852	22.645	22.723	21.5587
ENSG00000076554	TPD52	47.9867	50.3097	46.4256	5.08365	6.26315	4.00783	12.9977	14.5973	18.6615	14.1227	13.2152	14.2871
ENSG00000076555	ACACB	0.42766	0.5459	0.39016	2.57701	2.96308	2.18616	2.6098	2.71181	4.00041	8.37937	7.11414	8.16287
ENSG00000076604	TRAF4	13.7295	11.347	15.3186	16.7658	17.0087	17.7966	12.4246	11.6477	10.7384	10.2393	10.3552	10.2899
ENSG00000076641	PAG1	51.3501	61.8718	50.6265	29.5128	38.0716	35.1782	17.8846	19.209	21.1867	39.1717	35.2475	31.0922
ENSG00000076650	GPATCH1	19.7616	18.9923	18.9058	14.643	16.2049	15.9307	11.268	12.8457	12.7845	9.69836	10.8685	10.4419
ENSG00000076662	ICAM3	64.3952	69.2142	60.6099	15.1509	15.7418	10.1293	357.308	349.809	328.436	15.0144	15.4707	17.4953
ENSG00000076685	NT5C2	59.6543	62.8735	54.6413	51.1967	59.0732	53.06	71.0359	78.8205	83.8336	45.1057	44.0109	48.826
ENSG00000076706	MCAM	0.23189	0.26785	0.2004	0.12647	0.13467	0.04734	0.23657	0.28647	0.32714	0.04492	0.09224	0.06324
ENSG00000076716	GPC4	0.00723	0	0.00732	0.04732	0.05497	0.15056	16.9384	18.2665	36.4324	5.62501	3.98074	3.52583
ENSG00000076770	MBNL3	8.51517	8.12328	7.54752	13.3778	18.5098	17.5046	14.1973	14.1749	18.6324	21.3904	19.9485	22.0026
ENSG00000076826	CAMSAP3	0.05181	0.11823	0.06739	0.06227	0.10315	0.04533	3.73992	2.85249	4.20352	1.42978	0.94991	1.08183
ENSG00000076864	RAP1GAP	0.10592	0.1171	0.10716	1.2466	1.55522	0.71737	3.09974	4.24235	5.03704	0.86255	0.79971	0.87678
ENSG00000076924	XAB2	27.8268	28.2852	28.5043	27.1263	29.4586	23.2673	20.2259	19.9011	22.9498	20.5245	16.8393	18.5027
ENSG00000076928	ARHGEF1	46.5646	45.3527	46.0778	41.5094	49.3364	38.1935	27.6302	26.1484	31.4896	35.3501	33.922	34.6042
ENSG00000076944	STXBP2	12.6294	12.3759	13.006	14.385	16.2658	11.3438	17.8024	15.9	17.9788	19.7435	19.5345	19.3244
ENSG00000076984	MAP2K7	12.6421	13.7136	12.8611	13.5531	17.0252	13.8888	9.02986	6.69048	8.6488	8.20089	7.40012	8.22603
ENSG00000077009	NMRK2	0	0	0	0	0	0	0	0	0	0	0	0
ENSG00000077044	DGKD	16.7155	16.1697	16.1023	17.5701	22.1143	22.4432	26.8609	27.7107	36.2908	20.924	18.1127	19.7158
ENSG00000077063	CTTNBP2	0	0.00483	0	0	0	0	0	0.0263	0.02133	0.27641	0.15828	0.07297
ENSG00000077080	ACTL6B	0	0	0	0	0	0	0	0	0	0	0	0
ENSG00000077092	RARB	0.0194	0.00911	0.00981	0.08161	0.09831	0.19008	0	0.00992	0.0134	0.02004	0	0
ENSG00000077097	TOP2B	308.708	334.432	279.386	238.197	300.177	290.378	257.63	282.771	292.289	215.334	216.269	238.472
ENSG00000077147	TM9SF3	113.431	103.669	105.836	98.0273	105.937	106.495	92.1903	96.3918	98.2585	82.2946	78.2029	80.6841
ENSG00000077150	NFKB2	3.08059	4.62461	2.98593	6.40758	7.2573	5.75786	7.1141	6.22903	6.44371	5.65018	5.33337	5.89138
ENSG00000077152	UBE2T	78.3332	73.7121	69.788	91.1973	98.8961	97.5704	49.4006	52.2364	47.2728	73.4385	74.4365	80.0067
ENSG00000077157	PPP1R12B	4.49292	5.986	4.11864	5.26516	9.27891	8.67185	4.35014	4.42466	7.19215	6.87825	5.91773	5.57519
ENSG00000077232	DNAJC10	17.1963	14.6144	16.5656	15.8218	16.5276	21.7863	11.0407	11.8358	11.7668	17.7186	16.8415	18.0761
ENSG00000077235	GTF3C1	20.7349	20.8427	20.7022	32.9183	38.289	40.1745	24.4009	25.2033	31.8092	30.9793	28.9363	29.2808
ENSG00000077238	IL4R	11.0787	12.8445	10.8758	10.6373	14.0916	12.0698	19.8796	21.0644	21.8371	14.8518	14.8484	14.0201
ENSG00000077254	USP33	48.524	46.4409	45.0925	57.3663	60.6296	64.7816	40.5424	44.2946	44.8894	58.4421	58.3784	59.9623
ENSG00000077264	PAK3	0.89247	0.91607	0.98629	0.0353	0.04784	0.02943	0	0	0	0	0.00364	0
ENSG00000077274	CAPN6	0	0	0	0.04746	0.05145	0.01243	0	0.06227	0	0.15732	0.11846	0.24364
ENSG00000077279	DCX	0	0	0	0	0	0.0043	0	0	0	0	0	0
ENSG00000077312	SNRPA	134.923	111.351	134.533	130.45	142.902	126.086	101.677	97.7618	101.822	95.2953	98.0229	101.138
ENSG00000077327	SPAG6	5.80958	6.3373	5.363	0.02595	0	0	1.2865	1.6835	1.78982	2.63784	3.37571	2.54311
ENSG00000077348	EXOSC5	120.885	112.02	120.315	101.578	105.478	79.7494	41.2768	44.0548	42.3804	45.9264	44.2914	53.4406
ENSG00000077380	DYNC1I2	50.8484	47.6677	50.2553	58.9584	61.1674	67.6901	49.2598	54.7109	51.8533	45.1397	46.0883	47.1968
ENSG00000077420	APBB1IP	18.1102	26.3735	15.7268	11.5237	19.3057	13.9314	26.5632	27.0147	42.9764	25.9687	20.5766	19.746
ENSG00000077454	LRCH4	6.53449	7.46612	6.51944	8.47409	10.7629	7.62752	13.2876	12.0942	12.9364	6.50633	5.80929	6.10062
ENSG00000077458	FAM76B	22.7351	23.6549	20.5237	24.7193	27.6394	27.4545	16.7633	19.6271	19.144	21.3753	22.0419	23.1346
ENSG00000077463	SIRT6	25.1479	22.4059	23.49	20.0853	23.551	16.0087	15.8782	12.5752	14.2222	13.1791	13.5594	12.3223
ENSG00000077498	TYR	0	0	0	0	0	0	0	0	0	0	0	0
ENSG00000077514	POLD3	39.6828	44.2789	38.9153	43.0251	48.5547	47.2094	35.4544	38.6979	36.2748	51.846	50.5989	52.1776
ENSG00000077522	ACTN2	0.07099	0.05559	0.08978	0.03872	0.10494	0.10869	0.12746	0.33266	0.48236	0.18336	0.14434	0.1807
ENSG00000077549	CAPZB	76.3184	68.8144	71.4013	97.2503	100.151	99.0945	159.123	175.62	164.859	122.181	127.494	119.786
ENSG00000077585	GPR137B	5.12903	5.90057	3.97841	8.1086	8.98022	9.80442	5.14488	4.94186	5.13352	13.1028	11.1782	12.2585
ENSG00000077616	NAALAD2	0.01	0	0	0.23852	0.48805	0.65561	0.0098	0.01534	0.04839	0.00517	0	0
ENSG00000077684	JADE1	26.5953	24.5377	26.3224	16.5177	19.1629	16.5743	18.8344	18.058	21.01	27.9388	27.7535	28.2304
ENSG00000077713	SLC25A43	12.049	12.9841	12.6505	12.1745	14.2908	14.9597	12.8887	13.5711	12.9336	18.4113	17.9393	19.1788
ENSG00000077721	UBE2A	22.8416	23.0368	22.2179	28.3929	32.2401	31.6895	31.0967	31.1955	32.4323	30.7625	30.0515	27.7797
ENSG00000077782	FGFR1	0.3238	0.36757	0.28305	1.76558	2.1072	1.9704	2.93776	2.00746	2.43789	5.55051	5.25387	4.87177
ENSG00000077800	FKBP6	0	0	0.01529	0	0	0	0	0.00772	0.02088	0	0	0
ENSG00000077935	SMC1B	0.03372	0.10299	0.02559	0.15765	0.20297	0.06196	15.9686	20.6092	22.7547	4.43348	4.23909	6.14369
ENSG00000077942	FBLN1	0.00492	0	0.0249	0.0092	0	0.02412	4.60342	4.37791	3.7819	0.69665	0.83537	0.95037
ENSG00000077943	ITGA8	0	0	0	0.00458	0.00621	0.018	0	0	0	0	0.0052	0.00534
ENSG00000077984	CST7	152.763	153.006	151.706	18.4365	18.7136	28.4913	68.9316	93.8068	104.889	0.83152	0.68302	2.15113
ENSG00000078018	MAP2	0.04963	0.0583	0.03138	0.0116	0.00786	0.0304	0.01215	0	0.00429	0.15383	0.11846	0.11844
ENSG00000078043	PIAS2	9.29592	9.88644	8.9623	7.03751	9.24979	10.8955	7.48583	7.42373	10.1422	9.62077	8.43572	8.88267
ENSG00000078053	AMPH	0.00653	0.02455	0.01983	0.01222	0.00828	0.008	0.0064	0.02004	0.01806	0.08774	0.00693	0.04988
ENSG00000078061	ARAF	32.6716	32.5127	33.5477	31.7793	39.5336	35.4342	39.0797	35.3521	41.6465	36.3423	33.2906	34.8554
ENSG00000078070	MCCC1	42.4357	41.8232	38.9366	34.4496	39.4784	36.9107	54.0712	58.3172	59.2078	32.4901	31.4361	33.0272
ENSG00000078081	LAMP3	0.01895	0.0178	0.00958	0	0.03601	0.03481	0.26905	0.19371	0.30111	0.15659	0.19093	0.23769
ENSG00000078098	FAP	0.00515	0.01451	0	1.90522	2.14515	3.75034	0.01512	0.01578	0.02845	0.13291	0.11463	0.13473
ENSG00000078114	NEBL	0.00263	0.0074	0.00266	0.00737	0.01664	0.00322	0.27519	0.2309	0.34477	0.30929	0.27857	0.44404
ENSG00000078124	ACER3	11.519	12.9638	11.0783	12.8784	16.3982	15.5348	14.7752	16.8616	17.1397	10.5578	9.77697	9.80435
ENSG00000078140	UBE2K	56.6645	56.8515	53.0155	61.748	80.3494	77.8181	37.6786	41.4852	54.259	60.258	57.5747	61.082
ENSG00000078142	PIK3C3	12.3004	14.4085	11.3783	10.1191	12.941	11.6734	8.2524	8.84691	10.3515	8.19763	7.97318	8.53217
ENSG00000078177	N4BP2	36.6204	36.5074	34.0959	32.8921	38.4264	37.3036	16.8834	17.4569	20.4856	19.5775	18.6088	19.8667
ENSG00000078237	TIGAR	1.43138	1.56985	1.59415	1.7891	2.4583	2.27878	0.62468	0.57449	0.73458	0.32165	0.30609	0.20709
ENSG00000078246	TULP3	8.84289	8.88206	8.25058	9.48043	11.962	11.7848	4.88245	4.32432	4.03714	4.54461	4.55853	5.30316
ENSG00000078269	SYNJ2	4.01335	4.04325	4.07495	5.10216	5.92365	5.38254	5.88869	5.48548	6.87646	15.3244	13.7593	14.0312
ENSG00000078295	ADCY2	0.00611	0	0	0	0.00774	0.00249	4.47926	4.11599	3.83294	0	0.00216	0
ENSG00000078304	PPP2R5C	21.3523	22.7154	19.8359	25.5238	26.508	27.3128	22.7644	24.1441	23.429	28.9402	28.546	27.6975
ENSG00000078319	PMS2P1	23.6513	21.2924	22.4814	35.9812	39.7722	38.9486	53.5606	56.0628	55.4439	21.1467	21.2169	23.6986
ENSG00000078328	RBFOX1	0	0	0	0	0	0	0.01723	0.0036	0.00486	0	0.00373	0.00384
ENSG00000078369	GNB1	82.3243	80.3745	82.9853	109.496	124.368	120.727	71.9451	67.2391	77.2746	120.676	109.815	108.465
ENSG00000078399	HOXA9	29.0588	26.0292	26.2781	27.2792	31.6667	31.7852	44.6795	41.5538	44.6184	22.1802	19.9772	23.3945
ENSG00000078401	EDN1	0.01762	0.01656	0.01783	0.01647	0.02233	0	0.05177	0.01801	0.0487	0	0	0
ENSG00000078403	MLLT10	21.8085	23.505	20.6102	15.9837	23.3832	19.9684	17.3234	18.4418	25.0476	22.466	20.3884	21.4642
ENSG00000078487	ZCWPW1	2.70167	2.6911	2.26324	5.06198	5.99746	4.75204	15.4731	15.6114	16.3383	5.53768	5.82341	6.36599
ENSG00000078549	ADCYAP1R1	0	0.00493	0	0.03435	0.01995	0.01286	0	0.00537	0.00725	0	0	0.00573
ENSG00000078579	FGF20	0	0	0	0	0	0	0	0	0	0.66438	0.90955	0.99914
ENSG00000078589	P2RY10	0.01003	0	0	0.04687	0.03811	0	0.2455	0.18452	0.06928	0.01036	0.04255	0.01094
ENSG00000078596	ITM2A	0	0	0	0	0	0.06424	0	0	0	1.77004	1.48359	2.04064
ENSG00000078618	NRDC	54.931	58.728	50.0482	86.1345	102.772	96.9443	83.2044	88.4128	102.522	169.175	156.685	160.949
ENSG00000078668	VDAC3	342.39	304.512	337.559	238.211	235.519	232.841	162.676	161.213	150.309	221.405	222.139	224.978
ENSG00000078674	PCM1	145.348	159.581	135.571	122.084	144.036	163.734	64.3102	69.3178	77.6545	126.048	126.554	126.052
ENSG00000078687	TNRC6C	2.97864	4.18188	2.74913	5.57279	9.66229	10.2418	2.29135	2.15445	4.41963	9.51199	6.93205	7.28376
ENSG00000078699	CBFA2T2	3.37447	4.09737	3.31051	4.50204	5.78419	5.31758	5.45846	5.20982	7.92252	6.47112	6.14152	5.72441
ENSG00000078725	BRINP1	0	0	0	0.01731	0.01173	0.02267	0	0.01893	0.01279	0	0	0
ENSG00000078747	ITCH	26.7518	25.8679	25.0007	30.9754	34.8485	41.0516	24.481	26.4533	26.02	29.8262	29.9865	29.2441
ENSG00000078795	PKD2L2	0.05394	0.06517	0.04678	0.13689	0.23434	0.18878	0.1132	0.07091	0.09585	0.08758	0.14714	0.05885
ENSG00000078804	TP53INP2	0.32605	0.95948	0.38196	5.67161	15.8074	15.3441	7.31901	7.50017	16.1973	1.63992	0.99207	1.25424
ENSG00000078808	SDF4	40.9951	33.6023	40.5436	45.8601	46.9552	39.4308	70.395	61.8524	63.3373	60.2157	60.0794	57.7458
ENSG00000078814	MYH7B	0.02713	0.01275	0.00457	0.02536	0.0401	0.0443	0.13726	0.08782	0.18744	0.02335	0.00959	0.02959
ENSG00000078898	BPIFB2	0	0	0	0	0	0	0	0	0	0	0	0
ENSG00000078900	TP73	0.90608	1.51867	1.05074	3.05171	4.0619	3.10237	6.42437	4.69678	6.23891	7.58734	5.4465	5.05778
ENSG00000078902	TOLLIP	12.4776	11.3648	12.9333	15.2128	15.6581	13.8447	22.9373	19.6007	23.1819	14.2902	13.8271	13.8862
ENSG00000078967	UBE2D4	5.36898	5.08814	5.1781	5.63833	5.25151	5.62623	5.18363	4.43948	5.26528	7.896	7.18764	7.66547
ENSG00000079101	CLUL1	0	0	0	0	0	0	0.02739	0.02859	0.03865	0	0	0
ENSG00000079102	RUNX1T1	0	0	0	0.02477	0.04028	0.0292	0	0.00542	0.01831	0.00547	0.01124	0.00578
ENSG00000079112	CDH17	0	0.01738	0.00935	0.00864	0	0.02265	0	0	0	0.02866	0.02942	0.02017
ENSG00000079134	THOC1	21.7565	21.3346	20.8925	25.1825	27.2305	27.8254	21.8316	23.6775	24.3726	22.1709	22.6608	24.3422
ENSG00000079150	FKBP7	6.7755	5.61212	5.7243	5.72525	6.35764	6.54522	3.64843	4.28478	4.97133	4.48622	5.07553	5.33392
ENSG00000079156	OSBPL6	0	0.01467	0	0.21886	0.24915	0.37084	0.03362	0.05744	0.04313	0.13866	0.07946	0.09193
ENSG00000079215	SLC1A3	2.36945	1.84473	2.42043	8.70614	8.50641	10.831	33.2608	36.688	46.2542	11.7076	10.418	11.0635
ENSG00000079246	XRCC5	401.353	364.115	401.383	487.811	500.152	544.952	305.702	323.265	301.451	406.96	413.274	421.305
ENSG00000079257	LXN	0.17203	0.20785	0.17405	8.57063	8.40772	6.17107	0.02407	0.07538	0	0.10156	0.05214	0.02681
ENSG00000079263	SP140	0.19271	0.1992	0.11048	0.98495	1.31041	1.26677	7.22202	8.22227	8.68189	0.66364	0.60644	0.46249
ENSG00000079277	MKNK1	21.0741	22.5967	21.1911	18.2285	20.4307	15.6468	16.9315	18.3203	21.7797	20.5328	19.0272	20.7646
ENSG00000079308	TNS1	1.66718	2.25376	1.31464	3.39134	6.14756	5.66231	5.12258	4.89053	10.3025	4.45507	2.92258	2.94069
ENSG00000079313	REXO1	11.1445	11.1913	9.81228	9.84876	15.1144	10.6749	6.64053	4.9807	9.05072	9.69436	7.75165	7.48795
ENSG00000079332	SAR1A	48.7855	43.997	49.164	49.5251	50.1377	59.5403	37.9908	41.1708	39.9272	38.4375	40.3791	39.998
ENSG00000079335	CDC14A	8.80166	10.3568	7.77374	6.30833	8.91907	7.46842	8.28006	7.73155	10.2302	16.2802	14.852	13.6754
ENSG00000079337	RAPGEF3	0.09182	0.12247	0.10189	0.08862	0.10133	0.07256	0.33938	0.2695	0.38476	0.20502	0.20108	0.21971
ENSG00000079385	CEACAM1	0	0	0.0066	0.0427	0.0248	0.11987	0.30669	0.24679	0.26147	0	0.00692	0
ENSG00000079387	SENP1	19.3534	19.5036	17.7531	19.4599	24.2323	25.6595	18.902	17.8197	19.7026	10.9364	10.1839	10.0188
ENSG00000079393	DUSP13	0	0	0.01543	0.04278	0.03865	0.01868	0.02987	0.01559	0.08431	0.01576	0	0
ENSG00000079432	CIC	6.53002	11.002	5.50237	6.29595	11.4946	7.6099	6.50613	5.29764	11.7644	7.79205	4.33479	4.72566
ENSG00000079435	LIPE	0.18064	0.19586	0.27414	0.97435	1.39089	0.45103	1.93918	1.71183	2.42914	1.3566	1.20865	1.24296
ENSG00000079459	FDFT1	241.834	296.347	249.489	107.082	142.864	99.5024	271.929	355.442	286.645	70.7743	73.2461	92.3657
ENSG00000079462	PAFAH1B3	56.1475	56.3477	61.5873	41.9821	42.6153	27.0515	56.2996	50.945	53.8128	45.1373	43.5573	45.8139
ENSG00000079482	OPHN1	2.30947	2.945	1.98676	2.59855	2.99927	2.20984	1.84068	1.95326	2.37685	6.23284	5.69429	5.82694
ENSG00000079557	AFM	0	0	0	0	0	0	0	0	0	0	0.03486	0
ENSG00000079616	KIF22	94.7389	81.1343	90.2393	105.891	102.867	95.805	100.087	95.9146	88.452	106.752	110.049	98.986
ENSG00000079689	SCGN	0	0	0	0	0	0	0.04739	0.02474	0	0	0	0
ENSG00000079691	CARMIL1	0.25115	0.25076	0.27527	0.62127	0.72263	0.44862	9.42339	9.4843	11.4535	2.43251	2.03693	2.29453
ENSG00000079739	PGM1	24.0539	23.678	24.6388	17.1527	20.6381	20.0479	94.9952	91.7142	96.6255	12.4481	12.0721	13.0577
ENSG00000079785	DDX1	142.285	124.318	140.16	136.152	141.265	154.768	78.4959	85.3393	85.9314	86.2662	87.6813	91.7014
ENSG00000079805	DNM2	39.5055	39.7102	38.099	36.4246	41.5056	32.9	30.6518	29.6531	37.0196	31.6268	29.4908	28.4426
ENSG00000079819	EPB41L2	6.40693	7.07195	6.27474	19.2472	26.8547	29.4758	0.48319	0.55059	0.57619	46.5173	44.6292	48.7692
ENSG00000079841	RIMS1	0	0	0	0	0	0.01374	0.00275	0.00287	0.00775	0.01448	0.02082	0.01835
ENSG00000079931	MOXD1	0.01373	0.00645	0	0.01284	0.03479	0.06727	0	0	0	6.2911	5.27969	6.6503
ENSG00000079950	STX7	12.8158	14.494	11.6091	8.2711	9.57618	9.02146	8.94028	9.87439	9.98185	11.8885	11.2573	11.8681
ENSG00000079974	RABL2B	3.04811	2.42234	2.58948	3.78647	4.46588	3.92811	2.96722	2.6167	3.09808	2.81462	2.73442	3.10525
ENSG00000079999	KEAP1	81.9393	75.82	82.83	82.2297	81.6595	71.4053	61.3868	55.4344	54.4342	77.2303	76.7631	77.6288
ENSG00000080007	DDX43	0	0	0	0	0	0	0	0.01346	0	0	0	0
ENSG00000080031	PTPRH	0.74271	1.20199	0.75143	0.90272	0.95153	0.59638	5.01081	5.73715	5.56538	2.08881	1.8033	2.64671
ENSG00000080166	DCT	0	0	0	0	0	0	0.01397	0.03403	0.05258	0	0.01009	0
ENSG00000080189	SLC35C2	22.3708	20.7291	22.0592	27.644	28.9997	25.1224	19.1161	19.0047	21.6326	13.9902	13.1309	13.8843
ENSG00000080200	CRYBG3	18.5439	20.9644	17.2449	22.8309	27.3656	27.6905	9.23081	10.6046	10.8231	30.3704	28.4427	31.484
ENSG00000080224	EPHA6	0	0	0	0	0	0	0	0	0	0.41219	0.33858	0.44767
ENSG00000080293	SCTR	0	0	0	0	0	0	0	0	0	0	0.0111	0
ENSG00000080298	RFX3	1.97759	3.00775	1.90985	1.89998	3.59183	3.89692	0.97781	0.97809	1.57499	4.33827	3.65406	3.69826
ENSG00000080345	RIF1	50.1155	54.1625	48.8605	55.3226	73.2062	75.6886	39.8753	42.2162	50.7445	56.366	50.502	56.9398
ENSG00000080371	RAB21	12.5547	12.3709	12.3359	13.4699	15.2113	16.3167	11.8775	11.6386	12.4962	14.9189	14.7682	15.3118
ENSG00000080493	SLC4A4	0.01573	0.03325	0.03182	0.3051	0.23414	0.42379	0.00385	0.00804	0	2.47369	2.23542	2.52192
ENSG00000080503	SMARCA2	29.0748	31.3861	26.6009	19.6512	24.2789	21.2573	9.32904	9.96163	11.8158	63.863	59.2124	62.4038
ENSG00000080511	RDH8	0	0	0	0	0	0	0	0	0	0	0	0
ENSG00000080546	SESN1	28.4276	26.253	26.0693	22.7554	26.722	33.5768	27.4291	32.0272	30.2385	16.211	17.4915	17.4152
ENSG00000080561	MID2	0.09262	0.0544	0.10542	0.02165	0.01467	0	0.01134	0.03551	0.016	7.2486	6.43547	7.40124
ENSG00000080572	PIH1D3	0	0	0	0	0	0	0	0	0	0	0	0
ENSG00000080573	COL5A3	0	0	0	0	0	0	0.01035	0.0054	0.00731	0.00546	0.02804	0.00577
ENSG00000080603	SRCAP	0.80943	1.08907	0.63281	0.76169	1.54839	1.13952	1.03722	0.69051	1.85222	1.05345	0.63839	0.68805
ENSG00000080608	PUM3	151.969	128.872	147.775	149.771	164.674	182.627	38.3507	41.7166	47.4147	140.979	144.041	155.838
ENSG00000080618	CPB2	0.08319	0.07818	0.02104	0.01945	0.02635	0	0.02037	0.02126	0.08623	0.12892	0.24269	0.2042
ENSG00000080644	CHRNA3	0	0.00708	0	0.01408	0	0	0	0	0	0.02334	0.02397	0.00822
ENSG00000080709	KCNN2	36.3318	34.7124	32.3417	25.3356	29.7914	20.1968	21.6357	24.3205	26.5669	26.5345	23.5576	25.9263
ENSG00000080802	CNOT4	7.92544	9.59952	6.98182	9.87191	17.5201	18.5808	3.14585	2.7917	4.32584	10.7021	9.26027	9.34434
ENSG00000080815	PSEN1	28.3046	28.8066	26.868	34.2623	38.4765	36.9481	30.9539	32.8849	34.0695	39.1933	39.1713	40.2322
ENSG00000080819	CPOX	34.6527	32.8194	30.6583	42.0513	42.1228	36.4493	19.3211	19.0435	19.1492	20.8045	19.5539	19.6754
ENSG00000080822	CLDND1	15.9806	21.4714	15.9314	30.8217	33.8958	26.6892	18.4882	19.7507	20.696	12.5283	12.2283	12.9809
ENSG00000080823	MOK	0.59728	0.44472	0.54155	0.34482	0.3846	0.61566	2.00097	1.80858	1.79969	0.35406	0.45355	0.34181
ENSG00000080824	HSP90AA1	738.688	595.832	712.408	996.337	1050.17	1207.4	557.689	548.735	635.75	529.817	527.019	573.472
ENSG00000080839	RBL1	54.2424	57.8567	50.9748	58.1102	66.0896	61.3965	39.2433	40.5055	43.2461	64.8962	59.3077	61.8978
ENSG00000080845	DLGAP4	3.47591	5.02601	3.05855	2.8722	5.12793	4.0427	3.23632	2.64023	4.71901	2.22545	1.79597	1.7446
ENSG00000080854	IGSF9B	0.02206	0.06031	0.02029	0.00375	0.00762	0.01474	0	0	0.00277	0	0	0
ENSG00000080910	CFHR2	0	0	0	0	0	0	0	0.01333	0	0	0	0
ENSG00000080947	CROCCP3	0.28041	0.47333	0.37827	0.85449	1.46727	1.28484	2.51229	2.15015	2.61935	1.65774	1.41566	1.35389
ENSG00000080986	NDC80	48.3872	42.6919	41.126	60.0871	59.2391	62.2962	43.9396	44.2194	38.4122	65.3645	75.4612	63.857
ENSG00000081014	AP4E1	21.8631	21.2733	20.7236	18.2756	21.2646	23.1664	13.6234	14.2268	16.2727	17.55	16.3387	16.2653
ENSG00000081019	RSBN1	19.9501	21.1339	19.4395	19.0802	24.2188	24.8809	19.363	20.6383	24.0023	25.1146	24.6933	25.6467
ENSG00000081026	MAGI3	1.01425	1.06923	0.75452	3.26318	4.56272	5.01107	1.75706	1.46827	2.12603	10.8791	9.47951	9.46506
ENSG00000081041	CXCL2	0.51297	0.16871	0.77849	1.60667	1.29994	2.32481	0.90428	0.78667	0.85069	0.50346	0.7618	0.89535
ENSG00000081051	AFP	0	0	0	0	0	0	0.01097	0	0	0	0	0
ENSG00000081052	COL4A4	0	0	0	0.00665	0.02255	0.00872	0.02091	0.02547	0.02459	0.12868	0.0906	0.12811
ENSG00000081059	TCF7	0.01421	0.03672	0.04313	0.15279	0.27909	0.19582	0.11482	0.06538	0.1031	0.75975	0.65572	0.56195
ENSG00000081087	OSTM1	33.5267	30.4296	33.2663	19.5731	18.7106	23.325	12.6154	13.8167	12.8138	44.662	43.3284	42.5899
ENSG00000081138	CDH7	0	0	0	0	0	0.00302	0.00242	0	0	0	0	0
ENSG00000081148	IMPG2	0.21466	0.35502	0.11293	0.23281	0.46238	0.29974	0.37841	0.38625	0.53397	0.58104	0.45085	0.46365
ENSG00000081154	PCNP	118.686	112.26	110.357	120.919	129.047	138.698	97.8523	115.622	118.486	105.221	104.039	116.447
ENSG00000081177	EXD2	4.48279	4.84195	4.19366	4.19655	5.08517	4.92285	8.758	9.04322	10.0719	6.13957	6.00626	6.30794
ENSG00000081181	ARG2	3.32819	3.96841	3.68493	1.24762	1.31286	1.28837	3.55159	3.65945	3.08076	1.50838	1.3489	1.57558
ENSG00000081189	MEF2C	72.3171	78.2615	67.3208	28.7273	36.3424	31.6127	65.6287	70.9068	74.765	50.4378	49.4188	54.379
ENSG00000081237	PTPRC	47.2143	61.1303	42.5413	68.9792	82.6047	102.767	56.7304	71.0023	66.2159	92.6838	89.4425	99.3032
ENSG00000081248	CACNA1S	0	0	0	0	0	0	0.0058	0.00606	0	0.01224	0.01257	0.04524
ENSG00000081277	PKP1	0	0	0	0	0	0	0	0	0	0	0	0
ENSG00000081307	UBA5	23.1148	22.4022	21.3509	19.4457	22.0343	20.7409	19.1706	20.4692	22.704	17.9226	17.6667	18.873
ENSG00000081320	STK17B	72.3849	76.7032	68.1404	38.6096	44.0558	58.4953	22.5051	26.5086	25.1837	51.9841	48.4279	57.1124
ENSG00000081377	CDC14B	0.42788	0.39887	0.3671	3.89489	4.74063	6.37731	13.8654	14.345	12.8482	7.13658	6.8809	6.46385
ENSG00000081386	ZNF510	11.7786	10.5847	9.95011	11.9127	13.5892	17.2683	11.3456	13.2308	14.4113	17.0113	17.3123	18.5569
ENSG00000081479	LRP2	0.00445	0.00418	0	0.00416	0.01128	0.00273	0.15041	0.16612	0.24301	0.15177	0.08736	0.11412
ENSG00000081665	ZNF506	3.54543	4.46223	3.49956	7.29048	8.50347	4.8539	4.97451	5.63123	6.64025	9.94377	9.5079	10.3766
ENSG00000081692	JMJD4	21.3062	17.5384	22.8342	40.5865	38.8732	43.9811	26.6036	23.6944	25.0576	44.4104	43.3597	48.3436
ENSG00000081721	DUSP12	39.7027	35.932	41.0746	57.1929	61.7546	65.7304	33.2228	33.5795	32.7912	44.4869	47.6848	47.4624
ENSG00000081760	AACS	4.31692	5.98936	4.11427	6.74707	8.33931	6.8595	7.60604	9.0944	9.25613	6.12518	5.43061	5.79696
ENSG00000081791	KIAA0141	29.3187	31.6561	28.6713	33.094	38.1711	32.003	31.2007	32.5285	33.5553	28.1846	29.4522	29.982
ENSG00000081800	SLC13A1	0	0	0	0	0	0	0	0	0	0	0	0
ENSG00000081803	CADPS2	0	0	0	0.01053	0	0.0276	0	0	0	0.57036	0.71709	0.81119
ENSG00000081818	PCDHB4	0	0	0	0	0	0	0	0	0	1.10958	1.07931	0.68858
ENSG00000081842	PCDHA6	0	0	0	0	0	0.02147	0.00572	0	0.01615	0	0.0062	0.01275
ENSG00000081853	PCDHGA2	0.01067	0.02006	0.0054	0.02993	0.08789	0.03268	0.00523	0.01091	0.0295	0.50164	0.44148	0.39581
ENSG00000081870	HSPB11	16.1111	18.2218	14.0469	32.4986	33.7657	29.6283	21.8011	21.1161	20.8408	57.6272	58.5931	60.8731
ENSG00000081913	PHLPP1	7.59442	10.2971	7.43105	18.5233	25.6956	16.0957	10.2931	9.86233	13.7418	36.2627	29.7023	30.9
ENSG00000081923	ATP8B1	0.02041	0.00959	0.00516	0.32914	0.26505	0.28747	0.35476	0.32861	0.37369	8.98701	9.40607	8.55998
ENSG00000081985	IL12RB2	9.03913	8.8674	8.66132	0	0.01027	0	0.08733	0.04973	0.12324	45.6376	39.8845	39.6284
ENSG00000082014	SMARCD3	0.18625	0.27874	0.10469	1.56077	1.61698	1.63918	2.2564	2.57415	2.89803	3.89829	3.74648	3.73997
ENSG00000082068	WDR70	20.7902	20.9394	18.696	32.119	36.028	37.3377	33.8205	35.5746	36.236	17.1608	16.5061	18.4122
ENSG00000082074	FYB1	5.16403	6.31417	3.96253	8.15291	10.7257	9.85756	34.7075	37.3295	41.2629	10.62	9.08248	10.4405
ENSG00000082126	MPP4	0.03641	0.10949	0.0442	0.06128	0.08304	0.10703	0.03566	0.01489	0.05032	0.0978	0.03862	0.02383
ENSG00000082146	STRADB	12.4375	12.4724	12.7776	17.4111	17.0748	21.1789	35.6577	36.8433	32.8166	22.3992	22.4239	21.6939
ENSG00000082153	BZW1	108.328	99.2459	107.724	117.246	114.928	134.367	77.4856	78.5544	71.7024	87.5137	88.9049	87.4715
ENSG00000082175	PGR	0	0.00459	0	0	0	0	0	0	0	6.7695	5.65887	6.3147
ENSG00000082196	C1QTNF3	1.53413	2.21427	1.11592	1.09685	1.44836	1.32644	2.30769	2.7166	3.87995	2.09255	1.72309	1.77201
ENSG00000082212	ME2	34.4265	28.7984	32.738	35.4939	38.0307	40.1046	19.8653	20.0508	20.6445	26.6863	25.5532	27.0341
ENSG00000082213	C5orf22	32.008	26.0877	30.3712	57.6527	61.7715	74.5347	59.9074	60.2048	64.2891	33.0505	33.4853	32.9736
ENSG00000082258	CCNT2	22.4118	22.8601	21.4844	24.6716	31.5143	29.043	22.4401	25.7794	29.4226	25.4346	24.3267	27.5759
ENSG00000082269	FAM135A	15.5529	15.7797	13.1762	6.48703	9.13032	8.0258	9.41492	10.3236	12.2372	15.8197	13.9513	14.3252
ENSG00000082293	COL19A1	0	0.00306	0	0	0	0	0.23904	0.25619	0.25635	0.29587	0.3245	0.37276
ENSG00000082397	EPB41L3	28.3021	25.3697	25.7596	23.4804	19.293	13.709	46.762	46.455	47.916	1.21124	1.20313	1.50013
ENSG00000082438	COBLL1	0	0.00196	0	0.00976	0.01058	0.01534	0.02658	0.01921	0.02308	0.00216	0.00886	0
ENSG00000082458	DLG3	0.02734	0.03425	0.02766	0	0.00577	0.03906	1.34307	1.53715	1.5552	0.19299	0.18365	0.29324
ENSG00000082482	KCNK2	0	0	0	0.00857	0	0	0	0	0	0.54951	0.33074	0.46018
ENSG00000082497	SERTAD4	0	0	0	0	0	0	0	0	0	0	0	0
ENSG00000082512	TRAF5	0.00795	0.00373	0	0.60568	0.84601	1.10019	0.77067	0.80859	1.25227	0.64054	0.55228	0.5853
ENSG00000082515	MRPL22	13.6301	12.6995	13.0941	11.8328	13.4814	12.7738	12.3013	10.7943	10.2513	8.57145	9.72566	9.70455
ENSG00000082516	GEMIN5	66.4147	49.4076	67.3678	70.0778	71.7635	97.4737	25.6402	26.0521	28.6832	36.5653	36.4451	37.071
ENSG00000082556	OPRK1	0	0	0	0	0	0	0	0	0	0	0	0
ENSG00000082641	NFE2L1	37.0329	35.4759	38.3802	56.7228	60.8088	65.1521	45.0367	43.2327	42.8814	44.4684	43.1626	44.1021
ENSG00000082684	SEMA5B	0	0	0	0	0.01067	0	0.01649	0.01722	0	0.00435	0.00893	0.01378
ENSG00000082701	GSK3B	17.3963	21.8296	15.8881	18.2583	29.479	25.8049	16.7874	16.7472	24.3874	25.8348	21.4941	21.9221
ENSG00000082781	ITGB5	2.11342	3.89958	2.71176	2.61916	3.29152	3.89651	1.18042	1.0072	0.72256	1.9503	1.99081	2.34753
ENSG00000082805	ERC1	7.34469	9.93546	6.79059	7.78934	11.776	10.6934	6.78154	7.31597	11.0247	4.79951	4.22273	4.04673
ENSG00000082898	XPO1	143.268	124.665	139.952	172.2	193.362	217.859	120.198	125.671	132.783	155.158	153.153	155.389
ENSG00000082929	LINC01587	0	0	0	0	0	0	0	0	0	0	0	0
ENSG00000082996	RNF13	34.3276	34.0376	32.5649	26.4874	29.272	30.5929	31.8798	36.9814	34.7344	34.0381	34.9802	35.2846
ENSG00000083067	TRPM3	0	0	0.00182	0	0	0.00662	0	0	0.00249	0	0.00191	0
ENSG00000083093	PALB2	23.3631	21.2375	23.5074	29.6683	32.3686	33.9091	17.8281	20.704	21.5976	22.1861	21.065	23.4099
ENSG00000083097	DOPEY1	18.8653	19.9048	18.0069	10.1824	12.0988	12.3037	32.0712	32.8596	41.9062	18.808	17.7929	17.6944
ENSG00000083099	LYRM2	22.1794	18.6243	21.1852	18.1282	18.8225	20.2209	12.8847	13.2225	12.5038	23.9945	25.0092	25.6561
ENSG00000083123	BCKDHB	28.1762	25.8069	24.488	15.0205	16.8295	17.8118	13.9222	13.2731	15.1177	23.4496	21.9936	24.5492
ENSG00000083168	KAT6A	19.0206	20.7627	17.6	16.0144	20.7697	21.4788	15.4527	15.635	21.5344	21.6086	19.2202	19.6768
ENSG00000083223	ZCCHC6	30.1202	33.1922	27.0932	24.1972	29.1889	28.9504	14.0894	16.676	17.9311	22.4244	21.8845	23.089
ENSG00000083290	ULK2	2.49993	3.30527	2.37487	2.50379	3.03407	2.9909	4.35215	4.20899	4.7805	2.27117	2.1739	2.39021
ENSG00000083307	GRHL2	0.04147	0.00557	0.01798	0.02769	0.03002	0.00726	0	0	0.00819	0.00612	0.00628	0.00646
ENSG00000083312	TNPO1	81.6974	65.7688	82.0839	96.0831	102.515	126.028	101.376	104.155	110.396	157.286	156.842	150.296
ENSG00000083444	PLOD1	32.5338	31.1105	31.7905	39.3091	37.4735	38.8015	36.3571	32.986	36.0093	38.8618	37.9569	33.9613
ENSG00000083454	P2RX5	2.33344	2.21785	2.06347	1.50718	1.6363	1.51636	1.82297	2.22174	2.47393	0.30364	0.36845	0.35948
ENSG00000083457	ITGAE	7.86976	6.0785	6.83019	6.5454	6.6477	6.51948	13.6645	13.3597	11.5813	3.04121	3.30694	3.60227
ENSG00000083520	DIS3	62.6191	58.1283	58.9278	41.5657	43.613	45.5576	20.0552	22.9324	23.0681	29.9501	28.4977	33.8086
ENSG00000083535	PIBF1	38.5164	40.8625	33.6124	23.9218	31.3431	30.0682	11.5373	12.8775	15.4147	20.9466	20.6515	24.5606
ENSG00000083544	TDRD3	12.0154	11.517	11.2811	8.13666	8.79931	6.64183	8.17412	8.57577	9.21356	11.5674	10.9886	11.3763
ENSG00000083622	AC000061.1	0	0	0	0	0	0	0	0	0	0	0	0
ENSG00000083635	NUFIP1	20.5969	15.3949	22.0062	10.2307	10.9926	10.6897	9.56611	8.92239	11.0212	11.7627	10.3833	10.2285
ENSG00000083642	PDS5B	25.8313	33.434	21.5459	21.4106	36.1547	33.7718	18.5819	21.233	33.1277	25.746	22.2699	22.5551
ENSG00000083720	OXCT1	98.9554	93.4902	92.6048	110.368	121.217	125.75	104.466	103.708	98.7423	38.2822	36.978	37.9897
ENSG00000083750	RRAGB	18.8033	21.8242	16.2683	6.60643	9.70345	11.121	35.9795	39.4972	37.078	14.8993	13.9859	14.828
ENSG00000083782	EPYC	0	0	0	0	0	0.07312	0	0	0	0.02056	0	0.04341
ENSG00000083799	CYLD	14.2718	14.5063	12.2801	17.039	19.5178	18.8035	13.237	14.4778	14.7655	9.96316	9.4076	10.0551
ENSG00000083807	SLC27A5	4.31173	4.46322	5.09015	4.06886	4.71029	2.79665	2.03476	2.10131	2.73542	1.71258	1.74419	2.1544
ENSG00000083812	ZNF324	10.2176	11.2851	10.2927	8.28044	9.20046	7.4208	6.46027	5.86384	6.58775	6.81502	6.9235	6.52615
ENSG00000083814	ZNF671	9.98949	9.47303	8.89476	11.5987	13.2748	13.1188	9.70366	9.07127	10.7747	12.9949	12.4273	12.7469
ENSG00000083817	ZNF416	7.8335	5.95779	7.18422	9.48427	10.836	11.3899	7.09221	7.92232	8.52808	10.3491	10.5513	10.5128
ENSG00000083828	ZNF586	2.57801	2.76689	2.37657	13.5504	15.5533	15.7487	10.8296	12.0412	13.9705	13.121	12.9376	13.8689
ENSG00000083838	ZNF446	2.06055	2.19778	1.97061	3.05149	4.04969	2.62525	2.34206	2.1374	2.48386	2.71151	2.75216	2.76466
ENSG00000083844	ZNF264	6.32898	7.19761	5.76931	5.31808	7.6966	9.56763	8.8743	8.45385	10.7393	11.1588	10.3466	10.0847
ENSG00000083845	RPS5	835.794	898.082	846.548	558.568	563.884	496.234	400.384	404.3	405.27	439.801	453.493	456.462
ENSG00000083857	FAT1	0.09537	0.15631	0.07854	0.08087	0.09555	0.07607	25.8695	25.5706	26.6965	99.6444	85.8253	86.3845
ENSG00000083896	YTHDC1	37.524	35.319	35.8493	42.158	44.6575	49.9908	32.01	35.0374	32.9434	34.0522	37.0133	40.7675
ENSG00000083937	CHMP2B	29.0629	26.8886	29.6487	17.0313	16.968	17.489	30.8196	34.1748	30.9504	16.9876	17.7475	18.7789
ENSG00000084070	SMAP2	46.6106	49.9758	46.5431	54.2849	62.0743	54.775	36.2473	36.8623	39.9199	600.858	581.529	615.061
ENSG00000084072	PPIE	20.6672	19.1497	19.813	18.7704	19.6401	19.786	21.4369	23.0917	21.292	76.549	78.7762	81.6719
ENSG00000084073	ZMPSTE24	81.8268	63.9404	81.4476	93.6222	86.8495	106.141	63.2069	63.809	60.3015	852	849.082	826.509
ENSG00000084090	STARD7	243.238	203.725	239.814	205.505	204.705	215.053	257.547	246.803	253.196	174.639	174.348	178.155
ENSG00000084092	NOA1	55.8865	55.2664	52.4044	43.4546	47.727	46.7714	34.4511	32.9895	36.5723	38.3471	39.4589	41.1259
ENSG00000084093	REST	42.841	45.8758	39.6994	38.7484	49.263	53.8175	31.6674	33.8575	41.3278	51.0213	47.6505	48.7289
ENSG00000084110	HAL	24.8474	24.0694	23.2356	14.2735	20.4386	19.6385	43.0114	47.4797	49.6102	13.8863	12.7204	14.6398
ENSG00000084112	SSH1	3.84019	5.384	3.48102	4.68574	6.30022	6.84871	4.78988	4.42285	6.86127	5.40199	4.48955	4.35334
ENSG00000084207	GSTP1	305.653	258.502	290.182	557.948	482.596	424.56	963.718	1033.35	917.615	370.851	361.686	353.779
ENSG00000084234	APLP2	151.243	146.319	151.04	88.6373	83.6577	78.877	307.142	334.831	326.696	322.817	334.416	335.959
ENSG00000084444	FAM234B	6.669	7.16575	7.10411	4.54151	5.93809	6.09382	4.62109	4.50722	5.30972	2.45123	2.72655	2.34343
ENSG00000084453	SLCO1A2	0	0	0	0	0	0	0	0	0	0.00322	0	0
ENSG00000084463	WBP11	49.475	46.87	46.9509	50.5733	59.327	63.8001	39.3771	38.2623	41.834	25.7155	25.0942	26.0819
ENSG00000084623	EIF3I	351.083	288.387	379.788	399.765	341.523	431.358	298.599	280.136	250.807	286.434	289.291	272.516
ENSG00000084628	NKAIN1	0.0108	0.01015	0	0.15146	0.05474	0.13229	0.04231	0.02208	0	0.52442	0.41243	0.60087
ENSG00000084636	COL16A1	0	0.00364	0	0.00725	0.00982	0.01424	0.01139	0.00396	0	0.00801	0.00822	0.01268
ENSG00000084652	TXLNA	71.7973	63.7127	73.0089	102.12	108.58	108.821	57.7212	59.2174	60.9086	89.0109	89.429	91.0195
ENSG00000084674	APOB	0	0	0	0.01583	0.01838	0.0237	0	0	0	0	0.00513	0.00264
ENSG00000084676	NCOA1	1.13804	0.97965	1.00012	8.08496	10.3149	10.1952	10.9949	10.739	12.6163	9.80499	8.32263	8.82623
ENSG00000084693	AGBL5	9.22375	8.40611	9.9363	11.0351	11.2916	9.22793	14.3043	13.3368	12.6625	13.2317	13.3481	12.3203
ENSG00000084710	EFR3B	0.01685	0.00633	0.00341	0.12915	0.23905	0.10317	0.35634	0.29277	0.37247	0.29237	0.26803	0.22051
ENSG00000084731	KIF3C	2.09504	2.62672	2.15364	4.12703	4.84068	4.9265	4.95938	4.92525	4.64482	2.84156	2.68584	2.91487
ENSG00000084733	RAB10	111.053	109.955	110.163	114.06	127.209	124.933	125.155	127.954	131.882	124.657	122.278	129.464
ENSG00000084734	GCKR	0	0	0	0	0	0	0	0	0	0	0	0
ENSG00000084754	HADHA	232.732	219.353	223.528	244.167	265.233	299.581	276.875	318.366	305.186	276.332	283.787	266.547
ENSG00000084764	MAPRE3	0.16802	0.20432	0.07	1.06265	1.08949	0.93215	0.1839	0.11115	0.19122	0.3778	0.41936	0.39892
ENSG00000084774	CAD	51.2898	52.1363	50.1817	55.7837	79.124	65.5028	24.6141	21.3709	37.6148	43.968	35.6029	35.7937
ENSG00000085063	CD59	0.47836	0.52284	0.52516	1.27512	1.11336	1.62066	1.30244	1.44637	1.27995	1.65787	1.67344	1.85418
ENSG00000085117	CD82	14.2574	13.3227	12.7901	16.0359	13.7007	13.0053	8.74642	7.4697	5.36133	23.5437	24.3149	21.9643
ENSG00000085185	BCORL1	0.87893	1.83306	0.65786	0.50312	1.3523	1.11503	1.97627	1.84761	6.43265	1.64004	0.79915	0.72889
ENSG00000085224	ATRX	17.5114	20.5043	15.7756	20.8443	27.4564	26.9684	15.6059	17.5473	20.8616	22.6216	21.4737	24.0264
ENSG00000085231	AK6	44.9213	36.0721	41.7021	40.3544	37.6413	42.5449	36.0186	36.1791	32.3017	36.3174	38.0711	41.0164
ENSG00000085265	FCN1	0.0189	0.01332	0.00956	0.16347	0.35326	0.7293	44.6217	44.949	31.5874	0.00488	0	0
ENSG00000085274	MYNN	18.7543	18.1292	18.4363	18.9093	20.7976	20.8946	18.9247	19.852	20.556	17.6042	17.418	19.0526
ENSG00000085276	MECOM	0	0	0	0.00362	0	0	0	0.00396	0	0	0	0
ENSG00000085365	SCAMP1	45.913	40.7472	45.9195	25.4587	28.4948	29.2257	33.2942	35.4686	35.5961	20.263	19.3166	21.0885
ENSG00000085377	PREP	29.7726	29.8895	28.3767	20.3093	25.1289	24.5828	11.7828	13.0569	17.2325	32.7031	27.9818	28.6885
ENSG00000085382	HACE1	10.3684	12.2602	9.82245	7.22965	9.63547	9.2861	7.44369	8.18739	10.3858	12.6008	11.8714	12.4033
ENSG00000085415	SEH1L	28.7509	27.1042	27.9393	31.9378	38.6792	38.64	20.545	20.9788	22.6038	23.808	23.1276	25.5159
ENSG00000085433	WDR47	14.9328	15.3885	14.739	14.818	15.4285	14.2395	7.68537	7.49253	8.14484	16.9853	16.6486	15.3968
ENSG00000085449	WDFY1	42.4592	38.9162	40.14	71.3697	76.4944	86.4947	68.2603	75.0217	78.245	95.9711	94.7873	98.6337
ENSG00000085465	OVGP1	0.42686	0.49472	0.3311	0.75829	1.0637	0.81914	1.18447	1.03284	1.86805	1.05841	0.63393	0.90028
ENSG00000085491	SLC25A24	14.0899	14.9387	13.031	23.451	25.8371	27.4908	24.6168	26.8427	26.9348	48.4728	48.2938	46.2453
ENSG00000085511	MAP3K4	43.7935	45.507	42.1758	26.3532	32.5133	30.6774	24.2619	26.3512	30.9752	44.7124	42.809	43.442
ENSG00000085514	PILRA	1.90995	2.77684	1.87768	1.6004	2.32872	1.83184	65.6265	67.5884	58.5416	0.87492	0.51606	1.04177
ENSG00000085552	IGSF9	0.02701	0.02538	0.0328	0.02526	0.03423	0.01323	0.14815	0.11599	0.20905	0.12279	0.08023	0.08251
ENSG00000085563	ABCB1	0	0	0.00625	0.01155	0	0	0	0	0	0.2935	0.3079	0.18864
ENSG00000085644	ZNF213	2.30435	2.33278	2.48908	2.32619	3.01146	2.39303	2.03327	1.66734	2.50762	2.93848	2.53885	2.41056
ENSG00000085662	AKR1B1	32.4613	29.1024	28.1562	63.0117	65.8863	66.1805	34.1551	34.1105	32.7909	45.8949	47.227	44.2859
ENSG00000085719	CPNE3	37.5491	40.4515	35.179	24.607	26.584	27.635	16.8674	20.2257	19.5871	32.486	32.3164	31.7766
ENSG00000085721	RRN3	67.1405	54.4416	65.9209	60.4017	59.677	68.374	38.893	41.2631	37.9155	39.3887	41.3394	41.8072
ENSG00000085733	CTTN	0.39732	0.38791	0.36544	0.43419	0.35305	0.6826	0.01516	0.0211	0.02852	0.36783	0.32294	0.47846
ENSG00000085741	WNT11	0.04537	0.11369	0	0.31106	0.07665	0.14819	0.11849	0.07731	0.1463	0.82807	0.44918	0.57741
ENSG00000085760	MTIF2	90.3322	76.427	87.8981	71.0726	68.5801	73.5601	63.6753	67.7763	63.5634	55.885	59.8153	60.9802
ENSG00000085788	DDHD2	17.8603	17.9174	16.6117	15.5735	17.1773	17.2424	12.7241	13.8356	14.7699	18.4098	18.3579	19.4836
ENSG00000085831	TTC39A	0.01149	0.0072	0.00387	0.03939	0.00971	0.03753	1.04651	0.94368	0.83099	0.27698	0.17876	0.28829
ENSG00000085832	EPS15	27.478	30.1827	26.3157	30.021	34.5826	38.9791	26.5346	29.9063	31.9559	52.1273	50.5371	54.1721
ENSG00000085840	ORC1	97.0345	99.1189	97.0576	90.7121	88.4055	90.1056	79.661	84.3233	81.8624	115.667	112.011	114.664
ENSG00000085871	MGST2	40.446	35.6598	36.4719	32.869	33.8311	29.1877	37.6402	35.3066	31.5561	36.1919	37.3761	39.917
ENSG00000085872	CHERP	10.0625	12.5143	9.16134	7.97559	13.7318	12.0406	5.48197	4.33932	11.4675	10.2234	6.39301	7.38089
ENSG00000085978	ATG16L1	26.4344	24.952	25.2448	24.5763	27.0929	27.9266	16.2079	18.0414	20.4864	18.5865	19.0272	18.0344
ENSG00000085982	USP40	8.93347	8.70108	8.18881	15.1777	18.9854	19.6306	21.3731	23.3782	26.0002	15.08	14.0925	15.4086
ENSG00000085998	POMGNT1	9.25817	7.44777	8.62828	14.7715	14.902	15.9245	16.2218	16.0163	17.3982	17.8428	18.3203	19.2638
ENSG00000085999	RAD54L	20.2935	26.0105	19.9802	25.5748	32.8881	29.402	23.6719	23.2555	31.7388	47.4546	39.5466	41.2448
ENSG00000086015	MAST2	8.00809	8.81296	7.74742	5.80588	7.89709	7.60068	5.38602	5.22233	7.88964	19.5711	16.7625	16.2799
ENSG00000086061	DNAJA1	397.003	302.658	389.724	425.663	402.748	439.463	290.037	303.561	269.697	300.174	328.477	330.414
ENSG00000086062	B4GALT1	8.97695	13.0695	8.80104	8.43408	15.9539	14.8043	18.9087	16.7922	28.3099	14.6409	12.7898	13.7754
ENSG00000086065	CHMP5	40.7154	45.4898	40.8899	48.9754	52.0454	53.7657	65.6499	71.5849	64.184	53.1419	54.9933	58.9758
ENSG00000086102	NFX1	31.8625	33.2985	30.7084	37.1272	43.4555	45.2414	45.1359	46.221	54.9473	54.2447	53.6948	56.6752
ENSG00000086159	AQP6	0.00699	0	0	0.00654	0	0	0	0	0	0.00722	0.00742	0
ENSG00000086189	DIMT1	23.2797	18.2392	22.1457	20.2854	21.2305	22.983	12.0265	11.4837	11.807	11.4122	12.5633	12.6025
ENSG00000086200	IPO11	32.0712	27.9478	31.3651	30.6298	34.6772	38.7649	17.6279	17.9793	21.2274	21.5536	21.3383	20.7353
ENSG00000086205	FOLH1	0	0	0	0	0	0	0	0	0	0.40968	0.54897	0.60854
ENSG00000086232	EIF2AK1	57.0624	56.941	56.7545	54.6142	64.9643	61.3056	58.9211	62.8979	64.7195	52.7337	52.4201	52.0993
ENSG00000086288	NME8	0.14725	0.1107	0.11919	0	0	0.03607	3.67746	4.62186	7.32603	0.13692	0.0781	0.14457
ENSG00000086289	EPDR1	5.22371	5.44204	5.41552	27.1088	29.4986	38.0745	3.24635	3.42851	2.76282	34.1129	33.1101	31.4612
ENSG00000086300	SNX10	84.4128	72.5133	77.1025	9.9677	8.71721	12.1348	113.444	119.459	118.993	68.6659	68.4273	58.2062
ENSG00000086475	SEPHS1	67.3926	56.2329	73.4516	81.6441	81.3907	79.1668	47.1952	46.2859	47.4984	55.414	57.259	52.9327
ENSG00000086504	MRPL28	57.7487	46.9164	55.9431	60.6357	59.9868	52.9399	50.8626	47.7176	42.8492	39.8716	38.9824	40.2942
ENSG00000086506	HBQ1	0.81492	0.31908	0.68707	0.06349	0	0.08318	0.39905	0	0.09385	0	0.21611	0.37041
ENSG00000086544	ITPKC	8.26316	7.98451	7.74764	9.30457	10.1336	10.0043	8.26934	7.86164	8.11686	5.20114	5.63323	6.24503
ENSG00000086548	CEACAM6	0.03639	0	0	0.13609	0.07685	0.14858	43.9189	56.5258	75.4183	4.1606	4.18186	4.40644
ENSG00000086570	FAT2	0	0	0	0	0.00625	0.00302	0.00725	0.00252	0	0.0051	0.00262	0
ENSG00000086589	RBM22	60.4674	57.3851	58.9218	64.5998	66.015	71.4694	53.6874	55.0749	54.1941	59.4549	58.2887	61.8301
ENSG00000086598	TMED2	219.536	191.338	215.516	199.3	189.436	206.675	286.087	287.149	278.88	191.533	194.108	192.791
ENSG00000086619	ERO1B	5.55071	5.96118	5.30248	3.24354	4.36431	5.32685	5.45428	6.35891	7.16576	14.5797	15.1998	13.5836
ENSG00000086666	ZFAND6	31.2571	30.7064	27.7731	21.4235	25.2777	23.1064	41.4401	43.6945	42.2056	21.3079	21.2949	23.5619
ENSG00000086696	HSD17B2	0	0	0	0	0.00477	0	0	0	0	0	0	0
ENSG00000086712	TXLNG	31.4781	27.886	31.9046	30.9582	34.633	35.9444	27.7934	30.4132	31.2442	16.8883	16.8193	19.3251
ENSG00000086717	PPEF1	0.03062	0.03837	0	0.01909	0.01293	0.025	0.27989	0.19827	0.29621	0.02109	0.01083	0.05567
ENSG00000086730	LAT2	173.169	153.527	173.669	145.146	158.63	143.269	334.256	363.224	339.312	130.556	131.639	129.886
ENSG00000086758	HUWE1	63.2602	79.6095	60.3852	59.7048	93.6262	82.6011	59.8524	57.7482	104.383	67.3765	53.1435	53.5449
ENSG00000086827	ZW10	57.2771	50.9348	57.9369	55.8852	56.2301	66.7536	48.0016	49.532	48.159	47.4616	45.9662	47.7675
ENSG00000086848	ALG9	2.51929	2.68889	2.44097	1.98985	2.33638	2.39465	2.53254	2.79369	2.95964	1.71221	1.47052	1.60436
ENSG00000086967	MYBPC2	0	0.00906	0	0.00901	0	0	0.10387	0.07886	0.09327	0.00996	0.01023	0
ENSG00000086991	NOX4	0	0.00552	0	0	0	0	0	0	0	0	0	0
ENSG00000087008	ACOX3	20.893	19.0463	21.6759	21.4691	23.4134	19.6418	17.8502	17.1951	19.7643	22.6639	21.1441	20.3917
ENSG00000087053	MTMR2	24.8576	24.5758	23.3293	21.2355	26.0762	30.3327	15.7073	16.0977	18.1479	35.767	33.3736	32.2819
ENSG00000087074	PPP1R15A	16.3899	19.3483	15.6472	21.8208	22.205	16.393	18.0221	16.7805	15.278	15.4704	13.7747	14.8805
ENSG00000087076	HSD17B14	0	0.0606	0.06525	0.03015	0.04086	0.07899	0.41053	0.3956	0.53474	0.76621	0.64989	0.73869
ENSG00000087077	TRIP6	49.6206	40.3992	47.2616	99.6142	109.8	104.82	9.58712	9.03186	10.714	58.65	58.2229	58.451
ENSG00000087085	ACHE	0.0088	0	0	0	0.04461	0.03234	0.06034	0.018	0.02433	0.00909	0	0.0192
ENSG00000087086	FTL	7387.28	5889.4	7733.05	7395.89	5659.23	5562.31	5852.05	5358.19	4467.97	8002.15	8003.94	7393.99
ENSG00000087087	SRRT	77.3743	72.5842	81.8371	94.9969	100.863	97.5949	72.6827	74.8493	73.074	74.8285	72.2269	71.9264
ENSG00000087088	BAX	86.4189	69.4992	84.2361	93.7694	94.0794	84.2408	48.2558	44.9342	38.328	37.0015	38.3149	38.1478
ENSG00000087095	NLK	11.6013	11.7991	11.2963	12.0066	14.4615	15.4075	14.528	15.1432	18.5159	19.0854	18.5911	18.5448
ENSG00000087111	PIGS	24.2122	24.0138	27.7535	28.3164	29.5933	32.9084	26.5081	25.9524	26.9714	35.5822	36.0317	35.4113
ENSG00000087116	ADAMTS2	0.04505	0.06158	0.01657	3.61855	4.20857	4.56005	0.04813	0.02094	0.01132	13.9757	13.055	12.8806
ENSG00000087128	TMPRSS11E	0	0	0	0	0	0	0	0	0	0	0	0
ENSG00000087152	ATXN7L3	34.8758	32.5632	34.6761	48.3923	52.1522	53.6386	37.4744	36.5481	36.6245	39.099	38.3944	38.4956
ENSG00000087157	PGS1	19.9061	18.5927	18.5691	26.0346	28.6358	27.7778	25.8337	25.5191	28.2247	21.1515	19.8675	20.0681
ENSG00000087191	PSMC5	61.4229	54.8453	61.2876	79.7092	86.8097	92.1098	45.6698	50.3318	50.6178	54.2637	57.1645	59.3085
ENSG00000087206	UIMC1	25.3937	24.421	23.9034	22.469	26.6288	24.3509	17.1713	19.2714	22.2139	25.4811	23.482	24.4851
ENSG00000087237	CETP	0.43354	0.3279	0.31025	0.17795	0.10718	0.23313	0.60063	0.67026	0.64297	0.42605	0.51596	0.81899
ENSG00000087245	MMP2	0.54859	0.75179	0.48565	37.3354	35.2766	50.0516	0.29848	0.10127	0.11583	5.59681	5.00298	5.22814
ENSG00000087250	MT3	0	0	0	0	0	0	0.19116	0.27938	0.18882	0.66547	0.47622	0.83043
ENSG00000087253	LPCAT2	26.4163	26.7048	24.2523	19.5653	22.343	22.6014	50.8828	52.2216	60.4983	53.8883	49.9253	48.5635
ENSG00000087258	GNAO1	0	0	0	0.0099	0.03355	0.0227	0.00259	0	0.00366	0	0	0.00289
ENSG00000087263	OGFOD1	39.9516	33.2573	39.8117	40.0272	42.068	48.0771	25.4545	26.3506	25.5436	30.4612	31.4605	33.1523
ENSG00000087266	SH3BP2	10.8951	10.8894	10.7284	17.8822	23.1963	20.7735	11.6061	11.3785	14.6293	15.3416	13.6396	14.0662
ENSG00000087269	NOP14	135.407	113.903	136.853	116.567	119.627	122.714	67.0551	67.8583	73.9597	91.5442	91.6958	96.1785
ENSG00000087274	ADD1	21.0661	19.9666	20.54	27.6669	30.7522	32.3049	41.5914	42.501	43.9779	25.5309	22.7776	23.2469
ENSG00000087299	L2HGDH	7.21504	8.53665	6.69695	4.63514	6.11542	5.60381	4.36275	4.56557	6.03543	4.0715	3.95431	3.96521
ENSG00000087301	TXNDC16	8.96983	11.3763	8.186	6.72185	7.81371	7.13595	7.21167	8.1481	8.50129	14.0022	14.2402	14.19
ENSG00000087302	RTRAF	44.6098	39.3463	42.4631	40.3974	40.7782	42.4678	34.3703	37.0966	35.2673	27.5855	29.5307	31.129
ENSG00000087303	NID2	0	0.00527	0.00568	0	0.01422	0.01374	0.05494	0.00574	0.05427	0	0.00595	0.00612
ENSG00000087338	GMCL1	28.2557	27.7712	27.742	22.7173	29.6818	32.5629	16.8976	19.1162	21.94	38.256	35.0033	37.0685
ENSG00000087365	SF3B2	63.9049	56.684	66.2142	68.9343	70.9716	72.1104	56.4081	59.4062	58.2184	71.4226	72.8676	73.1952
ENSG00000087448	KLHL42	13.2113	12.7653	11.9667	26.6022	29.6504	33.8567	14.5338	14.2841	16.8807	38.8249	36.6983	40.8719
ENSG00000087460	GNAS	42.7947	48.0038	43.8048	50.4843	59.6809	70.4738	71.898	78.3996	97.525	62.178	58.8859	62.4741
ENSG00000087470	DNM1L	53.4106	50.1949	51.9452	48.3206	49.8251	57.3155	61.4074	62.0661	64.87	62.246	60.8402	64.3777
ENSG00000087494	PTHLH	0	0	0	0	0	0.0258	0.02063	0.02153	0	0.02176	0	0
ENSG00000087495	PHACTR3	32.4783	24.8058	31.2427	30.5855	36.6485	53.6496	49.6735	52.6425	57.347	46.6469	45.9132	47.9922
ENSG00000087502	ERGIC2	45.6547	45.6375	43.1083	43.3583	44.5204	46.1062	34.5616	38.1814	36.0289	56.3169	56.407	61.117
ENSG00000087510	TFAP2C	0	0	0	1.13944	1.13544	0.96592	0.84251	0.85508	0.87513	0.37032	0.26616	0.26068
ENSG00000087586	AURKA	102.99	73.799	98.9948	98.4202	91.4087	107.97	87.9222	93.0365	78.1873	114.549	124.148	97.655
ENSG00000087589	CASS4	0.47394	0.74449	0.44372	1.69308	1.90013	2.81594	1.66956	1.72843	1.84759	1.46891	1.65078	2.0912
ENSG00000087842	PIR	6.8944	4.90933	8.24619	9.04834	7.21644	11.8018	23.1498	18.4023	15.6035	30.7475	28.1784	25.3659
ENSG00000087884	AAMDC	5.27791	5.58398	5.6386	6.17688	6.54719	6.03532	5.18699	5.98086	5.35564	8.92269	10.0619	9.17995
ENSG00000087903	RFX2	3.30019	3.47913	3.44265	4.37209	4.98592	3.74291	3.64136	3.42239	5.28	6.30578	6.03115	6.01313
ENSG00000087995	METTL2A	22.6821	18.4825	23.9679	25.5074	24.7794	28.5371	14.2	15.0718	14.3126	20.7441	21.5862	22.1583
ENSG00000088002	SULT2B1	0.15247	0.15522	0.05142	0.35639	0.45079	0.29571	0.21154	0.19485	0.07024	0.42006	0.57956	0.87324
ENSG00000088035	ALG6	17.912	14.6704	17.19	16.2397	16.8583	17.4815	14.7901	14.1504	14.8377	12.8342	11.3476	12.0405
ENSG00000088038	CNOT3	7.28066	9.33135	7.23315	7.83428	13.0084	11.0814	6.66696	5.88496	10.65	8.61347	6.63016	6.87
ENSG00000088053	GP6	0.0398	0.09973	0.08053	0.34727	0.30255	0.21123	0.07795	0.01356	0.10999	0.08223	0.197	0.05788
ENSG00000088179	PTPN4	3.1654	3.41108	2.90744	2.44942	3.28187	3.66882	3.72428	3.68354	4.76265	3.44885	3.26609	3.67112
ENSG00000088205	DDX18	95.639	80.1196	92.9703	91.26	92.3319	106.425	43.9761	47.4526	48.1182	55.6093	56.0547	62.0296
ENSG00000088247	KHSRP	111.2	118.688	108.562	100.191	139.853	109.853	83.092	70.4333	102.993	93.0373	71.4449	68.4327
ENSG00000088256	GNA11	1.05544	1.53328	1.50651	2.53899	2.69633	4.38152	3.97815	2.89887	4.28903	3.81938	3.06826	3.45411
ENSG00000088280	ASAP3	0.02157	0.02027	0	0.7998	0.89263	1.29435	0.26752	0.31602	0.25829	0.04456	0.061	0.11763
ENSG00000088298	EDEM2	51.0252	45.4269	52.5099	36.1578	34.7257	29.4665	94.8172	94.5655	92.9766	61.2098	62.464	60.3964
ENSG00000088305	DNMT3B	10.2071	11.7822	11.0478	12.7508	14.6307	16.1546	8.16848	8.36104	9.40747	6.54478	5.57801	5.20413
ENSG00000088320	REM1	0.0216	0	0	0	0	0	0	0	0	0	0	0
ENSG00000088325	TPX2	130.317	107.991	125.386	154.593	179.715	200.533	112.323	118.355	120.562	164.28	161.005	135.857
ENSG00000088340	FER1L4	0.02614	0.08422	0.02267	0.01397	0.01893	0.03202	0	0.01145	0.01032	0.03086	0.01188	0.03259
ENSG00000088356	PDRG1	27.4833	21.4358	28.5845	24.822	25.5835	24.0584	19.828	20.0621	20.1046	18.172	18.3084	21.1667
ENSG00000088367	EPB41L1	0.08153	0.18804	0.08998	0.28757	0.43667	0.59462	0.46091	0.40159	0.67599	0.31394	0.25551	0.35574
ENSG00000088386	SLC15A1	0	0	0	0	0	0	0	0.01742	0.01177	0	0	0
ENSG00000088387	DOCK9	0.08712	0.16374	0.08815	0.41181	0.5489	0.71738	4.03399	3.89944	5.19404	0.94261	0.78299	0.85011
ENSG00000088448	ANKRD10	72.444	85.2888	70.8138	50.7676	65.2667	51.4662	51.7853	56.2936	65.0926	55.5869	54.4068	54.1084
ENSG00000088451	TGDS	46.6373	43.2224	46.0982	22.6885	27.4611	27.9304	22.4956	25.8222	24.2077	16.9301	17.7529	20.1891
ENSG00000088538	DOCK3	0	0.00372	0	0.01848	0.06513	0.0339	0.03872	0.03234	0.01639	0.03268	0.01258	0.01294
ENSG00000088543	C3orf18	0.60793	0.65437	0.46968	6.10753	7.15665	7.29743	2.42479	2.28269	2.74952	0.92497	1.33664	1.3987
ENSG00000088682	COQ9	20.7468	19.3087	21.1164	20.4763	21.1122	19.4737	23.1072	23.0443	22.7742	22.6864	22.9499	22.6324
ENSG00000088726	TMEM40	0	0	0	0	0	0	0	0	0	0	0	0
ENSG00000088727	KIF9	6.35611	5.55817	6.05244	3.43265	3.70452	3.52861	4.08187	3.95413	4.16749	3.93874	3.91409	3.79788
ENSG00000088756	ARHGAP28	0	0	0	0.00844	0.0267	0.01475	0.00295	0.01847	0.00832	0	0	0
ENSG00000088766	CRLS1	3.48745	3.99916	3.64329	2.00508	2.69194	2.59412	2.61719	1.73492	3.29611	1.45638	1.11974	1.12966
ENSG00000088782	DEFB127	0	0	0	0	0	0	0	0	0	0	0	0
ENSG00000088808	PPP1R13B	0.18353	0.29918	0.19706	0.75292	0.84952	0.83041	2.7035	2.31295	3.51986	0.6888	0.5642	0.66602
ENSG00000088812	ATRN	35.6685	39.7758	33.4815	55.8878	68.5144	47.3551	29.7392	30.1512	36.6319	29.3112	28.0443	29.554
ENSG00000088826	SMOX	9.31103	12.5697	8.74304	10.4465	9.26854	10.57	9.19026	8.22519	9.8062	0.77962	0.72301	0.73026
ENSG00000088827	SIGLEC1	0.00455	0.01709	0.0368	0.08077	0.15555	0.26733	0.04898	0.13481	0.10054	1.06163	0.75724	1.6914
ENSG00000088832	FKBP1A	150.244	152.195	140.844	98.1921	115.107	117.171	116.004	124.728	145.042	47.9263	48.3231	50.9852
ENSG00000088833	NSFL1C	29.0213	24.0934	28.9231	18.9873	21.7321	19.2801	24.3409	26.0445	27.0714	9.53478	9.30652	9.6486
ENSG00000088836	SLC4A11	13.3331	12.1625	12.5069	6.21739	7.43714	5.45059	3.43112	2.39355	3.40752	1.92127	1.78773	2.32755
ENSG00000088854	C20orf194	13.0143	16.9361	11.0391	16.8622	21.5169	14.5731	9.23848	9.45118	12.1778	13.1679	11.9571	11.7791
ENSG00000088876	ZNF343	14.3874	12.816	14.5563	8.6789	10.3234	11.1715	5.59679	6.55325	7.28932	3.20738	3.3915	3.36142
ENSG00000088881	EBF4	0.02894	0.01813	0	0.00902	0.07334	0	0.52906	0.29587	0.45326	0.00997	0	0.06314
ENSG00000088882	CPXM1	0.52819	0.80833	0.5802	1.80602	1.91216	2.3106	0.31037	0.46286	0.29198	0.51451	0.44823	0.62558
ENSG00000088888	MAVS	32.5362	34.8425	31.5806	30.192	36.4975	34.5696	23.4933	21.0092	25.3971	15.1186	13.5424	15.1098
ENSG00000088899	LZTS3	0.19939	0.39347	0.2757	0.72082	0.89266	0.8955	0.31894	0.30577	0.25718	0.04807	0.04935	0.05075
ENSG00000088926	F11	0	0	0	0	0	0.01306	0	0	0.01473	0	0	0
ENSG00000088930	XRN2	260.192	237.494	248.982	197.181	207.727	217.113	109.717	122.411	112.991	261.952	259.408	271.604
ENSG00000088970	KIZ	16.7129	17.8988	14.9374	7.48131	9.30993	9.39636	12.2269	12.926	14.3223	12.0659	12.0893	12.4851
ENSG00000088986	DYNLL1	123.743	92.3239	117.843	137.917	132.656	142.339	102.425	99.0198	87.355	130.458	147.159	142.849
ENSG00000088992	TESC	34.3114	31.0704	32.9812	84.9246	89.1908	92.948	32.4906	33.9179	35.299	7.30887	6.99096	8.69232
ENSG00000089006	SNX5	110.847	107.981	109.886	77.612	90.8656	93.8649	51.2767	54.299	57.7707	36.1082	34.8169	37.0694
ENSG00000089009	RPL6	809.317	755.943	745.797	665.638	653.203	667.362	552.413	606.101	521.253	430.188	453.365	490.109
ENSG00000089012	SIRPG	0.30387	0.64624	0.32362	0.61307	0.74978	0.41138	1.0964	1.04646	1.1272	0.06609	0.25448	0.15702
ENSG00000089022	MAPKAPK5	12.0122	11.2561	11.8654	12.9656	15.5411	15.7172	8.28577	8.38828	10.1557	12.5099	12.0391	11.9311
ENSG00000089041	P2RX7	12.5104	13.6273	12.8011	1.50515	1.8432	0.90279	11.4415	12.5258	11.8565	3.13936	2.91474	2.77885
ENSG00000089048	ESF1	93.7221	75.0271	87.4562	71.041	78.8293	92.9339	26.894	29.7396	30.4156	20.1924	20.6499	23.0606
ENSG00000089050	RBBP9	17.9609	16.7903	18.9458	14.6205	15.9955	17.6	22.3782	23.3422	23.5319	3.91362	3.85997	3.25708
ENSG00000089053	ANAPC5	80.7336	77.1961	77.6034	63.0477	68.1585	59.9739	60.5645	65.2225	70.0582	63.1529	65.1343	65.972
ENSG00000089057	SLC23A2	27.1807	33.023	26.4055	24.3926	30.3771	26.0042	20.2223	17.0483	25.4939	12.1234	11.3308	10.4935
ENSG00000089060	SLC8B1	10.3363	9.8027	9.73938	10.3674	10.7406	8.59191	38.058	36.702	42.4359	12.2277	11.7288	11.5185
ENSG00000089063	TMEM230	131.321	118.456	123.826	90.0133	87.798	89.8121	87.0824	85.3327	80.7034	43.3096	41.5886	44.2693
ENSG00000089091	DZANK1	2.60027	2.95254	2.63627	3.76825	4.78421	5.44106	4.58913	4.96241	5.80944	23.7915	25.0774	24.3592
ENSG00000089094	KDM2B	24.5225	22.6064	24.4165	21.6289	22.3365	17.2561	12.0196	11.6064	14.5727	24.593	23.2226	23.1072
ENSG00000089101	CFAP61	0.0294	0.05065	0.04957	0.06413	0.08071	0.09002	0.03839	0.03507	0.06094	0.02531	0.04158	0.02673
ENSG00000089116	LHX5	0	0	0	0	0	0	0	0	0	0	0	0
ENSG00000089123	TASP1	19.7415	21.4357	17.1557	16.3745	26.1588	22.5133	6.4729	7.30137	8.74052	6.35522	7.22112	6.5485
ENSG00000089127	OAS1	0.36285	0.9138	0.39647	0.59029	1.22294	1.68	1.54224	1.60257	1.1834	1.45449	1.44722	3.01619
ENSG00000089154	GCN1	83.0195	81.474	84.8202	73.736	85.1795	78.6877	58.4941	56.1683	74.7185	81.885	74.4568	79.0772
ENSG00000089157	RPLP0	1732.39	1806.58	1680.93	1284.74	1284.86	1255.55	1010.42	1158.74	1082.14	1158.71	1225.15	1199.17
ENSG00000089159	PXN	0.32204	0.80397	0.36958	0.42242	0.86481	0.91255	12.4883	11.774	16.5596	4.55855	3.82905	3.82765
ENSG00000089163	SIRT4	1.29107	1.68197	1.1281	2.03011	1.85895	2.04864	0.83336	1.25996	0.97321	0.84881	0.65364	0.48014
ENSG00000089169	RPH3A	0	0	0	0	0	0	0	0	0	0.00721	0.0037	0
ENSG00000089177	KIF16B	15.1303	16.2254	14.4715	3.74711	4.73099	4.47675	11.8888	12.8146	14.5557	4.65394	4.00997	3.94143
ENSG00000089195	TRMT6	45.06	36.6339	43.8724	33.1698	33.6032	39.2877	23.2065	23.0534	23.8659	11.222	11.2408	11.684
ENSG00000089199	CHGB	0.02419	0.03031	0.10605	0.15077	0.19411	0.29629	0.14214	0.06595	0.11143	0.02499	0.01711	0.04398
ENSG00000089220	PEBP1	554.545	480.337	539.705	472.572	442.955	426.03	376.559	347.362	314.989	260.094	266.551	271.044
ENSG00000089225	TBX5	0	0	0	0	0	0	0	0	0	0	0	0
ENSG00000089234	BRAP	26.8308	23.8525	27.1146	28.6785	29.4396	32.2797	17.9653	20.0615	20.7214	20.1851	20.333	22.4897
ENSG00000089248	ERP29	273.034	231.066	260.427	163.146	141.26	126.272	304.816	297.213	211.228	161.7	169.008	166.712
ENSG00000089250	NOS1	0	0	0	0	0	0	0.158	0.11742	0.18517	0	0	0
ENSG00000089280	FUS	35.9403	45.8021	29.7791	35.8618	59.8805	45.432	24.0994	28.8657	62.3321	48.8426	37.466	42.3526
ENSG00000089289	IGBP1	79.5039	80.6212	72.9831	64.5306	66.6868	61.5916	52.0713	62.7368	55.9326	46.9415	50.0543	53.9096
ENSG00000089327	FXYD5	71.7131	74.171	71.4997	22.5512	25.7923	30.9099	105.877	114.768	123.426	27.4334	25.586	29.3726
ENSG00000089335	ZNF302	10.0758	10.553	8.7882	11.4657	13.0195	13.8254	20.4821	23.5892	22.5408	12.9641	13.7569	15.0725
ENSG00000089351	GRAMD1A	10.9465	12.2711	11.0078	12.2147	16.1637	13.2898	6.99722	6.70616	9.34008	9.9874	8.73116	9.90064
ENSG00000089356	FXYD3	0	0	0	0	0	0	0.01053	0	0	0	0	0.02346
ENSG00000089472	HEPH	0.0252	0.04737	0.0255	0.1791	0.17884	0.17906	0.01975	0.04123	0.03483	0.03646	0.02139	0.04399
ENSG00000089486	CDIP1	8.76699	8.53797	8.4455	27.7905	30.5507	25.9163	37.0223	35.8439	41.286	11.8137	12.1386	11.7969
ENSG00000089505	CMTM1	4.0874	4.04795	3.5906	3.3181	3.3183	2.84805	2.49288	2.47728	3.3486	2.85735	2.85591	3.0171
ENSG00000089558	KCNH4	1.1927	1.04962	1.14923	0.46021	0.62368	0.37102	0.30592	0.22258	0.23547	0.31294	0.32131	0.475
ENSG00000089597	GANAB	131.764	133.894	132.467	189.049	225.89	223.852	202.082	197.782	220.7	189.847	179.765	171.058
ENSG00000089639	GMIP	38.5578	40.5058	34.9353	39.8426	50.037	36.4548	26.3889	24.5112	30.7544	37.2133	31.2748	34.3125
ENSG00000089682	RBM41	7.64619	9.38324	7.00456	9.13798	13.017	14.0089	9.50857	9.92026	12.7597	10.5407	10.2056	10.7261
ENSG00000089685	BIRC5	83.0012	60.9683	83.4524	121.803	112.731	139.347	75.9391	74.2303	64.7494	93.6258	100.597	79.6561
ENSG00000089692	LAG3	0.01173	0	0	0	0.01487	0	0.02298	0.02399	0.03243	0.13334	0.07468	0.1152
ENSG00000089693	MLF2	32.9262	28.722	33.2551	43.8803	48.2686	45.4649	52.8181	43.5522	39.2776	15.823	16.0854	15.0006
ENSG00000089723	OTUB2	2.42651	2.49472	2.65174	2.19753	2.33538	2.47509	6.06935	6.66443	8.09711	2.68159	2.69056	3.22811
ENSG00000089737	DDX24	57.7363	48.3085	57.3729	83.6451	87.0122	91.9834	40.8607	47.0085	46.9041	56.7438	55.9862	59.4253
ENSG00000089775	ZBTB25	3.51558	4.03376	3.34326	4.21349	5.37957	4.20919	3.75024	3.86102	5.01643	3.14434	3.16937	3.28494
ENSG00000089818	NECAP1	5.79583	5.78389	5.2816	5.82715	6.09736	6.75423	6.45561	6.92697	6.46974	2.412	2.4419	2.7383
ENSG00000089820	ARHGAP4	62.8775	65.4207	56.9712	69.704	93.8212	55.6713	67.9541	62.2475	70.0572	52.4929	48.0762	54.6705
ENSG00000089847	ANKRD24	0.1683	0.16569	0.1946	0.86171	0.90378	0.4712	0.96542	0.58995	0.80852	1.10951	0.84165	1.05788
ENSG00000089876	DHX32	24.6383	25.4534	24.4469	24.5389	25.7433	22.4915	24.6305	27.5991	29.5421	6.00261	6.01786	6.59731
ENSG00000089902	RCOR1	31.0556	32.8358	29.6587	36.0065	48.6722	51.8694	38.5376	39.586	52.3822	59.675	52.3749	52.4547
ENSG00000089916	GPATCH2L	11.8494	14.58	10.5844	14.2578	19.1426	18.0997	15.5369	16.5312	22.0323	20.7116	19.5722	19.3505
ENSG00000090006	LTBP4	2.3129	2.95472	2.37584	3.00594	4.74613	2.81677	3.93259	3.19656	4.63867	3.25761	2.8006	3.03931
ENSG00000090013	BLVRB	12.1152	13.2648	11.6502	38.4084	39.0108	26.7659	70.1669	70.4538	62.4244	18.7404	17.6619	17.3873
ENSG00000090020	SLC9A1	1.96213	2.64879	1.74507	1.87779	3.30754	2.89255	2.36375	1.49712	3.63145	3.23503	2.12434	2.10257
ENSG00000090054	SPTLC1	35.8566	33.6118	33.7932	37.6884	37.8432	42.3488	18.4666	19.2496	18.3967	36.5837	36.6924	37.8002
ENSG00000090060	PAPOLA	73.3759	77.5097	69.057	63.3282	84.7621	83.6277	42.0712	45.0212	56.865	73.4763	67.7691	71.4726
ENSG00000090061	CCNK	5.26507	7.36608	4.36036	4.98378	9.92668	8.99237	4.77186	5.11527	12.1289	9.19801	5.99222	6.386
ENSG00000090097	PCBP4	1.87053	2.12732	1.56251	7.91022	8.5931	7.42574	3.90805	3.21671	3.619	9.22642	9.3817	8.86324
ENSG00000090104	RGS1	1.24979	12.8443	0.94389	0.18103	0.16728	0.02156	1.01711	0.70186	0.58383	0.04546	0.03734	0.0384
ENSG00000090238	YPEL3	1.18357	1.53591	1.08342	1.64407	2.94221	1.85013	2.42865	1.9476	2.02509	0.71038	0.64568	1.02062
ENSG00000090263	MRPS33	17.3643	14.5378	16.3923	25.0042	24.4445	27.9597	11.1073	10.5678	9.58927	12.6071	14.112	15.1465
ENSG00000090266	NDUFB2	37.1628	31.9519	35.5759	42.8344	41.8979	43.5743	20.6259	17.1217	15.7003	28.0478	30.2095	29.7038
ENSG00000090273	NUDC	119.329	96.801	126.13	117.865	121.048	120.348	91.6126	88.0298	87.8651	91.5705	95.1557	96.9233
ENSG00000090316	MAEA	17.5979	15.4629	16.4045	18.7232	20.1281	15.9205	20.0342	17.5959	18.2296	14.6729	14.7983	15.5729
ENSG00000090339	ICAM1	1.3935	8.06208	1.6308	2.25569	2.96473	1.8852	3.65623	3.71053	3.19044	0.53719	0.56259	0.66932
ENSG00000090372	STRN4	16.447	15.8656	15.9275	21.0443	24.165	19.904	12.7001	11.2131	12.5292	17.4332	16.286	16.3284
ENSG00000090376	IRAK3	63.4041	67.3162	58.2094	57.3975	79.7747	73.3919	64.3167	65.1782	80.1545	91.8004	86.3378	82.9104
ENSG00000090382	LYZ	5601	4359.71	5896.12	2917.6	2008.75	2164.03	20178	22779.4	20709.5	591.871	606.003	437.166
ENSG00000090402	SI	0	0	0	0	0.0074	0	0	0	0	0	0	0
ENSG00000090432	MUL1	24.7363	20.8857	26.8047	29.0231	29.0598	30.6789	28.3908	27.4638	27.6539	24.1216	23.2475	23.9558
ENSG00000090447	TFAP4	10.5195	8.39046	11.5284	10.8708	11.8621	10.4343	6.25368	5.52653	6.39955	5.7024	5.5117	6.50847
ENSG00000090470	PDCD7	21.1814	21.0292	21.4525	23.897	28.0602	28.0626	25.3249	24.0123	26.5607	24.1733	22.3746	22.9856
ENSG00000090487	SPG21	49.1441	41.1814	50.4223	42.7659	45.2845	57.9903	97.0696	95.9403	96.7411	63.6721	63.4659	60.3378
ENSG00000090512	FETUB	0	0	0	0	0	0	0	0	0	0	0	0
ENSG00000090520	DNAJB11	33.9858	25.6575	32.3972	27.3002	28.8404	28.5008	57.5485	56.4945	54.9305	31.6277	31.6045	31.6486
ENSG00000090530	P3H2	0.01287	0.00605	0	0.03008	0	0	0.91366	0.80251	0.56906	0.19277	0.20475	0.27373
ENSG00000090534	THPO	0	0	0	0.01239	0	0.03247	0	0	0	0	0	0
ENSG00000090539	CHRD	0.01083	0	0	0.00506	0.00686	0.01327	0.04774	0.00554	0.02994	0	0	0.01182
ENSG00000090554	FLT3LG	0.0504	0.09471	0.15296	0.18847	0.31927	0.23148	0.07403	0.19321	0.06965	0.10413	0.1871	0.1237
ENSG00000090565	RAB11FIP3	1.43723	1.4256	1.38486	5.28432	7.03858	5.09966	2.4297	1.6618	2.69555	6.20451	5.1666	5.31328
ENSG00000090581	GNPTG	13.7681	13.7034	13.7082	14.4939	16.1467	12.4229	23.0991	23.093	22.7065	19.1647	19.6217	22.0323
ENSG00000090612	ZNF268	6.01129	5.39783	5.53621	8.30317	8.90928	9.214	6.53989	7.71406	7.89956	11.8873	11.9922	12.7573
ENSG00000090615	GOLGA3	23.7096	22.9117	23.7316	33.1011	36.5774	34.205	31.7385	30.7187	37.616	41.3997	38.9206	38.0395
ENSG00000090621	PABPC4	62.9473	71.7662	60.8458	78.1162	103.661	107.741	39.336	41.6046	65.444	246.961	205.691	201.345
ENSG00000090659	CD209	0.02437	0.10687	0.04931	0.61519	1.34837	0.92536	0.26254	0.29068	0.61744	2.74434	2.21458	2.27745
ENSG00000090661	CERS4	0.01767	0.04981	0	0.30559	0.41414	0.30297	7.04225	6.61103	5.96973	2.309	2.20211	2.88138
ENSG00000090674	MCOLN1	4.892	4.64812	5.08691	6.37791	6.48548	5.51496	3.52226	3.38987	3.26761	3.51913	3.44031	3.11303
ENSG00000090686	USP48	38.2843	42.8341	34.3064	44.8943	55.436	43.2725	43.9755	52.1915	64.6681	38.16	34.8877	36.0388
ENSG00000090776	EFNB1	2.81164	2.5197	2.71285	3.98881	4.55291	3.39073	2.85989	2.15313	2.14532	7.54795	8.09537	6.97517
ENSG00000090857	PDPR	10.2822	11.9561	9.51912	19.9467	26.9359	26.8299	11.4225	9.58386	13.4319	12.6062	11.31	12.2601
ENSG00000090861	AARS	139.456	125.759	150.578	177.594	181.337	187.456	111.032	136.374	143.314	148.524	147.246	147.905
ENSG00000090863	GLG1	22.0638	23.0998	22.6622	28.3807	33.0499	35.8462	30.2385	31.7409	34.0346	31.8097	29.2538	28.6041
ENSG00000090889	KIF4A	38.8048	35.5072	37.9355	43.6629	46.933	53.1016	35.454	36.3541	34.1655	58.5679	55.8515	48.9691
ENSG00000090905	TNRC6A	14.5356	14.7765	14.1915	15.5755	22.0753	23.5281	13.5043	13.7074	19.1859	12.2748	10.952	11.2569
ENSG00000090924	PLEKHG2	5.77025	7.91727	4.88687	6.53495	9.79327	8.05071	4.34521	3.65139	5.70212	12.1423	9.342	8.98505
ENSG00000090932	DLL3	0.08218	0.05148	0.05543	1.06284	1.38832	1.20788	0.02683	0.014	0.01893	0.3113	0.39227	0.22411
ENSG00000090971	NAT14	14.4042	14.5403	13.5651	15.6864	17.8839	13.1383	8.44632	6.85383	5.70892	7.07569	7.34189	7.98516
ENSG00000090975	PITPNM2	0.59494	0.73929	0.65736	1.19298	1.68123	1.4143	3.18924	2.44498	4.39757	1.16054	0.92172	0.84969
ENSG00000090989	EXOC1	33.8189	31.7735	32.2962	38.7337	42.233	39.8856	29.5938	34.5003	35.1954	37.8589	37.5041	39.4143
ENSG00000091009	RBM27	19.7147	16.104	18.068	21.989	22.3619	26.3032	12.7786	13.8845	13.9719	16.0374	15.7816	17.3214
ENSG00000091010	POU4F3	0.02785	0.03926	0	0.22133	0.19408	0.17056	0.04091	0.02847	0.07697	0.1007	0.04431	0.04557
ENSG00000091039	OSBPL8	84.4567	94.1713	74.3652	63.1741	73.4887	77.0772	61.6231	74.2859	73.165	66.7146	63.0039	64.7629
ENSG00000091073	DTX2	6.86267	8.52055	6.90006	5.12638	7.60517	4.91291	16.4228	14.3232	21.5723	4.07033	3.621	3.54537
ENSG00000091106	NLRC4	2.20554	2.67742	2.23143	1.91163	3.27433	1.39134	12.2554	15.1841	12.8067	2.52309	2.85166	2.26143
ENSG00000091127	PUS7	63.2525	47.285	62.9475	65.6948	72.7868	85.6504	8.26215	8.43489	9.37841	26.9163	27.0359	30.23
ENSG00000091128	LAMB4	0	0	0	0	0	0	0	0	0	0	0	0
ENSG00000091129	NRCAM	0	0	0	0	0.00555	0.03752	0.29146	0.32216	0.19959	0.05426	0.0325	0.06684
ENSG00000091136	LAMB1	0.00888	0	0.00449	0.00831	0.00563	0.01632	1.38776	1.21257	0.6323	1.41808	1.34764	2.04494
ENSG00000091137	SLC26A4	0.22382	0.24038	0.25233	0.19731	0.20257	0.28199	0.08142	0.08499	0.0707	0.11232	0.12889	0.16743
ENSG00000091138	SLC26A3	0	0	0	0.00991	0	0	0	0	0	0	0	0
ENSG00000091140	DLD	88.3483	78.5833	85.176	97.1428	99.0403	119.51	43.0176	43.0679	42.948	66.799	67.9899	69.1919
ENSG00000091157	WDR7	7.38425	8.57072	6.35907	6.748	9.93535	8.79855	9.36638	10.3198	13.0275	7.68316	6.7957	6.37053
ENSG00000091164	TXNL1	15.5049	13.5232	14.5759	16.2057	17.6069	18.7001	16.0209	15.6474	17.0979	14.484	13.8749	14.1892
ENSG00000091181	IL5RA	0.16298	0.21442	0.11543	0.03048	0.01377	0.05324	0	0.02777	0.00751	0.02806	0	0.01185
ENSG00000091262	ABCC6	1.53488	2.0166	1.2845	0.30561	0.53422	0.56866	4.28223	5.34213	5.95755	8.16357	7.97496	8.24789
ENSG00000091317	CMTM6	104.576	101.11	100.932	96.0182	95.542	116.9	144.825	158.515	140.165	111.748	111.622	115.703
ENSG00000091409	ITGA6	0.76416	0.60761	0.4974	6.51	6.08028	8.1949	8.05943	7.17331	7.22978	4.94662	5.14132	2.80395
ENSG00000091428	RAPGEF4	0.02013	0.05202	0.04073	0.0894	0.11478	0.06164	0.05421	0.06174	0.02086	0.73829	0.77406	0.90583
ENSG00000091436	MAP3K20	19.7752	19.0222	19.0191	35.999	37.2803	34.9254	21.814	24.8384	28.287	25.6686	23.9803	24.3494
ENSG00000091482	SMPX	0	0	0	0	0	0	0	0	0.07485	0	0	0
ENSG00000091483	FH	183.384	151.83	173.207	230.147	232.233	261.49	153.186	152.745	146.136	195.806	208.858	203.283
ENSG00000091490	SEL1L3	49.1393	55.056	42.5071	9.92332	17.8137	12.2668	32.0564	37.5405	37.315	30.5395	27.214	34.9598
ENSG00000091513	TF	0	0	0	0.00773	0.00523	0.01687	0.01214	0.01689	0.01522	0.03414	0.02775	0.02704
ENSG00000091527	CDV3	196.361	155.364	191.763	164.597	177.819	199.345	200.581	211.885	208.229	130.873	132.972	140.169
ENSG00000091536	MYO15A	0.03048	0.05223	0.02177	0.05196	0.08632	0.06588	0.05267	0.07148	0.08672	0.03149	0.03804	0.03716
ENSG00000091542	ALKBH5	74.79	67.9694	73.9955	91.3748	96.3034	90.3525	76.6196	69.9173	72.6292	42.7333	41.7325	41.0815
ENSG00000091583	APOH	0	0	0	0	0	0	0	0	0	0	0.02856	0
ENSG00000091592	NLRP1	0.48189	0.86241	0.36954	5.28318	8.11661	6.71846	6.03605	6.86606	7.85153	0.14904	0.17582	0.23773
ENSG00000091622	PITPNM3	0.04032	0.01579	0.0136	0.09111	0.11496	0.07408	0.12505	0.15116	0.24147	0.01736	0.01782	0.01833
ENSG00000091640	SPAG7	28.042	27.2251	27.4956	32.22	32.9617	30.2187	43.4018	42.6409	37.1465	13.5447	14.2085	14.4147
ENSG00000091651	ORC6	33.0107	33.0847	33.7854	32.8396	34.1827	37.6006	27.48	26.8241	27.0589	29.0492	29.0585	31.9169
ENSG00000091656	ZFHX4	0	0.00213	0	0.0148	0.02006	0.01662	0	0	0	0.01636	0.0048	0.00987
ENSG00000091664	SLC17A6	0	0	0	0	0	0	0	0	0	0	0	0
ENSG00000091704	CPA1	0	0	0	0	0.03203	0	0	0	0	0	0	0
ENSG00000091732	ZC3HC1	30.462	24.9101	30.8196	39.659	38.9295	50.6444	9.23678	8.42505	7.80068	29.2197	29.1425	28.385
ENSG00000091831	ESR1	0	0.00243	0	0.15003	0.38369	0.298	0.00507	0.00265	0	0.0107	0	0.00282
ENSG00000091844	RGS17	0.00452	0.03398	0.02287	0.03381	0.06301	0.12182	0.01771	0.04622	0.03124	0.27554	0.21099	0.28109
ENSG00000091879	ANGPT2	0.00529	0.03979	0	0	0.00671	0.02593	0	0	0.00731	0.03827	0.06176	0.01155
ENSG00000091947	TMEM101	22.326	24.2726	23.2109	36.5679	35.0833	37.8445	23.3489	21.3368	21.4144	23.2124	23.5949	25.4915
ENSG00000091972	CD200	0	0	0	0	0	0	0.10567	0.22061	0.08284	0.03716	0.01272	0
ENSG00000091986	CCDC80	0.00274	0.01289	0.00833	0.17697	0.16684	0.37633	0.02955	0.01963	0.02275	0.00283	0.00291	0.00898
ENSG00000092009	CMA1	0.26787	0.10788	0.03872	0.03578	0.14546	0.28124	0.07495	0.07825	0	0.11861	0	0.12524
ENSG00000092010	PSME1	176.416	163.407	165.312	245.24	237.166	233.226	219.93	221.026	203.148	155.708	164.157	165.734
ENSG00000092020	PPP2R3C	37.7872	34.0609	35.8455	37.2125	35.6829	36.1433	31.08	31.6007	28.2332	43.3831	45.1642	45.4845
ENSG00000092036	HAUS4	30.0947	29.0896	27.8475	41.869	43.876	38.9554	34.9916	39.9939	36.4764	38.591	40.762	39.0076
ENSG00000092051	JPH4	0	0	0	0.01899	0.02573	0.00829	0.13259	0.17994	0.1029	0.02098	0	0.02954
ENSG00000092054	MYH7	0	0	0	0	0	0	0	0.00608	0	0	0	0
ENSG00000092067	CEBPE	4.43016	3.94622	3.43165	1.10022	1.60798	0.93266	67.6561	59.5173	58.0982	5.17287	5.16442	5.66343
ENSG00000092068	SLC7A8	0.10175	0.04499	0.04239	0.0056	0.01517	0.02199	2.2215	2.15999	2.99416	0.0371	0.05079	0.07835
ENSG00000092094	OSGEP	30.2974	27.5933	30.3069	34.0373	35.2102	30.1093	33.9923	35.6459	36.7876	30.874	29.7344	31.5194
ENSG00000092096	SLC22A17	0	0	0	0.00784	0.01062	0.02053	0.0985	0.04285	0.04633	0.33771	0.24006	0.19201
ENSG00000092098	RNF31	0.41133	0.3732	0.33723	0.62328	0.61104	0.54726	0.37505	0.32627	0.46063	0.63743	0.48146	0.61892
ENSG00000092108	SCFD1	28.3049	25.9937	25.6602	27.5568	29.0813	32.3336	29.9774	30.4708	30.8756	26.4454	27.515	27.3564
ENSG00000092140	G2E3	23.8056	20.1756	22.1776	22.8363	26.8677	31.2987	13.3847	15.6918	15.9095	22.4	21.9626	20.6008
ENSG00000092148	HECTD1	59.543	56.1246	57.9711	59.0339	63.8165	63.7901	74.936	77.5009	87.9292	72.3689	69.3922	71.3031
ENSG00000092199	HNRNPC	359.066	277.924	340.826	324.964	329.598	329.926	258.564	257.955	238.311	218.085	226.949	227.489
ENSG00000092200	RPGRIP1	0	0.01848	0.00663	0.0429	0.03322	0.02409	1.19408	1.46769	0.8606	0.00677	0.00695	0.0143
ENSG00000092201	SUPT16H	170.771	155.352	164.269	206.986	214.601	234.915	111.303	119.46	114.911	156.87	158.063	165.617
ENSG00000092203	TOX4	23.1695	22.1051	21.7378	23.8797	26.0065	26.5217	19.7791	19.7898	19.93	19.4391	20.1576	20.1011
ENSG00000092208	GEMIN2	17.5316	14.1036	16.6321	18.884	18.4071	20.7891	13.756	13.9348	13.1205	15.9223	16.7345	16.9685
ENSG00000092295	TGM1	1.69923	1.70503	1.77745	0.98733	1.35021	1.29349	0.94019	1.0502	1.49918	0.77362	0.73322	0.78545
ENSG00000092330	TINF2	30.806	29.9549	27.8502	41.5592	42.8864	37.2154	41.914	42.9442	37.8586	35.4189	34.4031	34.8462
ENSG00000092345	DAZL	0	0.00928	0	0	0	0	0	0	0	0	0	0
ENSG00000092377	TBL1Y	0	0	0	0.0894	0.06923	0.01673	0	0	0	0	0.01449	0.0149
ENSG00000092421	SEMA6A	0	0.0123	0.00331	0.13158	0.16587	0.31669	0.19552	0.23087	0.17639	0.73034	0.51381	0.81758
ENSG00000092439	TRPM7	47.1465	44.8454	44.034	37.1773	44.2915	45.0375	26.2577	26.6057	31.1364	45.9135	43.8177	47.2924
ENSG00000092445	TYRO3	1.0221	1.32025	1.46188	2.98823	3.11322	3.27055	2.70299	2.7911	2.46152	5.34513	5.04669	4.63792
ENSG00000092470	WDR76	54.9524	64.5384	52.6981	64.4602	68.2949	62.6949	51.5481	53.7764	52.1071	58.6735	57.5882	59.8985
ENSG00000092529	CAPN3	2.14637	2.59708	2.11346	0.96646	1.80094	1.3453	3.15658	3.59615	5.18837	1.69833	1.42395	1.37824
ENSG00000092531	SNAP23	33.2648	32.5834	30.4069	35.1168	35.177	38.3287	27.8553	33.5203	29.6112	26.9097	28.8972	30.8672
ENSG00000092607	TBX15	0.08254	0.13962	0.07516	0.11576	0.14642	0.1921	0.2021	0.16034	0.10266	0.64811	0.68296	0.99049
ENSG00000092621	PHGDH	29.0875	26.025	31.1371	25.8133	23.059	22.7391	4.99101	4.49832	4.27946	26.0038	25.3419	21.5799
ENSG00000092758	COL9A3	2.37019	3.16692	1.94089	1.79359	2.46826	1.58769	4.657	4.26335	4.58573	3.03793	3.09565	3.12697
ENSG00000092820	EZR	198.614	176.779	205.367	163.26	159.841	176.239	133.788	148.413	133.602	248.022	262.42	260.038
ENSG00000092841	MYL6	114.105	111.121	103.74	150.426	146.373	146.673	222.506	221.416	175.471	258.997	274.766	285.52
ENSG00000092847	AGO1	12.089	12.7064	11.86	14.4765	19.5207	17.9474	19.9067	19.9366	30.3486	14.5724	12.3937	12.4865
ENSG00000092850	TEKT2	0	0.086	0.07407	0.03423	0.04638	0	0.10755	0	0	0.05673	0.05825	0.09984
ENSG00000092853	CLSPN	36.7052	39.0697	36.4439	45.0905	45.8544	54.4615	31.5646	31.7051	31.8983	40.733	39.8916	41.0853
ENSG00000092871	RFFL	4.92859	5.68834	4.65402	4.9861	6.09543	5.49	6.00258	6.37393	6.84606	6.63683	6.32288	5.88662
ENSG00000092929	UNC13D	18.71	19.577	17.886	57.8501	72.4393	68.0952	9.59895	9.22143	12.7844	15.569	13.3851	13.094
ENSG00000092931	MFSD11	4.26773	4.88513	4.38942	5.87832	6.32486	7.44113	12.5068	11.6315	12.2095	7.37851	6.88879	6.5618
ENSG00000092964	DPYSL2	88	100.64	84.8712	133.559	150.558	133.783	24.5707	21.1531	18.0049	51.6977	50.9748	48.8139
ENSG00000092969	TGFB2	0.24892	0.29518	0.25184	0.04433	0.14268	0.11615	0.07546	0.02424	0.0901	1.42667	1.3894	1.04739
ENSG00000092978	GPATCH2	7.50307	8.29693	7.44342	12.4564	15.725	18.0081	6.45841	7.14018	8.63707	17.879	17.6605	18.1663
ENSG00000093000	NUP50	65.4787	59.8533	62.6266	63.8654	72.3472	74.5669	57.7523	58.8516	60.647	65.0121	66.8855	64.7048
ENSG00000093009	CDC45	88.1966	98.9907	88.8542	96.0586	98.692	95.3025	46.79	50.1749	49.0033	60.2687	55.4696	67.526
ENSG00000093010	COMT	47.0725	43.6246	50.0762	50.6703	55.6213	42.4997	51.4203	48.1609	53.3678	86.5392	89.3964	92.0399
ENSG00000093072	ADA2	1.66842	2.89176	1.52545	2.54205	4.69779	3.27987	15.7103	14.0882	22.7723	2.44296	2.25487	2.09868
ENSG00000093100	AC016026.1	0.07456	0.07785	0.12573	0.06971	0.12597	0.15222	0.07302	0.05929	0.05725	0.11983	0.07031	0.11749
ENSG00000093134	VNN3	0.00932	0	0	0	0.02363	0	0.05478	0.07625	0.03865	0	0	0
ENSG00000093144	ECHDC1	84.8782	78.128	79.5982	45.6558	49.3309	48.8025	37.2382	37.7179	37.6445	63.529	65.6911	70.7537
ENSG00000093167	LRRFIP2	8.13609	8.73774	7.74558	6.91277	8.62772	9.87521	8.27074	8.56194	9.57717	9.32184	8.53075	8.48344
[truncated: 58,565 more rows]
