# Supplementary material for: Transcriptomic characterisation of acute myeloid leukemia cell lines bearing the same t(9;11) driver mutation reveals different molecular signatures
Source: BMC Genomics. 2025 Mar 25;26:300. doi: 10.1186/s12864-025-11415-1 (PMC11938659; doi:10.1186/s12864-025-11415-1)
Supplement: Supplementary file 13 — Supplementary Material 13 [file 12864_2025_11415_MOESM13_ESM.xlsx]

## Sheet: Cluster 1
#Geneid	chr	start	end	Strand	Gene_name	P-value	Correlation with poor survival	p-value	Legend		Table S7. List of all ZNF transcriptional repressor genes by clusters on chromosome 19. The last columns indicate the outcome of Kaplan-Meier analysis comparing survival of patient groups segregated according to high (>median) and low (< median) expression of each gene, showing the Log-rank test p value and the patient group that is associated with poor survival Asterisks denote (*) p-value<0.05;…
ENSG00000130544	19	7069703	7087968	1	ZNF557	0.6818			p-value<0.05	*
ENSG00000198816	19	7515292	7521025	1	ZNF358	0.8417			p-value <0.01	**
ENSG00000133250	19	8509678	8514167	-1	ZNF414	0.1232			p-value <0.001	***
ENSG00000167785	19	8806170	8832314	-1	ZNF558	0.4354
ENSG00000130803	19	9140397	9163424	1	ZNF317	0.8183
ENSG00000196110	19	9291140	9309838	-1	ZNF699	0.4857
ENSG00000188321	19	9323772	9351162	1	ZNF559	0.0397	low expression	*
ENSG00000188629	19	9363013	9382617	1	ZNF177	0.1064
ENSG00000174652	19	9412429	9435573	-1	ZNF266	0.3326
ENSG00000198028	19	9466355	9498616	-1	ZNF560	0.7604
ENSG00000130818	19	9523223	9538645	-1	ZNF426	0.2185
ENSG00000197961	19	9560329	9584504	-1	ZNF121	0.7138
ENSG00000171469	19	9604680	9621236	-1	ZNF561	0.1944
ENSG00000171466	19	9641807	9675100	-1	ZNF562	0.2839
ENSG00000196605	19	9751993	9793180	-1	ZNF846	0.1145
ENSG00000161914	19	11483427	11505839	-1	ZNF653	0.3538
ENSG00000198551	19	11559374	11619161	1	ZNF627	0.0168	low expression	*
ENSG00000197933	19	11721265	11739009	-1	ZNF823	0.0081	low expression	**
ENSG00000197044	19	11767000	11784078	1	ZNF441	0.1205
ENSG00000177599	19	11797667	11809622	1	ZNF491	0.0091	low expression	**
ENSG00000171295	19	11814273	11835216	1	ZNF440	0.0003	low expression	***
ENSG00000171291	19	11848726	11883750	1	ZNF439	0.003	low expression	**
ENSG00000198429	19	11887782	11914329	1	ZNF69	0.0004	low expression	***
ENSG00000196757	19	11925068	11950773	1	ZNF700	0.0002	low expression	***
ENSG00000197054	19	11965037	11980617	1	ZNF763	0.0102	low expression	*
ENSG00000197647	19	12014715	12035741	-1	ZNF433	0.1401
ENSG00000257446	19	12043805	12052961	-1	ZNF878	0.083
ENSG00000223547	19	12064731	12081565	1	ZNF844	0.5502
ENSG00000132010	19	12092843	12140355	-1	ZNF20	0.153
ENSG00000257591	19	12142090	12156734	-1	ZNF625	0.1317
ENSG00000196646	19	12163064	12189871	1	ZNF136	0.0251	low expression	*
ENSG00000197857	19	12224686	12294883	-1	ZNF44	0.162
ENSG00000188868	19	12317477	12333720	-1	ZNF563	0.76
ENSG00000198342	19	12345944	12365905	-1	ZNF442	0.1614
ENSG00000196466	19	12390016	12401271	-1	ZNF799	0.0111	low expression	*
ENSG00000180855	19	12429706	12441021	-1	ZNF443	0.0038	low expression	**
ENSG00000242852	19	12461184	12513854	-1	ZNF709	0.3439
ENSG00000249709	19	12525373	12551542	-1	ZNF564	0.0333	low expression	*
ENSG00000188033	19	12576100	12640098	-1	ZNF490	0.7646
ENSG00000173875	19	12610918	12633840	1	ZNF791	0.07801

## Sheet: Cluster 2
#Geneid	chr	start	end	Strand	Gene_name	P-value	Correlation with poor survival	p-value	Legend		Table S7. List of all ZNF transcriptional repressor genes by clusters on chromosome 19. The last columns indicate the outcome of Kaplan-Meier analysis comparing survival of patient groups segregated according to high (>median) and low (< median) expression of each gene, showing the Log-rank test p value and the patient group that is associated with poor survival Asterisks denote (*) p-value<0.05;…
ENSG00000181896	19	19668796	19683509	1	ZNF101	0.5093			p-value<0.05	*
ENSG00000105708	19	19710472	19733112	-1	ZNF14	0.0107	low expression	*	p-value <0.01	**
ENSG00000081665	19	19761038	19821751	-1	ZNF506	0.0457	low expression	*	p-value <0.001	***
ENSG00000256771	19	19865882	19894674	1	ZNF253	0.0055	low expression	**
ENSG00000184635	19	19900913	19963464	1	ZNF93	0.4063
ENSG00000197124	19	19997058	20039505	-1	ZNF682	0.8189
ENSG00000213988	19	20077994	20127076	1	ZNF90	0.4339
ENSG00000256229	19	20167214	20200488	1	ZNF486	0.2471
ENSG00000237440	19	20535825	20565809	-1	ZNF737	0.1474
ENSG00000188171	19	20619939	20661596	-1	ZNF626	0.6155
ENSG00000105750	19	20923222	20950697	1	ZNF85	0.0702
ENSG00000118620	19	21020634	21060050	1	ZNF430	0.3249
ENSG00000160352	19	21082159	21125270	1	ZNF714	0.1855
ENSG00000196705	19	21142024	21196053	1	ZNF431	0.0036	low expression	**
ENSG00000182141	19	21284033	21329425	-1	ZNF708	0.0053	low expression	**
ENSG00000172687	19	21358930	21388582	1	ZNF738	0.0357	low expression	*
ENSG00000196268	19	21397119	21427577	1	ZNF493	0.0327	low expression	*
ENSG00000197013	19	21496682	21556270	1	ZNF429	0.1407
ENSG00000197020	19	21722771	21767579	-1	ZNF100	0.0277	low expression	*
ENSG00000198521	19	21804946	21852125	-1	ZNF43	0.026	low expression	*
ENSG00000160321	19	21932958	22010949	-1	ZNF208	0.344
ENSG00000197134	19	22052430	22091480	1	ZNF257	0.5092
ENSG00000196109	19	22179089	22215801	-1	ZNF676	0.5384
ENSG00000196350	19	22286441	22317176	1	ZNF729	0.0054	low expression	**
ENSG00000197360	19	22391019	22532485	-1	ZNF98	0.2283
ENSG00000229676	19	22634324	22667671	1	ZNF492	0.0103	low expression	*
ENSG00000213973	19	22752183	22784151	-1	ZNF99	0.6031
ENSG00000268696	19	22832291	22858667	1	ZNF723	0.5985
ENSG00000269067	19	22974883	23003176	-1	ZNF728	0.6677
ENSG00000183850	19	23075210	23147221	1	ZNF730	0.4202
ENSG00000196081	19	23221599	23250394	-1	ZNF724	0.3168
ENSG00000167232	19	23304991	23395471	-1	ZNF91	0.0105	low expression	*
ENSG00000197372	19	23525631	23687220	-1	ZNF675	0.3079
ENSG00000196172	19	23739195	23758891	-1	ZNF681	0.0774
ENSG00000213967	19	23914876	23945159	1	ZNF726	0.1682
ENSG00000213096	19	24033405	24129968	1	ZNF254	0.0131	low expression	*

## Sheet: Cluster 3
#Geneid	chr	start	end	Strand	Gene_name	P-value	Correlation with poor survival	p-value	Legend		Table S7. List of all ZNF transcriptional repressor genes by clusters on chromosome 19. The last columns indicate the outcome of Kaplan-Meier analysis comparing survival of patient groups segregated according to high (>median) and low (< median) expression of each gene, showing the Log-rank test p value and the patient group that is associated with poor survival Asterisks denote (*) p-value<0.05;…
ENSG00000089335	19	34677639	34686397	1	ZNF302	0.4693			p-value<0.05	*
ENSG00000197841	19	34734155	34745378	1	ZNF181	0.0411	low expression	*	p-value <0.01	**
ENSG00000153896	19	34758073	34773229	-1	ZNF599	0.1428			p-value <0.001	***
ENSG00000168661	19	34926903	34945170	1	ZNF30	0.1301
ENSG00000180884	19	34956354	34964229	-1	ZNF792	0.7678
ENSG00000196357	19	36182276	36246257	-1	ZNF565	0.3398
ENSG00000167635	19	36214602	36238771	1	ZNF146	0.4382
ENSG00000142065	19	36334453	36379201	-1	ZFP14	0.3742
ENSG00000181007	19	36383120	36418644	-1	ZFP82	0.0022	low expression	**
ENSG00000186017	19	36445119	36489902	-1	ZNF566	0.0274	low expression	*
ENSG00000254004	19	36510687	36528271	-1	ZNF260	0.7478
ENSG00000186020	19	36534774	36605276	-1	ZNF529	0.2028
ENSG00000161298	19	36604817	36634114	1	ZNF382	0.1088
ENSG00000197808	19	36636618	36666853	-1	ZNF461	0.0099	low expression	**
ENSG00000189042	19	36687612	36727701	1	ZNF567	0.1641
ENSG00000267041	19	36714383	36772825	-1	ZNF850	0.454
ENSG00000197863	19	36817428	36850787	-1	ZNF790	0.1217
ENSG00000251247	19	36850361	36913029	1	ZNF345	0.1983
ENSG00000185869	19	36888124	36916291	-1	ZNF829	0.6811
ENSG00000198453	19	36916316	37005037	1	ZNF568	0.065
ENSG00000197050	19	37007857	37130368	1	ZNF420	0.3115
ENSG00000196967	19	37106734	37172741	-1	ZNF585A	0.185
ENSG00000245680	19	37181579	37218153	-1	ZNF585B	0.167
ENSG00000188283	19	37217926	37248740	1	ZNF383	0.3496
ENSG00000181666	19	37312837	37369365	1	ZNF875	0.028	low expression	*
ENSG00000189164	19	37371061	37393066	1	ZNF527	0.4496
ENSG00000196437	19	37411155	37469275	-1	ZNF569	0.7357
ENSG00000171827	19	37467585	37488652	1	ZNF570	0.8356
ENSG00000188227	19	37506939	37548762	1	ZNF793	0.6065
ENSG00000171817	19	37551406	37614179	1	ZNF540	0.4188
ENSG00000180479	19	37554782	37594792	-1	ZNF571	0.0713
ENSG00000120784	19	37613749	37692337	-1	ZFP30	0.0076	low expression	**
ENSG00000290988	19	37667751	37692315	-1	ZNF781	0.1103
ENSG00000198182	19	37696371	37719761	-1	ZNF607	0.3817
ENSG00000189144	19	37735833	37817300	-1	ZNF573	0.0436	low expression	*

## Sheet: Cluster 4
#Geneid	chr	start	end	Strand	Gene_name	P-value	Correlation with poor survival	p-value	Legend		Table S7. List of all ZNF transcriptional repressor genes by clusters on chromosome 19. The last columns indicate the outcome of Kaplan-Meier analysis comparing survival of patient groups segregated according to high (>median) and low (< median) expression of each gene, showing the Log-rank test p value and the patient group that is associated with poor survival Asterisks denote (*) p-value<0.05;…
ENSG00000176472	19	43525497	43536130	1	ZNF575	0.4242			p-value<0.05	*
ENSG00000124444	19	43596392	43601157	1	ZNF576	0.8215			p-value <0.01	**
ENSG00000131116	19	43607224	43619629	-1	ZNF428	0.2506			p-value <0.001	***
ENSG00000167637	19	43827321	43852017	1	ZNF283	0.1607
ENSG00000176222	19	43872365	43901385	-1	ZNF404	0.2851
ENSG00000124459	19	43912624	43935282	-1	ZNF45	0.3934
ENSG00000159905	19	43951223	43967709	1	ZNF221	0.0224
ENSG00000204920	19	43967862	43998326	1	ZNF155	0.0903
ENSG00000159882	19	44002957	44013924	1	ZNF230	0.4567
ENSG00000159885	19	44025342	44033110	1	ZNF222	0.0044	low expression	**
ENSG00000178386	19	44051367	44067999	1	ZNF223	0.3006
ENSG00000186026	19	44072159	44089613	1	ZNF284	0.1197
ENSG00000267680	19	44094361	44109886	1	ZNF224	0.006	low expression	*
ENSG00000256294	19	44112181	44134822	1	ZNF225	0.0038	low expression	**
ENSG00000263002	19	44141554	44160313	1	ZNF234	0.0534
ENSG00000167380	19	44165073	44178381	1	ZNF226	0.341
ENSG00000131115	19	44207547	44237268	1	ZNF227	0.0109
ENSG00000159917	19	44228729	44305046	-1	ZNF235	0.0009	low expression	***
ENSG00000159915	19	44259880	44275317	1	ZNF233	0.0172
ENSG00000062370	19	44326555	44367217	-1	ZNF112	0.7061
ENSG00000267508	19	44382298	44401608	-1	ZNF285	0.0159
ENSG00000278318	19	44417519	44448578	-1	ZNF229	0.0623
ENSG00000167384	19	44474428	44500524	-1	ZNF180	0.2595
ENSG00000170684	19	45071500	45076478	-1	ZNF296	0.0006	high expression	***

## Sheet: Cluster 5
#Geneid	chr	start	end	Strand	Gene_name	P-value	Correlation with poor survival	p-value	Legend		Table S7. List of all ZNF transcriptional repressor genes by clusters on chromosome 19. The last columns indicate the outcome of Kaplan-Meier analysis comparing survival of patient groups segregated according to high (>median) and low (< median) expression of each gene, showing the Log-rank test p value and the patient group that is associated with poor survival Asterisks denote (*) p-value<0.05;…
ENSG00000105497	19	51571283	51592510	1	ZNF175	0.7278			p-value<0.05	*
ENSG00000161551	19	51804816	51890950	-1	ZNF577	0.1448			p-value <0.01	**
ENSG00000198093	19	51889235	51905040	-1	ZNF649	0.0787			p-value <0.001	***
ENSG00000176024	19	51927147	51948759	1	ZNF613	0.003	low expression	**
ENSG00000256683	19	51964340	51986856	-1	ZNF350	0.0352	low expression	*
ENSG00000197619	19	51991332	52008230	-1	ZNF615	0.2483
ENSG00000142556	19	52012765	52030240	-1	ZNF614	0.1544
ENSG00000256087	19	52031378	52095738	-1	ZNF432	0.1488
ENSG00000197608	19	52064465	52095765	-1	ZNF841	0.1451
ENSG00000204611	19	52113091	52139938	-1	ZNF616	0.0238	low expression	*
ENSG00000196267	19	52153864	52171643	-1	ZNF836	0.7174
ENSG00000196214	19	52269587	52296046	1	ZNF766	0.02	low expression	*
ENSG00000198464	19	52297169	52325922	1	ZNF480	0.0309	low expression	*
ENSG00000167554	19	52336243	52367778	1	ZNF610	0.0818
ENSG00000221923	19	52369917	52385795	1	ZNF880	0.0371	low expression	*
ENSG00000198633	19	52429148	52452315	1	ZNF534	0.007	low expression	*
ENSG00000258405	19	52453553	52516882	1	ZNF578	0.8877
ENSG00000198482	19	52527652	52564464	1	ZNF808	0.7997
ENSG00000167562	19	52555822	52587174	1	ZNF701	0.2298
ENSG00000167766	19	52612377	52638388	-1	ZNF83	0.1656
ENSG00000213020	19	52702813	52735073	-1	ZNF611	0.1507
ENSG00000198538	19	52797408	52857600	-1	ZNF28	0.1016
ENSG00000204604	19	52838010	52857649	-1	ZNF468	0.3574
ENSG00000182986	19	52860851	52897693	-1	ZNF320	0.1278
ENSG00000213793	19	52904415	52923470	-1	ZNF888	0.5014
ENSG00000180257	19	52949379	52962911	-1	ZNF816	0.1157
ENSG00000170949	19	53066606	53103434	-1	ZNF160	0.2373
ENSG00000170954	19	53107879	53133077	-1	ZNF415	0.9052
ENSG00000197937	19	53124072	53159075	-1	ZNF347	0.0162	low expression	*
ENSG00000197497	19	53159213	53193386	-1	ZNF665	0.2386
ENSG00000197928	19	53235381	53254898	-1	ZNF677	0.5139
ENSG00000213799	19	53333749	53356906	1	ZNF845	0.2668
ENSG00000203326	19	53365693	53392217	1	ZNF525	0.3281
ENSG00000196417	19	53389793	53430413	1	ZNF765	0.4195
ENSG00000160336	19	53431984	53461862	1	ZNF761	0.1162
ENSG00000198346	19	53467733	53496255	1	ZNF813	0.2372
ENSG00000130844	19	53519527	53580269	1	ZNF331	0.8988

## Sheet: Cluster 6
#Geneid	chr	start	end	Strand	Gene_name	P-value	Correlation with poor survival	p-value	Legend		Table S7. List of all ZNF transcriptional repressor genes by clusters on chromosome 19. The last columns indicate the outcome of Kaplan-Meier analysis comparing survival of patient groups segregated according to high (>median) and low (< median) expression of each gene, showing the Log-rank test p value and the patient group that is associated with poor survival Asterisks denote (*) p-value<0.05;…
ENSG00000197483	19	55476617	55484487	1	ZNF628	0.6028			p-value<0.05	*
ENSG00000218891	19	55576774	55580848	-1	ZNF579	0.8995			p-value <0.01	**
ENSG00000171443	19	55600022	55603138	1	ZNF524	0.923			p-value <0.001	***
ENSG00000261221	19	55605647	55617269	1	ZNF865	0.3929
ENSG00000179922	19	55620741	55624566	-1	ZNF784	0.9973
ENSG00000213015	19	55635016	55643470	1	ZNF580	0.426
ENSG00000171425	19	55635459	55645623	1	ZNF581	0.9587
ENSG00000142409	19	56087366	56121295	-1	ZNF787	0.6526
ENSG00000167685	19	56132599	56160893	1	ZNF444	0.9099
ENSG00000018869	19	56375846	56393538	-1	ZNF582	0.9568
ENSG00000198440	19	56397966	56436035	1	ZNF583	0.3541
ENSG00000198046	19	56439325	56478065	-1	ZNF667	0.7942
ENSG00000196263	19	56507850	56530221	1	ZNF471	0.1065
ENSG00000196867	19	56538948	56556808	1	ZFP28	0.4223
ENSG00000197016	19	56567468	56588911	1	ZNF470	0.3153
ENSG00000197951	19	56595265	56626481	1	ZNF71	0.2335
ENSG00000083844	19	57191500	57222846	1	ZNF264	0.2271
ENSG00000204524	19	57240632	57262728	1	ZNF805	0.8203
ENSG00000197714	19	57280051	57294069	1	ZNF460	0.1482
ENSG00000178229	19	57320472	57330770	1	ZNF543	0.8438
ENSG00000131845	19	57351271	57359898	1	ZNF304	0.2779
ENSG00000152433	19	57363477	57379565	1	ZNF547	0.7331
ENSG00000188785	19	57389850	57403498	1	ZNF548	0.0333	low expression	*
ENSG00000186272	19	57411161	57421934	1	ZNF17	0.4056
ENSG00000186230	19	57435325	57447101	1	ZNF749	0.882
ENSG00000197128	19	57466663	57477570	-1	ZNF772	0.818
ENSG00000105136	19	57487711	57496098	1	ZNF419	0.8307
ENSG00000152439	19	57499915	57518404	1	ZNF773	0.3024
ENSG00000121406	19	57527325	57557542	1	ZNF549	0.0205	low expression	*
ENSG00000251369	19	57535257	57559863	-1	ZNF550	0.3249
ENSG00000083817	19	57571566	57578911	-1	ZNF416	0.5682
ENSG00000183647	19	57599885	57612722	1	ZNF530	0.4064
ENSG00000213762	19	57614233	57624724	1	ZNF134	0.0563
ENSG00000121417	19	57630395	57644041	1	ZNF211	0.2723
ENSG00000204519	19	57681969	57717301	1	ZNF551	0.5396
ENSG00000179909	19	57696275	57709204	-1	ZNF154	0.8786
ENSG00000083814	19	57719751	57727624	-1	ZNF671	0.165
ENSG00000152443	19	57746815	57758148	1	ZNF776	0.708
ENSG00000083828	19	57769655	57819939	1	ZNF586	0.2465
ENSG00000178935	19	57803841	57814913	-1	ZNF552	0.7024
ENSG00000204514	19	57848731	57889074	-1	ZNF814	0.7164
ENSG00000198466	19	57849859	57865117	1	ZNF587	0.9958
ENSG00000173480	19	57900296	57916610	-1	ZNF417	0.3045
ENSG00000196724	19	57921882	57935402	-1	ZNF418	0.0908
ENSG00000152454	19	57940833	57947706	-1	ZNF256	0.5781
ENSG00000166704	19	57977076	58003349	-1	ZNF606	0.7891
ENSG00000176293	19	58059239	58086310	1	ZNF135	0.0551
ENSG00000181894	19	58126248	58155110	-1	ZNF329	0.5828
ENSG00000171606	19	58183029	58213562	1	ZNF274	0.787
ENSG00000198131	19	58228594	58277495	1	ZNF544	0.2732
ENSG00000278129	19	58278955	58302791	1	ZNF8	0.0867
ENSG00000174586	19	58354357	58362848	-1	ZNF497	0.3019
ENSG00000152475	19	58367618	58381030	-1	ZNF837	0.4643
ENSG00000171574	19	58401504	58431736	1	ZNF584	0.8149
ENSG00000131849	19	58432814	58440153	-1	ZNF132	0.7514
ENSG00000083812	19	58467056	58475436	1	ZNF324	0.6071
ENSG00000083838	19	58474017	58481230	1	ZNF446	0.335
